# Supplementary material for: Shifts in isoform usage underlie transcriptional differences in regulatory T cells in type 1 diabetes
Source: Commun Biol. 2023 Sep 27;6:988. doi: 10.1038/s42003-023-05327-7 (PMC10533491; doi:10.1038/s42003-023-05327-7)
Supplement: Supplementary file 4 — Supplementary Data 1 [file 42003_2023_5327_MOESM4_ESM.xlsx]

## Sheet: Column descriptions
Column	Description
Gene	Aceview gene identifier
Genomic coordinate of gene	Genomic coordinates of gene in the format "chr:gene start:gene end:strand". Coordinates are relative to the + strand
FDR P (DS test)	False discovery rate corrected P value for the test of gene-level differential splicing between transcripts
FDR P (tiered rank)	False discovery rate corrected P value for the test of gene-level differential transcript rank
Splicing type	Splicing type: A3SS=alternative 3’ splice site; A5SS=alternative 5’ splice site; AFE=alternative first exon; ALE=alternative last exon; MXE=mutually-exclusive exons; RI=retained intron; SE=skipped exon; n/a = none of the above models
MISO annotation	MISO-style annotation of splicing event
Coordinate of differentially spliced-in exonic sequence (b)	Genomic coordinates of spliced-in exonic sequence in the format "chr:gene start:gene end:strand". For mutually exclusive exons both alternative exons are listed
PSI Controls	Mean percent spliced in of splicing event for unaffected control subjects
PSI T1D	Mean percent spliced in of splicing event for type 1 diabetic subjects
ΔPSI (T1D - CTL)	Mean difference in percent spliced in between type 1 diabetic subjects and unaffected controls
t-value	Welch's t statistic for test of percent spliced in differences between type 1 diabetics and controls
DF	Degrees of freedom for test of percent spliced in differences between type 1 diabetics and controls
PSI T-test P-value	Nominal P value for test of percent spliced in differences between type 1 diabetics and controls
FDR-corrected PSI T-test P-value	False discovery rate corrected P value for test of percent spliced in differences between type 1 diabetics and controls
FOXP3 target gene	Gene is a FOXP3 target gene
FOXP3 interacting gene	Gene encodes a FOXP3-interaction protein
Gene contains at least one RRM-1 domain	Gene has at least one annotated RRM-1 domain in at least one transcript
Splicing factor gene	Gene is a splicing factor gene
Gene has a poison cassette exon	Gene contains a poison cassette exon (from reference #35)
Splicing event overlaps PCE	Splicing event overlaps poison cassette exon

## Sheet: Supplementary Data 1
Supplementary Data 1. Differentially-spliced genes in Tregs with percent spliced in of major splicing differences between isoforms
a Aceview gene identifier
b Coordinate of differentially spliced in exonic sequence. For AFE, ALE, MXE, first sequence is the reference exon, second sequence is the alternative exon
A3SS=alternative 3’ splice site; A5SS=alternative 5’ splice site; AFE=alternative first exon; ALE=alternative last exon; MXE=mutually-exclusive exons; RI=retained intron; SE=skipped exon
Gene (a)	Genomic coordinate of gene	FDR P (DS test)	FDR P (tiered rank)	Splicing type	MISO annotation	Coordinate of differentially spliced-in exonic sequence (b)	PSI Controls	PSI T1D	ΔPSI (T1D - CTL)	t-value	DF	PSI T-test P-value	FDR-corrected PSI T-test P-value	FOXP3 target gene	FOXP3 interacting gene	Gene contains at least one RRM-1 domain	Splicing factor gene	Gene has a poison cassette exon	Splicing event overlaps PCE
TNFRSF18	chr1:1138888-1142090:-	0.79856		n/a	n/a	n/a	n/a	n/a	n/a					No	No	No	No	No	n/a
SDF4	chr1:1152266-1167508:-	0.491331		ALE	n/a	chr1:1152265:1153184:-/chr1:1159190:1159348:-	57.3632	56.3585	-1.00467	1.18	80.515	0.241042	0.53933	No	No	No	No	No	No
UBE2J2	chr1:1189286-1209265:-	0.417729		n/a	n/a	n/a	n/a	n/a	n/a					No	No	No	No	No	n/a
CPSF3L	chr1:1246965-1260066:-	0.219952	0.560039	RI	chr1:1248504-1248415:-@chr1:1248329-1247973:-	chr1:1248415-1248329:-	4.69198	8.29394	3.60196	-1.62	62.254	0.1099	0.409373	No	No	No	No	No	No
CCNL2andAURKAIP1	chr1:1309091-1334707:-	0.137087		RI	chr1:1310170-1310085:-@chr1:1309825-1309380:-	chr1:1309825-1310085:-	19.0576	22.9879	3.93027	-1.61	78.435	0.110363	0.409579	No	No	No	No	Yes	No
LOC148413	chr1:1334854-1337756:+	0.928064		n/a	n/a	n/a	n/a	n/a	n/a					No	No	No	No	No	n/a
CDK11AandCDK11B	chr1:1570603-1655988:-	0.9453	0.481098	AFE	n/a	chr1:1575637:1575813:-/chr1:1635661:1636464:-	19.0286	21.7589	2.73025	-1.55	83.049	0.124311	0.429549	Yes	Yes	No	No	No	No
SLC35E2B	chr1:1590989-1624401:-	0.886637		RI	chr1:1601590-1601537:-@chr1:1601175-1601103:-	chr1:1601537-1601175:-	18.5924	26.979	8.38665	-2.34	83.049	0.0214679	0.233036	No	No	No	No	No	No
LOC100129381	chr1:1655878-1668933:+	0.167503	0.281683	n/a	n/a	n/a	n/a	n/a	n/a					No	No	No	No	No	n/a
SLC35E2	chr1:1656278-1677493:-	0.167759	0.655389	ALE	n/a	chr1:1658822:1663343/chr1:1666128:1666274:-	59.7672	63.5882	3.82102	-1.79	75.442	0.0771489	0.359468	Yes	No	No	No	No	No
SLC35E2	chr1:1656278-1677493:-	0.167759	0.655389	AFE	n/a	chr1:1658822:1663343/chr1:1666642:1667159:-	18.1353	23.2694	5.13413	-2.14	78.14	0.0358891	0.280279	Yes	No	No	No	No	No
PRKCZ	chr1:1981938-2118138:+	0.770114	0.912616	n/a	n/a	n/a	n/a	n/a	n/a					No	No	No	No	No	n/a
C1orf86	chr1:2113233-2145621:-	0.47108	0.841104	SE	chr1:2125078:2125349:-@chr1:2124284:2124414:-@chr1:2120990:2121220:-	chr1:2124284-2124414:-	49.5029	51.2136	1.71071	-0.94	82.742	0.349608	0.628707	No	No	No	No	No	No
C1orf86	chr1:2113233-2145621:-	0.47108	0.841104	SE	chr1:2126127:2126210:-@chr1:2125437:2125572:-@chr1:2125078:2125349:-	chr1:2125437-2125572:-	98.0262	97.6538	-0.372313	1.15	83.912	0.254127	0.550119	No	No	No	No	No	No
RER1	chr1:2322997-2337094:+	0.0118092	0.651737	SE	chr1:2323212:2323397:+@chr1:2324709:2324794:+@chr1:2327223:2327310:+	chr1:2324709-2324794:+	55.1828	55.9721	0.789301	-0.48	79.92	0.634263	0.821697	No	No	No	No	No	No
RER1	chr1:2322997-2337094:+	0.0118092	0.651737	MXE	chr1:2323212:2323397:+@chr1:2324709:2324794:+@chr1:2326086:2326167:+@chr1:2327223:2327310:+	chr1:2324709-2324794:+/chr1:2326086-2326167:+	73.6847	72.9938	-0.690878	0.32	73.579	0.750844	0.878183	No	No	No	No	No	No
RER1	chr1:2322997-2337094:+	0.0118092	0.651737	SE	chr1:2323212:2323397:+@chr1:2326086:2326167:+@chr1:2327223:2327310:+	chr1:2326086-2326167:+	30.13	33.0498	2.9198	-1.04	83.159	0.303535	0.598677	No	No	No	No	No	No
TNFRSF14	chr1:2487078-2497061:+	0.0680568		RI	chr1:2489782-2489907:+@chr1:2491262-2491417:+	chr1:2489907-2491262:+	11.301	18.6673	7.36628	-2.85	59.715	0.00607448	0.176249	No	No	No	No	No	No
TNFRSF14	chr1:2487078-2497061:+	0.0680568		A3SS	chr1:2492063:2492153:+@chr1:2492933|2493112:2493254:+	chr1:2492933-2493112:+	97.2709	96.4636	-0.807271	1.66	83.949	0.100123	0.392487	No	No	No	No	No	No
WDR8	chr1:3547330-3569325:-	0.351077		n/a	n/a	n/a	n/a	n/a	n/a					No	No	No	No	No	n/a
LRRC47	chr1:3696456-3713092:-	0.555401		n/a	n/a	n/a	n/a	n/a	n/a					No	No	No	No	No	n/a
KCNAB2	chr1:6050988-6161254:+	0.0612482	0.841244	n/a	n/a	n/a	n/a	n/a	n/a					No	No	No	No	No	n/a
RPL22andCHD5	chr1:6161847-6269254:-	0.873639		n/a	n/a	n/a	n/a	n/a	n/a					Yes	No	No	No	No	n/a
PLEKHG5andTNFRSF25	chr1:6521211-6580133:-	0.768475	0.409447	n/a	n/a	n/a	n/a	n/a	n/a					No	No	No	No	No	n/a
CAMTA1	chr1:6845384-7829766:+	0.122119	1	AFE	n/a	chr1:6845383:6845635:+/chr1:7826518:7829766:+	22.7946	26.7608	3.96616	-1.28	82.864	0.204389	0.515013	No	No	No	No	Yes	No
CAMTA1	chr1:6845384-7829766:+	0.122119	1	SE	chr1:6845523:6845635:+@chr1:6880241:6880310:+@chr1:6885152:6885270:+	chr1:6880241-6880310:+	96.8503	96.1225	-0.727778	1.75	83.927	0.0832614	0.364898	No	No	No	No	Yes	No
CAMTA1	chr1:6845384-7829766:+	0.122119	1	ALE	n/a	chr1:6947380:6948261/chr1:7826518:7829766:+	22.8499	27.9424	5.09253	-1.91	80.079	0.0602557	0.321615	No	No	No	No	Yes	No
ENO1	chr1:8921059-8939349:-	0.00488507		RI	chr1:8932045-8931950:-@chr1:8930569-8930511:-	chr1:8931950-8930569:-	1.14976	3.9905	2.84075	-1.4	48.766	0.168255	0.483372	Yes	No	No	No	No	No
ENO1	chr1:8921059-8939349:-	0.00488507		A3SS	chr1:8938639:8938789:-@chr1:8934973|8934976:8934883:-	chr1:8934973-8934976:-	99.2125	99.2577	0.0452067	-0.39	78.783	0.696809	0.848979	Yes	No	No	No	No	No
PIK3CD	chr1:9689948-9790765:+	0.00362032		SE	chr1:9711811:9711860:+@chr1:9751525:9751629:+@chr1:9770482:9770654:+	chr1:9751525-9751629:+	95.7466	95.2506	-0.495989	0.88	79.795	0.383288	0.650612	No	No	No	No	No	No
PIK3CD	chr1:9689948-9790765:+	0.00362032		RI	chr1:9775907-9776136:+@chr1:9776498-9776677:+	chr1:9776136-9776498:+	10.1227	16.9759	6.85322	-2.58	65.191	0.0119955	0.194364	No	No	No	No	No	No
CLSTN1	chr1:9789074-9910025:-	0.862623	0.989337	ALE	n/a	chr1:9786966:9791448/chr1:9800673:9801433:-	19.447	20.1122	0.665191	-1.3	58.452	0.199268	0.511181	No	No	No	No	No	No
CLSTN1	chr1:9789074-9910025:-	0.862623	0.989337	AFE	n/a	chr1:9786966:9791448/chr1:9804378:9804701:-	45.2706	46.2776	1.00698	-1.14	78.12	0.256632	0.551077	No	No	No	No	No	No
UBE4B	chr1:10093024-10241303:+	0.716221	0.911597	ALE	n/a	chr1:10132511:10133172:+/chr1:10239952:10241303:+	78.219	79.0509	0.831973	-0.39	76.588	0.698509	0.850704	No	No	No	No	No	No
KIF1BandPGD	chr1:10270765-10480568:+	0.0279312		AFE	n/a	chr1:10363009:10368655:+/chr1:10477289:10477566:+	98.1315	97.7079	-0.423618	1.85	74.75	0.0683079	0.338265	No	No	No	No	No	No
SRM	chr1:11114639-11120101:-	0.993535		n/a	n/a	n/a	n/a	n/a	n/a					No	No	No	No	No	n/a
FBXO6	chr1:11724151-11735138:+	0.223228		AFE	n/a	chr1:11724150:11724312:+/chr1:11724392:11724480:+	38.064	45.1461	7.08205	-1.99	80.017	0.0494795	0.304999	No	No	No	No	No	No
AGTRAP	chr1:11796141-11814858:+	0.985988		n/a	n/a	n/a	n/a	n/a	n/a					No	No	No	No	No	n/a
KIAA2013	chr1:11979643-11986485:-	0.0217281		n/a	n/a	n/a	n/a	n/a	n/a					Yes	No	No	No	No	n/a
TNFRSF1B	chr1:12227042-12269285:+	0.435503		SE	chr1:12227042:12227226:+@chr1:12248853:12248952:+@chr1:12251014:12251142:+	chr1:12248853-12248952:+	99.2035	99.0636	-0.139887	1.09	78.65	0.277731	0.568751	Yes	No	No	No	No	No
DHRS3	chr1:12627882-12679112:-	0.882298		ALE	n/a	chr1:12638745:12638984:-/chr1:12639870:12640694:-	16.3611	17.1173	0.756131	-1.02	83.435	0.312274	0.608701	Yes	No	No	No	No	No
DHRS3	chr1:12627882-12679112:-	0.882298		AFE	n/a	chr1:12639320:12639467:-/chr1:12674704:12678366:-	9.77594	10.1134	0.337461	-0.93	71.913	0.353229	0.630549	Yes	No	No	No	No	No
EFHD2	chr1:15736383-15756844:+	0.338863		SE	chr1:15752367:15752514:+@chr1:15753646:15753780:+@chr1:15755089:15756844:+	chr1:15753646-15753780:+	99.204	99.1958	-0.00814867	0.09	81.175	0.929338	0.967778	No	No	No	No	No	No
DNAJC16	chr1:15853190-15918872:+	0.698316	0.160049	n/a	n/a	n/a	n/a	n/a	n/a					Yes	No	No	No	No	n/a
ZBTB17	chr1:16268364-16302617:-	0.59436	0.126058	n/a	n/a	n/a	n/a	n/a	n/a					Yes	No	No	No	No	n/a
NECAP2	chr1:16767167-16786747:+	0.70189	0.841807	ALE	n/a	chr1:16774554:16774641:+/chr1:16785336:16786747:+	53.5055	52.8914	-0.614172	1.26	70.734	0.213374	0.521425	Yes	No	No	No	No	No
glupla	chr1:17214934-17216265:-	0.598471		n/a	n/a	n/a	n/a	n/a	n/a					Yes	No	No	No	No	n/a
CAPZB	chr1:19665267-19812109:-	0.00331917		ALE	n/a	chr1:19665266:19670811:-/chr1:19700182:19701165:-	4.0205	3.99237	-0.0281314	0.09	80.755	0.927844	0.966993	Yes	No	No	No	No	No
C1orf151andNBL1	chr1:19923508-19984949:+	0.000897002		SE	chr1:19923508:19923603:+@chr1:19948594:19948641:+@chr1:19949968:19950077:+	chr1:19948594-19948641:+	95.0346	94.1629	-0.871712	1.18	69.873	0.243578	0.540822	Yes	No	No	No	No	No
DDOST	chr1:20969150-20988037:-	0.0294951		n/a	n/a	n/a	n/a	n/a	n/a					Yes	No	No	No	No	n/a
ECE1	chr1:21543739-21672035:-	0.55828	0.397784	AFE	n/a	chr1:21620426:21620916/chr1:21671160:21672153	20.6008	22.6605	2.05968	-1.2	76.044	0.235309	0.536711	Yes	No	No	No	No	No
USP48	chr1:22004791-22110112:-	0.781122	0.965522	ALE	n/a	chr1:22033236:22033400:-/chr1:22054339:22055212:-	44.7929	45.6648	0.871853	-0.76	77.808	0.448688	0.703971	No	No	No	No	No	No
USP48	chr1:22004791-22110112:-	0.781122	0.965522	AFE	n/a	chr1:22050390:22054122:-/chr1:22062922:22063118:-	91.055	89.2474	-1.80753	2.07	72.998	0.0422556	0.296482	No	No	No	No	No	No
HSPC157andCDC42	chr1:22351681-22419442:+	0.133844		AFE	n/a	chr1:22351984:22352438:+/chr1:22379111:22379235:+	22.5338	23.2456	0.71175	-0.34	70.645	0.735241	0.867662	Yes	No	No	No	No	No
HSPC157andCDC42	chr1:22351681-22419442:+	0.133844		ALE	n/a	chr1:22356772:22358381/chr1:22416435:22417580:+	21.8679	24.3625	2.49454	-1.28	83.064	0.202411	0.512935	Yes	No	No	No	No	No
HSPC157andCDC42	chr1:22351681-22419442:+	0.133844		ALE	n/a	chr1:22356772:22358381/chr1:22417750:22419442:+	92.3711	92.4784	0.107248	-0.2	60.004	0.843023	0.927201	Yes	No	No	No	No	No
HSPC157andCDC42	chr1:22351681-22419442:+	0.133844		SE	chr1:22404922:22405076:+@chr1:22405199:22405374:+@chr1:22408215:22408287:+	chr1:22405199-22405374:+	5.05388	7.46504	2.41116	-1.2	52.57	0.237117	0.538184	Yes	No	No	No	No	No
KDM1A	chr1:23345940-23410188:+	0.018393		SE	chr1:23356962:23357127:+@chr1:23370920:23370979:+@chr1:23376880:23377013:+	chr1:23370920-23370979:+	85.569	84.6443	-0.924657	0.65	79.145	0.516626	0.747187	No	Yes	No	No	No	No
HNRNPR	chr1:23635434-23671142:-	0.12766	1	SE	chr1:23660011:23660124:-@chr1:23650049:23650225:-@chr1:23648021:23648156:-	chr1:23650049-23650225:-	99.4819	99.2671	-0.214806	1.96	83.798	0.0537818	0.312787	Yes	No	Yes	No	No	No
HNRNPR	chr1:23635434-23671142:-	0.12766	1	SE	chr1:23664247:23664354:-@chr1:23660011:23660124:-@chr1:23650049:23650225:-	chr1:23660011-23660124:-	98.6236	98.5607	-0.0629257	0.4	78.614	0.690811	0.845972	Yes	No	Yes	No	No	No
HNRNPR	chr1:23635434-23671142:-	0.12766	1	MXE	chr1:23664247:23664354:-@chr1:23660011:23660124:-@chr1:23650049:23650225:-@chr1:23648021:23648156:-	chr1:23660011-23660124:-/chr1:23650049-23650225:-	54.3218	54.962	0.640216	-1.6	83.546	0.114457	0.41717	Yes	No	Yes	No	No	No
HNRNPR	chr1:23635434-23671142:-	0.12766	1	SE	chr1:23670704:23670854:-@chr1:23667345:23667510:-@chr1:23664983:23665101:-	chr1:23667345-23667510:-	72.1281	70.4342	-1.69395	1.38	82.715	0.170734	0.484273	Yes	No	Yes	No	No	No
HNRNPR	chr1:23635434-23671142:-	0.12766	1	SE	chr1:23670704:23670854:-@chr1:23667345:23667513:-@chr1:23664983:23665101:-	chr1:23667345-23667513:-	62.0334	60.0474	-1.98606	1.3	83.58	0.196484	0.510101	Yes	No	Yes	No	No	No
HNRNPR	chr1:23635434-23671142:-	0.12766	1	A3SS	chr1:23670704:23670854:-@chr1:23667510|23667513:23667345:-	chr1:23667510-23667513:-	69.0328	66.7656	-2.26711	0.89	83.865	0.374231	0.643032	Yes	No	Yes	No	No	No
RPL11andTCEB3	chr1:24015647-24088550:+	0.369079		AFE	n/a	chr1:24018268:24019632:+/chr1:24086001:24089332	4.12998	4.60376	0.473772	-1.34	81.124	0.185079	0.503385	No	No	No	No	No	No
RPL11andTCEB3	chr1:24015647-24088550:+	0.369079		A3SS	chr1:24019099:24019249:+@chr1:24020297|24020301:24020403:+	chr1:24020297-24020301:+	74.0243	73.3565	-0.667733	0.9	62.837	0.369743	0.641066	No	No	No	No	No	No
PNRC2	chr1:24285599-24290035:+	0.368623		n/a	n/a	n/a	n/a	n/a	n/a					No	No	No	No	No	n/a
SRSF10	chr1:24291278-24307416:-	0.0978256	0.518358	A3SS	chr1:24298340:24298502:-@chr1:24298113|24298116:24298063:-	chr1:24298113-24298116:-	86.3408	86.576	0.235186	-0.19	78.222	0.848382	0.931045	No	No	Yes	Yes	No	No
RCAN3	chr1:24828939-24863510:+	0.0728148	0.000355577	AFE	n/a	chr1:24828938:24828953:+/chr1:24829386:24829640:+	47.245	50.246	3.00094	-1.28	79.367	0.20276	0.512935	Yes	No	No	No	No	No
RCAN3	chr1:24828939-24863510:+	0.0728148	0.000355577	SE	chr1:24840804:24841057:+@chr1:24857708:24857881:+@chr1:24859573:24859744:+	chr1:24857708-24857881:+	99.1811	99.0469	-0.13424	1.05	77.65	0.294739	0.587166	Yes	No	No	No	No	No
RUNX3	chr1:25226002-25291654:-	0.113078		SE	chr1:25245731:25245835:-@chr1:25233750:25233908:-@chr1:25226002:25229157:-	chr1:25233750-25233908:-	98.2429	98.1847	-0.0582377	0.27	82.081	0.785892	0.898334	Yes	No	No	No	No	No
C1orf63	chr1:25560141-25594405:-	0.494594	0.73582	n/a	n/a	n/a	n/a	n/a	n/a					Yes	No	No	No	Yes	n/a
TMEM50A	chr1:25663980-25688856:+	0.335884		SE	chr1:25666965:25667070:+@chr1:25669452:25669564:+@chr1:25678117:25678184:+	chr1:25669452-25669564:+	98.8376	98.6118	-0.225827	1.71	83.496	0.0918773	0.378859	Yes	No	No	No	No	No
LDLRAP1	chr1:25870080-25917708:+	0.9204	1	n/a	n/a	n/a	n/a	n/a	n/a					No	Yes	No	No	No	n/a
SEPN1andFAM54B	chr1:26126667-26159433:+	0.0441042	0.0385597	SE	chr1:26127534:26127651:+@chr1:26128507:26128608:+@chr1:26131633:26131766:+	chr1:26128507-26128608:+	42.9942	44.1812	1.18699	-0.37	79.192	0.715745	0.859123	No	No	No	No	No	No
SEPN1andFAM54B	chr1:26126667-26159433:+	0.0441042	0.0385597	ALE	n/a	chr1:26142038:26144915/chr1:26158403:26159438	51.6925	47.2272	-4.4653	2.17	74.27	0.0332512	0.276911	No	No	No	No	No	No
CD52	chr1:26644397-26647017:+	0.0652405		n/a	n/a	n/a	n/a	n/a	n/a					No	No	No	No	No	n/a
RPS6KA1	chr1:26856231-26901522:+	0.0420377		n/a	n/a	n/a	n/a	n/a	n/a					No	No	No	No	No	n/a
PIGVandZDHHC18	chr1:27113643-27184095:+	0.0564037		AFE	n/a	chr1:27122839:27124894:+/chr1:27153176:27153630:+	71.5792	74.8117	3.23251	-1.53	59.926	0.130914	0.44217	Yes	No	No	No	No	No
PIGVandZDHHC18	chr1:27113643-27184095:+	0.0564037		AFE/ALE	n/a	chr1:27122839:27124894:+/chr1:27182859:27184095:+	45.1482	50.543	5.39484	-2.72	139.68	0.00728392	0.1763	Yes	No	No	No	No	No
SYTL1	chr1:27668274-27680428:+	0.00471686	0.355589	A3SS	chr1:27674458:27674503:+@chr1:27675571|27675607:27675643:+	chr1:27675571-27675607:+	92.0148	91.1536	-0.861231	1.92	83.508	0.0578442	0.318144	Yes	No	No	No	No	No
SYTL1	chr1:27668274-27680428:+	0.00471686	0.355589	RI	chr1:27675889-27675989:+@chr1:27676143-27676256:+	chr1:27675989-27676143:+	8.44431	12.941	4.4967	-1.79	61.124	0.0778175	0.360727	Yes	No	No	No	No	No
SYTL1	chr1:27668274-27680428:+	0.00471686	0.355589	RI	chr1:27677285-27677443:+@chr1:27677749-27677827:+	chr1:27677443-27677749:+	14.4885	23.6705	9.182	-2.92	76.449	0.00464527	0.171405	Yes	No	No	No	No	No
FGR	chr1:27938576-27962071:-	0.0960144		RI	chr1:27950440-27950202:-@chr1:27949655-27949553:-	chr1:27950202-27949655:-	7.54892	15.0185	7.46959	-2.74	66.391	0.00787254	0.179365	No	No	No	No	No	No
FGR	chr1:27938576-27962071:-	0.0960144		AFE	n/a	chr1:27952556:27953106:-/chr1:27961575:27961788:-	81.0827	85.6435	4.56077	-2.1	51.075	0.0405883	0.291584	No	No	No	No	No	No
C1orf38	chr1:28199061-28213196:+	0.0288409	0.553832	SE	chr1:28199061:28199176:+@chr1:28203099:28203239:+@chr1:28206155:28206565:+	chr1:28203099-28203239:+	99.0285	98.8674	-0.161165	0.95	79.72	0.345155	0.628707	No	No	No	No	No	No
C1orf38	chr1:28199061-28213196:+	0.0288409	0.553832	MXE	chr1:28199061:28199176:+@chr1:28203099:28203239:+@chr1:28206155:28206565:+@chr1:28211806:28211962:+	chr1:28203099-28203239:+/chr1:28206155-28206565:+	55.2369	54.0519	-1.185	1.58	83.868	0.117196	0.420504	No	No	No	No	No	No
C1orf38	chr1:28199061-28213196:+	0.0288409	0.553832	SE	chr1:28203099:28203239:+@chr1:28206155:28206565:+@chr1:28211806:28211962:+	chr1:28206155-28206565:+	96.3558	97.1666	0.81087	-2.25	66.051	0.0277711	0.262467	No	No	No	No	No	No
C1orf38	chr1:28199061-28213196:+	0.0288409	0.553832	SE	chr1:28206155:28206565:+@chr1:28208482:28209554:+@chr1:28211806:28211962:+	chr1:28208482-28209554:+	98.3678	98.8568	0.489021	-2.08	63.668	0.04155	0.293786	No	No	No	No	No	No
C1orf38	chr1:28199061-28213196:+	0.0288409	0.553832	RI	chr1:28208482-28208588:+@chr1:28209024-28209554:+	chr1:28208588-28209024:+	96.3786	96.9727	0.594126	-1.34	72.516	0.183093	0.503253	No	No	No	No	No	No
ATPIF1	chr1:28562614-28573410:+	0.691605		A3SS	chr1:28562872:28562963:+@chr1:28564272|28564348:28564616:+	chr1:28564272-28564348:+	98.883	98.5483	-0.334739	1.39	83.567	0.168964	0.483955	Yes	No	No	No	No	No
EPB41	chr1:29213603-29447775:+	0.541913		A3SS	chr1:29365766:29365938:+@chr1:29379616|29379619:29379824:+	chr1:29379616-29379619:+	71.1404	69.8942	-1.24618	1.15	76.381	0.255353	0.551077	Yes	No	No	No	No	No
EPB41	chr1:29213603-29447775:+	0.541913		SE	chr1:29391494:29391670:+@chr1:29424319:29424447:+@chr1:29435848:29435949:+	chr1:29424319-29424447:+	99.4102	99.4051	-0.00519556	0.05	82.784	0.960295	0.979585	Yes	No	No	No	No	No
LAPTM5	chr1:31205311-31230683:-	0.100045		A3SS	chr1:31230506:31230683:-@chr1:31214563|31215396:31214487:-	chr1:31214563-31215396:-	99.6786	99.6272	-0.0513761	0.8	81.169	0.425349	0.684918	No	No	No	No	No	No
LAPTM5	chr1:31205311-31230683:-	0.100045		RI	chr1:31215396-31215303:-@chr1:31214563-31214487:-	chr1:31215303-31214563:-	0.951671	3.48255	2.53088	-1.24	49.583	0.221111	0.527814	No	No	No	No	No	No
LAPTM5	chr1:31205311-31230683:-	0.100045		SE	chr1:31230506:31230683:-@chr1:31215303:31215396:-@chr1:31214487:31214563:-	chr1:31215303-31215396:-	99.8146	99.7806	-0.0339536	0.89	79.592	0.376144	0.644696	No	No	No	No	No	No
PUM1	chr1:31404351-31538838:-	0.412658		A5SS	chr1:31423108:31422974|31422980:-@chr1:31418193:31418330:-	chr1:31422974-31422980:-	71.6564	71.1057	-0.550696	0.41	76.548	0.683282	0.844518	Yes	No	No	No	Yes	No
PUM1	chr1:31404351-31538838:-	0.412658		A3SS	chr1:31440014:31440157:-@chr1:31439044|31439125:31438829:-	chr1:31439044-31439125:-	92.1698	93.7688	1.59893	-1.73	60.722	0.0895059	0.37562	Yes	No	No	No	Yes	No
PUM1	chr1:31404351-31538838:-	0.412658		A3SS	chr1:31454159:31454252:-@chr1:31453010|31453013:31452909:-	chr1:31453010-31453013:-	73.196	75.9657	2.76962	-1.48	80.636	0.14363	0.454382	Yes	No	No	No	Yes	No
PTP4A2	chr1:32372022-32408180:-	0.523751		SE	chr1:32377297:32377427:-@chr1:32375639:32375713:-@chr1:32373793:32374561:-	chr1:32375639-32375713:-	97.3028	96.8858	-0.416983	1.28	83.167	0.203222	0.512935	Yes	No	No	No	No	No
KHDRBS1	chr1:32479305-32527118:+	0.715645		SE	chr1:32495899:32496023:+@chr1:32497125:32497241:+@chr1:32498789:32498935:+	chr1:32497125-32497241:+	99.4072	99.3033	-0.103863	1.11	81.194	0.270888	0.564881	No	No	No	Yes	No	No
EIF3I	chr1:32686926-32697205:+	0.479413		n/a	n/a	n/a	n/a	n/a	n/a					No	No	No	No	No	n/a
LCK	chr1:32716846-32751768:+	0.0980995		RI	chr1:32740338-32740419:+@chr1:32740594-32740684:+	chr1:32740419-32740594:+	10.1856	15.5628	5.3772	-2.54	58.047	0.0139098	0.208368	No	No	No	No	No	No
LCK	chr1:32716846-32751768:+	0.0980995		RI	chr1:32740594-32740684:+@chr1:32740922-32741020:+	chr1:32740684-32740922:+	1.66976	4.6897	3.01994	-1.48	49.39	0.146365	0.459518	No	No	No	No	No	No
LCK	chr1:32716846-32751768:+	0.0980995		SE	chr1:32741515:32741664:+@chr1:32741938:32742090:+@chr1:32742208:32742387:+	chr1:32741938-32742090:+	98.6676	98.464	-0.20353	1.22	83.993	0.224937	0.530638	No	No	No	No	No	No
LCK	chr1:32716846-32751768:+	0.0980995		RI	chr1:32745272-32745348:+@chr1:32745442-32745595:+	chr1:32745348-32745442:+	2.0041	5.18899	3.18489	-1.54	51.067	0.129977	0.440982	No	No	No	No	No	No
HDAC1	chr1:32757680-32799236:+	0.108437		n/a	n/a	n/a	n/a	n/a	n/a					Yes	Yes	No	No	Yes	n/a
RNF19B	chr1:33399661-33431256:-	0.542472		A3SS	chr1:33415170:33415375:-@chr1:33413964|33413967:33413823:-	chr1:33413964-33413967:-	67.6518	67.8454	0.193599	-0.12	80.927	0.90704	0.960636	Yes	No	No	No	No	No
ZMYM6	chr1:35439960-35497634:-	0.806338	0.651737	ALE	n/a	chr1:35439959:35443409:-/chr1:35482844:35485203:-	36.5322	33.7185	-2.81364	1.21	80.713	0.231543	0.535265	Yes	No	No	No	No	No
ZMYM6	chr1:35439960-35497634:-	0.806338	0.651737	AFE	n/a	chr1:35439959:35443409:-/chr1:35496867:35497338:-	21.2944	21.28	-0.0144506	0.01	83.611	0.994533	0.997864	Yes	No	No	No	No	No
SFPQ	chr1:35641897-35658744:-	0.0383147	0.925338	n/a	n/a	n/a	n/a	n/a	n/a					No	No	Yes	Yes	No	n/a
PSMB2	chr1:36035413-36107449:-	0.637823		AFE	n/a	chr1:36042922:36043330:-/chr1:36106942:36107449:-	71.6867	70.3793	-1.3074	0.83	60.345	0.408876	0.670646	Yes	No	No	No	No	No
LSM10andSTK40	chr1:36804395-36863560:-	0.78274		SE	chr1:36851324:36851493:-@chr1:36833453:36833685:-@chr1:36826822:36826941:-	chr1:36833453-36833685:-	74.5777	74.44	-0.137688	0.07	83.385	0.941273	0.973776	No	No	No	No	No	No
ZC3H12A	chr1:37939114-37949982:+	0.370621		AFE	n/a	chr1:37945358:37946560:+/chr1:37947201:37947436:+	82.0102	79.148	-2.86222	2.26	78.981	0.0269005	0.25902	No	No	No	No	No	No
ZC3H12A	chr1:37939114-37949982:+	0.370621		ALE	n/a	chr1:37945358:37946560:+/chr1:37947954:37949982:+	81.7697	78.8555	-2.91422	2.59	71.09	0.0115611	0.193504	No	No	No	No	No	No
YRDC	chr1:38268614-38273874:-	0.423463		n/a	n/a	n/a	n/a	n/a	n/a					No	No	No	No	No	n/a
MACF1andKIAA0754	chr1:39546988-39952809:+	0.192371	0.212563	AFE	n/a	chr1:39901229:39901679:+/chr1:39933136:39934404:+	34.7587	27.8621	-6.8966	1.86	62.141	0.0676962	0.33803	Yes	No	No	No	No	No
MACF1andKIAA0754	chr1:39546988-39952809:+	0.192371	0.212563	ALE	n/a	chr1:39907818:39908239:+/chr1:39948936:39952809:+	51.6805	44.8754	-6.80513	2.34	63.96	0.0222576	0.236802	Yes	No	No	No	No	No
PABPC4andSNORA55	chr1:40026484-40042521:-	0.126115	0.169231	A5SS	chr1:40027459:40027357|40027400:-@chr1:40026492:40026794:-	chr1:40027357-40027400:-	54.1429	53.5799	-0.56295	0.42	81.312	0.672891	0.839704	No	No	Yes	No	No	No
PABPC4andSNORA55	chr1:40026484-40042521:-	0.126115	0.169231	A3SS	chr1:40030095:40030214:-@chr1:40029413|40029594:40029286:-	chr1:40029413-40029594:-	94.8737	94.2021	-0.671602	1.44	83.914	0.152768	0.467161	No	No	Yes	No	No	No
PABPC4andSNORA55	chr1:40026484-40042521:-	0.126115	0.169231	A3SS	chr1:40030143:40030214:-@chr1:40029413|40029594:40029286:-	chr1:40029413-40029594:-	97.6998	96.9876	-0.712224	2.17	80.759	0.032854	0.276911	No	No	Yes	No	No	No
PABPC4andSNORA55	chr1:40026484-40042521:-	0.126115	0.169231	RI	chr1:40029594-40029508:-@chr1:40029413-40029286:-	chr1:40029508-40029413:-	6.61864	10.935	4.3164	-2	52.686	0.0511616	0.308411	No	No	Yes	No	No	No
PABPC4andSNORA55	chr1:40026484-40042521:-	0.126115	0.169231	SE	chr1:40030095:40030214:-@chr1:40029508:40029594:-@chr1:40029286:40029413:-	chr1:40029508-40029594:-	97.001	96.535	-0.466062	1.62	83.989	0.108655	0.407933	No	No	Yes	No	No	No
PABPC4andSNORA55	chr1:40026484-40042521:-	0.126115	0.169231	SE	chr1:40030143:40030214:-@chr1:40029508:40029594:-@chr1:40029286:40029413:-	chr1:40029508-40029594:-	98.7718	98.3664	-0.405383	2.29	80.571	0.0246296	0.25126	No	No	Yes	No	No	No
PABPC4andSNORA55	chr1:40026484-40042521:-	0.126115	0.169231	A5SS	chr1:40030214:40030095|40030143:-@chr1:40029286:40029413:-	chr1:40030095-40030143:-	96.5212	96.0279	-0.493287	1.46	83.864	0.14824	0.463545	No	No	Yes	No	No	No
PABPC4andSNORA55	chr1:40026484-40042521:-	0.126115	0.169231	A5SS	chr1:40030214:40030095|40030143:-@chr1:40029508:40029594:-	chr1:40030095-40030143:-	86.501	86.3285	-0.172535	0.3	79.842	0.763875	0.887032	No	No	Yes	No	No	No
PABPC4andSNORA55	chr1:40026484-40042521:-	0.126115	0.169231	A5SS	chr1:40030445:40030358|40030373:-@chr1:40030095:40030214:-	chr1:40030358-40030373:-	72.441	72.8356	0.394594	-0.49	73.888	0.626916	0.818762	No	No	Yes	No	No	No
PABPC4andSNORA55	chr1:40026484-40042521:-	0.126115	0.169231	RI	chr1:40034611-40034474:-@chr1:40033518-40033423:-	chr1:40034474-40033518:-	3.12007	6.62806	3.50799	-1.67	50.539	0.100479	0.392487	No	No	Yes	No	No	No
PABPC4andSNORA55	chr1:40026484-40042521:-	0.126115	0.169231	A5SS	chr1:40037021:40036769|40036906:-@chr1:40035535:40035674:-	chr1:40036769-40036906:-	97.0306	95.8368	-1.19373	1.97	79.969	0.0525669	0.312787	No	No	Yes	No	No	No
MYCL1	chr1:40360622-40367928:-	0.543587	0.508764	RI	chr1:40367687-40367480:-@chr1:40367115-40366611:-	chr1:40367480-40367115:-	80.8482	81.5902	0.741931	-0.27	77.873	0.784819	0.897917	No	No	No	No	No	No
CAP1	chr1:40505737-40538321:+	0.583153		A3SS	chr1:40506255:40506473:+@chr1:40525006|40525009:40525130:+	chr1:40525006-40525009:+	97.0504	97.3601	0.309684	-1.51	82.882	0.13498	0.445803	Yes	No	No	No	No	No
PPT1	chr1:40538377-40563370:-	0.887889	0.259174	ALE	n/a	chr1:40538376:40539855:-/chr1:40542494:40542585:-	35.94	35.914	-0.0260258	0.07	77.199	0.94722	0.974988	Yes	No	No	No	No	No
SMAP2	chr1:40810493-40889002:+	0.00411537		AFE	n/a	chr1:40810492:40810582:+/chr1:40839353:40839895:+	95.7247	97.3713	1.64656	-2.83	58.277	0.00645851	0.176249	Yes	No	No	No	No	No
SMAP2	chr1:40810493-40889002:+	0.00411537		ALE	n/a	chr1:40869355:40869418:+/chr1:40887647:40889002:+	97.4747	97.6114	0.136705	-0.75	81.956	0.45259	0.706496	Yes	No	No	No	No	No
NFYC	chr1:41157103-41237276:+	0.736164	0.86028	n/a	n/a	n/a	n/a	n/a	n/a					Yes	No	No	No	No	n/a
FOXJ3	chr1:42642206-42801551:-	0.975381		ALE	n/a	chr1:42642205:42646256:-/chr1:42656973:42657390:-	50.4273	52.9093	2.48209	-2.13	79.496	0.0362978	0.280279	Yes	No	No	No	No	No
FOXJ3	chr1:42642206-42801551:-	0.975381		AFE	n/a	chr1:42647587:42648553:-/chr1:42800729:42800903:-	70.6717	72.0127	1.34096	-0.75	81.176	0.454232	0.706968	Yes	No	No	No	No	No
LEPRE1	chr1:43212006-43232899:-	0.0631813	0.279641	ALE	n/a	chr1:43212005:43214389:-/chr1:43224871:43225064:-	70.9767	70.3106	-0.666092	0.57	66.737	0.571694	0.78353	No	No	No	No	No	No
LEPRE1	chr1:43212006-43232899:-	0.0631813	0.279641	AFE	n/a	chr1:43223025:43223616:-/chr1:43231104:43232899:-	50.0759	49.6605	-0.415383	0.24	83.856	0.809286	0.911511	No	No	No	No	No	No
CCDC23	chr1:43272709-43283068:-	0.334162		n/a	n/a	n/a	n/a	n/a	n/a					No	No	No	No	No	n/a
MED8andELOVL1	chr1:43828841-43855483:-	0.070381		RI	chr1:43831047-43830857:-@chr1:43830679-43830599:-	chr1:43830857-43830679:-	6.15684	10.4887	4.33189	-2.02	55.783	0.0482722	0.304999	No	No	No	No	No	No
MED8andELOVL1	chr1:43828841-43855483:-	0.070381		AFE	n/a	chr1:43833585:43833769:-/chr1:43853980:43854358:-	34.0907	34.3228	0.232098	-0.22	80.784	0.826806	0.919492	No	No	No	No	No	No
HYI	chr1:43916028-43919660:-	0.0214391	0.925338	A5SS	chr1:43917518:43917469|43917499:-@chr1:43917319:43917388:-	chr1:43917469-43917499:-	85.1661	84.2721	-0.89395	0.59	83.432	0.559222	0.775662	No	No	No	No	No	No
ATP6V0B	chr1:44440069-44443978:+	0.38192		RI	chr1:44441974-44442051:+@chr1:44442262-44442331:+	chr1:44442051-44442262:+	9.61161	12.9798	3.36816	-1.51	61.179	0.135026	0.445803	No	No	No	No	No	No
ATP6V0B	chr1:44440069-44443978:+	0.38192		RI	chr1:44442698-44442888:+@chr1:44443653-44443966:+	chr1:44442888-44443653:+	5.27564	7.942	2.66636	-1.25	56.557	0.216194	0.523495	No	No	No	No	No	No
ERI3	chr1:44640247-44820955:-	0.918155	0.369438	n/a	n/a	n/a	n/a	n/a	n/a					No	No	No	No	No	n/a
DMAP1	chr1:44679104-44695716:+	0.486787		A3SS	chr1:44680375:44680570:+@chr1:44683983|44684133:44684141:+	chr1:44683983-44684133:+	86.3229	86.4749	0.152057	-0.19	77.384	0.850222	0.931607	No	Yes	No	No	No	No
RNF220	chr1:44870832-45117398:+	0.84748	0.989994	A5SS	chr1:45101217:45101260|45101338:+@chr1:45101702:45101834:+	chr1:45101260-45101338:+	91.083	91.0083	-0.0747548	0.1	83.999	0.917232	0.966056	No	No	No	No	No	No
C1orf228	chr1:45140361-45191780:+	0.403069		n/a	n/a	n/a	n/a	n/a	n/a					Yes	No	No	No	No	n/a
RPS8_	chr1:45241206-45244797:+	0.118895		RI	chr1:45242347-45242446:+@chr1:45243286-45243461:+	chr1:45242446-45243286:+	0.817597	3.19635	2.37876	-1.17	48.535	0.247256	0.542977	No	No	No	No	No	No
RPS8_	chr1:45241206-45244797:+	0.118895		A5SS	chr1:45243286:45243409|45243461:+@chr1:45243672:45243801:+	chr1:45243409-45243461:+	99.8597	99.8591	-0.000530468	0.04	82.703	0.971096	0.986325	No	No	No	No	No	No
RPS8_	chr1:45241206-45244797:+	0.118895		RI	chr1:45242347-45243461:+@chr1:45243672-45243801:+	chr1:45243461-45243672:+	1.38969	3.84062	2.45094	-1.21	48.869	0.231838	0.535367	No	No	No	No	No	No
PLK3	chr1:45265628-45271672:+	0.235551		RI	chr1:45268627-45268825:+@chr1:45268940-45269063:+	chr1:45268825-45268940:+	31.9034	40.3068	8.40341	-2.39	83.036	0.0192362	0.226518	Yes	No	No	No	No	No
PLK3	chr1:45265628-45271672:+	0.235551		RI	chr1:45269272-45269363:+@chr1:45269603-45269696:+	chr1:45269363-45269603:+	26.1789	35.2556	9.07669	-2.48	83.708	0.0150392	0.216983	Yes	No	No	No	No	No
UROD	chr1:45477831-45481341:+	0.473221		A3SS	chr1:45477831:45477957:+@chr1:45478529|45478579:45478691:+	chr1:45478529-45478579:+	94.0919	93.7915	-0.300399	0.37	83.032	0.711145	0.856306	Yes	No	No	No	No	No
UROD	chr1:45477831-45481341:+	0.473221		RI	chr1:45478808-45478887:+@chr1:45478964-45479026:+	chr1:45478887-45478964:+	21.5356	25.6378	4.10222	-1.93	74.668	0.0573931	0.317964	Yes	No	No	No	No	No
PRDX1	chr1:45976708-45988721:-	0.682129	0.743587	AFE	n/a	chr1:45986274:45986283:-/chr1:45987280:45987612:-	99.8261	99.2247	-0.601395	1.69	73.193	0.095633	0.383646	Yes	No	No	No	No	No
GPBP1L1	chr1:46092976-46154097:-	0.325488	0.789495	ALE	n/a	chr1:46092975:46094080:-/chr1:46125855:46126897:-	49.0409	50.2897	1.24872	-1.44	70.883	0.153156	0.467161	Yes	No	No	No	No	No
GPBP1L1	chr1:46092976-46154097:-	0.325488	0.789495	AFE	n/a	chr1:46095247:46095387:-/chr1:46152083:46152449:-	12.7689	14.0269	1.25798	-2.19	75.392	0.0316736	0.270353	Yes	No	No	No	No	No
NSUN4andFAAH	chr1:46805848-46879971:+	0.63319	0.569061	n/a	n/a	n/a	n/a	n/a	n/a					No	No	No	No	No	n/a
KIAA0494andATPAF1	chr1:47098409-47184785:-	0.773214	0.625176	ALE	n/a	chr1:47098408:47102485:-/chr1:47140828:47144308:-	80.4992	80.5634	0.0641829	-0.06	83.566	0.955317	0.978834	No	No	No	No	No	No
KIAA0494andATPAF1	chr1:47098409-47184785:-	0.773214	0.625176	AFE	n/a	chr1:47133728:47135150/chr1:47183093:47184785:-	92.4525	91.2065	-1.24602	1.5	69.396	0.137191	0.447253	No	No	No	No	No	No
KIAA0494andATPAF1	chr1:47098409-47184785:-	0.773214	0.625176	SE	chr1:47155259:47155363:-@chr1:47154025:47154216:-@chr1:47152456:47152542:-	chr1:47154025-47154216:-	76.5906	75.8816	-0.709013	0.52	78.694	0.602682	0.802148	No	No	No	No	No	No
NRD1	chr1:52254266-52344635:-	0.00139944		n/a	n/a	n/a	n/a	n/a	n/a					Yes	No	No	No	Yes	n/a
SCP2	chr1:53392917-53517374:+	0.735392		SE	chr1:53493641:53493743:+@chr1:53504589:53504718:+@chr1:53513530:53513609:+	chr1:53504589-53504718:+	99.1379	99.1124	-0.0255335	0.23	72.665	0.817522	0.914257	Yes	No	No	No	No	No
TMEM59	chr1:54496945-54519246:-	0.650005	0.586247	n/a	n/a	n/a	n/a	n/a	n/a					Yes	No	No	No	No	n/a
C1orf83	chr1:54518362-54578192:+	0.348079	0.553832	n/a	n/a	n/a	n/a	n/a	n/a					Yes	No	No	No	No	n/a
USP1	chr1:62890511-62920094:+	0.415038		n/a	n/a	n/a	n/a	n/a	n/a					Yes	No	No	No	No	n/a
JAK1	chr1:65298902-65533418:-	0.960665		n/a	n/a	n/a	n/a	n/a	n/a					Yes	No	No	No	No	n/a
SERBP1	chr1:67873493-67896453:-	0.0136203		n/a	n/a	n/a	n/a	n/a	n/a					Yes	No	No	No	No	n/a
SRSF11	chr1:70671353-70718735:+	0.0610245	0.409447	n/a	n/a	n/a	n/a	n/a	n/a					No	No	Yes	Yes	Yes	n/a
ZRANB2	chr1:71528969-71546968:-	0.557743		SE	chr1:71532459:71533234:-@chr1:71531361:71531435:-@chr1:71528969:71530820:-	chr1:71531361-71531435:-	63.5625	64.9751	1.41261	-0.55	71.712	0.586327	0.792947	Yes	No	No	Yes	Yes	Yes
ZRANB2	chr1:71528969-71546968:-	0.557743		A5SS	chr1:71532617:71531361|71532459:-@chr1:71528969:71530820:-	chr1:71531361-71532459:-	85.6187	84.1591	-1.45957	0.89	77.176	0.375356	0.643714	Yes	No	No	Yes	Yes	Yes
ACADM_	chr1:76190033-76266829:+	0.216793		n/a	n/a	n/a	n/a	n/a	n/a					No	No	No	No	No	n/a
ZZZ3	chr1:78024913-78149110:-	0.0118092		ALE	n/a	chr1:78024286:78026189/chr1:78097067:78099090:-	77.8027	81.2791	3.47646	-2.22	79.468	0.0292434	0.267113	No	No	No	No	No	No
ZZZ3	chr1:78024913-78149110:-	0.0118092		AFE	n/a	chr1:78024286:78026189/chr1:78148922:78149110:-	55.8619	63.6701	7.80822	-2.69	74.642	0.00881228	0.180291	No	No	No	No	No	No
FUBP1	chr1:78409736-78445136:-	0.992175		ALE	n/a	chr1:78408145:78414985/chr1:78429258:78429400:-	86.6016	86.5747	-0.0268283	0.04	83.004	0.96663	0.984372	No	No	No	No	Yes	No
FUBP1	chr1:78409736-78445136:-	0.992175		AFE	n/a	chr1:78420939:78421143:-/chr1:78429938:78430046:-	71.964	72.5959	0.631876	-0.68	76.733	0.501694	0.738976	No	No	No	No	Yes	No
IFI44L	chr1:79085608-79130242:+	0.53996		n/a	n/a	n/a	n/a	n/a	n/a					No	No	No	No	No	n/a
PRKACB	chr1:84543637-84705363:+	0.631341		SE	chr1:84609957:84610231:+@chr1:84641482:84641490:+@chr1:84644860:84644921:+	chr1:84641482-84641490:+	0.106251	0.0224842	-0.0837664	1.03	41.96	0.309834	0.60552	Yes	No	No	No	No	No
CTBSandGNG5	chr1:84963561-85040163:-	0.989277	0.240916	SE	chr1:85036265:85036403:-@chr1:85035614:85035822:-@chr1:85031524:85031695:-	chr1:85035614-85035822:-	91.4157	89.618	-1.7977	1.56	80.679	0.123613	0.429137	No	No	No	No	No	No
C1orf52	chr1:85715636-85725354:-	0.0711066	0.24077	SE	chr1:85725041:85725354:-@chr1:85724618:85724744:-@chr1:85724207:85724405:-	chr1:85724618-85724744:-	82.3229	84.3139	1.99102	-1.03	70.099	0.304791	0.599575	No	No	No	No	Yes	Yes
GBP4andGBP7andGBP2	chr1:89568801-89664679:-	0.0866376	1	A5SS	chr1:89578367:89578143|89578155:-@chr1:89575847:89575949:-	chr1:89578143-89578155:-	96.1902	96.5785	0.388308	-1.01	68.859	0.314965	0.609249	Yes	No	No	No	No	No
GBP4andGBP7andGBP2	chr1:89568801-89664679:-	0.0866376	1	AFE	n/a	chr1:89591545:89591878:-/chr1:89664477:89664679:-	24.0207	23.4848	-0.535963	0.39	49.511	0.694791	0.847209	Yes	No	No	No	No	No
GBP5	chr1:89724322-89740003:-	0.130031	0.561152	A3SS	chr1:89738135:89738569:-@chr1:89735257|89736545:89735049:-	chr1:89735257-89736545:-	89.3407	90.517	1.17629	-1.1	52.494	0.278032	0.568908	Yes	No	No	No	No	No
GBP5	chr1:89724322-89740003:-	0.130031	0.561152	RI	chr1:89736545-89736438:-@chr1:89735257-89735049:-	chr1:89736438-89735257:-	25.6675	31.8773	6.20983	-1.65	83.902	0.103485	0.399405	Yes	No	No	No	No	No
GBP5	chr1:89724322-89740003:-	0.130031	0.561152	SE	chr1:89738135:89738569:-@chr1:89736438:89736545:-@chr1:89735049:89735257:-	chr1:89736438-89736545:-	91.5193	92.4636	0.944304	-0.98	48.339	0.333859	0.621853	Yes	No	No	No	No	No
LRRC8CandLRRC8D	chr1:90098631-90401987:+	0.126115	1	AFE	n/a	chr1:90098630:90098881:+/chr1:90285733:90287306	22.9507	18.1419	-4.80881	2.09	43.376	0.0429794	0.297208	Yes	No	No	No	No	No
LRRC8CandLRRC8D	chr1:90098631-90401987:+	0.126115	1	ALE	n/a	chr1:90178267:90185094/chr1:90398625:90401987:+	54.8465	52.7824	-2.06412	1.45	65.289	0.152753	0.467161	Yes	No	No	No	No	No
RPL5andSNORD21andSNORA66	chr1:93297569-93307485:+	0.0149999		SE	chr1:93297571:93297674:+@chr1:93298946:93299015:+@chr1:93299102:93299217:+	chr1:93298946-93299015:+	95.5319	95.5883	0.0564457	-0.22	81.636	0.823236	0.916542	No	No	No	No	No	No
MTF2	chr1:93544799-93604639:+	0.549979		n/a	n/a	n/a	n/a	n/a	n/a					No	No	No	No	No	n/a
TMED5	chr1:93614841-93646709:-	0.538111		SE	chr1:93625686:93625783:-@chr1:93624372:93624442:-@chr1:93621815:93622040:-	chr1:93624372-93624442:-	29.887	34.3392	4.45221	-1.69	82.707	0.0954707	0.383646	No	No	No	No	No	No
DR1	chr1:93811092-93828157:+	0.109939	0.553832	n/a	n/a	n/a	n/a	n/a	n/a					Yes	No	No	No	No	n/a
CDC14A	chr1:100810033-100985837:+	0.682129		n/a	n/a	n/a	n/a	n/a	n/a					Yes	No	No	No	No	n/a
S1PR1	chr1:101702324-101708242:+	0.962298	0.281672	AFE	n/a	chr1:101702323:101702655:+/chr1:101707478:101708242:+	20.1724	19.5529	-0.61953	0.63	71.373	0.53175	0.755449	Yes	No	No	No	No	No
S1PR1	chr1:101702324-101708242:+	0.962298	0.281672	ALE	n/a	chr1:101704377:101707076:+/chr1:101707478:101708242:+	10.9334	10.992	0.058559	-0.12	72.849	0.903902	0.95924	Yes	No	No	No	No	No
PRPF38B	chr1:109233245-109244745:+	0.343569	0.191027	A5SS	chr1:109238324:109238392|109238402:+@chr1:109238665:109238816:+	chr1:109238392-109238402:+	75.8897	80.9035	5.01377	-1.71	62.216	0.0920592	0.378859	No	No	No	No	Yes	No
SARS	chr1:109756516-109781568:+	0.804518	0.911597	n/a	n/a	n/a	n/a	n/a	n/a					No	No	No	No	No	n/a
GNAI3	chr1:110091238-110138452:+	0.867963	0.731013	n/a	n/a	n/a	n/a	n/a	n/a					No	No	No	No	No	n/a
FAM40A	chr1:110574200-110617263:+	0.774303		n/a	n/a	n/a	n/a	n/a	n/a					No	No	No	No	No	n/a
RBM15	chr1:110880018-110909494:+	0.128075	0.625176	n/a	n/a	n/a	n/a	n/a	n/a					No	Yes	Yes	No	No	n/a
hosimo	chr1:111202067-111215063:-	0.925315	0.841104	A3SS	chr1:111214098:111215063:-@chr1:111210963|111210966:111210845:-	chr1:111210963-111210966:-	94.0273	94.129	0.101713	-0.15	72.32	0.880088	0.947031	Yes	No	No	No	No	No
CD53	chr1:111413801-111495470:+	0.0230737	0.481098	SE	chr1:111436949:111437023:+@chr1:111437582:111437677:+@chr1:111440431:111440514:+	chr1:111437582-111437677:+	99.2023	99.0636	-0.138632	1.48	83.984	0.142641	0.453865	Yes	No	No	No	No	No
CD53	chr1:111413801-111495470:+	0.0230737	0.481098	MXE	chr1:111436949:111437023:+@chr1:111437582:111437677:+@chr1:111440431:111440514:+@chr1:111441746:111442883:+	chr1:111437582-111437677:+/chr1:111440431-111440514:+	54.6501	54.8645	0.214452	-0.77	83.021	0.445944	0.701599	Yes	No	No	No	No	No
CD53	chr1:111413801-111495470:+	0.0230737	0.481098	SE	chr1:111437582:111437677:+@chr1:111439275:111439355:+@chr1:111441746:111442883:+	chr1:111439275-111439355:+	98.4681	98.2744	-0.193658	1	83.36	0.320294	0.614342	Yes	No	No	No	No	No
CD53	chr1:111413801-111495470:+	0.0230737	0.481098	MXE	chr1:111437582:111437677:+@chr1:111439275:111439355:+@chr1:111440431:111440514:+@chr1:111441746:111442883:+	chr1:111439275-111439355:+/chr1:111440431-111440514:+	48.463	48.5536	0.090644	-0.32	80.208	0.750308	0.878095	Yes	No	No	No	No	No
CD53	chr1:111413801-111495470:+	0.0230737	0.481098	SE	chr1:111437582:111437677:+@chr1:111440431:111440514:+@chr1:111441746:111442883:+	chr1:111440431-111440514:+	98.5533	98.3613	-0.191971	1.01	83.484	0.316032	0.610465	Yes	No	No	No	No	No
DRAM2	chr1:111659646-111683075:-	0.923988	0.655389	A5SS	chr1:111663315:111663138|111663154:-@chr1:111662499:111662581:-	chr1:111663138-111663154:-	78.0631	77.7976	-0.265491	0.31	73.81	0.757281	0.882513	No	No	No	No	No	No
DRAM2	chr1:111659646-111683075:-	0.923988	0.655389	A5SS	chr1:111663315:111663138|111663292:-@chr1:111662499:111662581:-	chr1:111663138-111663292:-	84.7772	84.8508	0.0736559	-0.11	79.38	0.913676	0.964204	No	No	No	No	No	No
DRAM2	chr1:111659646-111683075:-	0.923988	0.655389	A5SS	chr1:111663315:111663154|111663292:-@chr1:111662499:111662581:-	chr1:111663154-111663292:-	97.175	97.2881	0.11309	-0.32	81.628	0.748497	0.87666	No	No	No	No	No	No
DRAM2	chr1:111659646-111683075:-	0.923988	0.655389	SE	chr1:111668849:111668916:-@chr1:111667364:111667503:-@chr1:111663138:111663315:-	chr1:111667364-111667503:-	97.5266	97.0577	-0.468935	1.31	80.661	0.193838	0.510101	No	No	No	No	No	No
DRAM2	chr1:111659646-111683075:-	0.923988	0.655389	A3SS	chr1:111682660:111682819:-@chr1:111682288|111682333:111682123:-	chr1:111682288-111682333:-	85.7404	84.9075	-0.832952	0.66	83.243	0.509486	0.745306	No	No	No	No	No	No
CEPT1	chr1:111682059-111729478:+	0.0330591	1	n/a	n/a	n/a	n/a	n/a	n/a					No	No	No	No	No	n/a
DENND2D	chr1:111726344-111747412:-	0.0014114	0.553832	n/a	n/a	n/a	n/a	n/a	n/a					Yes	No	No	No	No	n/a
C1orf162	chr1:112016414-112021134:+	0.904952		A3SS	chr1:112019956:112020050:+@chr1:112020273|112020348:112020397:+	chr1:112020273-112020348:+	91.9174	91.9682	0.0508017	-0.11	82.861	0.916071	0.96605	Yes	No	No	No	No	No
MOV10	chr1:113215713-113245004:+	0.988263	0.911597	n/a	n/a	n/a	n/a	n/a	n/a					No	No	No	No	No	n/a
PPM1JandRHOC	chr1:113243056-113258100:-	0.722976		A5SS	chr1:113247790:113247675|113247722:-@chr1:113246266:113246428:-	chr1:113247675-113247722:-	92.3978	92.7352	0.337409	-0.28	78.066	0.780159	0.896225	No	No	No	No	No	No
PPM1JandRHOC	chr1:113243056-113258100:-	0.722976		SE	chr1:113249700:113250025:-@chr1:113247675:113247790:-@chr1:113246266:113246428:-	chr1:113247675-113247790:-	88.266	87.439	-0.827091	0.68	68.785	0.496559	0.736116	No	No	No	No	No	No
PPM1JandRHOC	chr1:113243056-113258100:-	0.722976		SE	chr1:113249700:113250025:-@chr1:113247722:113247790:-@chr1:113246266:113246428:-	chr1:113247722-113247790:-	93.5178	93.007	-0.510793	0.71	68.014	0.483123	0.726363	No	No	No	No	No	No
SIKE1andCSDE1andNRAS	chr1:115247078-115323310:-	0.034291		ALE	n/a	chr1:115259278:115260984:-/chr1:115312099:115316993:-	6.20006	7.01676	0.816706	-3.11	81.507	0.00259821	0.149697	Yes	No	No	No	No	No
SIKE1andCSDE1andNRAS	chr1:115247078-115323310:-	0.034291		SE	chr1:115280584:115280693:-@chr1:115280092:115280184:-@chr1:115279379:115279476:-	chr1:115280092-115280184:-	30.7871	32.7925	2.00547	-1.18	67.88	0.241694	0.540385	Yes	No	No	No	No	No
SIKE1andCSDE1andNRAS	chr1:115247078-115323310:-	0.034291		SE	chr1:115292442:115292828:-@chr1:115282313:115282511:-@chr1:115280584:115280693:-	chr1:115282313-115282511:-	99.2388	99.3014	0.0626416	-0.7	75.279	0.485517	0.727669	Yes	No	No	No	No	No
SIKE1andCSDE1andNRAS	chr1:115247078-115323310:-	0.034291		SE	chr1:115300546:115300632:-@chr1:115292442:115292828:-@chr1:115282313:115282511:-	chr1:115292442-115292828:-	99.1751	99.133	-0.0420516	0.52	83.956	0.604399	0.803362	Yes	No	No	No	No	No
SIKE1andCSDE1andNRAS	chr1:115247078-115323310:-	0.034291		MXE	chr1:115300546:115300632:-@chr1:115292442:115292828:-@chr1:115282313:115282511:-@chr1:115280584:115280693:-	chr1:115292442-115292828:-/chr1:115282313-115282511:-	52.6727	52.8981	0.225473	-0.86	82.466	0.390387	0.655239	Yes	No	No	No	No	No
ATP1A1	chr1:116914802-116947825:+	0.805831		n/a	n/a	n/a	n/a	n/a	n/a					Yes	No	No	No	No	n/a
CD58	chr1:117057003-117113721:-	0.278761		n/a	n/a	n/a	n/a	n/a	n/a					Yes	No	No	No	No	n/a
CD2	chr1:117297007-117311851:+	0.196459	0.547685	A5SS	chr1:117303024:117303082|117303254:+@chr1:117307106:117310213:+	chr1:117303082-117303254:+	99.2769	99.3717	0.0948434	-1.42	72.784	0.158632	0.471842	Yes	No	No	No	No	No
CD2	chr1:117297007-117311851:+	0.196459	0.547685	A3SS	chr1:117303024:117303254:+@chr1:117307028|117307106:117307228:+	chr1:117307028-117307106:+	98.2644	98.4515	0.187062	-1.23	70.039	0.223503	0.529758	Yes	No	No	No	No	No
CD101	chr1:117544373-117579173:+	0.892084		n/a	n/a	n/a	n/a	n/a	n/a					Yes	No	No	No	No	n/a
FAM46C	chr1:118148554-118171012:+	0.136119	0.0574705	n/a	n/a	n/a	n/a	n/a	n/a					Yes	No	No	No	No	n/a
LOC728855	chr1:144300468-144341762:-	0.839026		A5SS	chr1:144301536:144301190|144301350:-@chr1:144300513:144300755:-	chr1:144301190-144301350:-	85.1575	85.4659	0.308365	-0.3	83.975	0.76614	0.887952	No	No	No	No	No	No
LOC728875	chr1:144478395-144522020:-	0.732178	0.75003	A5SS	chr1:144481765:144481300|144481419:-@chr1:144480697:144480984:-	chr1:144481300-144481419:-	97.0301	96.2508	-0.779236	1.6	83.919	0.112994	0.413834	No	No	No	No	No	No
PDE4DIP	chr1:144676437-145076199:-	0.182857	0.553832	ALE	n/a	chr1:144897999:144903204:-/chr1:144933124:144934838	12.9543	10.7373	-2.21706	0.82	55.981	0.417012	0.677899	Yes	No	No	No	No	No
PDE4DIP	chr1:144676437-145076199:-	0.182857	0.553832	AFE	n/a	chr1:144930583:144932990/chr1:144933124:144934838	9.53206	6.74006	-2.792	1.54	53.899	0.129605	0.440247	Yes	No	No	No	No	No
NBPF9andNOTCH2NLandNBPF10	chr1:144811736-145372143:+	0.00070192	0.173365	AFE	n/a	chr1:145281368:145289656/chr1:145330682:145330855:+	20.6032	31.6603	11.0571	-3.06	79.144	0.00306029	0.160803	Yes	No	No	No	No	No
NBPF9andNOTCH2NLandNBPF10	chr1:144811736-145372143:+	0.00070192	0.173365	AFE	n/a	chr1:145281368:145289656/chr1:145365286:145365459:+	38.094	46.5758	8.48181	-1.79	71.128	0.0772795	0.359518	Yes	No	No	No	No	No
NBPF9andNOTCH2NLandNBPF10	chr1:144811736-145372143:+	0.00070192	0.173365	ALE	n/a	chr1:145281368:145289656/chr1:145368215:145370305:+	58.5366	67.1769	8.64034	-2.44	70.137	0.0173175	0.2246	Yes	No	No	No	No	No
TXNIP	chr1:145438445-145442639:+	0.917149		n/a	n/a	n/a	n/a	n/a	n/a					Yes	No	No	No	No	n/a
POLR3GL	chr1:145456231-145474473:-	0.859839		SE	chr1:145459652:145459781:-@chr1:145457935:145458003:-@chr1:145457548:145457604:-	chr1:145457935-145458003:-	99.12	98.9499	-0.170114	1.13	83.694	0.262818	0.555213	Yes	No	No	No	No	No
POLR3C	chr1:145592353-145611052:-	0.742431		n/a	n/a	n/a	n/a	n/a	n/a					No	No	No	No	No	n/a
RNF115	chr1:145610989-145688952:+	0.0593732	0.368971	ALE	n/a	chr1:145640882:145641218:+/chr1:145688088:145688952:+	90.4919	89.4614	-1.03049	1.43	79.425	0.156762	0.46972	Yes	No	No	No	No	No
LOC388692	chr1:149278738-149291749:+	0.929159		n/a	n/a	n/a	n/a	n/a	n/a					No	No	No	No	No	n/a
jorplar	chr1:149575757-149677284:+	0.752828	1	AFE	n/a	chr1:149575756:149579168:+/chr1:149605667:149606285:+	34.0583	36.4206	2.36235	-1	77.662	0.321983	0.616003	Yes	No	No	No	No	No
MTMR11andSF3B4	chr1:149895209-149908795:-	0.845807	0.553832	n/a	n/a	n/a	n/a	n/a	n/a					No	No	Yes	No	No	n/a
PLEKHO1	chr1:150121373-150153463:+	0.632647		RI	chr1:150129105-150129209:+@chr1:150129579-150129680:+	chr1:150129209-150129579:+	18.8809	20.414	1.53302	-0.9	50.981	0.373247	0.642351	No	No	No	No	No	No
ANP32E	chr1:150190717-150208502:-	0.387812		n/a	n/a	n/a	n/a	n/a	n/a					No	No	No	No	No	n/a
APH1A	chr1:150236811-150254717:-	0.282488	0.0178854	n/a	n/a	n/a	n/a	n/a	n/a					No	No	No	No	No	n/a
RPRD2	chr1:150335568-150449184:+	0.233152	0.514008	n/a	n/a	n/a	n/a	n/a	n/a					Yes	No	No	No	No	n/a
MCL1	chr1:150547025-150552274:-	0.273966		n/a	n/a	n/a	n/a	n/a	n/a					Yes	No	No	No	No	n/a
ENSA	chr1:150593726-150602075:-	0.129813	0.553832	n/a	n/a	n/a	n/a	n/a	n/a					Yes	No	No	No	No	n/a
CTSS	chr1:150702551-150738429:-	0.754459	0.846732	n/a	n/a	n/a	n/a	n/a	n/a					No	No	No	No	No	n/a
CDC42SE1	chr1:151022727-151042801:-	0.0640547	0.916685	A3SS	chr1:151028153:151028469:-@chr1:151027602|151027605:151027492:-	chr1:151027602-151027605:-	53.8253	55.3395	1.51412	-1.2	72.714	0.234468	0.536711	No	No	No	No	No	No
CDC42SE1	chr1:151022727-151042801:-	0.0640547	0.916685	RI	chr1:151028469-151028153:-@chr1:151027602-151027492:-	chr1:151028153-151027602:-	27.0535	31.3105	4.25699	-1.71	77.621	0.0915382	0.378796	No	No	No	No	No	No
CDC42SE1	chr1:151022727-151042801:-	0.0640547	0.916685	RI	chr1:151028469-151028153:-@chr1:151027605-151027492:-	chr1:151028153-151027605:-	78.3531	81.2233	2.87019	-0.97	80.802	0.333003	0.621853	No	No	No	No	No	No
CDC42SE1	chr1:151022727-151042801:-	0.0640547	0.916685	A5SS	chr1:151029262:151029127|151029132:-@chr1:151028153:151028469:-	chr1:151029127-151029132:-	72.1237	71.9798	-0.143885	0.1	83.088	0.921752	0.966288	No	No	No	No	No	No
CDC42SE1	chr1:151022727-151042801:-	0.0640547	0.916685	SE	chr1:151031955:151032291:-@chr1:151029127:151029262:-@chr1:151028153:151028469:-	chr1:151029127-151029262:-	43.3911	43.9687	0.577618	-0.37	72.798	0.713927	0.857629	No	No	No	No	No	No
CDC42SE1	chr1:151022727-151042801:-	0.0640547	0.916685	SE	chr1:151031955:151032291:-@chr1:151029132:151029262:-@chr1:151028153:151028469:-	chr1:151029132-151029262:-	48.4248	48.6636	0.238808	-0.16	73.695	0.872508	0.943014	No	No	No	No	No	No
TNFAIP8L2andSCNM1	chr1:151129100-151142773:+	0.473768	0.333386	n/a	n/a	n/a	n/a	n/a	n/a					No	No	No	No	No	n/a
PI4KB	chr1:151264109-151301188:-	0.598018		SE	chr1:151298648:151298849:-@chr1:151297221:151297393:-@chr1:151288049:151288985:-	chr1:151297221-151297393:-	69.971	70.5053	0.534351	-0.21	77.88	0.830574	0.922191	Yes	No	No	No	No	No
skorporbo	chr1:151313117-151314897:+	0.927792	1	n/a	n/a	n/a	n/a	n/a	n/a					Yes	No	No	No	No	n/a
PSMB4	chr1:151372040-151374416:+	0.147792		RI	chr1:151373240-151373321:+@chr1:151373715-151373831:+	chr1:151373321-151373715:+	8.70827	14.3773	5.66907	-2.13	66.852	0.0369171	0.283294	No	No	No	No	No	No
PSMB4	chr1:151372040-151374416:+	0.147792		RI	chr1:151373715-151373831:+@chr1:151374018-151374106:+	chr1:151373831-151374018:+	7.73783	11.5804	3.84261	-1.67	62.542	0.0996142	0.392487	No	No	No	No	No	No
MRPL9	chr1:151732119-151742291:-	0.182857	0.000434066	ALE	n/a	chr1:151732044:151732657/chr1:151741804:151742291:-	4.07575	4.29501	0.219257	-0.53	76.077	0.599775	0.801484	No	No	No	No	No	No
MRPL9	chr1:151732119-151742291:-	0.182857	0.000434066	AFE	n/a	chr1:151735802:151739476/chr1:151741804:151742291:-	51.5432	52.0657	0.522547	-0.22	80.478	0.825818	0.918735	No	No	No	No	No	No
steybee	chr1:151824643-151828832:+	0.705912	0.240916	AFE/ALE	n/a	chr1:151824642:151825621/chr1:151827200:151828832:+	60.5768	59.1254	-1.45147	1.32	169.49	0.188895	0.506851	Yes	No	No	No	No	No
THEM4	chr1:151845872-151882361:-	0.988263		SE	chr1:151881836:151882284:-@chr1:151879797:151879882:-@chr1:151867484:151867670:-	chr1:151879797-151879882:-	63.8275	64.3768	0.549324	-0.22	66.207	0.828964	0.921208	No	No	No	No	No	No
S100A9	chr1:153330330-153333508:+	0.351077		A5SS	chr1:153330745:153330879|153330909:+@chr1:153333120:153333508:+	chr1:153330879-153330909:+	99.8335	99.856	0.022521	-0.86	68.111	0.39211	0.656658	No	No	No	No	No	No
S100A6	chr1:153506820-153508739:-	0.543365	0.911597	A3SS	chr1:153508425:153508739:-@chr1:153507836|153507851:153507678:-	chr1:153507836-153507851:-	37.4998	37.6835	0.183661	-0.12	66.734	0.904332	0.95924	Yes	No	No	No	No	No
S100A6	chr1:153506820-153508739:-	0.543365	0.911597	A5SS	chr1:153508739:153508425|153508593:-@chr1:153507678:153507836:-	chr1:153508425-153508593:-	55.9345	56.6558	0.721349	-0.61	67.042	0.545123	0.765676	Yes	No	No	No	No	No
S100A3andS100A4	chr1:153516052-153532852:-	0.977512		n/a	n/a	n/a	n/a	n/a	n/a					Yes	No	No	No	No	n/a
C1orf77	chr1:153606296-153618782:+	0.0108706	0.029817	A3SS	chr1:153610771:153610924:+@chr1:153614719|153614722:153614905:+	chr1:153614719-153614722:+	79.7746	79.6037	-0.170928	0.2	83.992	0.84504	0.928258	No	No	No	No	No	No
C1orf77	chr1:153606296-153618782:+	0.0108706	0.029817	SE	chr1:153614722:153614905:+@chr1:153615703:153615840:+@chr1:153617540:153618782:+	chr1:153615703-153615840:+	97.9877	97.3542	-0.633589	1.42	83.751	0.160182	0.473278	No	No	No	No	No	No
DENND4B	chr1:153900416-153919154:-	0.75706		n/a	n/a	n/a	n/a	n/a	n/a					No	No	No	No	No	n/a
SLC39A1andCRTC2	chr1:153920007-153940659:-	0.633921	0.191283	ALE	n/a	chr1:153921590:153921860:-/chr1:153927346:153927465:-	33.2829	35.0107	1.72784	-2.21	76.93	0.0301603	0.268985	No	No	No	No	No	No
SLC39A1andCRTC2	chr1:153920007-153940659:-	0.633921	0.191283	AFE	n/a	chr1:153924872:153924978:-/chr1:153930820:153931099:-	55.9501	54.5872	-1.36293	1.03	78.682	0.308195	0.603497	No	No	No	No	No	No
RAB13andJTB	chr1:153946346-153958854:-	0.755407		n/a	n/a	n/a	n/a	n/a	n/a					No	No	No	No	No	n/a
RPS27	chr1:153963233-153964631:+	0.131031		A5SS	chr1:153963240:153963278|153963510:+@chr1:153963591:153963699:+	chr1:153963278-153963510:+	91.2653	91.0328	-0.232533	0.46	83.161	0.64407	0.823574	No	No	No	No	No	No
RPS27	chr1:153963233-153964631:+	0.131031		RI	chr1:153963240-153963510:+@chr1:153963591-153963699:+	chr1:153963510-153963591:+	24.7302	29.908	5.17779	-1.77	81.659	0.0808076	0.361669	No	No	No	No	No	No
TPM3	chr1:154127780-154164688:-	0.0117753		SE	chr1:154142876:154142945:-@chr1:154141781:154141859:-@chr1:154128833:154130197:-	chr1:154141781-154141859:-	19.2933	19.4438	0.150558	-0.08	60.131	0.935478	0.97093	Yes	No	No	No	Yes	No
TPM3	chr1:154127780-154164688:-	0.0117753		RI	chr1:154144580-154144505:-@chr1:154143187-154143125:-	chr1:154143187-154144505:-	4.23422	6.9964	2.76217	-1.38	50.258	0.1748	0.489484	Yes	No	No	No	Yes	Yes
TPM3	chr1:154127780-154164688:-	0.0117753		RI	chr1:154145454-154145384:-@chr1:154144580-154144505:-	chr1:154144580-154145384:-	1.54279	4.39731	2.85452	-1.38	49.324	0.172303	0.485626	Yes	No	No	No	Yes	Yes
C1orf43	chr1:154179182-154193273:-	0.500518		n/a	n/a	n/a	n/a	n/a	n/a					No	No	No	No	No	n/a
UBAP2L	chr1:154192648-154243986:+	0.977512	1	AFE	n/a	chr1:154227627:154227802:+/chr1:154231108:154231506:+	10.3966	11.7267	1.33009	-1.48	76.878	0.142866	0.453898	No	No	No	No	No	No
UBAP2L	chr1:154192648-154243986:+	0.977512	1	AFE	n/a	chr1:154227627:154227802:+/chr1:154235053:154235981:+	14.8099	14.7607	-0.0491769	0.08	74.47	0.936755	0.971786	No	No	No	No	No	No
UBAP2L	chr1:154192648-154243986:+	0.977512	1	ALE	n/a	chr1:154229821:154230268:+/chr1:154234067:154234611:+	59.9659	59.6709	-0.294966	0.28	82.241	0.777323	0.894339	No	No	No	No	No	No
UBAP2L	chr1:154192648-154243986:+	0.977512	1	ALE	n/a	chr1:154229821:154230268:+/chr1:154235053:154235981:+	58.2923	56.3852	-1.90716	1.55	78.083	0.124392	0.429549	No	No	No	No	No	No
HAX1	chr1:154244987-154248527:+	0.583153		n/a	n/a	n/a	n/a	n/a	n/a					No	No	No	No	No	n/a
IL6R	chr1:154377624-154441926:+	0.480017		SE	chr1:154422387:154422456:+@chr1:154426964:154427057:+@chr1:154437610:154441926:+	chr1:154426964-154427057:+	97.6696	97.1878	-0.481797	1.19	81.733	0.239451	0.538987	No	No	No	No	No	No
UBE2Q1	chr1:154521022-154531509:-	0.0356728		n/a	n/a	n/a	n/a	n/a	n/a					No	No	No	No	No	n/a
ADAR	chr1:154554526-154600461:-	0.897154	0.789495	AFE	n/a	chr1:154560600:154561149:-/chr1:154580467:154581288:-	8.29596	9.73217	1.43621	-1.98	76.711	0.0510623	0.308411	No	Yes	No	No	No	No
ADAR	chr1:154554526-154600461:-	0.897154	0.789495	AFE	n/a	chr1:154560600:154561149:-/chr1:154600330:154600461:-	4.63379	4.69204	0.0582498	-0.08	48.994	0.934246	0.970341	No	Yes	No	No	No	No
SHC1andPYGO2andPBXIP1	chr1:154916552-154976141:-	0.16202	0.991586	ALE	n/a	chr1:154918047:154919503:-/chr1:154920117:154920877:-	25.0048	25.7251	0.720233	-2.16	80.627	0.0336309	0.276911	No	No	No	No	No	No
SHC1andPYGO2andPBXIP1	chr1:154916552-154976141:-	0.16202	0.991586	AFE	n/a	chr1:154918047:154919503:-/chr1:154928544:154928780:-	0.981986	1.09099	0.109003	-1.58	83.999	0.118568	0.422007	No	No	No	No	No	No
SHC1andPYGO2andPBXIP1	chr1:154916552-154976141:-	0.16202	0.991586	ALE	n/a	chr1:154918047:154919503:-/chr1:154929496:154932322:-	14.1609	13.2054	-0.955532	1.21	57.043	0.23134	0.535265	No	No	No	No	No	No
SHC1andPYGO2andPBXIP1	chr1:154916552-154976141:-	0.16202	0.991586	AFE	n/a	chr1:154918047:154919503:-/chr1:154933621:154938257	7.63284	7.1009	-0.531941	1.24	76.819	0.217777	0.524907	No	No	No	No	No	No
SHC1andPYGO2andPBXIP1	chr1:154916552-154976141:-	0.16202	0.991586	ALE	n/a	chr1:154918047:154919503:-/chr1:154938794:154938993:-	15.9621	15.0781	-0.883968	0.99	79.088	0.32348	0.617216	No	No	No	No	No	No
SHC1andPYGO2andPBXIP1	chr1:154916552-154976141:-	0.16202	0.991586	AFE	n/a	chr1:154918047:154919503:-/chr1:154946723:154946968:-	6.30703	5.71599	-0.591039	1.31	70.804	0.195938	0.510101	No	No	No	No	No	No
SHC1andPYGO2andPBXIP1	chr1:154916552-154976141:-	0.16202	0.991586	RI	chr1:154924011-154923947:-@chr1:154923873-154923708:-	chr1:154923947-154923873:-	7.68727	10.5686	2.88136	-1.45	51.441	0.153026	0.467161	No	No	No	No	No	No
SHC1andPYGO2andPBXIP1	chr1:154916552-154976141:-	0.16202	0.991586	SE	chr1:154928545:154928619:-@chr1:154926147:154926233:-@chr1:154924271:154924397:-	chr1:154926147-154926233:-	98.7521	98.8411	0.089051	-0.72	76.09	0.471209	0.719066	No	No	No	No	No	No
FLAD1	chr1:154955664-154965593:+	0.512998		n/a	n/a	n/a	n/a	n/a	n/a					No	No	No	No	No	n/a
ZBTB7B	chr1:154975107-154991002:+	0.974889		AFE	n/a	chr1:154975106:154975494/chr1:154981140:154981462:+	21.6992	22.367	0.66782	-0.41	76.442	0.684717	0.84466	No	No	No	No	No	No
MTX1P1	chr1:155177772-155204932:+	0.421244		n/a	n/a	n/a	n/a	n/a	n/a					No	No	No	No	No	n/a
SCAMP3	chr1:155225763-155232221:-	0.547411	0.925847	A3SS	chr1:155230121:155230241:-@chr1:155228703|155228745:155228617:-	chr1:155228703-155228745:-	98.0381	97.9741	-0.0640699	0.24	80.814	0.809224	0.911511	No	No	No	No	No	No
SCAMP3	chr1:155225763-155232221:-	0.547411	0.925847	SE	chr1:155231877:155232138:-@chr1:155231448:155231525:-@chr1:155230328:155230450:-	chr1:155231448-155231525:-	95.4216	94.7589	-0.662654	1.36	80.992	0.178319	0.493756	No	No	No	No	No	No
DAP3	chr1:155657088-155708807:+	0.435503	0.748958	A5SS	chr1:155658867:155658965|155659034:+@chr1:155679564:155679615:+	chr1:155658965-155659034:+	73.4401	73.9944	0.554304	-0.47	83.663	0.641326	0.821962	No	No	No	No	No	No
DAP3	chr1:155657088-155708807:+	0.435503	0.748958	SE	chr1:155679564:155679615:+@chr1:155686797:155686919:+@chr1:155691308:155691409:+	chr1:155686797-155686919:+	99.2516	99.3241	0.0724448	-0.62	63.74	0.54056	0.762844	No	No	No	No	No	No
DAP3	chr1:155657088-155708807:+	0.435503	0.748958	MXE	chr1:155679564:155679615:+@chr1:155686797:155686919:+@chr1:155691308:155691409:+@chr1:155695173:155695281:+	chr1:155686797-155686919:+/chr1:155691308-155691409:+	48.0447	48.5252	0.480502	-1.3	75.859	0.198945	0.511181	No	No	No	No	No	No
DAP3	chr1:155657088-155708807:+	0.435503	0.748958	SE	chr1:155686797:155686919:+@chr1:155691308:155691409:+@chr1:155695173:155695281:+	chr1:155691308-155691409:+	98.394	98.2907	-0.103299	0.65	78.548	0.515261	0.747187	No	No	No	No	No	No
SYT11	chr1:155829261-155854990:+	0.553874	0.553832	n/a	n/a	n/a	n/a	n/a	n/a					No	No	No	No	No	n/a
ARHGEF2	chr1:155916478-155976867:-	0.0882706	1	A3SS	chr1:155935094:155935203:-@chr1:155934919|155934922:155934779:-	chr1:155934919-155934922:-	79.3242	76.1838	-3.14035	2.1	68.622	0.0390667	0.287238	No	No	No	No	No	No
ARHGEF2	chr1:155916478-155976867:-	0.0882706	1	SE	chr1:155936207:155936270:-@chr1:155935422:155935551:-@chr1:155935094:155935203:-	chr1:155935422-155935551:-	97.776	96.5378	-1.23818	2.19	81.107	0.0313269	0.269248	No	No	No	No	No	No
SSR2	chr1:155978838-155990758:-	0.968637		n/a	n/a	n/a	n/a	n/a	n/a					No	No	No	No	No	n/a
APOA1BP	chr1:156561584-156566601:+	0.435503		n/a	n/a	n/a	n/a	n/a	n/a					No	No	No	No	No	n/a
ISG20L2	chr1:156689554-156698576:-	0.927792	0.743587	n/a	n/a	n/a	n/a	n/a	n/a					No	Yes	No	No	No	n/a
PRCC	chr1:156720402-156770611:+	0.824806		n/a	n/a	n/a	n/a	n/a	n/a					No	No	No	No	No	n/a
SH2D2A	chr1:156776035-156786633:-	0.158772	0.789495	A3SS	chr1:156786467:156786633:-@chr1:156785855|156785886:156785798:-	chr1:156785855-156785886:-	95.2951	95.9938	0.698782	-1.52	78.192	0.133639	0.445289	No	No	No	No	No	No
CD1AandCD1C	chr1:158173624-158264564:+	0.996722		n/a	n/a	n/a	n/a	n/a	n/a					No	No	No	No	No	n/a
PYHIN1	chr1:158901359-158946844:+	0.84748	0.415441	A3SS	chr1:158906681:158906965:+@chr1:158908187|158908214:158908332:+	chr1:158908187-158908214:+	77.6435	77.7301	0.0865807	-0.1	84	0.920964	0.966288	Yes	No	No	No	No	No
PYHIN1	chr1:158901359-158946844:+	0.84748	0.415441	SE	chr1:158914665:158914832:+@chr1:158943437:158943561:+@chr1:158946491:158946844:+	chr1:158943437-158943561:+	89.0335	90.1081	1.07465	-1.11	60.938	0.272462	0.565694	Yes	No	No	No	No	No
IFI16	chr1:158969766-159025163:+	0.755407		n/a	n/a	n/a	n/a	n/a	n/a					Yes	No	No	No	No	n/a
DUSP23	chr1:159750722-159752339:+	0.0555201		n/a	n/a	n/a	n/a	n/a	n/a					No	No	No	No	No	n/a
TAGLN2_	chr1:159804264-159895340:-	0.142508		n/a	n/a	n/a	n/a	n/a	n/a					No	No	No	No	No	n/a
PEX19andDCAF8	chr1:160171989-160256139:-	0.000897002	0.0690748	SE	chr1:160231075:160231148:-@chr1:160213750:160213824:-@chr1:160209487:160210160:-	chr1:160213750-160213824:-	97.8826	97.3082	-0.574442	1.44	82.906	0.154132	0.467862	Yes	No	No	No	No	No
PEX19andDCAF8	chr1:160171989-160256139:-	0.000897002	0.0690748	SE	chr1:160231907:160232318:-@chr1:160231075:160231148:-@chr1:160213750:160213824:-	chr1:160231075-160231148:-	95.647	94.3817	-1.26539	2.08	83.913	0.0406816	0.291584	Yes	No	No	No	No	No
PEX19andDCAF8	chr1:160171989-160256139:-	0.000897002	0.0690748	MXE	chr1:160231907:160232318:-@chr1:160231075:160231148:-@chr1:160213750:160213824:-@chr1:160209487:160210160:-	chr1:160231075-160231148:-/chr1:160213750-160213824:-	36.228	36.2271	-0.000933668	0	74.69	0.99928	0.99928	Yes	No	No	No	No	No
PEX19andDCAF8	chr1:160171989-160256139:-	0.000897002	0.0690748	SE	chr1:160254845:160254901:-@chr1:160253320:160253429:-@chr1:160252734:160252899:-	chr1:160253320-160253429:-	94.2705	93.7971	-0.473377	0.93	83.96	0.357507	0.631912	Yes	No	No	No	No	No
SLAMF6	chr1:160454814-160493057:-	0.983745		SE	chr1:160492934:160493035:-@chr1:160465851:160466183:-@chr1:160460915:160461178:-	chr1:160465851-160466183:-	98.7997	98.7296	-0.0700773	0.4	74.196	0.688717	0.845972	Yes	No	No	No	No	No
CD84	chr1:160508172-160549306:-	0.259667	1	ALE	n/a	chr1:160508171:160508737:-/chr1:160510884:160518111:-	88.9068	89.1356	0.228721	-0.23	76.531	0.822236	0.915783	Yes	No	No	No	No	No
CD84	chr1:160508172-160549306:-	0.259667	1	AFE	n/a	chr1:160508171:160508737:-/chr1:160549181:160549306:-	74.9251	73.0852	-1.83992	0.64	74.557	0.523183	0.749775	Yes	No	No	No	No	No
SLAMF1	chr1:160579609-160617326:-	0.186124	0.169378	SE	chr1:160593886:160593975:-@chr1:160589566:160589639:-@chr1:160582278:160582370:-	chr1:160589566-160589639:-	96.2588	95.4496	-0.809229	1.38	68.667	0.173531	0.487253	Yes	No	No	No	No	No
SLAMF1	chr1:160579609-160617326:-	0.186124	0.169378	SE	chr1:160604403:160604687:-@chr1:160593886:160593975:-@chr1:160582278:160582370:-	chr1:160593886-160593975:-	94.0159	93.0252	-0.990676	1.16	75.993	0.251396	0.547913	Yes	No	No	No	No	No
CD48	chr1:160648536-160681612:-	0.699438		n/a	n/a	n/a	n/a	n/a	n/a					Yes	No	No	No	No	n/a
LY9	chr1:160765864-160798039:+	0.223228	0.679394	A3SS	chr1:160765928:160766101:+@chr1:160769476|160769543:160769872:+	chr1:160769476-160769543:+	95.0435	94.7836	-0.259861	0.36	60.859	0.720138	0.861263	Yes	No	No	No	No	No
LY9	chr1:160765864-160798039:+	0.223228	0.679394	ALE	n/a	chr1:160771579:160772536:+/chr1:160797537:160798039:+	66.0622	64.8792	-1.183	1.24	75.784	0.220625	0.527107	Yes	No	No	No	No	No
LY9	chr1:160765864-160798039:+	0.223228	0.679394	SE	chr1:160784210:160784551:+@chr1:160786384:160786653:+@chr1:160788008:160788109:+	chr1:160786384-160786653:+	82.8172	82.3133	-0.50394	0.47	80.187	0.637324	0.821962	Yes	No	No	No	No	No
LY9	chr1:160765864-160798039:+	0.223228	0.679394	A3SS	chr1:160789111:160789164:+@chr1:160793255|160793297:160793586:+	chr1:160793255-160793297:+	86.8311	86.5804	-0.250664	0.4	83.986	0.690705	0.845972	Yes	No	No	No	No	No
LY9	chr1:160765864-160798039:+	0.223228	0.679394	SE	chr1:160793255:160793586:+@chr1:160793971:160794039:+@chr1:160797538:160798039:+	chr1:160793971-160794039:+	96.8865	95.4164	-1.47003	2.26	82.541	0.0266731	0.25902	Yes	No	No	No	No	No
TSTD1andF11R	chr1:160957882-161008783:-	0.726173		SE	chr1:161008670:161008774:-@chr1:161008341:161008463:-@chr1:161007703:161007865:-	chr1:161008341-161008463:-	95.8012	95.4697	-0.331449	0.97	76.45	0.337247	0.623698	No	No	No	No	No	No
USF1	chr1:161009042-161015769:-	0.588369	0.220257	RI	chr1:161010460-161010366:-@chr1:161010120-161009992:-	chr1:161010366-161010120:-	40.6276	48.5219	7.89425	-1.66	80.837	0.101004	0.392487	No	No	No	No	No	No
USF1	chr1:161009042-161015769:-	0.588369	0.220257	A5SS	chr1:161012460:161012345|161012376:-@chr1:161011906:161012007:-	chr1:161012345-161012376:-	85.5788	84.2193	-1.35948	1.21	83.773	0.230068	0.534328	No	No	No	No	No	No
ARHGAP30	chr1:161016732-161039762:-	0.0550224	0.0666408	SE	chr1:161029404:161029506:-@chr1:161026178:161026318:-@chr1:161024413:161024495:-	chr1:161026178-161026318:-	98.6216	98.1526	-0.468981	2.89	83.036	0.00497326	0.171405	No	No	No	No	No	No
ARHGAP30	chr1:161016732-161039762:-	0.0550224	0.0666408	SE	chr1:161029404:161029506:-@chr1:161026178:161026322:-@chr1:161024413:161024495:-	chr1:161026178-161026322:-	98.3366	97.7829	-0.553704	2.86	82.373	0.00529304	0.171405	No	No	No	No	No	No
ARHGAP30	chr1:161016732-161039762:-	0.0550224	0.0666408	A3SS	chr1:161029404:161029506:-@chr1:161026318|161026322:161026178:-	chr1:161026318-161026322:-	98.4296	98.275	-0.15458	0.78	81.356	0.439266	0.696441	No	No	No	No	No	No
ARHGAP30	chr1:161016732-161039762:-	0.0550224	0.0666408	SE	chr1:161039318:161039757:-@chr1:161029404:161029506:-@chr1:161024413:161024495:-	chr1:161029404-161029506:-	98.9885	98.8273	-0.161216	1.04	70.662	0.30287	0.59776	No	No	No	No	No	No
USP21	chr1:161129249-161135520:+	0.387367		n/a	n/a	n/a	n/a	n/a	n/a					Yes	No	No	No	No	n/a
B4GALT3	chr1:161141100-161154796:-	0.349224		A3SS	chr1:161146224:161146369:-@chr1:161145864|161145885:161145598:-	chr1:161145864-161145885:-	64.4375	64.691	0.253561	-0.16	83.979	0.876591	0.94538	Yes	No	No	No	No	No
CD247	chr1:167399877-167487876:-	0.153641	0.961851	SE	chr1:167487645:167487786:-@chr1:167413380:167413688:-@chr1:167409901:167410004:-	chr1:167413380-167413688:-	20.0575	23.3351	3.27766	-1.5	82.232	0.136946	0.446938	Yes	No	No	No	No	No
RCSD1	chr1:167599330-167677933:+	0.000940318		ALE	n/a	chr1:167601949:167603333:+/chr1:167672774:167676854:+	95.4381	93.5585	-1.8796	2.86	70.221	0.0056062	0.171405	Yes	No	No	No	No	No
SFT2D2andTBX19	chr1:168195185-168283664:+	0.648453		AFE/ALE	n/a	chr1:168213998:168214372:+/chr1:168214793:168222439	75.5013	72.2279	-3.27341	2.88	156.93	0.00449875	0.171405	Yes	No	No	No	No	No
SELEandSELL	chr1:169659804-169733845:-	0.254979		n/a	n/a	n/a	n/a	n/a	n/a					Yes	No	No	No	No	n/a
BAT2L2	chr1:171454645-171562650:+	0.168931	0.553832	n/a	n/a	n/a	n/a	n/a	n/a					Yes	No	No	No	No	n/a
METTL13andRPS15P3	chr1:171742236-171783266:+	0.974246		n/a	n/a	n/a	n/a	n/a	n/a					No	No	No	No	No	n/a
PRDX6	chr1:173446424-173469437:+	0.0349508	1	n/a	n/a	n/a	n/a	n/a	n/a					No	No	No	No	No	n/a
RABGAP1L	chr1:174128548-174964445:+	0.871545	0.23894	AFE	n/a	chr1:174768876:174769638:+/chr1:174843520:174843644:+	29.6874	26.899	-2.78837	0.94	71.529	0.349035	0.628707	Yes	No	No	No	No	No
RABGAP1L	chr1:174128548-174964445:+	0.871545	0.23894	AFE	n/a	chr1:174768876:174769638:+/chr1:174933575:174934122	33.3932	30.6514	-2.74177	0.86	58.578	0.391062	0.655635	Yes	No	No	No	No	No
TOR1AIP1	chr1:179851359-179889744:+	0.856373		A3SS	chr1:179853827:179853904:+@chr1:179858445|179858448:179858504:+	chr1:179858445-179858448:+	90.6365	89.1785	-1.45808	0.7	82.675	0.484915	0.727169	No	No	No	No	No	No
GLUL	chr1:182350495-182361341:-	0.494594		n/a	n/a	n/a	n/a	n/a	n/a					No	No	No	No	No	n/a
SMG7	chr1:183441351-183567381:+	0.854416	0.553832	AFE	n/a	chr1:183514019:183514447:+/chr1:183518885:183519209:+	33.5761	33.0491	-0.527082	0.62	69.597	0.538211	0.760622	No	No	No	No	Yes	No
SMG7	chr1:183441351-183567381:+	0.854416	0.553832	ALE	n/a	chr1:183515100:183515472:+/chr1:183520587:183523330:+	49.5186	47.1843	-2.33435	2.44	62.907	0.017572	0.224982	No	No	No	No	Yes	No
ARPC5	chr1:183590731-183605149:-	0.0271523	0.534191	ALE	n/a	chr1:183590730:183591589:-/chr1:183595327:183596842:-	99.3902	99.2194	-0.170814	1.59	72.583	0.115483	0.417639	Yes	No	No	No	No	No
ARPC5	chr1:183590731-183605149:-	0.0271523	0.534191	A3SS	chr1:183604652:183605023:-@chr1:183602287|183602289:183602217:-	chr1:183602287-183602289:-	96.4585	96.4331	-0.0253398	0.12	83.618	0.908618	0.960896	Yes	No	No	No	No	No
IVNS1ABP	chr1:185265520-185286478:-	0.0256491	0.00532053	n/a	n/a	n/a	n/a	n/a	n/a					Yes	No	No	No	Yes	n/a
TPR	chr1:186280785-186344888:-	0.0294951	0.405137	ALE	n/a	chr1:186286613:186287248:-/chr1:186310383:186312605:-	12.083	15.4957	3.41262	-1.94	77.537	0.0554048	0.314552	No	No	No	No	No	No
TPR	chr1:186280785-186344888:-	0.0294951	0.405137	AFE	n/a	chr1:186293106:186293140:-/chr1:186314711:186314828:-	53.2625	57.4632	4.20069	-0.76	70.322	0.45261	0.706496	No	No	No	No	No	No
RGS1	chr1:192544862-192549163:+	0.425246		RI	chr1:192544862-192545059:+@chr1:192545415-192545495:+	chr1:192545059-192545415:+	9.17379	10.6445	1.4707	-0.67	67.523	0.50806	0.744691	Yes	No	No	No	No	No
RGS1	chr1:192544862-192549163:+	0.425246		A5SS	chr1:192544862:192545059|192545495:+@chr1:192545904:192545965:+	chr1:192545059-192545495:+	98.8548	98.5477	-0.307114	1.21	75.388	0.228658	0.533536	Yes	No	No	No	No	No
RGS1	chr1:192544862-192549163:+	0.425246		SE	chr1:192544904:192545059:+@chr1:192545415:192545495:+@chr1:192545904:192545965:+	chr1:192545415-192545495:+	99.23	99.0129	-0.217104	1.28	76.134	0.205166	0.516103	Yes	No	No	No	No	No
RGS1	chr1:192544862-192549163:+	0.425246		RI	chr1:192545904-192545965:+@chr1:192547352-192547515:+	chr1:192545965-192547352:+	15.6415	20.6127	4.9712	-1.95	77.756	0.0542364	0.313185	Yes	No	No	No	No	No
RGS2	chr1:192778159-192781413:+	0.996663		RI	chr1:192779296-192779397:+@chr1:192779500-192779561:+	chr1:192779397-192779500:+	8.00408	11.1029	3.09878	-1.5	60.092	0.137805	0.447792	Yes	No	No	No	No	No
DENND1B	chr1:197473878-197751360:-	0.205813	0.655389	AFE/ALE	n/a	chr1:197473877:197476237:-/chr1:197477192:197477923:-	37.3292	39.7884	2.45922	-2.72	119.91	0.0074708	0.17778	Yes	No	No	No	No	No
PTPRC	chr1:198504962-198726605:+	0.927792	0.781218	AFE	n/a	chr1:198671354:198671659:+/chr1:198721377:198721901:+	90.6529	91.5432	0.890288	-0.75	67.299	0.45822	0.709838	Yes	No	No	No	No	No
PTPRC	chr1:198504962-198726605:+	0.927792	0.781218	ALE	n/a	chr1:198672426:198673044:+/chr1:198724812:198726605:+	84.4122	82.7132	-1.69901	2.68	78.072	0.00899169	0.180291	Yes	No	No	No	No	No
IPO9	chr1:201798265-201853422:+	0.209603	0.369438	n/a	n/a	n/a	n/a	n/a	n/a					No	No	No	No	No	n/a
sosayo	chr1:202696532-202698117:+	0.973143		n/a	n/a	n/a	n/a	n/a	n/a					Yes	No	No	No	No	n/a
TMEM183A	chr1:202976495-202993976:+	0.0387719	0.997457	A3SS	chr1:202977771:202977938:+@chr1:202984017|202984020:202984176:+	chr1:202984017-202984020:+	29.3134	31.4025	2.08912	-0.99	77.987	0.325601	0.617649	No	No	No	No	No	No
BTG2	chr1:203274617-203278746:+	0.500518		n/a	n/a	n/a	n/a	n/a	n/a					No	No	No	No	No	n/a
NUCKS1	chr1:205681947-205719404:-	0.293405		n/a	n/a	n/a	n/a	n/a	n/a					No	No	No	No	No	n/a
SRGAP2	chr1:206485493-206637783:+	0.48819	0.925338	n/a	n/a	n/a	n/a	n/a	n/a					Yes	No	No	No	No	n/a
IKBKE	chr1:206643588-206670224:+	0.563384	0.160049	ALE	n/a	chr1:206650020:206650181:+/chr1:206666851:206666862:+	1.58813	3.37568	1.78755	-2.76	82.824	0.00711822	0.176249	Yes	No	No	No	No	No
RASSF5	chr1:206680829-206762615:+	0.108437		SE	chr1:206757719:206758016:+@chr1:206758512:206758627:+@chr1:206760158:206762615:+	chr1:206758512-206758627:+	95.8668	95.434	-0.432873	1.25	83.935	0.21586	0.523495	Yes	No	No	No	No	No
MAPKAPK2	chr1:206858289-206907633:+	0.0153608		n/a	n/a	n/a	n/a	n/a	n/a					No	No	No	No	No	n/a
FAIM3	chr1:207075802-207096591:-	0.156864	0.925338	SE	chr1:207095163:207095377:-@chr1:207087207:207087439:-@chr1:207086274:207086387:-	chr1:207087207-207087439:-	97.9467	97.7701	-0.176666	1.31	83.863	0.192332	0.510006	Yes	No	No	No	No	No
FAIM3	chr1:207075802-207096591:-	0.156864	0.925338	SE	chr1:207095163:207095377:-@chr1:207094686:207094778:-@chr1:207086733:207087439:-	chr1:207094686-207094778:-	9.65657	13.4976	3.84098	-1.97	57.286	0.0536327	0.312787	Yes	No	No	No	No	No
TRAF3IP3	chr1:209929377-209955668:+	0.27341	0.916685	A3SS	chr1:209946293:209946364:+@chr1:209948635|209948694:209948834:+	chr1:209948635-209948694:+	97.24	97.0486	-0.191372	0.6	65.755	0.550801	0.768965	Yes	Yes	No	No	No	No
TRAF3IP3	chr1:209929377-209955668:+	0.27341	0.916685	SE	chr1:209950697:209950832:+@chr1:209951456:209951518:+@chr1:209952660:209953000:+	chr1:209951456-209951518:+	99.4801	99.5466	0.0665325	-1.04	77.309	0.301077	0.59579	Yes	Yes	No	No	No	No
PPP2R5A	chr1:212404788-212535205:+	0.131385		SE	chr1:212458684:212459633:+@chr1:212502477:212502673:+@chr1:212506839:212506940:+	chr1:212502477-212502673:+	98.7002	98.6054	-0.0948192	0.4	83.947	0.687548	0.845972	Yes	Yes	No	No	No	No
EPRS	chr1:220141650-220220005:-	0.871545	0.993909	ALE	n/a	chr1:220154715:220154799:-/chr1:220170324:220170684:-	55.3992	56.3146	0.915374	-1.06	81.789	0.290389	0.583114	No	No	No	No	No	No
EPRS	chr1:220141650-220220005:-	0.871545	0.993909	AFE	n/a	chr1:220157547:220157640:-/chr1:220180543:220180709:-	68.7193	69.6531	0.933832	-0.81	64.006	0.422241	0.68221	No	No	No	No	No	No
MIA3	chr1:222791451-222842661:+	0.0382913		n/a	n/a	n/a	n/a	n/a	n/a					No	No	No	No	No	n/a
DISP1	chr1:222988362-223179341:+	0.818847		AFE	n/a	chr1:222997197:222997287:+/chr1:223175726:223179341:+	32.5851	35.0319	2.44688	-0.86	83.989	0.393807	0.657296	No	No	No	No	No	No
DISP1	chr1:222988362-223179341:+	0.818847		ALE	n/a	chr1:223010264:223010727:+/chr1:223175726:223179341:+	16.137	16.3768	0.239781	-0.18	70.948	0.857102	0.933773	No	No	No	No	No	No
FBXO28	chr1:224301830-224349755:+	0.597752		n/a	n/a	n/a	n/a	n/a	n/a					No	Yes	No	No	No	n/a
WDR26	chr1:224572845-224635293:-	0.44116	1	A5SS	chr1:224619283:224619179|224619227:-@chr1:224612220:224612356:-	chr1:224619179-224619227:-	84.1109	84.3639	0.253037	-0.3	83.924	0.765873	0.887952	Yes	No	No	No	No	No
LBR	chr1:225589202-225616556:-	0.415038		n/a	n/a	n/a	n/a	n/a	n/a					Yes	No	No	No	No	n/a
SRP9andEPHX1	chr1:225965511-226033725:+	0.47219		ALE	n/a	chr1:225974563:225975022/chr1:225975672:225978185	89.6185	88.2661	-1.35234	2.01	83.993	0.0474512	0.303911	No	No	No	No	No	No
TMEM63A	chr1:226028194-226070411:-	0.0668017	0.911597	AFE	n/a	chr1:226028193:226034633/chr1:226051646:226054103:-	8.83653	9.88216	1.04563	-1.78	81.777	0.0793856	0.361669	Yes	No	No	No	No	No
PYCR2andLEFTY1	chr1:226073979-226112036:-	0.0155474		n/a	n/a	n/a	n/a	n/a	n/a					Yes	No	No	No	No	n/a
H3F3A	chr1:226249552-226259878:+	0.0306058		RI	chr1:226250423-226250512:+@chr1:226252030-226252180:+	chr1:226250512-226252030:+	0.606928	3.01041	2.40348	-1.18	48.187	0.242149	0.540441	Yes	No	No	No	No	No
ITPKB	chr1:226799246-226927027:-	0.995311	0.369438	ALE	n/a	chr1:226818986:226822587:-/chr1:226894871:226895782:-	37.8303	37.1093	-0.720978	0.36	58.532	0.720754	0.861263	Yes	No	No	No	No	No
CABC1	chr1:227084590-227175251:+	0.786495	0.841104	AFE	n/a	chr1:227149054:227149263:+/chr1:227165103:227165224:+	39.2404	38.7723	-0.468177	0.44	66.604	0.658	0.832504	Yes	No	No	No	No	No
CABC1	chr1:227084590-227175251:+	0.786495	0.841104	ALE	n/a	chr1:227152700:227153111:+/chr1:227174056:227175251:+	53.4666	52.5191	-0.947497	1.14	68.443	0.256522	0.551077	Yes	No	No	No	No	No
ZNF678	chr1:227751204-227911750:+	0.473221		AFE/ALE	n/a	chr1:227842036:227850163:+/chr1:227866306:227867369:+	37.3219	37.8078	0.485887	-0.31	163.32	0.759552	0.884079	No	No	No	No	No	No
JMJD4	chr1:227918140-227923283:-	0.63319	0.974863	n/a	n/a	n/a	n/a	n/a	n/a					No	No	No	No	No	n/a
ARF1	chr1:228270307-228286916:+	6.74153e-05	0.449026	AFE	n/a	chr1:228270306:228274219:+/chr1:228276579:228281654:+	39.2987	45.639	6.3403	-2.17	68.721	0.0331359	0.276911	No	No	No	No	No	No
MRPL55	chr1:228294380-228297019:-	0.0598861	1	A3SS	chr1:228296656:228296722:-@chr1:228296019|228296022:228295936:-	chr1:228296019-228296022:-	74.3481	75.2316	0.88347	-0.47	75.758	0.639658	0.821962	No	No	No	No	No	No
MRPL55	chr1:228294380-228297019:-	0.0598861	1	SE	chr1:228296850:228297013:-@chr1:228296656:228296722:-@chr1:228295936:228296019:-	chr1:228296656-228296722:-	93.3379	94.0029	0.664991	-0.64	56.794	0.526229	0.75147	No	No	No	No	No	No
GUK1	chr1:228327659-228336656:+	5.00263e-05	1	SE	chr1:228327961:228328064:+@chr1:228328825:228328989:+@chr1:228333212:228333325:+	chr1:228328825-228328989:+	64.7735	64.5141	-0.25938	0.19	83.513	0.853469	0.932091	No	No	No	No	No	No
GUK1	chr1:228327659-228336656:+	5.00263e-05	1	SE	chr1:228327961:228328064:+@chr1:228328825:228329530:+@chr1:228333212:228333325:+	chr1:228328825-228329530:+	52.6326	52.9729	0.340288	-0.21	81.622	0.83302	0.922976	No	No	No	No	No	No
GUK1	chr1:228327659-228336656:+	5.00263e-05	1	RI	chr1:228328825-228328989:+@chr1:228329327-228329530:+	chr1:228328989-228329327:+	87.0302	89.1881	2.1579	-1.24	70.044	0.218623	0.525256	No	No	No	No	No	No
GUK1	chr1:228327659-228336656:+	5.00263e-05	1	A5SS	chr1:228328825:228328989|228329530:+@chr1:228333212:228333325:+	chr1:228328989-228329530:+	39.7934	42.9838	3.1904	-1.48	80.689	0.14147	0.452722	No	No	No	No	No	No
GUK1	chr1:228327659-228336656:+	5.00263e-05	1	SE	chr1:228328825:228328989:+@chr1:228329327:228329530:+@chr1:228333212:228333325:+	chr1:228329327-228329530:+	42.6452	45.036	2.39086	-1.13	81.717	0.260603	0.553109	No	No	No	No	No	No
GUK1	chr1:228327659-228336656:+	5.00263e-05	1	RI	chr1:228333212-228333325:+@chr1:228333727-228333768:+	chr1:228333325-228333727:+	14.6165	21.8203	7.2038	-2.65	78.079	0.00979166	0.186956	No	No	No	No	No	No
GUK1	chr1:228327659-228336656:+	5.00263e-05	1	A3SS	chr1:228333727:228333768:+@chr1:228334543|228334562:228334639:+	chr1:228334543-228334562:+	95.0471	94.8842	-0.162815	0.81	73.244	0.419944	0.680451	No	No	No	No	No	No
GUK1	chr1:228327659-228336656:+	5.00263e-05	1	RI	chr1:228335107-228335245:+@chr1:228335316-228335400:+	chr1:228335245-228335316:+	8.94704	12.7064	3.75935	-1.94	50.499	0.0574161	0.317964	No	No	No	No	No	No
GUK1	chr1:228327659-228336656:+	5.00263e-05	1	SE	chr1:228335316:228335400:+@chr1:228336072:228336157:+@chr1:228336366:228336644:+	chr1:228336072-228336157:+	98.526	98.6048	0.0787913	-0.57	83.146	0.571061	0.78302	No	No	No	No	No	No
yusiyo	chr1:228581374-228584668:+	0.0380292		n/a	n/a	n/a	n/a	n/a	n/a					Yes	No	No	No	No	n/a
RNF187	chr1:228674761-228696529:+	0.131925	0.989994	n/a	n/a	n/a	n/a	n/a	n/a					No	No	No	No	No	n/a
GALNT2	chr1:230193536-230417999:+	0.653829	0.334031	n/a	n/a	n/a	n/a	n/a	n/a					Yes	No	No	No	No	n/a
C1orf131	chr1:231359509-231377209:-	0.988065		n/a	n/a	n/a	n/a	n/a	n/a					Yes	No	No	No	No	n/a
C1orf57	chr1:233086304-233115291:+	0.802689		SE	chr1:233086351:233086490:+@chr1:233091303:233091465:+@chr1:233092093:233092189:+	chr1:233091303-233091465:+	94.7139	92.6946	-2.01926	1.5	83.685	0.136115	0.445902	No	No	No	No	No	No
C1orf57	chr1:233086304-233115291:+	0.802689		SE	chr1:233092093:233092189:+@chr1:233105655:233105864:+@chr1:233113909:233114547:+	chr1:233105655-233105864:+	96.4426	96.5526	0.110042	-0.19	61.295	0.85362	0.932091	No	No	No	No	No	No
C1orf31	chr1:234509193-234520814:+	0.0951743		RI	chr1:234509429-234509586:+@chr1:234509976-234510135:+	chr1:234509586-234509976:+	61.3999	66.2456	4.84567	-1.47	71.865	0.145513	0.457937	No	No	No	No	No	No
IRF2BP2	chr1:234740015-234745275:-	0.00228621	0.133101	A5SS	chr1:234745271:234744193|234744241:-@chr1:234740015:234743598:-	chr1:234744193-234744241:-	86.2002	86.6751	0.474945	-0.74	82.803	0.459684	0.711003	Yes	No	No	No	No	No
ARID4BandRBM34	chr1:235294498-235491556:-	0.977512	0.86028	ALE	n/a	chr1:235340956:235341228:-/chr1:235409734:235409826:-	57.7117	55.8508	-1.86088	0.83	77.317	0.407756	0.669733	Yes	Yes	Yes	No	Yes	No
LGALS8	chr1:236681514-236716277:+	0.702114		ALE	n/a	chr1:236702178:236702522:+/chr1:236711298:236716277	55.9489	55.035	-0.913915	0.91	78.707	0.368126	0.64048	No	No	No	No	No	No
HEATR1	chr1:236703394-236767799:-	0.223642		AFE	n/a	chr1:236703168:236706948/chr1:236711298:236716277	89.2997	87.6996	-1.6001	3.23	75.651	0.00181934	0.1277	No	Yes	No	No	No	No
ZNF238	chr1:244212176-244220778:+	0.0506595		n/a	n/a	n/a	n/a	n/a	n/a					Yes	No	No	No	No	n/a
PPPDE1	chr1:244816056-244872340:+	0.325713	0.789495	AFE	n/a	chr1:244816055:244817327:+/chr1:244866475:244872755	89.8298	87.7859	-2.04392	2.66	82.194	0.00932825	0.180306	No	No	No	No	No	No
PPPDE1	chr1:244816056-244872340:+	0.325713	0.789495	ALE	n/a	chr1:244855180:244855392:+/chr1:244866475:244872755	60.183	58.9704	-1.21259	1.04	59.631	0.300904	0.59579	No	No	No	No	No	No
HNRNPUandNCRNA00201	chr1:245003758-245028877:-	0.0187025	0.767473	RI	chr1:245025836-245025763:-@chr1:245023776-245023637:-	chr1:245025763-245023776:-	2.83253	6.82403	3.9915	-1.91	49.42	0.0622256	0.326681	No	No	No	Yes	No	No
rasumo	chr1:247350514-247374158:-	0.0806222		n/a	n/a	n/a	n/a	n/a	n/a					Yes	No	No	No	No	n/a
NLRP3	chr1:247579459-247612484:+	0.869337	0.525589	SE	chr1:247597405:247597575:+@chr1:247599272:247599442:+@chr1:247607274:247607444:+	chr1:247599272-247599442:+	87.1802	88.4346	1.25442	-0.55	78.825	0.584573	0.791243	No	No	No	No	No	No
ZMYND11	chr10:176035-300583:+	0.160979	0.0574705	SE	chr10:255829:255988:+@chr10:267135:267296:+@chr10:282778:282855:+	chr10:267135-267296:+	89.7614	91.1227	1.36122	-1.3	61.237	0.1994	0.511181	No	No	No	No	No	No
PFKP	chr10:3108526-3179906:+	0.415038	0.0403363	AFE	n/a	chr10:3109659:3109973:+/chr10:3174441:3174633:+	46.2025	43.0964	-3.10603	2.83	70.599	0.00602433	0.176249	No	No	No	No	No	No
PFKP	chr10:3108526-3179906:+	0.415038	0.0403363	ALE	n/a	chr10:3146840:3147493:+/chr10:3176440:3178030:+	82.1387	80.8243	-1.31442	1.99	77.152	0.0505516	0.308411	No	No	No	No	No	No
KLF6	chr10:3818188-3827473:-	0.0159533		n/a	n/a	n/a	n/a	n/a	n/a					Yes	No	No	No	No	n/a
IL2RA	chr10:6052657-6104339:-	0.962298		SE	chr10:6066207:6066317:-@chr10:6061833:6061904:-@chr10:6061391:6061462:-	chr10:6061833-6061904:-	98.2593	97.953	-0.306339	0.85	77.644	0.396663	0.660591	Yes	No	No	No	No	No
IL2RA	chr10:6052657-6104339:-	0.962298		SE	chr10:6066207:6066317:-@chr10:6063441:6063656:-@chr10:6061833:6061904:-	chr10:6063441-6063656:-	92.2732	91.2004	-1.07278	0.95	64.913	0.343668	0.628707	Yes	No	No	No	No	No
RBM17	chr10:6130949-6159427:+	0.231352		n/a	n/a	n/a	n/a	n/a	n/a					Yes	No	Yes	No	No	n/a
LOC439949	chr10:6622395-6627641:+	0.977647	0.261663	SE	chr10:6622395:6622889:+@chr10:6624100:6624163:+@chr10:6625638:6626525:+	chr10:6624100-6624163:+	87.8817	88.6431	0.761453	-0.63	62.221	0.529959	0.754444	Yes	No	No	No	No	No
GATA3	chr10:8095566-8117260:+	0.956264	0.875683	A3SS	chr10:8100268:8100804:+@chr10:8105956|8105959:8106101:+	chr10:8105956-8105959:+	76.8695	77.2496	0.380112	-0.01	80.516	0.989743	0.996507	Yes	Yes	No	No	No	No
GATA3	chr10:8095566-8117260:+	0.956264	0.875683	SE	chr10:8100268:8100804:+@chr10:8105956:8106101:+@chr10:8111436:8111561:+	chr10:8105956-8106101:+	98.1723	98.4924	0.320104	-1.19	83.255	0.237327	0.538252	Yes	Yes	No	No	No	No
GATA3	chr10:8095566-8117260:+	0.956264	0.875683	SE	chr10:8100268:8100804:+@chr10:8105959:8106101:+@chr10:8111436:8111561:+	chr10:8105959-8106101:+	98.5999	98.8323	0.232384	-1.13	83.281	0.26125	0.553932	Yes	Yes	No	No	No	No
CELF2	chr10:10840160-11374611:+	0.0722422	0.865825	AFE	n/a	chr10:11206844:11207645:+/chr10:11367649:11367942:+	59.0764	59.5648	0.488369	-0.58	73.721	0.565442	0.779957	Yes	No	Yes	Yes	Yes	No
CELF2	chr10:10840160-11374611:+	0.0722422	0.865825	ALE	n/a	chr10:11362381:11363482/chr10:11370376:11374611:+	83.7464	82.5638	-1.18259	2.16	81.259	0.0339858	0.277443	Yes	No	Yes	Yes	Yes	No
OPTN	chr10:13141426-13180709:+	0.5385	1	SE	chr10:13142076:13142302:+@chr10:13150138:13150289:+@chr10:13151112:13151288:+	chr10:13150138-13150289:+	74.4651	73.3872	-1.07789	0.73	82.145	0.470491	0.718813	Yes	No	No	No	No	No
OPTN	chr10:13141426-13180709:+	0.5385	1	SE	chr10:13150138:13150289:+@chr10:13150962:13151015:+@chr10:13151112:13151288:+	chr10:13150962-13151015:+	80.076	82.4018	2.32571	-0.98	82.649	0.329324	0.62171	Yes	No	No	No	No	No
OPTN	chr10:13141426-13180709:+	0.5385	1	A3SS	chr10:13158267:13158340:+@chr10:13160888|13160906:13161040:+	chr10:13160888-13160906:+	80.9759	80.4894	-0.486507	0.64	83.734	0.521568	0.74908	Yes	No	No	No	No	No
OPTN	chr10:13141426-13180709:+	0.5385	1	RI	chr10:13167418-13167567:+@chr10:13167946-13168039:+	chr10:13167567-13167946:+	3.03464	5.77338	2.73874	-1.33	51.326	0.188331	0.506498	Yes	No	No	No	No	No
FAM107B	chr10:14560556-14816895:-	0.784242		AFE	n/a	chr10:14580296:14580856/chr10:14614227:14614371:-	94.5248	93.243	-1.2818	1.59	79.881	0.116325	0.41838	Yes	No	No	No	No	No
FAM107B	chr10:14560556-14816895:-	0.784242		AFE	n/a	chr10:14580296:14580856/chr10:14646238:14646417:-	96.3664	96.1616	-0.204778	0.34	73.608	0.73141	0.865488	Yes	No	No	No	No	No
FAM107B	chr10:14560556-14816895:-	0.784242		SE	chr10:14614228:14614371:-@chr10:14595321:14595386:-@chr10:14572331:14572514:-	chr10:14595321-14595386:-	95.9522	96.038	0.0858172	-0.14	75.649	0.892257	0.954715	Yes	No	No	No	No	No
RSU1	chr10:16632610-16859542:-	0.349531	0.370624	n/a	n/a	n/a	n/a	n/a	n/a					No	No	No	No	No	n/a
smeylor	chr10:17256238-17272016:-	0.0728148		n/a	n/a	n/a	n/a	n/a	n/a					Yes	No	No	No	No	n/a
VIM	chr10:17270258-17279908:+	7.59991e-05		n/a	n/a	n/a	n/a	n/a	n/a					Yes	No	No	No	No	n/a
YME1L1	chr10:27396706-27444194:-	0.0377299		n/a	n/a	n/a	n/a	n/a	n/a					No	No	No	No	No	n/a
RAB18	chr10:27793034-27829257:+	0.98673	0.789495	SE	chr10:27815757:27815818:+@chr10:27820458:27820544:+@chr10:27821436:27821508:+	chr10:27820458-27820544:+	23.9051	25.8363	1.93117	-0.85	71.471	0.395431	0.658904	Yes	No	No	No	No	No
WAC	chr10:28821417-28909928:+	0.000434175	0.75003	AFE	n/a	chr10:28821299:28821936/chr10:28822418:28822549:+	55.6336	57.594	1.96042	-1.4	80.062	0.165338	0.478363	No	Yes	No	No	No	No
WAC	chr10:28821417-28909928:+	0.000434175	0.75003	SE	chr10:28879649:28879761:+@chr10:28884662:28884970:+@chr10:28897115:28897360:+	chr10:28884662-28884970:+	95.8005	95.7469	-0.0535694	0.17	83.096	0.861672	0.936792	No	Yes	No	No	No	No
LOC387647	chr10:29698331-29811682:+	0.808334	0.264605	AFE	n/a	chr10:29698330:29698612:+/chr10:29746259:29747716	70.45	75.7774	5.3274	-1.86	56.016	0.0687706	0.339995	No	No	No	No	No	No
LOC387647	chr10:29698331-29811682:+	0.808334	0.264605	AFE	n/a	chr10:29698330:29698612:+/chr10:29747876:29750265	40.797	45.0127	4.21572	-1.53	64.823	0.131057	0.44217	No	No	No	No	No	No
LOC387647	chr10:29698331-29811682:+	0.808334	0.264605	ALE	n/a	chr10:29709393:29716578:+/chr10:29746259:29747716	67.4929	70.1782	2.68528	-1.18	55.429	0.24395	0.540822	No	No	No	No	No	No
LOC387647	chr10:29698331-29811682:+	0.808334	0.264605	ALE	n/a	chr10:29709393:29716578:+/chr10:29747876:29750265	36.1912	37.5523	1.36118	-0.56	68.902	0.575038	0.786313	No	No	No	No	No	No
MAP3K8	chr10:30711413-30751277:+	0.755407	0.0726589	n/a	n/a	n/a	n/a	n/a	n/a					Yes	No	No	No	No	n/a
EPC1	chr10:32556681-32668134:-	0.067576	0.449705	ALE	n/a	chr10:32556680:32558396/chr10:32634037:32635145:-	21.0553	19.8562	-1.19909	0.81	69.055	0.419854	0.680451	Yes	No	No	No	Yes	No
EPC1	chr10:32556681-32668134:-	0.067576	0.449705	SE	chr10:32562091:32562209:-@chr10:32561942:32562010:-@chr10:32560954:32561095:-	chr10:32561942-32562010:-	49.1233	48.6682	-0.455036	0.2	73.385	0.843643	0.927543	Yes	No	No	No	Yes	No
EPC1	chr10:32556681-32668134:-	0.067576	0.449705	A5SS	chr10:32562209:32561942|32562091:-@chr10:32560954:32561095:-	chr10:32561942-32562091:-	90.3816	90.2883	-0.0932451	0.09	69.214	0.927102	0.966993	Yes	No	No	No	Yes	No
EPC1	chr10:32556681-32668134:-	0.067576	0.449705	RI	chr10:32562209-32562091:-@chr10:32562010-32561942:-	chr10:32562010-32562091:-	87.7632	86.5432	-1.21998	0.44	70.67	0.659007	0.833073	Yes	No	No	No	Yes	No
EPC1	chr10:32556681-32668134:-	0.067576	0.449705	AFE	n/a	chr10:32635284:32636125:-/chr10:32667418:32668134:-	30.0911	33.7003	3.60918	-2.76	80.021	0.00710865	0.176249	Yes	No	No	No	Yes	No
ITGB1	chr10:33189247-33294719:-	0.0304088		n/a	n/a	n/a	n/a	n/a	n/a					No	No	No	No	No	n/a
CREM	chr10:35415770-35501891:+	0.19992	0.215582	SE	chr10:35484062:35484142:+@chr10:35490379:35490414:+@chr10:35495823:35495979:+	chr10:35490379-35490414:+	31.0196	28.6717	-2.34788	0.51	80.636	0.614446	0.809325	Yes	No	No	No	No	No
ZNF33B	chr10:43069633-43134285:-	0.0932746	0.258219	SE	chr10:43127377:43127472:-@chr10:43109730:43109806:-@chr10:43090043:43090147:-	chr10:43109730-43109806:-	65.3916	63.6775	-1.71402	0.72	83.096	0.475893	0.720816	No	No	No	No	No	No
ZNF33B	chr10:43069633-43134285:-	0.0932746	0.258219	SE	chr10:43132368:43132420:-@chr10:43127743:43127887:-@chr10:43127377:43127472:-	chr10:43127743-43127887:-	93.5855	91.9581	-1.62744	1.77	75.992	0.080107	0.361669	No	No	No	No	No	No
HNRNPF	chr10:43881065-43904695:-	0.0118955		n/a	n/a	n/a	n/a	n/a	n/a					Yes	No	Yes	Yes	No	n/a
MARCH8	chr10:45939691-46090354:-	0.543365		SE	chr10:46089683:46090354:-@chr10:46048560:46048652:-@chr10:46028558:46028737:-	chr10:46048560-46048652:-	90.6951	90.8763	0.181161	-0.18	71.669	0.85803	0.933798	Yes	No	No	No	No	No
CISD1	chr10:60028817-60052639:+	0.939676		n/a	n/a	n/a	n/a	n/a	n/a					No	No	No	No	No	n/a
TFAM	chr10:60144774-60263239:+	0.694777		n/a	n/a	n/a	n/a	n/a	n/a					No	No	No	No	No	n/a
CCDC6	chr10:61548508-61666817:-	0.960665		n/a	n/a	n/a	n/a	n/a	n/a					Yes	No	No	No	No	n/a
HNRNPH3	chr10:70090932-70102953:+	0.328618	6.92082e-10	AFE	n/a	chr10:70090931:70091992:+/chr10:70092540:70093473	9.07569	13.2053	4.12961	-2.33	75.6	0.0223527	0.236802	Yes	No	Yes	Yes	Yes	No
HNRNPH3	chr10:70090932-70102953:+	0.328618	6.92082e-10	A5SS	chr10:70091822:70091973|70091992:+@chr10:70096956:70097090:+	chr10:70091973-70091992:+	78.9808	77.7771	-1.20367	1.3	79.471	0.197318	0.510101	Yes	No	Yes	Yes	Yes	No
HNRNPH3	chr10:70090932-70102953:+	0.328618	6.92082e-10	RI	chr10:70096956-70097090:+@chr10:70097615-70097753:+	chr10:70097090-70097615:+	5.53949	9.74616	4.20667	-1.87	54.335	0.0663813	0.335377	Yes	No	Yes	Yes	Yes	No
HNRNPH3	chr10:70090932-70102953:+	0.328618	6.92082e-10	A5SS	chr10:70096956:70097090|70097753:+@chr10:70098260:70098444:+	chr10:70097090-70097753:+	97.0617	96.4884	-0.573279	1.33	83.193	0.186391	0.504452	Yes	No	Yes	Yes	Yes	No
HNRNPH3	chr10:70090932-70102953:+	0.328618	6.92082e-10	SE	chr10:70096956:70097090:+@chr10:70097615:70097753:+@chr10:70098260:70098444:+	chr10:70097615-70097753:+	98.3841	98.0172	-0.366853	1.4	80.254	0.165415	0.478363	Yes	No	Yes	Yes	Yes	No
HNRNPH3	chr10:70090932-70102953:+	0.328618	6.92082e-10	A3SS	chr10:70096956:70097090:+@chr10:70097615|70098260:70098399:+	chr10:70097615-70098260:+	50.7383	51.9205	1.18216	-0.97	68.312	0.333137	0.621853	Yes	No	Yes	Yes	Yes	No
HNRNPH3	chr10:70090932-70102953:+	0.328618	6.92082e-10	SE	chr10:70096956:70097090:+@chr10:70097615:70098399:+@chr10:70098897:70098983:+	chr10:70097615-70098399:+	95.3142	93.3384	-1.9758	2.05	82.82	0.043675	0.297387	Yes	No	Yes	Yes	Yes	Yes
HNRNPH3	chr10:70090932-70102953:+	0.328618	6.92082e-10	RI	chr10:70097615-70097753:+@chr10:70098260-70098399:+	chr10:70097753-70098260:+	9.52338	15.179	5.65557	-2.37	67.71	0.0205114	0.228233	Yes	No	Yes	Yes	Yes	No
HNRNPH3	chr10:70090932-70102953:+	0.328618	6.92082e-10	SE	chr10:70096956:70097090:+@chr10:70098260:70098399:+@chr10:70098897:70098983:+	chr10:70098260-70098399:+	97.4217	96.2587	-1.16298	2.05	83.499	0.0430535	0.297208	Yes	No	Yes	Yes	Yes	Yes
HNRNPH3	chr10:70090932-70102953:+	0.328618	6.92082e-10	SE	chr10:70096956:70097090:+@chr10:70098260:70098444:+@chr10:70098897:70098983:+	chr10:70098260-70098444:+	95.9372	94.1938	-1.74338	2.04	83.254	0.0444275	0.300462	Yes	No	Yes	Yes	Yes	Yes
HNRNPH3	chr10:70090932-70102953:+	0.328618	6.92082e-10	A5SS	chr10:70098260:70098399|70098444:+@chr10:70098897:70098983:+	chr10:70098399-70098444:+	85.8384	86.1989	0.360542	-0.5	82.488	0.620673	0.813445	Yes	No	Yes	Yes	Yes	Yes
SRGN	chr10:70847827-70864567:+	0.0802886		AFE	n/a	chr10:70847826:70851663:+/chr10:70860713:70861057:+	4.35217	7.41517	3.063	-2.24	82.73	0.0280129	0.26392	Yes	No	No	No	No	No
SRGN	chr10:70847827-70864567:+	0.0802886		ALE	n/a	chr10:70852820:70853636:+/chr10:70860713:70861057:+	15.9545	19.6217	3.66717	-1.08	70.368	0.281653	0.573255	Yes	No	No	No	No	No
SRGN	chr10:70847827-70864567:+	0.0802886		ALE	n/a	chr10:70852820:70853636:+/chr10:70863475:70864567:+	99.2496	98.8152	-0.434455	2.67	81.202	0.00922445	0.180306	Yes	No	No	No	No	No
SRGN	chr10:70847827-70864567:+	0.0802886		SE	chr10:70847827:70847992:+@chr10:70856840:70856987:+@chr10:70863627:70864565:+	chr10:70856840-70856987:+	99.6665	99.5579	-0.108592	2.01	83.681	0.0475784	0.303933	Yes	No	No	No	No	No
SAR1AandTYSND1andAIFM2	chr10:71857979-71930284:-	0.0307785	0.670029	ALE	n/a	chr10:71897732:71900714:-/chr10:71909314:71912348:-	71.5286	70.6523	-0.876304	0.83	76.268	0.407723	0.669733	No	No	No	No	No	No
SAR1AandTYSND1andAIFM2	chr10:71857979-71930284:-	0.0307785	0.670029	AFE	n/a	chr10:71903597:71906502:-/chr10:71930168:71930284:-	71.7505	68.8941	-2.85636	1.92	83.981	0.0583062	0.318962	No	No	No	No	No	No
SAR1AandTYSND1andAIFM2	chr10:71857979-71930284:-	0.0307785	0.670029	SE	chr10:71930169:71930284:-@chr10:71922446:71922515:-@chr10:71921614:71921687:-	chr10:71922446-71922515:-	78.3917	80.6554	2.26374	-0.92	72.961	0.360532	0.635624	No	No	No	No	No	No
SAR1AandTYSND1andAIFM2	chr10:71857979-71930284:-	0.0307785	0.670029	SE	chr10:71930169:71930284:-@chr10:71922446:71922573:-@chr10:71921614:71921687:-	chr10:71922446-71922573:-	74.9091	77.989	3.07987	-1.09	73.169	0.278188	0.568908	No	No	No	No	No	No
SAR1AandTYSND1andAIFM2	chr10:71857979-71930284:-	0.0307785	0.670029	A3SS	chr10:71930169:71930284:-@chr10:71922515|71922573:71922446:-	chr10:71922515-71922573:-	83.1165	88.3722	5.2557	-2.64	62.854	0.0105019	0.18973	No	No	No	No	No	No
SLC29A3	chr10:73079010-73123147:+	0.837132	0.409447	n/a	n/a	n/a	n/a	n/a	n/a					No	No	No	No	No	n/a
C10orf54	chr10:73507308-73533353:-	0.00250126	0.039518	n/a	n/a	n/a	n/a	n/a	n/a					No	No	No	No	No	n/a
PSAP	chr10:73576055-73611132:-	0.0391887		SE	chr10:73585594:73585650:-@chr10:73583645:73583653:-@chr10:73581633:73581764:-	chr10:73583645-73583653:-	1.24188	3.57084	2.32896	-1.14	49.219	0.259274	0.552873	No	No	No	No	No	No
ririmu	chr10:73829245-73831501:-	0.681858	0.405137	AFE/ALE	n/a	chr10:73829244:73829795:-/chr10:73830566:73831501	57.617	53.8248	-3.7921	1.35	123.93	0.178015	0.493371	Yes	No	No	No	No	No
ANAPC16	chr10:73975759-73995631:+	0.00039898	0.0144692	A5SS	chr10:73975759:73975830|73975896:+@chr10:73979812:73980137:+	chr10:73975830-73975896:+	98.3305	97.6958	-0.634767	2.68	83.166	0.00892952	0.180291	Yes	No	No	No	No	No
ANAPC16	chr10:73975759-73995631:+	0.00039898	0.0144692	A5SS	chr10:73975759:73975830|73975896:+@chr10:73983646:73983814:+	chr10:73975830-73975896:+	93.6632	93.2212	-0.442009	0.89	74.131	0.374926	0.643712	Yes	No	No	No	No	No
ANAPC16	chr10:73975759-73995631:+	0.00039898	0.0144692	A5SS	chr10:73975759:73975830|73975896:+@chr10:73990124:73990198:+	chr10:73975830-73975896:+	96.5065	96.2075	-0.299064	0.93	81.412	0.353066	0.630549	Yes	No	No	No	No	No
ANAPC16	chr10:73975759-73995631:+	0.00039898	0.0144692	SE	chr10:73975759:73975896:+@chr10:73979812:73980137:+@chr10:73983646:73983814:+	chr10:73979812-73980137:+	69.8028	71.3624	1.55962	-1.3	83.931	0.198327	0.510909	Yes	No	No	No	No	No
ANAPC16	chr10:73975759-73995631:+	0.00039898	0.0144692	SE	chr10:73975759:73975896:+@chr10:73979812:73980137:+@chr10:73990124:73990198:+	chr10:73979812-73980137:+	85.9558	84.6672	-1.28859	1.41	81.829	0.163428	0.477454	Yes	No	No	No	No	No
ANAPC16	chr10:73975759-73995631:+	0.00039898	0.0144692	SE	chr10:73975771:73975830:+@chr10:73979812:73980137:+@chr10:73983646:73983814:+	chr10:73979812-73980137:+	84.3555	84.1779	-0.177618	0.17	73.983	0.865925	0.937929	Yes	No	No	No	No	No
ANAPC16	chr10:73975759-73995631:+	0.00039898	0.0144692	SE	chr10:73975771:73975830:+@chr10:73979812:73980137:+@chr10:73990124:73990198:+	chr10:73979812-73980137:+	91.2775	90.9199	-0.357575	0.51	82.234	0.61485	0.809354	Yes	No	No	No	No	No
ANAPC16	chr10:73975759-73995631:+	0.00039898	0.0144692	MXE	chr10:73975759:73975896:+@chr10:73979812:73980137:+@chr10:73983646:73983814:+@chr10:73990124:73990198:+	chr10:73979812-73980137:+/chr10:73983646-73983814:+	14.6733	15.3043	0.630954	-1.51	83.814	0.134321	0.445289	Yes	No	No	No	No	No
ANAPC16	chr10:73975759-73995631:+	0.00039898	0.0144692	MXE	chr10:73975771:73975830:+@chr10:73979812:73980137:+@chr10:73983646:73983814:+@chr10:73990124:73990198:+	chr10:73979812-73980137:+/chr10:73983646-73983814:+	14.3654	15.0239	0.658443	-1.66	83.856	0.100124	0.392487	Yes	No	No	No	No	No
ANAPC16	chr10:73975759-73995631:+	0.00039898	0.0144692	SE	chr10:73975759:73975896:+@chr10:73983646:73983814:+@chr10:73990124:73990198:+	chr10:73983646-73983814:+	97.2147	96.805	-0.409703	1.77	79.378	0.0811221	0.361669	Yes	No	No	No	No	No
ANAPC16	chr10:73975759-73995631:+	0.00039898	0.0144692	SE	chr10:73975771:73975830:+@chr10:73983646:73983814:+@chr10:73990124:73990198:+	chr10:73983646-73983814:+	98.3917	98.2493	-0.142342	0.92	82.386	0.358685	0.633246	Yes	No	No	No	No	No
ANAPC16	chr10:73975759-73995631:+	0.00039898	0.0144692	SE	chr10:73979812:73980137:+@chr10:73983646:73983814:+@chr10:73990124:73990198:+	chr10:73983646-73983814:+	99.318	99.2064	-0.111596	1.17	79.304	0.243946	0.540822	Yes	No	No	No	No	No
DDIT4	chr10:74033677-74035831:+	0.977512		n/a	n/a	n/a	n/a	n/a	n/a					Yes	No	No	No	No	n/a
ANXA7	chr10:75134860-75173782:-	0.563793		n/a	n/a	n/a	n/a	n/a	n/a					No	No	No	No	No	n/a
SEC24CandFUT11	chr10:75504128-75540014:+	0.376668	0.789495	AFE	n/a	chr10:75519351:75519552:+/chr10:75528567:75528664:+	54.8314	55.3362	0.504846	-0.44	71.324	0.659954	0.833551	No	Yes	No	No	No	No
SEC24CandFUT11	chr10:75504128-75540014:+	0.376668	0.789495	ALE	n/a	chr10:75519775:75520144:+/chr10:75535176:75536119:+	19.728	20.5712	0.843147	-0.64	72.284	0.522846	0.749775	No	Yes	No	No	No	No
CHCHD1	chr10:75541801-75543416:+	0.460857	1	n/a	n/a	n/a	n/a	n/a	n/a					No	No	No	No	No	n/a
KIAA0913	chr10:75545336-75561555:+	0.79079	0.409447	A3SS	chr10:75553905:75554088:+@chr10:75554299|75554314:75554397:+	chr10:75554299-75554314:+	77.4755	76.7901	-0.685399	0.22	78.764	0.823611	0.916619	No	No	No	No	No	No
NDST2	chr10:75556272-75571620:-	0.0420377	0.911597	n/a	n/a	n/a	n/a	n/a	n/a					No	No	No	No	No	n/a
AP3M1	chr10:75880014-75910843:-	0.503819	0.553832	n/a	n/a	n/a	n/a	n/a	n/a					No	No	No	No	No	n/a
RPS24	chr10:79793517-79816576:+	0.364924		n/a	n/a	n/a	n/a	n/a	n/a					Yes	No	No	No	No	n/a
ZMIZ1	chr10:80828792-81076285:+	0.779828		SE	chr10:81067162:81067328:+@chr10:81070681:81070941:+@chr10:81072399:81076285:+	chr10:81070681-81070941:+	90.71	86.1157	-4.59429	3.06	74.964	0.00309805	0.160803	Yes	No	No	No	No	No
ANXA11	chr10:81910644-81965326:-	0.0465609	1	SE	chr10:81965099:81965238:-@chr10:81935863:81935911:-@chr10:81932563:81932625:-	chr10:81935863-81935911:-	90.5467	90.3642	-0.182466	0.31	83.011	0.758952	0.883758	Yes	No	No	No	No	No
TSPAN14	chr10:82213922-82291608:+	0.0706813	1	SE	chr10:82214007:82214127:+@chr10:82228303:82228443:+@chr10:82248973:82249070:+	chr10:82228303-82228443:+	87.2772	86.6732	-0.603989	0.64	81.633	0.524581	0.750905	Yes	No	No	No	No	No
WAPAL	chr10:88195010-88281578:-	0.0722422	0.046	A3SS	chr10:88259475:88260500:-@chr10:88257058|88257076:88256958:-	chr10:88257058-88257076:-	94.7765	94.3546	-0.42194	0.54	82.928	0.589052	0.793169	No	No	No	No	No	No
FAM22AandFAM22D	chr10:88985205-89130704:+	0.459361		n/a	n/a	n/a	n/a	n/a	n/a					No	No	No	No	No	n/a
PTEN	chr10:89623163-89732185:+	0.842447	0.872766	AFE/ALE	n/a	chr10:89618917:89625889/chr10:89626263:89626806:+	20.0875	18.4665	-1.621	1.42	161.1	0.156782	0.46972	Yes	No	No	No	No	No
LIPA	chr10:90973326-91174435:-	0.618897		n/a	n/a	n/a	n/a	n/a	n/a					Yes	No	No	No	No	n/a
IFIT5	chr10:91174032-91180759:+	0.962298		n/a	n/a	n/a	n/a	n/a	n/a					No	No	No	No	No	n/a
PCGF5	chr10:92922773-93044086:+	0.517269	0.764014	ALE	n/a	chr10:92986873:92988138:+/chr10:93038025:93044086:+	68.524	69.244	0.720002	-0.47	63.254	0.639538	0.821962	Yes	No	No	No	No	No
LOC728558	chr10:97512963-97849998:-	0.47108		n/a	n/a	n/a	n/a	n/a	n/a					Yes	No	No	No	No	n/a
zypyby	chr10:98748980-98755716:+	0.0883685	0.000273889	AFE/ALE	n/a	chr10:98748979:98749749:+/chr10:98750250:98751131:+	65.9513	68.8698	2.91855	-1.22	102.97	0.22655	0.532783	Yes	No	No	No	No	No
zypyby	chr10:98748980-98755716:+	0.0883685	0.000273889	AFE/ALE	n/a	chr10:98748979:98749749:+/chr10:98751185:98755716:+	80.1315	78.0566	-2.07492	1.33	117.12	0.185432	0.503385	Yes	No	No	No	No	No
MMS19	chr10:99217345-99259460:-	0.853889	0.958285	n/a	n/a	n/a	n/a	n/a	n/a					No	No	No	No	No	n/a
HPS1andPYROXD2	chr10:100137221-100206719:-	0.0455653		n/a	n/a	n/a	n/a	n/a	n/a					No	No	No	No	No	n/a
NDUFB8andSEC31B	chr10:102246397-102289764:-	0.6049	0.405137	n/a	n/a	n/a	n/a	n/a	n/a					Yes	No	No	No	No	n/a
MRPL43	chr10:102727445-102747277:-	0.585493		n/a	n/a	n/a	n/a	n/a	n/a					No	No	No	No	Yes	n/a
KCNIP2andMGEA5	chr10:103544200-103603768:-	0.00038498	0.0346099	ALE	n/a	chr10:103544199:103546344:-/chr10:103565801:103565900:-	31.1113	31.7392	0.627943	-0.59	73.572	0.56002	0.776038	Yes	No	No	No	No	No
NOLC1	chr10:103911934-103923636:+	0.1574		A3SS	chr10:103916776:103916831:+@chr10:103916943|103916946:103917085:+	chr10:103916943-103916946:+	78.6988	79.5673	0.868494	-0.65	82.181	0.518602	0.747709	No	No	No	No	No	No
GBF1	chr10:104005256-104142656:+	0.541079	0.0814568	A5SS	chr10:104136692:104136885|104136897:+@chr10:104139041:104139191:+	chr10:104136885-104136897:+	61.0115	65.8628	4.8514	-1.39	72.875	0.168331	0.483372	No	No	No	No	No	No
GBF1	chr10:104005256-104142656:+	0.541079	0.0814568	RI	chr10:104139610-104139711:+@chr10:104140006-104140119:+	chr10:104139711-104140006:+	18.6201	27.8879	9.26775	-1.92	82.704	0.0587797	0.319849	No	No	No	No	No	No
NFKB2	chr10:104153868-104162286:+	0.817254	0.198647	AFE	n/a	chr10:104157058:104157165:+/chr10:104157283:104157442:+	57.2251	55.4767	-1.74841	1.23	59.329	0.223751	0.529927	No	No	No	No	No	No
NFKB2	chr10:104153868-104162286:+	0.817254	0.198647	ALE	n/a	chr10:104157968:104158280:+/chr10:104160034:104160248:+	55.099	55.7116	0.612588	-0.53	71.322	0.59867	0.800422	No	No	No	No	No	No
NFKB2	chr10:104153868-104162286:+	0.817254	0.198647	ALE	n/a	chr10:104157968:104158280:+/chr10:104162008:104162286:+	36.3678	36.6766	0.30874	-0.27	80.757	0.786325	0.898485	No	No	No	No	No	No
FBXL15	chr10:104178941-104182897:+	0.306724		n/a	n/a	n/a	n/a	n/a	n/a					No	No	No	No	No	n/a
C10orf26	chr10:104503682-104594273:+	0.47108		n/a	n/a	n/a	n/a	n/a	n/a					No	No	No	No	No	n/a
NT5C2	chr10:104845940-104953084:-	0.632647		SE	chr10:104899163:104899236:-@chr10:104871502:104871562:-@chr10:104866346:104866463:-	chr10:104871502-104871562:-	61.4362	60.0252	-1.41103	0.51	78.26	0.611294	0.808832	Yes	No	No	No	Yes	Yes
CALHM2	chr10:105206541-105212659:-	0.586468	0.988963	A5SS	chr10:105209856:105209144|105209157:-@chr10:105206541:105207325:-	chr10:105209144-105209157:-	77.7026	76.5007	-1.20193	1.18	82.247	0.242823	0.540441	No	No	No	No	No	No
CALHM2	chr10:105206541-105212659:-	0.586468	0.988963	A3SS	chr10:105210840:105211042:-@chr10:105209856|105210557:105209144:-	chr10:105209856-105210557:-	80.8295	80.2204	-0.609117	0.46	83.539	0.643798	0.823574	No	No	No	No	No	No
CALHM2	chr10:105206541-105212659:-	0.586468	0.988963	A3SS	chr10:105211913:105212159:-@chr10:105209856|105210557:105209144:-	chr10:105209856-105210557:-	94.7491	94.7886	0.0394911	-0.05	64.629	0.956853	0.978834	No	No	No	No	No	No
CALHM2	chr10:105206541-105212659:-	0.586468	0.988963	SE	chr10:105211913:105212159:-@chr10:105210840:105210939:-@chr10:105209144:105209856:-	chr10:105210840-105210939:-	96.8758	96.9004	0.0245313	-0.05	71.771	0.959432	0.979585	No	No	No	No	No	No
CALHM2	chr10:105206541-105212659:-	0.586468	0.988963	SE	chr10:105211913:105212159:-@chr10:105210840:105210939:-@chr10:105209144:105210557:-	chr10:105210840-105210939:-	96.4876	96.7367	0.2491	-0.48	75.427	0.630076	0.820385	No	No	No	No	No	No
CALHM2	chr10:105206541-105212659:-	0.586468	0.988963	SE	chr10:105211913:105212159:-@chr10:105210840:105210958:-@chr10:105209144:105209856:-	chr10:105210840-105210958:-	96.109	96.1435	0.0345245	-0.06	72.008	0.953947	0.978106	No	No	No	No	No	No
CALHM2	chr10:105206541-105212659:-	0.586468	0.988963	SE	chr10:105211913:105212159:-@chr10:105210840:105210958:-@chr10:105209144:105210557:-	chr10:105210840-105210958:-	95.6032	95.9265	0.323289	-0.51	78.026	0.612869	0.808879	No	No	No	No	No	No
CALHM2	chr10:105206541-105212659:-	0.586468	0.988963	SE	chr10:105211913:105212159:-@chr10:105210840:105211042:-@chr10:105209144:105209856:-	chr10:105210840-105211042:-	95.5657	95.6961	0.130419	-0.19	70.053	0.847355	0.930259	No	No	No	No	No	No
CALHM2	chr10:105206541-105212659:-	0.586468	0.988963	SE	chr10:105211913:105212159:-@chr10:105210840:105211042:-@chr10:105209144:105210557:-	chr10:105210840-105211042:-	94.9895	95.4083	0.418813	-0.58	78.367	0.563147	0.778223	No	No	No	No	No	No
CALHM2	chr10:105206541-105212659:-	0.586468	0.988963	A3SS	chr10:105211913:105212159:-@chr10:105210939|105210958:105210840:-	chr10:105210939-105210958:-	83.3361	84.3152	0.979076	-0.8	78.168	0.423772	0.684064	No	No	No	No	No	No
CALHM2	chr10:105206541-105212659:-	0.586468	0.988963	A3SS	chr10:105211913:105212159:-@chr10:105210939|105211042:105210840:-	chr10:105210939-105211042:-	81.8235	83.3886	1.56507	-1.23	77.329	0.222221	0.528393	No	No	No	No	No	No
CALHM2	chr10:105206541-105212659:-	0.586468	0.988963	A3SS	chr10:105211913:105212159:-@chr10:105210958|105211042:105210840:-	chr10:105210958-105211042:-	92.2276	92.8072	0.579583	-0.45	55.252	0.654968	0.830069	No	No	No	No	No	No
ADD3	chr10:111719631-111895452:+	0.108437		AFE	n/a	chr10:111767774:111768138/chr10:111836765:111836876:+	21.9416	21.0494	-0.892234	0.53	56.278	0.598714	0.800422	Yes	Yes	No	No	No	No
ADD3	chr10:111719631-111895452:+	0.108437		SE	chr10:111836766:111836876:+@chr10:111838998:111839055:+@chr10:111860383:111860606:+	chr10:111838998-111839055:+	66.3308	66.1151	-0.215694	0.11	82.937	0.912767	0.963584	Yes	Yes	No	No	No	No
ADD3	chr10:111719631-111895452:+	0.108437		SE	chr10:111860383:111860606:+@chr10:111865758:111865811:+@chr10:111872535:111872673:+	chr10:111865758-111865811:+	12.4872	13.6185	1.13136	-0.54	67.351	0.592877	0.795816	Yes	Yes	No	No	No	No
ADD3	chr10:111719631-111895452:+	0.108437		SE	chr10:111890121:111890244:+@chr10:111892063:111892158:+@chr10:111893084:111895322:+	chr10:111892063-111892158:+	98.6375	98.639	0.00154338	-0.01	83.581	0.992959	0.997864	Yes	Yes	No	No	No	No
DUSP5	chr10:112257591-112271302:+	0.865916		n/a	n/a	n/a	n/a	n/a	n/a					Yes	No	No	No	No	n/a
PDCD4	chr10:112631555-112659764:+	0.0640547	1	AFE	n/a	chr10:112631554:112631776:+/chr10:112638049:112640721:+	4.34971	7.3081	2.95839	-2.17	66.298	0.033315	0.276911	Yes	Yes	No	No	No	No
PDCD4	chr10:112631555-112659764:+	0.0640547	1	SE	chr10:112635724:112635828:+@chr10:112636428:112636511:+@chr10:112640991:112641293:+	chr10:112636428-112636511:+	65.0555	67.1837	2.12821	-1.07	83.42	0.288176	0.581007	Yes	Yes	No	No	No	No
PDCD4	chr10:112631555-112659764:+	0.0640547	1	ALE	n/a	chr10:112638049:112640721:+/chr10:112657680:112665030	94.6365	90.9328	-3.70364	2.48	70.887	0.0154997	0.220913	Yes	Yes	No	No	No	No
PDCD4	chr10:112631555-112659764:+	0.0640547	1	A3SS	chr10:112635724:112635828:+@chr10:112640991|112641033:112641293:+	chr10:112640991-112641033:+	88.1722	87.7666	-0.405581	0.69	83.913	0.489066	0.730321	Yes	Yes	No	No	No	No
NCRNA00081	chr10:112657816-112679275:-	0.939676		n/a	n/a	n/a	n/a	n/a	n/a					No	No	No	No	No	n/a
ACSL5	chr10:114132121-114188139:+	0.0512094		n/a	n/a	n/a	n/a	n/a	n/a					Yes	No	No	No	No	n/a
PDZD8	chr10:119036785-119134984:-	0.753304		ALE	n/a	chr10:119036672:119040762/chr10:119041379:119044982:-	66.1219	67.1831	1.06125	-1.04	54.757	0.300666	0.59579	No	No	No	No	No	No
PDZD8	chr10:119036785-119134984:-	0.753304		AFE	n/a	chr10:119036672:119040762/chr10:119133866:119134984:-	40.521	45.2397	4.71871	-2.25	78.946	0.0271066	0.25902	No	No	No	No	No	No
EIF3AandSNORA19	chr10:120793182-120840964:-	0.482277		n/a	n/a	n/a	n/a	n/a	n/a					Yes	No	No	No	No	n/a
RGS10	chr10:121259333-121302238:-	0.478115	0.789495	n/a	n/a	n/a	n/a	n/a	n/a					No	No	No	No	No	n/a
TIAL1	chr10:121331314-121356882:-	0.155869	0.89266	RI	chr10:121336715-121336592:-@chr10:121336262-121336123:-	chr10:121336262-121336592:-	9.36542	13.3133	3.94786	-1.44	71.2	0.153533	0.467161	No	Yes	Yes	Yes	Yes	No
ATE1	chr10:123501771-123688315:-	0.415038	0.965522	MXE	chr10:123661906:123662135:-@chr10:123659381:123659509:-@chr10:123658356:123658484:-@chr10:123629521:123629553:-	chr10:123659381-123659509:-/chr10:123658356-123658484:-	29.9741	33.0503	3.07624	-1.94	72.351	0.0558834	0.314641	Yes	No	No	No	No	No
NSMCE4A	chr10:123716602-123734731:-	0.407363	0.717851	n/a	n/a	n/a	n/a	n/a	n/a					No	No	No	No	No	n/a
BUB3	chr10:124913760-125072656:+	0.632647		n/a	n/a	n/a	n/a	n/a	n/a					Yes	No	No	No	No	n/a
plaporby	chr10:124927937-124929983:+	0.486898	0.855082	AFE/ALE	n/a	chr10:124927936:124928859:+/chr10:124929126:124929983	55.5656	52.1006	-3.46494	2.04	159.7	0.0425905	0.297208	Yes	No	No	No	No	No
METTL10andFAM53B	chr10:126305649-126480943:-	0.557743	0.315834	ALE	n/a	chr10:126307672:126313473:-/chr10:126446400:126449072:-	12.0925	10.8129	-1.27968	1.07	72.939	0.290172	0.58307	Yes	No	No	No	No	No
METTL10andFAM53B	chr10:126305649-126480943:-	0.557743	0.315834	SE	chr10:126395205:126395456:-@chr10:126384727:126384781:-@chr10:126370176:126370948:-	chr10:126384727-126384781:-	94.0684	93.5059	-0.562413	0.88	80.743	0.379883	0.647769	Yes	No	No	No	No	No
METTL10andFAM53B	chr10:126305649-126480943:-	0.557743	0.315834	AFE	n/a	chr10:126432581:126432930:-/chr10:126480292:126480448:-	67.2252	66.0584	-1.16687	0.43	75.068	0.664817	0.836184	Yes	No	No	No	No	No
METTL10andFAM53B	chr10:126305649-126480943:-	0.557743	0.315834	A5SS	chr10:126477726:126477608|126477612:-@chr10:126463244:126463351:-	chr10:126477608-126477612:-	89.7317	88.8291	-0.902583	0.62	82.236	0.537823	0.760622	Yes	No	No	No	No	No
ZRANB1	chr10:126605462-126676005:+	0.859206		n/a	n/a	n/a	n/a	n/a	n/a					No	No	No	No	No	n/a
UROS	chr10:127473553-127511854:-	0.185097		SE	chr10:127495982:127496056:-@chr10:127486634:127486714:-@chr10:127484672:127484757:-	chr10:127486634-127486714:-	97.9865	97.7378	-0.248628	0.93	83.527	0.352916	0.630549	No	No	No	No	No	No
BCCIP	chr10:127512089-127542264:+	0.0736268		ALE	n/a	chr10:127523539:127525599/chr10:127529823:127531376	33.6151	37.0209	3.40585	-3.25	80.522	0.00166641	0.1277	No	No	No	No	No	No
PTPRE	chr10:129703498-129884180:+	0.592012	0.190899	n/a	n/a	n/a	n/a	n/a	n/a					Yes	No	No	No	No	n/a
ZNF511	chr10:135121442-135126666:+	0.0771077	0.743587	A5SS	chr10:135125220:135125320|135125345:+@chr10:135126292:135126666:+	chr10:135125320-135125345:+	95.5894	96.0208	0.431361	-0.7	82.463	0.48387	0.727019	No	No	No	No	No	No
ZNF511	chr10:135121442-135126666:+	0.0771077	0.743587	RI	chr10:135125220-135125320:+@chr10:135126292-135126666:+	chr10:135125320-135126292:+	81.8276	84.6768	2.84917	-1.36	83.925	0.178852	0.493863	No	No	No	No	No	No
ECHS1	chr10:135175958-135186908:-	0.81668		A5SS	chr10:135178229:135178162|135178203:-@chr10:135175983:135176437:-	chr10:135178162-135178203:-	79.8961	79.3052	-0.590823	0.94	75.397	0.352256	0.630441	No	No	No	No	No	No
RIC8A	chr11:207119-215167:+	0.623221	0.456937	n/a	n/a	n/a	n/a	n/a	n/a					No	No	No	No	No	n/a
IFITM1	chr11:313500-315277:+	0.558603	0.422537	n/a	n/a	n/a	n/a	n/a	n/a					Yes	No	No	No	No	n/a
SIGIRR	chr11:405711-417453:-	0.0920621	0.848679	RI	chr11:406538-406349:-@chr11:406059-405716:-	chr11:406349-406059:-	16.9675	21.0397	4.07222	-1.77	73.43	0.0803116	0.361669	No	No	No	No	No	No
SIGIRR	chr11:405711-417453:-	0.0920621	0.848679	RI	chr11:407164-407062:-@chr11:406993-406843:-	chr11:407062-406993:-	9.6892	13.4873	3.79809	-1.75	59.839	0.085535	0.368723	No	No	No	No	No	No
SIGIRR	chr11:405711-417453:-	0.0920621	0.848679	A5SS	chr11:410027:409860|409868:-@chr11:408695:408893:-	chr11:409860-409868:-	98.113	97.8462	-0.266736	0.88	74.421	0.380571	0.648573	No	No	No	No	No	No
SIGIRR	chr11:405711-417453:-	0.0920621	0.848679	AFE	n/a	chr11:414822:414977:-/chr11:417293:417453:-	7.04597	7.38176	0.335789	-0.73	70.591	0.468375	0.716676	No	No	No	No	No	No
RNH1	chr11:494512-507300:-	0.610553	1	RI	chr11:499999-499829:-@chr11:499185-499015:-	chr11:499829-499185:-	4.06824	8.83831	4.77007	-2.01	56.687	0.0488664	0.304999	No	No	No	No	No	No
RNH1	chr11:494512-507300:-	0.610553	1	A3SS	chr11:507113:507212:-@chr11:502181|502249:502062:-	chr11:502181-502249:-	93.1037	93.6236	0.519848	-0.8	75.524	0.427963	0.686024	No	No	No	No	No	No
IRF7	chr11:612553-615998:-	0.135441	0.743587	RI	chr11:614037-613951:-@chr11:613865-613785:-	chr11:613951-613865:-	21.2783	28.8373	7.559	-2.82	73.862	0.00620221	0.176249	No	No	No	No	No	No
IRF7	chr11:612553-615998:-	0.135441	0.743587	SE	chr11:614476:614534:-@chr11:614174:614399:-@chr11:613951:614037:-	chr11:614174-614399:-	97.002	96.5585	-0.44343	0.68	62.93	0.499606	0.73771	No	No	No	No	No	No
IRF7	chr11:612553-615998:-	0.135441	0.743587	RI	chr11:615647-615345:-@chr11:615259-615097:-	chr11:615345-615259:-	56.6692	58.6448	1.97558	-0.84	82.17	0.404581	0.667926	No	No	No	No	No	No
PDDC1	chr11:766376-777456:-	0.975644		n/a	n/a	n/a	n/a	n/a	n/a					No	No	No	No	No	n/a
RPLP2andSNORA52	chr11:807984-812886:+	0.0883685		SE	chr11:809969:810039:+@chr11:810234:810357:+@chr11:811597:811645:+	chr11:810234-810357:+	99.0531	99.0001	-0.052964	0.6	75.777	0.551804	0.770006	No	No	No	No	No	No
RPLP2andSNORA52	chr11:807984-812886:+	0.0883685		A3SS	chr11:812535:812633:+@chr11:812760|812763:812876:+	chr11:812760-812763:+	42.053	41.9172	-0.135736	0.1	54.443	0.918693	0.966288	No	No	No	No	No	No
PNPLA2	chr11:818901-825575:+	0.0670545	0.749505	AFE	n/a	chr11:819573:820796:+/chr11:820834:822606	70.5466	67.9729	-2.57366	2.44	83.959	0.0169021	0.224065	No	No	No	No	No	No
CD151	chr11:832843-839830:+	0.734685		AFE	n/a	chr11:832842:833026:+/chr11:834457:834745:+	72.8525	79.736	6.88351	-1.58	63.073	0.117982	0.42112	No	No	No	No	No	No
LSP1	chr11:1874188-1913497:+	0.368623		SE	chr11:1901317:1901454:+@chr11:1902662:1902826:+@chr11:1904649:1904790:+	chr11:1902662-1902826:+	99.6205	99.6394	0.0189244	-0.39	70.337	0.694454	0.847209	No	No	No	No	No	No
C11orf21	chr11:2316862-2324278:-	0.00293834	0.111647	n/a	n/a	n/a	n/a	n/a	n/a					No	No	No	No	No	n/a
CD81	chr11:2397396-2419027:+	0.00156027	0.674294	n/a	n/a	n/a	n/a	n/a	n/a					No	No	No	No	No	n/a
CDKN1C	chr11:2904444-2907111:-	0.500518	0.985992	A5SS	chr11:2906696:2905900|2906432:-@chr11:2905229:2905364:-	chr11:2905900-2906432:-	69.2732	71.7513	2.47807	-1.38	83.611	0.170565	0.484273	No	No	No	No	No	No
CDKN1C	chr11:2904444-2907111:-	0.500518	0.985992	RI	chr11:2906995-2906864:-@chr11:2906696-2905900:-	chr11:2906864-2906696:-	34.3385	38.045	3.70645	-1.1	82.922	0.274846	0.566453	No	No	No	No	No	No
CARS	chr11:3022152-3078843:-	0.526812	0.553832	n/a	n/a	n/a	n/a	n/a	n/a					Yes	No	No	No	No	n/a
RHOG	chr11:3848203-3862211:-	0.6968		AFE	n/a	chr11:3861797:3862058:-/chr11:3862123:3862211:-	78.9254	77.6098	-1.3156	0.93	79.351	0.356065	0.631177	No	No	No	No	No	No
STIM1	chr11:3875758-4114442:+	0.0280769	0.545802	SE	chr11:4107707:4107773:+@chr11:4109932:4109968:+@chr11:4112512:4114442:+	chr11:4109932-4109968:+	10.0049	16.0842	6.07931	-1.96	83.572	0.0529987	0.312787	No	No	No	No	No	No
FAM160A2	chr11:6232565-6255940:-	0.929159	0.47609	n/a	n/a	n/a	n/a	n/a	n/a					No	No	No	No	No	n/a
SMPD1	chr11:6411556-6416228:+	0.770429	0.160049	n/a	n/a	n/a	n/a	n/a	n/a					No	No	No	No	No	n/a
APBB1	chr11:6416354-6440703:-	0.837132		n/a	n/a	n/a	n/a	n/a	n/a					No	No	No	No	No	n/a
ILK	chr11:6624619-6632169:+	0.413493	1	A3SS	chr11:6624974:6625052:+@chr11:6625410|6625456:6625590:+	chr11:6625410-6625456:+	88.9461	88.127	-0.819094	1.15	79.665	0.252705	0.548674	No	No	No	No	No	No
ILK	chr11:6624619-6632169:+	0.413493	1	SE	chr11:6625410:6625590:+@chr11:6629276:6629441:+@chr11:6629624:6629719:+	chr11:6629276-6629441:+	98.6506	98.6121	-0.0385514	0.18	74.252	0.856663	0.933773	No	No	No	No	No	No
ILK	chr11:6624619-6632169:+	0.413493	1	RI	chr11:6629924-6630020:+@chr11:6630115-6630198:+	chr11:6630020-6630115:+	16.2744	20.6835	4.40904	-2.17	67.085	0.033911	0.277443	No	No	No	No	No	No
TAF10	chr11:6627525-6633900:-	0.99002		n/a	n/a	n/a	n/a	n/a	n/a					No	No	No	No	No	n/a
GVIN1	chr11:6734383-6767696:-	0.0279312		ALE	n/a	chr11:6734382:6743113:-/chr11:6754957:6755380:-	77.7547	69.6405	-8.11418	2.83	75.893	0.00590355	0.175119	Yes	No	No	No	No	No
RPL27AandSNORA3andSNORA45	chr11:8703958-8736306:+	0.00482972	0.055063	A3SS	chr11:8705553:8705628:+@chr11:8706265|8706370:8706439:+	chr11:8706265-8706370:+	50.3264	50.0439	-0.282509	0.24	55.37	0.814144	0.913104	No	No	No	No	No	No
RPL27AandSNORA3andSNORA45	chr11:8703958-8736306:+	0.00482972	0.055063	SE	chr11:8705553:8705628:+@chr11:8706265:8706439:+@chr11:8707225:8707395:+	chr11:8706265-8706439:+	99.8209	99.8415	0.0206082	-1.12	81.388	0.266103	0.559472	No	No	No	No	No	No
RPL27AandSNORA3andSNORA45	chr11:8703958-8736306:+	0.00482972	0.055063	SE	chr11:8705553:8705628:+@chr11:8706370:8706439:+@chr11:8707225:8707395:+	chr11:8706370-8706439:+	99.7841	99.8052	0.0211076	-0.94	81.687	0.349914	0.628879	No	No	No	No	No	No
C11orf17	chr11:8932685-8941627:+	0.512998	0.850441	SE	chr11:8932991:8933218:+@chr11:8934000:8934080:+@chr11:8936373:8936477:+	chr11:8934000-8934080:+	88.8727	88.9586	0.0858629	-0.07	68.542	0.947573	0.974988	No	No	No	No	No	No
DENND5A	chr11:9160372-9286937:-	0.415038		n/a	n/a	n/a	n/a	n/a	n/a					Yes	No	No	No	No	n/a
hitimi	chr11:9481867-9501099:+	0.383218	0.802274	A3SS	chr11:9495488:9495571:+@chr11:9496097|9496100:9496180:+	chr11:9496097-9496100:+	70.8403	71.7919	0.95162	-0.41	74.014	0.680024	0.843533	Yes	No	No	No	No	No
ZNF143	chr11:9495481-9550077:+	0.652308	0.996164	A3SS	chr11:9495488:9495571:+@chr11:9496097|9496100:9496180:+	chr11:9496097-9496100:+	70.8403	71.7919	0.95162	-0.41	74.014	0.680024	0.843533	No	No	No	No	Yes	No
SWAP70	chr11:9685713-9774538:+	0.139983	0.240916	n/a	n/a	n/a	n/a	n/a	n/a					Yes	No	No	No	No	n/a
RNF141	chr11:10533220-10562693:-	0.563734		n/a	n/a	n/a	n/a	n/a	n/a					No	No	No	No	No	n/a
CTR9	chr11:10772337-10801302:+	0.553874	0.971911	n/a	n/a	n/a	n/a	n/a	n/a					Yes	No	No	No	No	n/a
ZBED5andEIF4G2andSNORD97	chr11:10818593-10880436:-	0.000133584	0.184193	SE	chr11:10828802:10828928:-@chr11:10828367:10828432:-@chr11:10827454:10827594:-	chr11:10828367-10828432:-	99.575	99.5572	-0.0177486	0.21	83.719	0.837017	0.923863	No	No	No	No	No	No
ZBED5andEIF4G2andSNORD97	chr11:10818593-10880436:-	0.000133584	0.184193	A3SS	chr11:10830252:10830486:-@chr11:10828866|10828928:10828802:-	chr11:10828866-10828928:-	99.0114	98.878	-0.133452	0.79	76.967	0.432124	0.690477	No	No	No	No	No	No
PSMA1andCOPB1	chr11:14464988-14665646:-	0.805103	0.780861	ALE	n/a	chr11:14479985:14480233:-/chr11:14526421:14526794:-	68.2576	68.1943	-0.0633596	0.07	57.759	0.947088	0.974988	Yes	Yes	No	No	No	No
PSMA1andCOPB1	chr11:14464988-14665646:-	0.805103	0.780861	AFE	n/a	chr11:14481561:14481843:-/chr11:14541418:14542242:-	27.0459	28.1127	1.06683	-0.96	72.94	0.342467	0.62831	Yes	Yes	No	No	No	No
CYP2R1	chr11:14899547-14913834:-	0.435503	0.677977	ALE	n/a	chr11:14899546:14899843:-/chr11:14901681:14902314:-	52.3475	52.3535	0.0060152	0	81.621	0.996581	0.99852	Yes	No	No	No	No	No
CYP2R1	chr11:14899547-14913834:-	0.435503	0.677977	AFE	n/a	chr11:14900659:14901382:-/chr11:14911977:14913834:-	42.921	43.0711	0.150127	-0.1	79.399	0.920366	0.966288	Yes	No	No	No	No	No
C11orf58	chr11:16634678-16779901:+	0.163751		n/a	n/a	n/a	n/a	n/a	n/a					No	No	No	No	No	n/a
PIK3C2_	chr11:17095935-17229543:-	0.0159533	0.914708	RI	chr11:17096744-17096644:-@chr11:17096013-17095936:-	chr11:17096644-17096013:-	1.53134	4.09595	2.56461	-1.26	49.798	0.212874	0.521054	Yes	No	No	No	No	No
PIK3C2_	chr11:17095935-17229543:-	0.0159533	0.914708	A3SS	chr11:17097001:17097170:-@chr11:17096710|17096744:17096644:-	chr11:17096710-17096744:-	99.3007	99.3377	0.0369789	-0.66	83.689	0.508476	0.744935	Yes	No	No	No	No	No
PIK3C2_	chr11:17095935-17229543:-	0.0159533	0.914708	RI	chr11:17098793-17097001:-@chr11:17096744-17096644:-	chr11:17097001-17096744:-	2.54226	5.01363	2.47137	-1.22	50.445	0.227473	0.533536	Yes	No	No	No	No	No
PIK3C2_	chr11:17095935-17229543:-	0.0159533	0.914708	RI	chr11:17098793-17098715:-@chr11:17097170-17097001:-	chr11:17098715-17097170:-	0.853102	3.2691	2.41599	-1.19	48.62	0.239897	0.538987	Yes	No	No	No	No	No
PIK3C2_	chr11:17095935-17229543:-	0.0159533	0.914708	RI	chr11:17099213-17099166:-@chr11:17099024-17098976:-	chr11:17099166-17099024:-	59.368	62.306	2.93801	-1.27	74.013	0.207406	0.517903	Yes	No	No	No	No	No
NUCB2	chr11:17230078-17371527:+	0.923774		AFE	n/a	chr11:17298263:17298395:+/chr11:17298530:17298642:+	21.6738	21.3416	-0.332175	0.14	60.376	0.888156	0.952027	Yes	No	No	No	No	No
NUCB2	chr11:17230078-17371527:+	0.923774		A5SS	chr11:17298286:17298375|17298395:+@chr11:17304336:17304490:+	chr11:17298375-17298395:+	32.8147	29.4243	-3.39042	1.01	75.601	0.314147	0.609249	Yes	No	No	No	No	No
GTF2H1	chr11:18343857-18388592:+	0.0288409	0.789495	n/a	n/a	n/a	n/a	n/a	n/a					No	No	No	No	No	n/a
LDHA	chr11:18415935-18429765:+	0.512998		AFE	n/a	chr11:18415934:18416436:+/chr11:18422030:18422557:+	89.0315	89.2856	0.254112	-1.13	74.735	0.260677	0.553109	No	No	No	No	No	No
LDHA	chr11:18415935-18429765:+	0.512998		ALE	n/a	chr11:18420977:18421907:+/chr11:18426995:18427119:+	95.2419	94.6698	-0.57216	2.89	66.333	0.00521292	0.171405	No	No	No	No	No	No
HTATIP2	chr11:20385231-20405414:+	0.526986		n/a	n/a	n/a	n/a	n/a	n/a					No	No	No	No	No	n/a
SVIP	chr11:22835346-22851410:-	0.984544		n/a	n/a	n/a	n/a	n/a	n/a					No	No	No	No	No	n/a
DNAJC24	chr11:31391408-31454382:+	0.854416		n/a	n/a	n/a	n/a	n/a	n/a					No	No	No	No	No	n/a
EIF3M	chr11:32605313-32627809:+	0.0329033	0.505292	RI	chr11:32615412-32615495:+@chr11:32616460-32616559:+	chr11:32615495-32616460:+	5.03076	9.16992	4.13916	-1.89	56.635	0.0633885	0.328048	No	No	No	No	No	No
HIPK3	chr11:33278219-33378570:+	0.0723351	0.860611	SE	chr11:33369398:33369559:+@chr11:33369712:33369774:+@chr11:33370068:33370364:+	chr11:33369712-33369774:+	89.8383	90.5897	0.751412	-0.59	68.399	0.560466	0.776038	No	No	No	No	No	No
FBXO3	chr11:33762441-33796060:-	0.499721	0.504353	n/a	n/a	n/a	n/a	n/a	n/a					Yes	No	No	No	Yes	n/a
CAPRIN1andNAT10	chr11:34073159-34169217:+	0.33809	0.914079	AFE	n/a	chr11:34073158:34073541:+/chr11:34129733:34129880:+	73.0421	70.22	-2.82212	1.69	69.702	0.0947418	0.383576	No	No	No	No	No	No
CAT	chr11:34460430-34493613:+	0.19698		n/a	n/a	n/a	n/a	n/a	n/a					No	No	No	No	No	n/a
CD44	chr11:35160204-35253956:+	0.127488	0.0623539	SE	chr11:35211382:35211612:+@chr11:35232793:35232996:+@chr11:35236399:35236461:+	chr11:35232793-35232996:+	24.9395	26.8467	1.90717	-0.93	79.032	0.356249	0.631177	Yes	No	No	No	No	No
API5	chr11:43333505-43366080:+	0.245523		AFE/ALE	n/a	chr11:43344979:43346658:+/chr11:43360957:43366080:+	77.3912	75.9839	-1.40738	3.47	166.7	0.000653728	0.0981304	No	No	No	No	No	No
ALKBH3	chr11:43902362-43944548:+	0.903025	1	AFE	n/a	chr11:43902361:43902996:+/chr11:43918744:43921442:+	39.0417	38.2822	-0.759542	0.33	72.73	0.741285	0.872608	No	No	No	No	No	No
ALKBH3	chr11:43902362-43944548:+	0.903025	1	ALE	n/a	chr11:43918744:43921442:+/chr11:43923065:43923275:+	80.5311	80.1976	-0.333476	0.23	68.865	0.821571	0.915783	No	No	No	No	No	No
PEX16	chr11:45931217-45940391:-	0.887889	0.868645	n/a	n/a	n/a	n/a	n/a	n/a					No	No	No	No	No	n/a
PACSIN3andARFGAP2	chr11:47185848-47208010:-	0.197083		SE	chr11:47194977:47195033:-@chr11:47194261:47194302:-@chr11:47193832:47193884:-	chr11:47194261-47194302:-	40.7395	42.9537	2.21419	-0.71	80.979	0.476744	0.721499	No	No	No	No	No	No
DDB2	chr11:47236017-47261429:+	0.261155	1	n/a	n/a	n/a	n/a	n/a	n/a					No	No	No	No	No	n/a
SPI1	chr11:47376367-47430742:-	0.93535	1	ALE	n/a	chr11:47376366:47377410/chr11:47404733:47405383:-	31.4326	32.0971	0.66442	-0.52	57.593	0.603439	0.802443	No	No	No	No	No	No
SPI1	chr11:47376367-47430742:-	0.93535	1	A3SS	chr11:47399860:47400127:-@chr11:47397280|47397283:47397184:-	chr11:47397280-47397283:-	44.7121	45.3033	0.59112	-0.4	70.913	0.693341	0.84682	No	No	No	No	No	No
SPI1	chr11:47376367-47430742:-	0.93535	1	AFE	n/a	chr11:47399859:47400127:-/chr11:47417040:47417190:-	12	12.816	0.815964	-1.15	63.091	0.253148	0.548793	No	No	No	No	No	No
SLC39A13	chr11:47376887-47438219:+	0.0728148		AFE	n/a	chr11:47376366:47377410/chr11:47430045:47430213:+	1.25098	1.65454	0.403553	-1.26	81.557	0.212368	0.520666	No	No	No	No	No	No
PTPMT1andNDUFS3	chr11:47573619-47606117:+	0.389082		ALE	n/a	chr11:47593022:47595751/chr11:47605687:47606117:+	53.0107	51.9491	-1.06161	1.2	79.337	0.234651	0.536711	No	No	No	No	No	No
SSRP1	chr11:57093453-57103358:-	0.0598861	0.0225711	n/a	n/a	n/a	n/a	n/a	n/a					No	No	No	No	No	n/a
UBE2L6	chr11:57319124-57335790:-	0.182857		AFE	n/a	chr11:57335057:57335280:-/chr11:57335321:57335790:-	12.798	13.9304	1.13248	-1.35	80.264	0.181638	0.500633	No	No	No	No	No	No
FAM111BandFAM111A	chr11:58874655-58922517:+	0.339887	0.405137	n/a	n/a	n/a	n/a	n/a	n/a					Yes	No	No	No	No	n/a
MS4A6A	chr11:59939069-59952138:-	0.989064		A5SS	chr11:59943084:59942875|59942979:-@chr11:59939544:59940602:-	chr11:59942875-59942979:-	85.1702	84.1623	-1.00795	1.45	83.524	0.15043	0.466069	No	No	No	No	No	No
MS4A6A	chr11:59939069-59952138:-	0.989064		SE	chr11:59949054:59949214:-@chr11:59947304:59947438:-@chr11:59945733:59945789:-	chr11:59947304-59947438:-	98.309	97.8589	-0.450059	1.06	55.392	0.293233	0.585684	No	No	No	No	No	No
MS4A6EandMS4A7andMS4A14	chr11:60102293-60185229:+	0.337273	0.899766	A5SS	chr11:60145955:60146089|60146137:+@chr11:60150602:60150761:+	chr11:60146089-60146137:+	94.1913	95.3603	1.16898	-1.34	69.657	0.183887	0.503287	No	No	No	No	No	No
MS4A6EandMS4A7andMS4A14	chr11:60102293-60185229:+	0.337273	0.899766	SE	chr11:60150602:60150761:+@chr11:60152561:60152695:+@chr11:60154190:60154246:+	chr11:60152561-60152695:+	81.6811	76.6787	-5.0024	1.31	82.141	0.19468	0.510101	No	No	No	No	No	No
MS4A6EandMS4A7andMS4A14	chr11:60102293-60185229:+	0.337273	0.899766	SE	chr11:60156863:60157069:+@chr11:60160158:60160259:+@chr11:60161260:60163424:+	chr11:60160158-60160259:+	94.5505	93.5959	-0.954618	0.85	66.969	0.397426	0.661494	No	No	No	No	No	No
PRPF19	chr11:60658018-60674072:-	0.351009		n/a	n/a	n/a	n/a	n/a	n/a					No	No	No	No	No	n/a
CD6	chr11:60739133-60787853:+	0.169436	1	SE	chr11:60776006:60776317:+@chr11:60777044:60777346:+@chr11:60778542:60778607:+	chr11:60777044-60777346:+	97.9582	97.9192	-0.0389458	0.16	79.273	0.870074	0.941401	Yes	No	No	No	No	No
CD6	chr11:60739133-60787853:+	0.169436	1	SE	chr11:60780895:60781035:+@chr11:60781391:60781486:+@chr11:60783185:60783307:+	chr11:60781391-60781486:+	95.9434	96.1684	0.225012	-0.64	66.849	0.521806	0.74908	Yes	No	No	No	No	No
CD6	chr11:60739133-60787853:+	0.169436	1	A3SS	chr11:60785231:60785485:+@chr11:60785761|60785764:60785865:+	chr11:60785761-60785764:+	78.8231	78.8697	0.0465978	-0.07	76.716	0.942148	0.973993	Yes	No	No	No	No	No
CD5	chr11:60869868-60895324:+	0.487844		n/a	n/a	n/a	n/a	n/a	n/a					Yes	No	No	No	No	n/a
CYBASC3	chr11:61115788-61129770:-	0.0728148		ALE	n/a	chr11:61118462:61118758:-/chr11:61127814:61129892	22.9752	25.3795	2.40426	-3.54	75.782	0.000687021	0.0981304	No	No	No	No	No	No
CYBASC3	chr11:61115788-61129770:-	0.0728148		AFE	n/a	chr11:61124674:61124843:-/chr11:61127814:61129892	88.707	88.9508	0.243787	-0.17	57.669	0.862129	0.936792	No	No	No	No	No	No
SDHAF2andC11orf66	chr11:61197514-61258403:+	0.752828	1	SE	chr11:61197596:61197654:+@chr11:61205097:61205320:+@chr11:61205476:61205585:+	chr11:61205097-61205320:+	98.8975	98.7113	-0.18613	1.12	82.758	0.265251	0.558855	No	No	No	No	No	No
SDHAF2andC11orf66	chr11:61197514-61258403:+	0.752828	1	SE	chr11:61197596:61197654:+@chr11:61205476:61205552:+@chr11:61213413:61214209:+	chr11:61205476-61205552:+	93.3958	93.72	0.32423	-0.91	81.256	0.364021	0.637783	No	No	No	No	No	No
SDHAF2andC11orf66	chr11:61197514-61258403:+	0.752828	1	SE	chr11:61197596:61197654:+@chr11:61205476:61205585:+@chr11:61213413:61214209:+	chr11:61205476-61205585:+	93.4378	93.7239	0.286104	-0.8	81.321	0.424311	0.68438	No	No	No	No	No	No
SDHAF2andC11orf66	chr11:61197514-61258403:+	0.752828	1	A5SS	chr11:61205476:61205552|61205585:+@chr11:61213413:61214209:+	chr11:61205552-61205585:+	98.98	98.8247	-0.155344	0.93	83.987	0.355602	0.63102	No	No	No	No	No	No
SDHAF2andC11orf66	chr11:61197514-61258403:+	0.752828	1	ALE	n/a	chr11:61212570:61215330:+/chr11:61240216:61241084:+	34.6478	35.5509	0.903066	-0.84	75.462	0.40326	0.666759	No	No	No	No	No	No
FTH1	chr11:61725941-61735288:-	0.00102795	0.553832	RI	chr11:61732987-61732841:-@chr11:61732584-61732459:-	chr11:61732841-61732584:-	7.2697	11.332	4.06229	-1.82	64.327	0.0740204	0.352233	No	No	No	No	No	No
FTH1	chr11:61725941-61735288:-	0.00102795	0.553832	A3SS	chr11:61734784:61735288:-@chr11:61732987|61733049:61732841:-	chr11:61732987-61733049:-	15.4588	24.6957	9.23695	-3.35	77.261	0.00124028	0.1277	No	No	No	No	No	No
FTH1	chr11:61725941-61735288:-	0.00102795	0.553832	RI	chr11:61735104-61734784:-@chr11:61733049-61732841:-	chr11:61734784-61733049:-	87.4559	83.7531	-3.70287	1.74	80.153	0.0853744	0.368619	No	No	No	No	No	No
TUT1andEEF1G	chr11:62327068-62359648:-	0.328618	0.750575	n/a	n/a	n/a	n/a	n/a	n/a					Yes	No	Yes	No	No	n/a
MTA2	chr11:62360675-62369325:-	0.151245		AFE	n/a	chr11:62368494:62368754:-/chr11:62368894:62370736	87.204	86.9629	-0.241102	0.34	78.48	0.735312	0.867662	Yes	No	No	No	No	No
EML3	chr11:62369258-62380491:-	0.939676		n/a	n/a	n/a	n/a	n/a	n/a					Yes	No	No	No	No	n/a
GANAB	chr11:62392298-62414198:-	0.0652936		ALE	n/a	chr11:62392297:62393396:-/chr11:62400916:62402472:-	12.8232	14.1241	1.30085	-2.9	82.336	0.00485136	0.171405	No	No	No	No	No	No
GANAB	chr11:62392298-62414198:-	0.0652936		AFE	n/a	chr11:62393806:62393936:-/chr11:62413390:62417595	11.5893	11.3299	-0.259429	0.35	83.667	0.728208	0.86336	No	No	No	No	No	No
C11orf48andINTS5	chr11:62414256-62440012:-	0.0256491	0.553832	RI	chr11:62430805-62430708:-@chr11:62430631-62430289:-	chr11:62430708-62430631:-	6.80792	9.05594	2.24802	-1.08	58.131	0.283577	0.575518	Yes	No	No	No	No	No
UBXN1	chr11:62443970-62446575:-	0.523751		RI	chr11:62444477-62444285:-@chr11:62444111-62443973:-	chr11:62444285-62444111:-	13.259	16.2903	3.03124	-1.39	69.873	0.167892	0.483193	Yes	No	No	No	No	No
UBXN1	chr11:62443970-62446575:-	0.523751		RI	chr11:62445304-62445253:-@chr11:62445106-62444990:-	chr11:62445253-62445106:-	8.29315	13.159	4.86587	-1.86	68.378	0.0670532	0.337066	Yes	No	No	No	No	No
UBXN1	chr11:62443970-62446575:-	0.523751		RI	chr11:62446073-62445967:-@chr11:62445880-62445811:-	chr11:62445967-62445880:-	9.7156	11.5674	1.85176	-0.99	49.393	0.325215	0.617649	Yes	No	No	No	No	No
UBXN1	chr11:62443970-62446575:-	0.523751		RI	chr11:62446530-62446337:-@chr11:62446215-62446162:-	chr11:62446337-62446215:-	3.92415	7.6754	3.75125	-1.85	50.675	0.0704293	0.342066	Yes	No	No	No	No	No
HNRNPUL2andBSCL2	chr11:62457734-62494959:-	0.0346454	0.0895471	ALE	n/a	chr11:62457733:62457993:-/chr11:62480096:62482851:-	64.3472	69.2434	4.89626	-1.97	71.233	0.0531844	0.312787	Yes	No	No	No	No	No
POLR2G	chr11:62528982-62534188:+	0.264471		n/a	n/a	n/a	n/a	n/a	n/a					Yes	No	No	No	No	n/a
NXF1andTMEM223	chr11:62539101-62573774:-	0.0570284	0.039518	ALE	n/a	chr11:62553024:62558485/chr11:62558963:62559986	54.7534	57.4762	2.72278	-2.44	77.529	0.016773	0.223342	Yes	No	No	No	No	No
NXF1andTMEM223	chr11:62539101-62573774:-	0.0570284	0.039518	AFE	n/a	chr11:62553024:62558485/chr11:62572800:62573346:-	16.7409	19.23	2.48914	-2.28	83.475	0.0252004	0.25421	Yes	No	No	No	No	No
TMEM179B	chr11:62554874-62557871:+	0.373623		A3SS	chr11:62554874:62554999:+@chr11:62556495|62556659:62556682:+	chr11:62556495-62556659:+	94.3657	94.8618	0.496062	-1.45	83.796	0.149434	0.464905	Yes	No	No	No	No	No
RNU2-2andWDR74	chr11:62599791-62609280:-	0.0067364	1	RI	chr11:62601409-62601264:-@chr11:62601146-62601090:-	chr11:62601264-62601146:-	23.5841	31.2468	7.66274	-2.38	82.259	0.019725	0.226518	Yes	No	No	No	No	No
SLC3A2	chr11:62623471-62656355:+	0.742431		n/a	n/a	n/a	n/a	n/a	n/a					Yes	No	No	No	No	n/a
RARRES3	chr11:63304290-63316273:+	0.802689		SE	chr11:63304290:63304349:+@chr11:63306988:63307096:+@chr11:63312093:63312361:+	chr11:63306988-63307096:+	97.9549	97.7047	-0.250185	1.66	83.872	0.0998397	0.392487	No	No	No	No	No	No
COX8AandOTUB1	chr11:63742035-63765952:+	0.26811		AFE	n/a	chr11:63742034:63742718:+/chr11:63753265:63753986:+	5.09834	5.39749	0.29915	-1.3	83.998	0.196979	0.510101	No	No	No	No	No	No
FERMT3	chr11:63974150-63991439:+	0.489889		n/a	n/a	n/a	n/a	n/a	n/a					Yes	No	No	No	No	n/a
NUDT22andDNAJC4	chr11:63993412-64001758:+	0.337273	0.198959	n/a	n/a	n/a	n/a	n/a	n/a					No	No	No	No	No	n/a
FKBP2	chr11:64008413-64011612:+	0.00346581		n/a	n/a	n/a	n/a	n/a	n/a					No	No	No	No	No	n/a
TRMT112	chr11:64083257-64085557:-	0.00811643	0.000434066	A3SS	chr11:64084736:64084837:-@chr11:64084604|64084619:64084530:-	chr11:64084604-64084619:-	99.1379	99.1235	-0.014455	0.13	77.805	0.898909	0.957075	No	No	No	No	No	No
PRDX5	chr11:64085559-64089294:+	0.870823		SE	chr11:64085665:64085858:+@chr11:64087206:64087340:+@chr11:64088133:64088322:+	chr11:64087206-64087340:+	98.4539	98.388	-0.0658732	0.44	83.56	0.664082	0.835962	No	No	No	No	No	No
RPS6KA4	chr11:64126600-64139687:+	0.0978256	0.559372	A3SS	chr11:64135604:64135732:+@chr11:64135940|64135961:64136073:+	chr11:64135940-64135961:+	77.6515	76.5616	-1.08988	1.2	76.814	0.234224	0.536711	No	No	No	No	No	No
RASGRP2	chr11:64494383-64512922:-	0.00194651	0.5039	A3SS	chr11:64496335:64496514:-@chr11:64494832|64494835:64494768:-	chr11:64494832-64494835:-	60.7984	61.251	0.452575	-0.36	82.068	0.722568	0.861446	Yes	No	No	No	No	No
SF1	chr11:64532076-64546569:-	0.000133584	0.013987	A5SS	chr11:64535316:64535039|64535043:-@chr11:64534664:64534723:-	chr11:64535039-64535043:-	90.9397	88.8487	-2.091	2.54	81.907	0.0131388	0.201381	Yes	No	No	Yes	No	No
C11orf2andTM7SF2	chr11:64863631-64883856:+	0.0159533		RI	chr11:64877177-64877395:+@chr11:64877954-64878075:+	chr11:64877395-64877954:+	3.07732	6.23352	3.1562	-1.56	49.16	0.124725	0.429549	No	No	No	No	No	No
FAU	chr11:64888095-64889945:-	0.118895		n/a	n/a	n/a	n/a	n/a	n/a					No	No	No	No	No	n/a
SCYL1	chr11:65292371-65306182:+	0.257181		n/a	n/a	n/a	n/a	n/a	n/a					No	No	No	No	No	n/a
SSSCA1andFAM89B	chr11:65336806-65341669:+	0.939676		n/a	n/a	n/a	n/a	n/a	n/a					No	No	No	No	No	n/a
EHBP1L1	chr11:65343509-65360120:+	0.389025	0.446077	A5SS	chr11:65349010:65349436|65351236:+@chr11:65351712:65351869:+	chr11:65349436-65351236:+	91.8798	92.6093	0.729484	-0.65	62.964	0.518761	0.747709	No	No	No	No	No	No
SIPA1	chr11:65405568-65418401:+	0.0900622	0.488346	n/a	n/a	n/a	n/a	n/a	n/a					No	No	No	No	No	n/a
KAT5	chr11:65479468-65487514:+	0.00346581	1	RI	chr11:65486061-65486220:+@chr11:65486344-65486425:+	chr11:65486220-65486344:+	40.6817	45.7351	5.0534	-1.63	77.306	0.107196	0.406819	No	No	No	No	No	No
CTSW	chr11:65647284-65651212:+	0.543365		RI	chr11:65650686-65650895:+@chr11:65650979-65651212:+	chr11:65650895-65650979:+	12.1714	14.4255	2.25413	-1.1	57.33	0.276548	0.567165	No	No	No	No	No	No
FIBP	chr11:65651210-65656009:-	0.0369965	0.965522	RI	chr11:65652469-65652406:-@chr11:65652127-65652041:-	chr11:65652406-65652127:-	11.2752	15.4078	4.13266	-1.94	63.531	0.0569347	0.317057	No	No	No	No	No	No
FIBP	chr11:65651210-65656009:-	0.0369965	0.965522	A5SS	chr11:65653134:65652980|65653001:-@chr11:65652549:65652657:-	chr11:65652980-65653001:-	91.3124	91.8629	0.550452	-0.96	83.509	0.340281	0.62611	No	No	No	No	No	No
FIBP	chr11:65651210-65656009:-	0.0369965	0.965522	RI	chr11:65655603-65655405:-@chr11:65655197-65655071:-	chr11:65655405-65655197:-	4.07842	6.87021	2.79179	-1.41	50.251	0.165699	0.478707	No	No	No	No	No	No
C11orf68	chr11:65684280-65686607:-	0.0230751		n/a	n/a	n/a	n/a	n/a	n/a					No	No	No	No	No	n/a
DRAP1	chr11:65686724-65689135:+	0.610553		n/a	n/a	n/a	n/a	n/a	n/a					No	No	No	No	No	n/a
EIF1AD	chr11:65764016-65770101:-	0.103963	0.92131	A3SS	chr11:65769511:65769636:-@chr11:65767877|65767952:65767774:-	chr11:65767877-65767952:-	93.9232	93.681	-0.242166	0.29	75.236	0.773057	0.892601	No	No	No	No	No	No
EIF1AD	chr11:65764016-65770101:-	0.103963	0.92131	RI	chr11:65769636-65769511:-@chr11:65767877-65767774:-	chr11:65769511-65767877:-	88.0155	87.9138	-0.101688	0.06	75.519	0.9486	0.975299	No	No	No	No	No	No
BANF1	chr11:65769109-65771640:+	0.999939		n/a	n/a	n/a	n/a	n/a	n/a					No	No	No	No	No	n/a
PACS1	chr11:65837748-66016118:+	0.270842	0.561152	AFE	n/a	chr11:65837747:65838313:+/chr11:66015573:66016118:+	4.36982	4.5372	0.167383	-0.23	78.923	0.818158	0.914384	Yes	No	No	No	No	No
PACS1	chr11:65837748-66016118:+	0.270842	0.561152	ALE	n/a	chr11:66010635:66013293/chr11:66015573:66016118:+	1.42791	1.84826	0.420355	-1.96	83.93	0.053472	0.312787	Yes	No	No	No	No	No
BRMS1	chr11:66104799-66112595:-	0.0728148		RI	chr11:66108517-66108438:-@chr11:66108341-66108245:-	chr11:66108438-66108341:-	7.30097	9.07432	1.77335	-0.85	56.169	0.397916	0.661573	No	No	No	No	No	No
BRMS1	chr11:66104799-66112595:-	0.0728148		RI	chr11:66108804-66108677:-@chr11:66108517-66108245:-	chr11:66108677-66108517:-	9.36497	12.331	2.96603	-1.43	60.341	0.156591	0.46972	No	No	No	No	No	No
MRPL11	chr11:66202546-66234208:-	0.770429		n/a	n/a	n/a	n/a	n/a	n/a					Yes	No	No	No	No	n/a
CCS	chr11:66360291-66374367:+	0.833767		n/a	n/a	n/a	n/a	n/a	n/a					No	No	No	No	No	n/a
RBM14andRBM4	chr11:66383908-66444057:+	0.000704407	1	SE	chr11:66407171:66407594:+@chr11:66410921:66411611:+@chr11:66413498:66413940:+	chr11:66410921-66411611:+	81.7257	82.1366	0.410915	-0.45	82.102	0.652517	0.828716	No	No	Yes	Yes	No	No
KDM2A	chr11:66886738-67025558:+	0.355112	0.47425	AFE	n/a	chr11:66886737:66887520:+/chr11:67007498:67007840:+	61.521	60.9582	-0.562787	0.25	72.712	0.80293	0.908024	Yes	No	No	No	No	No
ADRBK1	chr11:67033905-67054401:+	0.787257		RI	chr11:67051178-67051244:+@chr11:67051325-67051420:+	chr11:67051244-67051325:+	5.08135	7.73295	2.65159	-1.29	52.662	0.202663	0.512935	Yes	No	No	No	No	No
ANKRD13D	chr11:67056018-67069956:+	0.336854	0.127122	n/a	n/a	n/a	n/a	n/a	n/a					Yes	No	No	No	No	n/a
CLCF1andPOLD4	chr11:67117961-67141648:-	0.456024	1	RI	chr11:67120548-67120459:-@chr11:67120273-67120162:-	chr11:67120459-67120273:-	27.2874	29.7159	2.42849	-1.25	73.182	0.214004	0.521499	No	No	No	No	No	No
PPP1CA	chr11:67165115-67188653:-	0.999094	0.967062	SE	chr11:67169199:67169376:-@chr11:67168539:67168670:-@chr11:67168160:67168390:-	chr11:67168539-67168670:-	99.1649	99.1312	-0.033762	0.43	81.782	0.670119	0.83876	No	No	No	No	No	No
TBC1D10C	chr11:67171377-67177561:+	0.0536663		n/a	n/a	n/a	n/a	n/a	n/a					No	No	No	No	No	n/a
RPS6KB2	chr11:67195966-67202879:+	0.309506		n/a	n/a	n/a	n/a	n/a	n/a					No	No	No	No	No	n/a
CORO1BandPTPRCAP	chr11:67202980-67211291:-	0.715645		n/a	n/a	n/a	n/a	n/a	n/a					No	No	No	No	No	n/a
TMEM134	chr11:67229829-67236701:-	0.0346454	0.771587	A3SS	chr11:67235499:67235563:-@chr11:67235034|67235061:67234972:-	chr11:67235034-67235061:-	92.9984	92.807	-0.191375	0.4	83.81	0.690992	0.845972	No	No	No	No	No	No
AIP	chr11:67250497-67258909:+	0.0464369		RI	chr11:67256738-67256926:+@chr11:67257509-67257685:+	chr11:67256926-67257509:+	3.42868	6.28964	2.86096	-1.41	50.24	0.163678	0.477454	No	No	No	No	No	No
PITPNM1	chr11:67259223-67273733:-	0.0898417		n/a	n/a	n/a	n/a	n/a	n/a					No	No	No	No	No	n/a
CDK2AP2	chr11:67273962-67276198:-	0.53103		n/a	n/a	n/a	n/a	n/a	n/a					No	No	No	No	No	n/a
GSTP1	chr11:67351066-67354169:+	0.158479		RI	chr11:67352156-67352243:+@chr11:67352609-67352712:+	chr11:67352243-67352609:+	3.22504	5.20809	1.98306	-0.99	48.808	0.325656	0.617649	No	No	No	No	No	No
UNC93B1	chr11:67758569-67772457:-	0.517367		n/a	n/a	n/a	n/a	n/a	n/a					No	No	No	No	No	n/a
NDUFS8	chr11:67798095-67804114:+	0.135034		RI	chr11:67799753-67799803:+@chr11:67800390-67800479:+	chr11:67799803-67800390:+	6.08035	12.5823	6.50194	-2.55	63.513	0.0132266	0.201381	No	No	No	No	No	No
TCIRG1	chr11:67806462-67821304:+	0.14905	0.561152	SE	chr11:67806462:67806586:+@chr11:67807259:67807429:+@chr11:67808735:67808855:+	chr11:67807259-67807429:+	46.9466	42.1404	-4.8062	2	82.311	0.0485896	0.304999	No	No	No	No	No	No
TCIRG1	chr11:67806462-67821304:+	0.14905	0.561152	RI	chr11:67810413-67810498:+@chr11:67810838-67810964:+	chr11:67810498-67810838:+	43.4868	54.8485	11.3617	-2.16	82.632	0.0335416	0.276911	No	No	No	No	No	No
PPP6R3	chr11:68228230-68382802:+	0.185259	1	A3SS	chr11:68350511:68350597:+@chr11:68355395|68355413:68355492:+	chr11:68355395-68355413:+	82.8535	83.3862	0.532665	-0.43	68.754	0.669748	0.83876	No	No	No	No	No	No
IL18BP	chr11:71709587-71716761:+	0.927792		n/a	n/a	n/a	n/a	n/a	n/a					No	No	No	No	No	n/a
NUMA1	chr11:71712840-71791743:-	0.185821	0.94449	n/a	n/a	n/a	n/a	n/a	n/a					No	No	No	No	No	n/a
C11orf59	chr11:71796023-71814433:-	0.108437		n/a	n/a	n/a	n/a	n/a	n/a					No	No	No	No	No	n/a
C11orf51	chr11:71810232-71823834:-	0.488697	0.84114	A3SS	chr11:71822458:71822542:-@chr11:71822327|71822332:71822203:-	chr11:71822327-71822332:-	85.9243	85.856	-0.0683025	0.08	81.371	0.932761	0.97033	No	No	No	No	No	No
C11orf51	chr11:71810232-71823834:-	0.488697	0.84114	A5SS	chr11:71822542:71822458|71822488:-@chr11:71822203:71822332:-	chr11:71822458-71822488:-	80.0535	79.05	-1.00348	1.11	83.956	0.26824	0.560991	No	No	No	No	No	No
C11orf51	chr11:71810232-71823834:-	0.488697	0.84114	AFE	n/a	chr11:71822969:71823497:-/chr11:71823695:71823834:-	87.705	85.982	-1.72301	1.44	82.068	0.152652	0.467161	No	No	No	No	No	No
STARD10andARAP1	chr11:72396114-72505356:-	0.927792		SE	chr11:72416850:72416935:-@chr11:72415197:72415379:-@chr11:72413950:72414124:-	chr11:72415197-72415379:-	98.6003	98.2289	-0.371486	1.42	74.604	0.158584	0.471842	Yes	No	No	No	No	No
UCP2	chr11:73685344-73694352:-	0.0122173		n/a	n/a	n/a	n/a	n/a	n/a					Yes	No	No	No	No	n/a
RPS3andSNORD15B	chr11:75110564-75133349:+	0.0920621	1	SE	chr11:75110564:75110621:+@chr11:75111738:75111821:+@chr11:75112684:75112777:+	chr11:75111738-75111821:+	99.732	99.7383	0.00623723	-0.27	78.898	0.791026	0.901093	No	No	No	No	No	No
RPS3andSNORD15B	chr11:75110564-75133349:+	0.0920621	1	SE	chr11:75110564:75110621:+@chr11:75111738:75111868:+@chr11:75112684:75112777:+	chr11:75111738-75111868:+	99.7013	99.711	0.00968913	-0.38	78.545	0.705856	0.853419	No	No	No	No	No	No
RPS3andSNORD15B	chr11:75110564-75133349:+	0.0920621	1	A5SS	chr11:75111738:75111821|75111868:+@chr11:75112684:75112777:+	chr11:75111821-75111868:+	99.4467	99.4028	-0.0438938	1.19	83.974	0.238654	0.538987	No	No	No	No	No	No
RPS3andSNORD15B	chr11:75110564-75133349:+	0.0920621	1	RI	chr11:75112684-75112777:+@chr11:75113396-75113490:+	chr11:75112777-75113396:+	2.50697	4.46034	1.95336	-0.98	48.041	0.331509	0.621853	No	No	No	No	No	No
RPS3andSNORD15B	chr11:75110564-75133349:+	0.0920621	1	A5SS	chr11:75112684:75112777|75113490:+@chr11:75115064:75115251:+	chr11:75112777-75113490:+	99.3118	99.2723	-0.0394986	0.54	83.765	0.587811	0.793056	No	No	No	No	No	No
RPS3andSNORD15B	chr11:75110564-75133349:+	0.0920621	1	MXE	chr11:75112684:75112777:+@chr11:75113396:75113423:+@chr11:75115064:75115074:+@chr11:75115716:75115912:+	chr11:75113396-75113423:+/chr11:75115064-75115074:+	46.7854	46.3944	-0.391001	0.98	81.163	0.331549	0.621853	No	No	No	No	No	No
RPS3andSNORD15B	chr11:75110564-75133349:+	0.0920621	1	MXE	chr11:75112684:75112777:+@chr11:75113396:75113423:+@chr11:75115064:75115251:+@chr11:75115716:75115912:+	chr11:75113396-75113423:+/chr11:75115064-75115251:+	33.465	33.2205	-0.244471	0.94	83.501	0.348418	0.628707	No	No	No	No	No	No
RPS3andSNORD15B	chr11:75110564-75133349:+	0.0920621	1	SE	chr11:75112684:75112777:+@chr11:75113396:75113490:+@chr11:75115064:75115251:+	chr11:75113396-75113490:+	99.3969	99.351	-0.0458927	0.68	83.937	0.500269	0.73771	No	No	No	No	No	No
CLNS1A	chr11:77225981-77348838:-	0.456024		SE	chr11:77336008:77336115:-@chr11:77333545:77333718:-@chr11:77330651:77330740:-	chr11:77333545-77333718:-	99.1442	98.9824	-0.161826	1.33	82.257	0.186863	0.504816	No	No	No	No	No	No
PCF11	chr11:82868030-82896836:+	0.397085	0.925338	n/a	n/a	n/a	n/a	n/a	n/a					Yes	No	No	No	No	n/a
TMEM126A	chr11:85358251-85367636:+	0.333333	0.235538	SE	chr11:85359022:85359133:+@chr11:85361356:85361385:+@chr11:85365107:85365300:+	chr11:85361356-85361385:+	91.3316	92.7805	1.44896	-1.81	83.513	0.0734465	0.350391	No	No	No	No	No	No
CREBZF	chr11:85368608-85393950:-	0.836054	0.553832	n/a	n/a	n/a	n/a	n/a	n/a					No	No	No	No	Yes	n/a
CTSC	chr11:88026760-88070933:-	0.0250726		ALE	n/a	chr11:88026759:88028340:-/chr11:88053973:88059611:-	8.65529	9.55762	0.902326	-2.23	82.661	0.0285774	0.264415	Yes	No	No	No	No	No
KIAA1731andSCARNA9	chr11:93394810-93463587:+	0.863172	0.553832	AFE/ALE	n/a	chr11:93429847:93433352:+/chr11:93454662:93455216:+	82.9685	80.6133	-2.35515	1.16	146.16	0.246611	0.542471	No	No	No	No	No	No
TAF1_	chr11:93459818-93518088:-	0.325713	0.249094	n/a	n/a	n/a	n/a	n/a	n/a					No	No	No	No	No	n/a
SRSF8	chr11:94799914-94804915:+	0.485416	0.387385	n/a	n/a	n/a	n/a	n/a	n/a					No	No	Yes	No	No	n/a
CEP57	chr11:95523060-95565858:+	0.81668		AFE	n/a	chr11:95523059:95523907/chr11:95557919:95561191:+	36.5104	36.2899	-0.220468	0.19	83.633	0.850597	0.931607	No	No	No	No	No	No
CEP57	chr11:95523060-95565858:+	0.81668		ALE	n/a	chr11:95554836:95557336/chr11:95564189:95565858:+	90.6673	89.1012	-1.56609	2.9	65.925	0.0051113	0.171405	No	No	No	No	No	No
BIRC3andBIRC2	chr11:102188127-102249401:+	0.143442	0.525161	AFE	n/a	chr11:102188126:102188302:+/chr11:102216492:102218576	27.3026	23.1462	-4.1564	2.31	62.897	0.024102	0.24986	Yes	No	No	No	No	No
BIRC3andBIRC2	chr11:102188127-102249401:+	0.143442	0.525161	SE	chr11:102188127:102188302:+@chr11:102190608:102190737:+@chr11:102192568:102196093:+	chr11:102190608-102190737:+	44.9732	46.6761	1.70294	-0.52	77.536	0.607604	0.806192	Yes	No	No	No	No	No
BIRC3andBIRC2	chr11:102188127-102249401:+	0.143442	0.525161	ALE	n/a	chr11:102207639:102210134:+/chr11:102248720:102249401:+	41.051	37.2869	-3.76411	1.89	75.246	0.0625644	0.327125	Yes	No	No	No	No	No
SIDT2	chr11:117049355-117068422:+	0.546632	0.090974	n/a	n/a	n/a	n/a	n/a	n/a					No	No	No	No	No	n/a
PCSK7	chr11:117066329-117103316:-	5.00263e-05	0.0100386	AFE/ALE	n/a	chr11:117066328:117068422/chr11:117083204:117084428:-	2.98448	7.28838	4.3039	-4.06	137.36	8.30948e-05	0.031119	No	No	No	No	No	No
PCSK7	chr11:117066329-117103316:-	5.00263e-05	0.0100386	AFE/ALE	n/a	chr11:117066328:117068422/chr11:117084676:117086139:-	2.38001	5.92814	3.54813	-3.92	144.07	0.000137624	0.0412322	No	No	No	No	No	No
IL10RA	chr11:117857063-117872203:+	0.0801025	0.5039	SE	chr11:117857107:117857249:+@chr11:117857399:117857528:+@chr11:117859097:117859217:+	chr11:117857399-117857528:+	80.8382	81.3694	0.531257	-0.78	83.51	0.439343	0.696441	Yes	No	No	No	No	No
IL10RA	chr11:117857063-117872203:+	0.0801025	0.5039	SE	chr11:117859097:117859217:+@chr11:117860157:117860335:+@chr11:117863956:117864125:+	chr11:117860157-117860335:+	98.5183	98.3728	-0.145459	0.98	83.354	0.328978	0.621449	Yes	No	No	No	No	No
AMICA1	chr11:118064440-118095806:-	0.0938854	0.0398156	RI	chr11:118068806-118068713:-@chr11:118067536-118067450:-	chr11:118068713-118067536:-	10.1556	14.8565	4.70094	-1.99	58.372	0.05094	0.308411	Yes	No	No	No	No	No
AMICA1	chr11:118064440-118095806:-	0.0938854	0.0398156	RI	chr11:118074380-118074143:-@chr11:118071327-118071189:-	chr11:118074143-118071327:-	4.66894	9.67564	5.0067	-2.09	56.422	0.0408975	0.29232	Yes	No	No	No	No	No
AMICA1	chr11:118064440-118095806:-	0.0938854	0.0398156	SE	chr11:118095656:118095806:-@chr11:118085539:118085601:-@chr11:118083122:118083276:-	chr11:118085539-118085601:-	87.5148	86.5161	-0.998688	1.69	83.948	0.0939314	0.382882	Yes	No	No	No	No	No
CD3DandMPZL2	chr11:118124118-118214984:-	0.836054	0.553832	SE	chr11:118211090:118211308:-@chr11:118210490:118210621:-@chr11:118210166:118210209:-	chr11:118210490-118210621:-	99.5619	99.5068	-0.05506	1.09	81.396	0.278452	0.56906	Yes	No	No	No	No	No
CD3DandMPZL2	chr11:118124118-118214984:-	0.836054	0.553832	SE	chr11:118213268:118213491:-@chr11:118211090:118211308:-@chr11:118210166:118210209:-	chr11:118211090-118211308:-	99.3579	99.2632	-0.0947395	1.55	79.858	0.124602	0.429549	Yes	No	No	No	No	No
CD3DandMPZL2	chr11:118124118-118214984:-	0.836054	0.553832	AFE	n/a	chr11:118211584:118211656:-/chr11:118212311:118214984:-	57.4848	54.5517	-2.93313	1.23	75.73	0.223304	0.529758	Yes	No	No	No	No	No
UBE4AandATP5L	chr11:118230303-118302211:+	0.0110385		AFE	n/a	chr11:118230302:118230389:+/chr11:118277201:118278208:+	98.1517	97.5699	-0.581859	1.82	83.974	0.0726315	0.349284	No	No	No	No	No	No
UBE4AandATP5L	chr11:118230303-118302211:+	0.0110385		ALE	n/a	chr11:118267028:118269927/chr11:118279490:118280567:+	76.4972	74.2144	-2.28279	1.29	75.809	0.200372	0.512214	No	No	No	No	No	No
MLL	chr11:118307205-118397549:+	0.368477	0.175497	AFE	n/a	chr11:118352429:118352986:+/chr11:118359326:118359946:+	16.3364	18.0842	1.74779	-1.02	75.932	0.313293	0.609249	Yes	No	No	No	No	No
MLL	chr11:118307205-118397549:+	0.368477	0.175497	ALE	n/a	chr11:118352429:118352986:+/chr11:118360506:118360602:+	38.7401	43.1296	4.38958	-1.24	58.952	0.219785	0.525521	Yes	No	No	No	No	No
MLL	chr11:118307205-118397549:+	0.368477	0.175497	AFE	n/a	chr11:118352429:118352986:+/chr11:118390102:118390507	50.9154	46.9653	-3.95009	1.57	54.048	0.121322	0.424627	Yes	No	No	No	No	No
MLL	chr11:118307205-118397549:+	0.368477	0.175497	ALE	n/a	chr11:118352429:118352986:+/chr11:118392611:118398950	66.969	63.8579	-3.11115	1.47	61.031	0.145789	0.458327	Yes	No	No	No	No	No
DDX6	chr11:118618466-118662443:-	0.724014		ALE	n/a	chr11:118618465:118622806/chr11:118656541:118657227:-	28.3563	30.5292	2.17292	-2.01	70.357	0.0485552	0.304999	Yes	No	No	No	No	No
DDX6	chr11:118618466-118662443:-	0.724014		AFE	n/a	chr11:118629482:118630753/chr11:118661806:118662624	19.8372	17.1319	-2.70529	1.34	74.554	0.184824	0.503385	Yes	No	No	No	No	No
RPS25	chr11:118886306-118889401:-	0.0134128	0.767473	A3SS	chr11:118888668:118888763:-@chr11:118888143|118888255:118888072:-	chr11:118888143-118888255:-	99.4434	99.4407	-0.00272579	0.07	83.998	0.947652	0.974988	Yes	No	No	No	No	No
RPS25	chr11:118886306-118889401:-	0.0134128	0.767473	A3SS	chr11:118888992:118889393:-@chr11:118888255|118888763:118888072:-	chr11:118888255-118888763:-	99.6115	99.629	0.017496	-0.45	80.176	0.655397	0.830262	Yes	No	No	No	No	No
RPS25	chr11:118886306-118889401:-	0.0134128	0.767473	RI	chr11:118888763-118888635:-@chr11:118888255-118888072:-	chr11:118888635-118888255:-	50.0817	60.4113	10.3297	-2.4	76.725	0.0188954	0.226518	Yes	No	No	No	No	No
RPS25	chr11:118886306-118889401:-	0.0134128	0.767473	A5SS	chr11:118888763:118888635|118888668:-@chr11:118888072:118888255:-	chr11:118888635-118888668:-	98.6512	98.7667	0.115434	-1.14	82.315	0.258403	0.552551	Yes	No	No	No	No	No
RPS25	chr11:118886306-118889401:-	0.0134128	0.767473	SE	chr11:118888992:118889393:-@chr11:118888635:118888763:-@chr11:118888072:118888255:-	chr11:118888635-118888763:-	99.7122	99.7133	0.001103	-0.04	83.027	0.971181	0.986325	Yes	No	No	No	No	No
RPS25	chr11:118886306-118889401:-	0.0134128	0.767473	RI	chr11:118888763-118888668:-@chr11:118888143-118888072:-	chr11:118888668-118888143:-	95.5748	95.572	-0.00278604	0.01	83.926	0.992962	0.997864	Yes	No	No	No	No	No
RPS25	chr11:118886306-118889401:-	0.0134128	0.767473	RI	chr11:118888763-118888668:-@chr11:118888255-118888072:-	chr11:118888668-118888255:-	2.88937	5.61127	2.7219	-1.34	49.998	0.185278	0.503385	Yes	No	No	No	No	No
RPS25	chr11:118886306-118889401:-	0.0134128	0.767473	SE	chr11:118888992:118889393:-@chr11:118888668:118888763:-@chr11:118888072:118888255:-	chr11:118888668-118888763:-	99.8117	99.8123	0.000622529	-0.03	82.853	0.975201	0.987729	Yes	No	No	No	No	No
TRAPPC4	chr11:118889142-118896162:+	0.592076		n/a	n/a	n/a	n/a	n/a	n/a					No	No	No	No	No	n/a
SC5DL	chr11:121163163-121184120:+	0.91029		n/a	n/a	n/a	n/a	n/a	n/a					Yes	No	No	No	No	n/a
SORL1	chr11:121322912-121504471:+	0.487844		n/a	n/a	n/a	n/a	n/a	n/a					No	No	No	No	No	n/a
HSPA8_	chr11:122928197-122933810:-	0.154515	1	A3SS	chr11:122931828:122932037:-@chr11:122930976|122931506:122930824:-	chr11:122930976-122931506:-	99.3692	98.9852	-0.383978	2.58	71.972	0.0119234	0.194364	Yes	No	No	No	No	No
HSPA8_	chr11:122928197-122933810:-	0.154515	1	RI	chr11:122931506-122931301:-@chr11:122930976-122930824:-	chr11:122931301-122930976:-	0.909232	3.14959	2.24036	-1.11	48.287	0.274245	0.565866	Yes	No	No	No	No	No
HSPA8_	chr11:122928197-122933810:-	0.154515	1	SE	chr11:122931828:122932037:-@chr11:122931301:122931506:-@chr11:122930524:122930976:-	chr11:122931301-122931506:-	99.5006	99.1954	-0.30521	2.57	71.782	0.0121998	0.194418	Yes	No	No	No	No	No
TMEM218	chr11:124964266-124981612:-	0.202235	0.92677	ALE	n/a	chr11:124964265:124966379:-/chr11:124966397:124967636:-	91.4549	91.3241	-0.130857	0.33	76.363	0.741542	0.872608	No	No	No	No	No	No
TMEM218	chr11:124964266-124981612:-	0.202235	0.92677	AFE	n/a	chr11:124964265:124966379:-/chr11:124981032:124981612:-	43.8582	41.5708	-2.28734	1.3	68.279	0.196835	0.510101	No	No	No	No	No	No
TMEM218	chr11:124964266-124981612:-	0.202235	0.92677	RI	chr11:124972705-124972533:-@chr11:124972213-124972028:-	chr11:124972533-124972213:-	73.8234	73.7891	-0.034367	0.01	79.048	0.992862	0.997864	No	No	No	No	No	No
TMEM218	chr11:124964266-124981612:-	0.202235	0.92677	A5SS	chr11:124972705:124972533|124972630:-@chr11:124972028:124972213:-	chr11:124972533-124972630:-	93.3471	93.4581	0.110951	-0.1	73.274	0.917689	0.966056	No	No	No	No	No	No
TMEM218	chr11:124964266-124981612:-	0.202235	0.92677	RI	chr11:124972705-124972630:-@chr11:124972213-124972028:-	chr11:124972630-124972213:-	69.5865	70.609	1.02251	-0.48	83.998	0.633254	0.821697	No	No	No	No	No	No
SRPR	chr11:126132809-126139038:-	0.00496302	0.842335	n/a	n/a	n/a	n/a	n/a	n/a					No	No	No	No	No	n/a
ETS1	chr11:128328656-128457453:-	0.309506		n/a	n/a	n/a	n/a	n/a	n/a					Yes	No	No	No	No	n/a
APLP2andST14	chr11:129939716-130080262:+	0.957685	0.503442	AFE	n/a	chr11:129939715:129941660:+/chr11:129992122:129992408:+	94.6722	94.1461	-0.526095	1.94	83.124	0.0562187	0.315414	No	No	No	No	No	No
APLP2andST14	chr11:129939716-130080262:+	0.957685	0.503442	AFE	n/a	chr11:129939715:129941660:+/chr11:130005424:130005635:+	94.4531	93.9443	-0.508801	1.84	76.768	0.0702422	0.342066	No	No	No	No	No	No
APLP2andST14	chr11:129939716-130080262:+	0.957685	0.503442	ALE	n/a	chr11:129998942:129999101:+/chr11:130007771:130011969:+	7.03219	7.19602	0.163828	-0.8	83.904	0.427112	0.685392	No	No	No	No	No	No
THYN1	chr11:134118156-134123282:-	0.612614	1	SE	chr11:134119061:134119156:-@chr11:134118703:134118730:-@chr11:134118171:134118378:-	chr11:134118703-134118730:-	92.353	92.348	-0.00497443	0.01	81.254	0.994316	0.997864	Yes	No	No	No	No	No
THYN1	chr11:134118156-134123282:-	0.612614	1	SE	chr11:134119061:134119156:-@chr11:134118703:134118853:-@chr11:134118171:134118378:-	chr11:134118703-134118853:-	93.8005	93.7592	-0.0413006	0.07	81.474	0.942391	0.973993	Yes	No	No	No	No	No
THYN1	chr11:134118156-134123282:-	0.612614	1	A5SS	chr11:134123260:134123121|134123193:-@chr11:134122734:134122810:-	chr11:134123121-134123193:-	83.1569	83.6387	0.481791	-0.56	80.615	0.578621	0.787261	Yes	No	No	No	No	No
ACAD8	chr11:134123389-134135842:+	0.568078		n/a	n/a	n/a	n/a	n/a	n/a					Yes	No	No	No	No	n/a
KDM5A	chr12:389223-498773:-	0.334415	0.0385391	SE	chr12:401925:402335:-@chr12:395292:395373:-@chr12:389223:394828:-	chr12:395292-395373:-	44.4669	43.0954	-1.37151	0.47	83.989	0.640163	0.821962	No	No	No	No	No	No
NINJ2	chr12:673461-772945:-	0.862595	1	AFE	n/a	chr12:752113:755046/chr12:772482:772945	32.2297	33.7055	1.47585	-0.42	81.109	0.675783	0.842199	Yes	No	No	No	No	No
LOC100049716	chr12:740058-772872:+	0.827387	1	n/a	n/a	n/a	n/a	n/a	n/a					No	No	No	No	No	n/a
WNK1	chr12:861713-1020618:+	0.0706813		A3SS	chr12:980431:980514:+@chr12:987378|987381:987527:+	chr12:987378-987381:+	78.8412	78.7736	-0.0675869	0.2	79.884	0.842632	0.927201	Yes	No	No	No	No	No
WNK1	chr12:861713-1020618:+	0.0706813		ALE	n/a	chr12:989886:990165:+/chr12:1017415:1022618	85.8473	81.627	-4.22022	3.26	78.009	0.00165064	0.1277	Yes	No	No	No	No	No
ITFG2	chr12:2921787-2946772:+	0.335121	1	n/a	n/a	n/a	n/a	n/a	n/a					No	No	No	No	No	n/a
TULP3	chr12:2985423-3050306:+	0.928978		SE	chr12:2986397:2986448:+@chr12:2994449:2994700:+@chr12:2997077:2998691:+	chr12:2994449-2994700:+	96.4535	96.5372	0.0837273	-0.19	65.793	0.849686	0.931453	No	No	No	No	No	No
PARP11	chr12:3900205-3982614:-	0.854416		SE	chr12:3982378:3982537:-@chr12:3973002:3973123:-@chr12:3939056:3939184:-	chr12:3973002-3973123:-	84.0433	87.4004	3.35709	-1.5	64.796	0.138288	0.448875	No	No	No	No	No	No
CCND2	chr12:4382902-4414521:+	0.0640678	0.0772867	n/a	n/a	n/a	n/a	n/a	n/a					Yes	No	No	No	No	n/a
CD27	chr12:6554006-6560884:+	0.940082		n/a	n/a	n/a	n/a	n/a	n/a					Yes	No	No	No	No	n/a
MRPL51	chr12:6600432-6603011:-	0.84748	0.974182	n/a	n/a	n/a	n/a	n/a	n/a					No	No	No	No	No	n/a
NCAPD2andGAPDH	chr12:6602544-6647538:+	0.801901		RI	chr12:6645850-6645956:+@chr12:6646086-6646176:+	chr12:6645956-6646086:+	3.36735	5.46266	2.09531	-1.06	48.14	0.294041	0.586516	No	No	No	No	No	No
NCAPD2andGAPDH	chr12:6602544-6647538:+	0.801901		RI	chr12:6646267-6646382:+@chr12:6646475-6646556:+	chr12:6646382-6646475:+	2.28857	4.3506	2.06204	-1.03	48.227	0.308007	0.603497	No	No	No	No	No	No
CHD4	chr12:6679248-6716599:-	0.417185	0.137079	A5SS	chr12:6682435:6682237|6682240:-@chr12:6680035:6680198:-	chr12:6682237-6682240:-	93.4966	92.8333	-0.663298	0.66	79.882	0.513432	0.746357	No	Yes	No	No	No	No
CHD4	chr12:6679248-6716599:-	0.417185	0.137079	A3SS	chr12:6696550:6696725:-@chr12:6692541|6692544:6692364:-	chr12:6692541-6692544:-	94.5834	94.8718	0.2884	-0.38	73.456	0.705866	0.853419	No	Yes	No	No	No	No
CHD4	chr12:6679248-6716599:-	0.417185	0.137079	A3SS	chr12:6711542:6711663:-@chr12:6711320|6711341:6711126:-	chr12:6711320-6711341:-	76.4604	78.1989	1.73846	-0.77	62.889	0.441927	0.699517	No	Yes	No	No	No	No
CD4	chr12:6896025-6929976:+	0.465912	0.768292	n/a	n/a	n/a	n/a	n/a	n/a					No	No	No	No	No	n/a
RNU7andC12orf57	chr12:7052142-7055195:+	0.507086	0.789318	A3SS	chr12:7052980:7053336:+@chr12:7053543|7053639:7053815:+	chr12:7053543-7053639:+	97.3898	96.9389	-0.450921	1.57	83.921	0.119222	0.422007	No	No	No	No	No	No
RNU7andC12orf57	chr12:7052142-7055195:+	0.507086	0.789318	A5SS	chr12:7053639:7053728|7053815:+@chr12:7054934:7055171:+	chr12:7053728-7053815:+	93.9118	93.7872	-0.124619	0.48	79.85	0.633239	0.821697	No	No	No	No	No	No
PTPN6	chr12:7055627-7071027:+	0.135034		RI	chr12:7060772-7060894:+@chr12:7061146-7061340:+	chr12:7060894-7061146:+	13.3125	17.4718	4.15929	-1.79	65.407	0.077943	0.360727	No	No	No	No	No	No
PTPN6	chr12:7055627-7071027:+	0.135034		A5SS	chr12:7069969:7070099|7070108:+@chr12:7070289:7070479:+	chr12:7070099-7070108:+	97.7415	97.7768	0.0352688	-0.17	80.915	0.863312	0.936792	No	No	No	No	No	No
EMG1andC1S	chr12:7072390-7178336:+	0.982185		n/a	n/a	n/a	n/a	n/a	n/a					No	No	No	No	No	n/a
C1RL	chr12:7246303-7261868:-	0.0251114		n/a	n/a	n/a	n/a	n/a	n/a					No	No	No	No	No	n/a
SLC2A3	chr12:8071824-8088900:-	0.00869706	0.916685	RI	chr12:8083238-8083076:-@chr12:8082467-8082280:-	chr12:8083076-8082467:-	9.00038	15.0646	6.06422	-2.41	71.145	0.0183751	0.226518	Yes	No	No	No	No	No
FOXJ2	chr12:8184728-8208118:+	0.0795443	0.0130859	n/a	n/a	n/a	n/a	n/a	n/a					Yes	No	No	No	No	n/a
NECAP1	chr12:8234808-8250474:+	0.824713	0.36453	AFE	n/a	chr12:8232080:8234979/chr12:8248194:8248299:+	88.579	87.5783	-1.0007	0.87	82.371	0.386546	0.651242	No	No	No	No	No	No
CLEC4AandZNF705AandFAM66C	chr12:8276223-8368747:+	0.294111		n/a	n/a	n/a	n/a	n/a	n/a					Yes	No	No	No	No	n/a
M6PR	chr12:9092144-9102563:-	0.84748		A3SS	chr12:9102084:9102331:-@chr12:9098983|9099001:9098825:-	chr12:9098983-9099001:-	98.8215	98.7485	-0.0730844	0.18	75.557	0.861203	0.936792	Yes	No	No	No	No	No
CLEC2DandNPM1P16andNPM1P7	chr12:9769879-9852151:+	0.126115	0.86028	AFE	n/a	chr12:9800278:9801529/chr12:9822205:9822391:+	30.7046	30.8327	0.128095	-0.08	65.635	0.938946	0.972047	Yes	No	No	No	No	No
CLEC2DandNPM1P16andNPM1P7	chr12:9769879-9852151:+	0.126115	0.86028	SE	chr12:9822309:9822391:+@chr12:9833519:9833629:+@chr12:9840498:9840682:+	chr12:9833519-9833629:+	97.7245	97.7534	0.0288868	-0.05	77.353	0.958419	0.979006	Yes	No	No	No	No	No
CLEC2DandNPM1P16andNPM1P7	chr12:9769879-9852151:+	0.126115	0.86028	A5SS	chr12:9845424:9845527|9846544:+@chr12:9847356:9852039:+	chr12:9845527-9846544:+	70.4149	69.3358	-1.07912	0.53	72.137	0.598084	0.800294	Yes	No	No	No	No	No
CLEC2DandNPM1P16andNPM1P7	chr12:9769879-9852151:+	0.126115	0.86028	SE	chr12:9845424:9845527:+@chr12:9845630:9845711:+@chr12:9847356:9852039:+	chr12:9845630-9845711:+	87.8486	87.2831	-0.565553	0.56	72.778	0.576138	0.786506	Yes	No	No	No	No	No
CD69	chr12:9905082-9913496:-	0.21643		n/a	n/a	n/a	n/a	n/a	n/a					Yes	No	No	No	No	n/a
CLEC2B	chr12:10004969-10023230:-	0.980628	0.789495	ALE	n/a	chr12:10004968:10006244:-/chr12:10009499:10010236:-	52.4899	53.3741	0.884124	-0.58	82.894	0.56425	0.779029	Yes	No	No	No	No	No
CLEC2B	chr12:10004969-10023230:-	0.980628	0.789495	AFE	n/a	chr12:10006979:10007433:-/chr12:10021803:10023230	22.8226	22.3321	-0.490416	0.8	81.96	0.426359	0.684918	Yes	No	No	No	No	No
peefoyby	chr12:11323778-11328619:+	0.984255		AFE/ALE	n/a	chr12:11323777:11325991/chr12:11326085:11328619:+	5.05742	5.07433	0.0169115	-0.07	150.68	0.942458	0.973993	Yes	No	No	No	No	No
DUSP16	chr12:12626216-12715772:-	0.837132		AFE	n/a	chr12:12713933:12714052:-/chr12:12715050:12715772:-	67.756	68.5439	0.787983	-0.4	75.65	0.690113	0.845972	Yes	No	No	No	No	No
APOLD1andDDX47	chr12:12878725-12982922:+	0.0188016		AFE	n/a	chr12:12939625:12944401:+/chr12:12966140:12966450:+	90.0628	87.2445	-2.81833	3.02	80.717	0.00340542	0.16431	Yes	No	No	No	No	No
APOLD1andDDX47	chr12:12878725-12982922:+	0.0188016		ALE	n/a	chr12:12939625:12944401:+/chr12:12982356:12982922:+	97.938	97.2464	-0.6916	3.23	75.326	0.00183281	0.1277	Yes	No	No	No	No	No
APOLD1andDDX47	chr12:12878725-12982922:+	0.0188016		RI	chr12:12976137-12976950:+@chr12:12977474-12977611:+	chr12:12976950-12977474:+	12.3238	18.1219	5.79813	-2.27	75.439	0.0259523	0.255717	Yes	No	No	No	No	No
APOLD1andDDX47	chr12:12878725-12982922:+	0.0188016		RI	chr12:12978934-12979004:+@chr12:12980180-12980309:+	chr12:12979004-12980180:+	5.71294	9.9388	4.22586	-1.92	60.669	0.0598524	0.32103	Yes	No	No	No	No	No
ATF7IP	chr12:14518567-14652015:+	0.653772		n/a	n/a	n/a	n/a	n/a	n/a					Yes	No	No	No	No	n/a
ARHGDIB	chr12:15094944-15114704:-	0.0067364		SE	chr12:15114471:15114704:-@chr12:15109110:15109267:-@chr12:15103466:15103658:-	chr12:15109110-15109267:-	14.3094	16.4986	2.1893	-1.16	56.467	0.250121	0.546182	Yes	No	No	No	No	No
ARHGDIB	chr12:15094944-15114704:-	0.0067364		AFE	n/a	chr12:15114087:15114200:-/chr12:15114470:15114704:-	83.8192	85.8349	2.01565	-1.32	78.24	0.191042	0.510006	Yes	No	No	No	No	No
STRAP	chr12:16034835-16057384:+	0.575581		AFE	n/a	chr12:16053832:16053946:+/chr12:16056690:16057384:+	71.5645	63.9067	-7.65777	1.53	80.617	0.130419	0.441011	No	Yes	No	No	No	No
STRAP	chr12:16034835-16057384:+	0.575581		ALE	n/a	chr12:16055850:16056675:+/chr12:16056690:16057384:+	3.04029	3.03613	-0.00415732	0.02	77.213	0.983656	0.992936	No	Yes	No	No	No	No
LDHB	chr12:21788275-21810906:-	0.403496		n/a	n/a	n/a	n/a	n/a	n/a					Yes	No	No	No	No	n/a
FGFR1OP2	chr12:27091306-27119583:+	0.672525	0.954167	SE	chr12:27110534:27110676:+@chr12:27113448:27113561:+@chr12:27116275:27116388:+	chr12:27113448-27113561:+	63.4168	63.2911	-0.125717	0.07	81.028	0.946676	0.974988	Yes	No	No	No	No	No
FGFR1OP2	chr12:27091306-27119583:+	0.672525	0.954167	A3SS	chr12:27110534:27110676:+@chr12:27113448|27116275:27116388:+	chr12:27113448-27116275:+	84.0244	84.7823	0.757947	-0.66	69.018	0.511058	0.746242	Yes	No	No	No	No	No
FGFR1OP2	chr12:27091306-27119583:+	0.672525	0.954167	RI	chr12:27113448-27113561:+@chr12:27116275-27116388:+	chr12:27113561-27116275:+	71.3972	66.734	-4.66314	1.43	75.101	0.155514	0.468812	Yes	No	No	No	No	No
IPO8	chr12:30781915-30848919:-	0.192371	0.0299079	ALE	n/a	chr12:30781914:30785392:-/chr12:30834592:30834751:-	43.6922	47.4276	3.73534	-2.41	68.536	0.0188244	0.226518	No	No	No	No	No	No
IPO8	chr12:30781915-30848919:-	0.192371	0.0299079	AFE	n/a	chr12:30816422:30816588:-/chr12:30848497:30848919:-	21.0903	22.786	1.69568	-1.56	83.709	0.12323	0.428308	No	No	No	No	No	No
FAM60A	chr12:31433356-31479305:-	0.973143	0.553832	A5SS	chr12:31458057:31457916|31457920:-@chr12:31451011:31451158:-	chr12:31457916-31457920:-	70.0413	68.9802	-1.06114	0.62	82.804	0.538328	0.760622	Yes	No	No	No	No	No
C12orf35	chr12:32112304-32146702:+	0.43596	0.0320585	SE	chr12:32113711:32113805:+@chr12:32123123:32123290:+@chr12:32133812:32138891:+	chr12:32123123-32123290:+	98.654	98.2092	-0.444864	1.3	81.562	0.197555	0.510101	Yes	No	No	No	No	No
jarshy	chr12:32147538-32154156:+	0.0943784	0.677977	AFE/ALE	n/a	chr12:32150940:32152382:+/chr12:32153357:32154156:+	29.1306	29.7565	0.625861	-0.43	153.72	0.665606	0.836526	Yes	No	No	No	No	No
ABCD2	chr12:39940034-40013842:-	0.91029		ALE	n/a	chr12:39942795:39943487:-/chr12:39945021:39947933:-	85.3142	83.9083	-1.40591	1.31	57.381	0.19567	0.510101	Yes	No	No	No	No	No
ABCD2	chr12:39940034-40013842:-	0.91029		AFE	n/a	chr12:39942795:39943487:-/chr12:40012478:40013842:-	86.369	86.3039	-0.0650879	0.05	56.241	0.957924	0.978834	Yes	No	No	No	No	No
PPHLN1	chr12:42631665-42859906:+	0.233152	0.784625	SE	chr12:42729685:42729776:+@chr12:42745687:42745851:+@chr12:42748963:42749024:+	chr12:42745687-42745851:+	75.9904	75.3002	-0.69024	0.73	81.425	0.465411	0.715407	No	No	No	No	No	No
PPHLN1	chr12:42631665-42859906:+	0.233152	0.784625	SE	chr12:42768665:42768876:+@chr12:42778742:42778798:+@chr12:42781258:42781337:+	chr12:42778742-42778798:+	98.0801	98.2703	0.190211	-0.73	72.65	0.467926	0.716676	No	No	No	No	No	No
IRAK4	chr12:44152744-44183786:+	0.826507	0.553832	SE	chr12:44161906:44162075:+@chr12:44164841:44164907:+@chr12:44165023:44165168:+	chr12:44164841-44164907:+	77.3303	79.2972	1.96689	-0.71	77.806	0.479382	0.722812	No	No	No	No	No	No
IRAK4	chr12:44152744-44183786:+	0.826507	0.553832	SE	chr12:44161906:44162075:+@chr12:44165023:44165168:+@chr12:44165983:44166165:+	chr12:44165023-44165168:+	84.4807	84.8476	0.366857	-0.24	82.825	0.807366	0.910914	No	No	No	No	No	No
IRAK4	chr12:44152744-44183786:+	0.826507	0.553832	A5SS	chr12:44166715:44166789|44166875:+@chr12:44167768:44167832:+	chr12:44166789-44166875:+	93.9705	94.4344	0.463916	-0.62	83.937	0.536115	0.759074	No	No	No	No	No	No
NELL2	chr12:44901613-45344852:-	0.992528		n/a	n/a	n/a	n/a	n/a	n/a					Yes	No	No	No	No	n/a
SRSF2IP	chr12:46312914-46385903:-	0.397085	0.553832	n/a	n/a	n/a	n/a	n/a	n/a					No	Yes	No	No	No	n/a
SLC38A1	chr12:46576838-46663801:-	0.563793	1	ALE	n/a	chr12:46591009:46591600:-/chr12:46623346:46623422:-	81.3816	81.5518	0.170199	-0.32	67.416	0.751479	0.878183	Yes	No	No	No	No	No
SLC38A1	chr12:46576838-46663801:-	0.563793	1	AFE	n/a	chr12:46591701:46591843:-/chr12:46662308:46663219:-	15.6556	17.4426	1.78703	-3.02	81.266	0.00339076	0.16431	Yes	No	No	No	No	No
SLC38A2	chr12:46751966-46766687:-	0.0692462		SE	chr12:46757509:46757609:-@chr12:46756804:46756928:-@chr12:46756277:46756421:-	chr12:46756804-46756928:-	97.302	96.5886	-0.713406	0.97	82.718	0.332518	0.621853	Yes	No	No	No	No	No
FAM113B	chr12:47473386-47630445:+	0.97348		AFE/ALE	n/a	chr12:47609884:47611620/chr12:47628526:47630445:+	70.3343	71.4416	1.10721	-1.32	166.89	0.187628	0.506217	Yes	No	No	No	No	No
LOC100233209	chr12:47599681-47610270:-	0.993463	1	A3SS	chr12:47600294:47600371:-@chr12:47599852|47599928:47599681:-	chr12:47599852-47599928:-	92.9884	93.0069	0.018543	-0.04	77.066	0.971726	0.986544	No	No	No	No	No	No
LOC100233209	chr12:47599681-47610270:-	0.993463	1	A3SS	chr12:47603064:47603241:-@chr12:47599852|47599928:47599681:-	chr12:47599852-47599928:-	96.1051	96.1839	0.0787857	-0.25	78.023	0.803012	0.908024	No	No	No	No	No	No
LOC100233209	chr12:47599681-47610270:-	0.993463	1	A3SS	chr12:47604423:47604544:-@chr12:47599852|47599928:47599681:-	chr12:47599852-47599928:-	99.256	99.2507	-0.00530936	0.06	83.426	0.950486	0.975299	No	No	No	No	No	No
LOC100233209	chr12:47599681-47610270:-	0.993463	1	SE	chr12:47603064:47603241:-@chr12:47600294:47600368:-@chr12:47599681:47599852:-	chr12:47600294-47600368:-	95.3097	95.2621	-0.0476116	0.16	81.375	0.873918	0.943736	No	No	No	No	No	No
LOC100233209	chr12:47599681-47610270:-	0.993463	1	SE	chr12:47603064:47603241:-@chr12:47600294:47600368:-@chr12:47599681:47599928:-	chr12:47600294-47600368:-	89.2718	88.7465	-0.525222	0.94	79.356	0.347779	0.628707	No	No	No	No	No	No
LOC100233209	chr12:47599681-47610270:-	0.993463	1	SE	chr12:47603064:47603241:-@chr12:47600294:47600371:-@chr12:47599681:47599852:-	chr12:47600294-47600371:-	94.9959	94.9541	-0.0418019	0.13	80.99	0.894704	0.955234	No	No	No	No	No	No
LOC100233209	chr12:47599681-47610270:-	0.993463	1	SE	chr12:47603064:47603241:-@chr12:47600294:47600371:-@chr12:47599681:47599928:-	chr12:47600294-47600371:-	88.6154	88.0646	-0.550816	0.95	79.76	0.345572	0.628707	No	No	No	No	No	No
LOC100233209	chr12:47599681-47610270:-	0.993463	1	SE	chr12:47604423:47604544:-@chr12:47600294:47600371:-@chr12:47599681:47599852:-	chr12:47600294-47600371:-	99.0537	99.0304	-0.0232334	0.24	82.825	0.812317	0.913104	No	No	No	No	No	No
LOC100233209	chr12:47599681-47610270:-	0.993463	1	SE	chr12:47604423:47604544:-@chr12:47600294:47600371:-@chr12:47599681:47599928:-	chr12:47600294-47600371:-	98.7091	98.6059	-0.103217	0.6	77.59	0.549094	0.767807	No	No	No	No	No	No
LOC100233209	chr12:47599681-47610270:-	0.993463	1	SE	chr12:47609948:47610047:-@chr12:47600294:47600371:-@chr12:47599681:47599928:-	chr12:47600294-47600371:-	97.9945	97.676	-0.318553	1.6	69.937	0.114364	0.41717	No	No	No	No	No	No
LOC100233209	chr12:47599681-47610270:-	0.993463	1	A3SS	chr12:47603064:47603241:-@chr12:47600368|47600371:47600294:-	chr12:47600368-47600371:-	91.9619	91.9735	0.0115403	-0.03	81.101	0.973254	0.986966	No	No	No	No	No	No
LOC100233209	chr12:47599681-47610270:-	0.993463	1	SE	chr12:47604423:47604544:-@chr12:47603064:47603241:-@chr12:47599681:47599852:-	chr12:47603064-47603241:-	99.513	99.4875	-0.0255562	0.47	83.078	0.640184	0.821962	No	No	No	No	No	No
LOC100233209	chr12:47599681-47610270:-	0.993463	1	SE	chr12:47604423:47604544:-@chr12:47603064:47603241:-@chr12:47599681:47599928:-	chr12:47603064-47603241:-	99.3626	99.286	-0.0766143	0.93	80.317	0.357407	0.631912	No	No	No	No	No	No
LOC100233209	chr12:47599681-47610270:-	0.993463	1	SE	chr12:47604423:47604544:-@chr12:47603064:47603241:-@chr12:47600294:47600371:-	chr12:47603064-47603241:-	98.325	98.1881	-0.136915	1.24	83.985	0.216634	0.523561	No	No	No	No	No	No
LOC100233209	chr12:47599681-47610270:-	0.993463	1	SE	chr12:47609948:47610047:-@chr12:47603064:47603241:-@chr12:47599681:47599928:-	chr12:47603064-47603241:-	98.9409	98.7316	-0.209323	1.97	74.15	0.053048	0.312787	No	No	No	No	No	No
LOC100233209	chr12:47599681-47610270:-	0.993463	1	SE	chr12:47609948:47610047:-@chr12:47603064:47603241:-@chr12:47600294:47600371:-	chr12:47603064-47603241:-	98.4548	98.3901	-0.0646351	0.5	83.946	0.615263	0.809542	No	No	No	No	No	No
LOC100233209	chr12:47599681-47610270:-	0.993463	1	MXE	chr12:47604423:47604544:-@chr12:47603064:47603241:-@chr12:47600294:47600371:-@chr12:47599681:47599852:-	chr12:47603064-47603241:-/chr12:47600294-47600371:-	66.3666	65.7977	-0.568841	1.21	73.541	0.228423	0.533536	No	No	No	No	No	No
LOC100233209	chr12:47599681-47610270:-	0.993463	1	MXE	chr12:47604423:47604544:-@chr12:47603064:47603241:-@chr12:47600294:47600371:-@chr12:47599681:47599928:-	chr12:47603064-47603241:-/chr12:47600294-47600371:-	66.5862	66.0897	-0.49643	1.11	73.565	0.272265	0.565677	No	No	No	No	No	No
LOC100233209	chr12:47599681-47610270:-	0.993463	1	MXE	chr12:47609948:47610047:-@chr12:47603064:47603241:-@chr12:47600294:47600371:-@chr12:47599681:47599852:-	chr12:47603064-47603241:-/chr12:47600294-47600371:-	65.1698	64.6191	-0.550646	1.17	74.205	0.246366	0.542346	No	No	No	No	No	No
LOC100233209	chr12:47599681-47610270:-	0.993463	1	MXE	chr12:47609948:47610047:-@chr12:47603064:47603241:-@chr12:47600294:47600371:-@chr12:47599681:47599928:-	chr12:47603064-47603241:-/chr12:47600294-47600371:-	65.4186	64.9445	-0.474082	1.05	74.272	0.297412	0.591271	No	No	No	No	No	No
LOC100233209	chr12:47599681-47610270:-	0.993463	1	SE	chr12:47604423:47604544:-@chr12:47603064:47603265:-@chr12:47599681:47599852:-	chr12:47603064-47603265:-	99.1361	99.0975	-0.0386048	0.4	82.836	0.688247	0.845972	No	No	No	No	No	No
LOC100233209	chr12:47599681-47610270:-	0.993463	1	SE	chr12:47604423:47604544:-@chr12:47603064:47603265:-@chr12:47599681:47599928:-	chr12:47603064-47603265:-	98.8916	98.7677	-0.123937	0.88	79.596	0.38277	0.650612	No	No	No	No	No	No
LOC100233209	chr12:47599681-47610270:-	0.993463	1	SE	chr12:47604423:47604544:-@chr12:47603064:47603265:-@chr12:47600294:47600371:-	chr12:47603064-47603265:-	97.1149	96.9026	-0.212308	1.14	83.999	0.256042	0.551077	No	No	No	No	No	No
LOC100233209	chr12:47599681-47610270:-	0.993463	1	MXE	chr12:47604423:47604544:-@chr12:47603064:47603265:-@chr12:47600294:47600371:-@chr12:47599681:47599852:-	chr12:47603064-47603265:-/chr12:47600294-47600371:-	52.5796	52.0786	-0.501046	0.94	72.001	0.350683	0.629327	No	No	No	No	No	No
LOC100233209	chr12:47599681-47610270:-	0.993463	1	MXE	chr12:47604423:47604544:-@chr12:47603064:47603265:-@chr12:47600294:47600371:-@chr12:47599681:47599928:-	chr12:47603064-47603265:-/chr12:47600294-47600371:-	53.2085	52.8293	-0.37922	0.72	71.3	0.471332	0.719066	No	No	No	No	No	No
LOC100233209	chr12:47599681-47610270:-	0.993463	1	A3SS	chr12:47604423:47604544:-@chr12:47603241|47603265:47603064:-	chr12:47603241-47603265:-	55.9957	57.1451	1.14942	-0.89	79.71	0.378332	0.646227	No	No	No	No	No	No
LOC100233209	chr12:47599681-47610270:-	0.993463	1	SE	chr12:47609948:47610047:-@chr12:47604423:47604540:-@chr12:47599681:47599928:-	chr12:47604423-47604540:-	98.702	98.4338	-0.268238	2	72.81	0.0491763	0.304999	No	No	No	No	No	No
LOC100233209	chr12:47599681-47610270:-	0.993463	1	SE	chr12:47609948:47610047:-@chr12:47604423:47604540:-@chr12:47600294:47600371:-	chr12:47604423-47604540:-	98.1066	98.0158	-0.0907685	0.55	83.982	0.583918	0.791234	No	No	No	No	No	No
LOC100233209	chr12:47599681-47610270:-	0.993463	1	SE	chr12:47609948:47610047:-@chr12:47604423:47604540:-@chr12:47603064:47603241:-	chr12:47604423-47604540:-	96.5668	96.2338	-0.333066	1.34	81.355	0.185	0.503385	No	No	No	No	No	No
LOC100233209	chr12:47599681-47610270:-	0.993463	1	MXE	chr12:47609948:47610047:-@chr12:47604423:47604540:-@chr12:47600294:47600371:-@chr12:47599681:47599852:-	chr12:47604423-47604540:-/chr12:47600294-47600371:-	61.036	60.1804	-0.855646	1.77	81.775	0.0807427	0.361669	No	No	No	No	No	No
LOC100233209	chr12:47599681-47610270:-	0.993463	1	MXE	chr12:47609948:47610047:-@chr12:47604423:47604540:-@chr12:47600294:47600371:-@chr12:47599681:47599928:-	chr12:47604423-47604540:-/chr12:47600294-47600371:-	60.8153	59.9819	-0.833433	1.85	81.677	0.0680336	0.338265	No	No	No	No	No	No
LOC100233209	chr12:47599681-47610270:-	0.993463	1	MXE	chr12:47609948:47610047:-@chr12:47604423:47604540:-@chr12:47603064:47603241:-@chr12:47599681:47599852:-	chr12:47604423-47604540:-/chr12:47603064-47603241:-	45.5578	45.2806	-0.277212	0.75	78.678	0.453848	0.706968	No	No	No	No	No	No
LOC100233209	chr12:47599681-47610270:-	0.993463	1	MXE	chr12:47609948:47610047:-@chr12:47604423:47604540:-@chr12:47603064:47603241:-@chr12:47599681:47599928:-	chr12:47604423-47604540:-/chr12:47603064-47603241:-	45.0561	44.721	-0.335038	0.91	77.666	0.366002	0.639011	No	No	No	No	No	No
LOC100233209	chr12:47599681-47610270:-	0.993463	1	MXE	chr12:47609948:47610047:-@chr12:47604423:47604540:-@chr12:47603064:47603241:-@chr12:47600294:47600371:-	chr12:47604423-47604540:-/chr12:47603064-47603241:-	45.0492	44.7793	-0.269922	0.74	78.805	0.45879	0.710354	No	No	No	No	No	No
LOC100233209	chr12:47599681-47610270:-	0.993463	1	SE	chr12:47609948:47610047:-@chr12:47604423:47604544:-@chr12:47599681:47599928:-	chr12:47604423-47604544:-	98.4374	98.1174	-0.319996	1.96	72.34	0.0540917	0.313185	No	No	No	No	No	No
LOC100233209	chr12:47599681-47610270:-	0.993463	1	SE	chr12:47609948:47610047:-@chr12:47604423:47604544:-@chr12:47600294:47600371:-	chr12:47604423-47604544:-	97.7333	97.6279	-0.105461	0.54	83.827	0.592161	0.795418	No	No	No	No	No	No
LOC100233209	chr12:47599681-47610270:-	0.993463	1	SE	chr12:47609948:47610047:-@chr12:47604423:47604544:-@chr12:47603064:47603241:-	chr12:47604423-47604544:-	95.9584	95.5834	-0.375068	1.31	82.768	0.195403	0.510101	No	No	No	No	No	No
LOC100233209	chr12:47599681-47610270:-	0.993463	1	MXE	chr12:47609948:47610047:-@chr12:47604423:47604544:-@chr12:47600294:47600371:-@chr12:47599681:47599852:-	chr12:47604423-47604544:-/chr12:47600294-47600371:-	56.5715	55.5858	-0.985712	1.92	79.388	0.0580834	0.318714	No	No	No	No	No	No
LOC100233209	chr12:47599681-47610270:-	0.993463	1	MXE	chr12:47609948:47610047:-@chr12:47604423:47604544:-@chr12:47600294:47600371:-@chr12:47599681:47599928:-	chr12:47604423-47604544:-/chr12:47600294-47600371:-	56.3477	55.3869	-0.960836	1.98	79.145	0.0513014	0.308633	No	No	No	No	No	No
LOC100233209	chr12:47599681-47610270:-	0.993463	1	MXE	chr12:47609948:47610047:-@chr12:47604423:47604544:-@chr12:47603064:47603241:-@chr12:47599681:47599852:-	chr12:47604423-47604544:-/chr12:47603064-47603241:-	41.0326	40.6582	-0.374315	0.99	80.699	0.326142	0.617649	No	No	No	No	No	No
LOC100233209	chr12:47599681-47610270:-	0.993463	1	MXE	chr12:47609948:47610047:-@chr12:47604423:47604544:-@chr12:47603064:47603241:-@chr12:47599681:47599928:-	chr12:47604423-47604544:-/chr12:47603064-47603241:-	40.549	40.1209	-0.428085	1.13	79.659	0.26033	0.553109	No	No	No	No	No	No
LOC100233209	chr12:47599681-47610270:-	0.993463	1	MXE	chr12:47609948:47610047:-@chr12:47604423:47604544:-@chr12:47603064:47603241:-@chr12:47600294:47600371:-	chr12:47604423-47604544:-/chr12:47603064-47603241:-	40.5754	40.2129	-0.362491	0.98	80.214	0.332307	0.621853	No	No	No	No	No	No
LOC100233209	chr12:47599681-47610270:-	0.993463	1	A3SS	chr12:47609948:47610047:-@chr12:47604540|47604544:47604423:-	chr12:47604540-47604544:-	98.1548	98.0093	-0.145503	0.87	81.358	0.386281	0.651242	No	No	No	No	No	No
LOC100233209	chr12:47599681-47610270:-	0.993463	1	SE	chr12:47610167:47610230:-@chr12:47609948:47610047:-@chr12:47604423:47604544:-	chr12:47609948-47610047:-	98.9545	98.9474	-0.00711819	0.07	74.36	0.946844	0.974988	No	No	No	No	No	No
LOC100233209	chr12:47599681-47610270:-	0.993463	1	MXE	chr12:47610167:47610230:-@chr12:47609948:47610047:-@chr12:47604423:47604544:-@chr12:47599681:47599928:-	chr12:47609948-47610047:-/chr12:47604423-47604544:-	47.6645	47.6159	-0.0486606	0.06	54.825	0.948782	0.975299	No	No	No	No	No	No
LOC100233209	chr12:47599681-47610270:-	0.993463	1	MXE	chr12:47610167:47610230:-@chr12:47609948:47610047:-@chr12:47604423:47604544:-@chr12:47600294:47600371:-	chr12:47609948-47610047:-/chr12:47604423-47604544:-	47.5506	47.453	-0.0975765	0.13	54.616	0.897303	0.956358	No	No	No	No	No	No
LOC100233209	chr12:47599681-47610270:-	0.993463	1	MXE	chr12:47610167:47610230:-@chr12:47609948:47610047:-@chr12:47604423:47604544:-@chr12:47603064:47603241:-	chr12:47609948-47610047:-/chr12:47604423-47604544:-	45.5214	45.4311	-0.0903098	0.12	54.987	0.902662	0.95924	No	No	No	No	No	No
LOC100233209	chr12:47599681-47610270:-	0.993463	1	A5SS	chr12:47610217:47609948|47610167:-@chr12:47604423:47604544:-	chr12:47609948-47610167:-	75.1716	74.8973	-0.274359	0.34	70.922	0.732047	0.865856	No	No	No	No	No	No
LOC100233209	chr12:47599681-47610270:-	0.993463	1	RI	chr12:47610217-47610167:-@chr12:47610047-47609948:-	chr12:47610167-47610047:-	34.872	37.6295	2.75744	-1.44	83.365	0.153883	0.46758	No	No	No	No	No	No
RPAP3	chr12:48054409-48099833:-	0.992175		n/a	n/a	n/a	n/a	n/a	n/a					Yes	No	No	No	No	n/a
HDAC7	chr12:48175925-48226914:-	0.199451	0.0456034	n/a	n/a	n/a	n/a	n/a	n/a					No	No	No	No	No	n/a
LMBR1L	chr12:49490919-49505319:-	0.0552008		n/a	n/a	n/a	n/a	n/a	n/a					No	No	No	No	No	n/a
TUBA1A	chr12:49578562-49582886:-	0.0108706		RI	chr12:49580616-49580394:-@chr12:49580241-49580093:-	chr12:49580394-49580241:-	9.94185	15.738	5.79613	-2.64	62.092	0.0104421	0.18973	No	No	No	No	No	No
TMBIM6	chr12:50101508-50158718:+	0.0978256	1	RI	chr12:50152466-50152545:+@chr12:50153004-50153104:+	chr12:50152545-50153004:+	4.3068	7.93109	3.62429	-1.75	51.002	0.0853877	0.368619	No	No	No	No	No	No
C12orf62	chr12:50505534-50559398:+	0.0821418		ALE	n/a	chr12:50513818:50514240:+/chr12:50558808:50559398:+	2.86312	3.09368	0.230556	-1.03	83.917	0.304569	0.599575	No	No	No	No	No	No
LETMD1	chr12:51439502-51454208:+	0.722976	0.553832	SE	chr12:51442817:51442968:+@chr12:51445875:51445990:+@chr12:51450133:51450285:+	chr12:51445875-51445990:+	82.0904	80.4731	-1.61724	1.36	78.841	0.17637	0.490371	No	No	No	No	No	No
LETMD1	chr12:51439502-51454208:+	0.722976	0.553832	A3SS	chr12:51442817:51442968:+@chr12:51449618|51449770:51449804:+	chr12:51449618-51449770:+	96.9118	95.985	-0.926856	1.73	83.953	0.0869639	0.371413	No	No	No	No	No	No
LETMD1	chr12:51439502-51454208:+	0.722976	0.553832	SE	chr12:51450133:51450285:+@chr12:51451815:51451911:+@chr12:51453144:51454201:+	chr12:51451815-51451911:+	96.0547	95.1956	-0.859132	1.65	83.226	0.103095	0.398546	No	No	No	No	No	No
BIN2	chr12:51674822-51718464:-	0.0474052		ALE	n/a	chr12:51674821:51675312:-/chr12:51716166:51717042:-	9.86004	9.98724	0.127203	-0.15	83.286	0.879384	0.947029	Yes	No	No	No	No	No
BIN2	chr12:51674822-51718464:-	0.0474052		RI	chr12:51696564-51696302:-@chr12:51695899-51695804:-	chr12:51696302-51695899:-	45.0695	48.4963	3.42676	-0.61	77.096	0.543264	0.764858	Yes	No	No	No	No	No
BIN2	chr12:51674822-51718464:-	0.0474052		A5SS	chr12:51696564:51696302|51696470:-@chr12:51695804:51695899:-	chr12:51696302-51696470:-	97.3641	96.9016	-0.462462	1.2	82.983	0.234749	0.536711	Yes	No	No	No	No	No
BIN2	chr12:51674822-51718464:-	0.0474052		RI	chr12:51696564-51696470:-@chr12:51695899-51695804:-	chr12:51696470-51695899:-	5.27026	9.04945	3.77919	-1.77	50.942	0.0825378	0.363748	Yes	No	No	No	No	No
GRASP	chr12:52400724-52409673:+	0.697539	0.655982	n/a	n/a	n/a	n/a	n/a	n/a					No	No	No	No	No	n/a
NR4A1	chr12:52416615-52453291:+	0.897932	0.160049	AFE	n/a	chr12:52445186:52445352:+/chr12:52445585:52446963:+	11.8165	14.8728	3.05633	-1.02	83.86	0.312181	0.608701	No	No	No	No	No	No
NR4A1	chr12:52416615-52453291:+	0.897932	0.160049	ALE	n/a	chr12:52445585:52446963:+/chr12:52446982:52453291:+	90.2778	88.6592	-1.61858	1.02	76.741	0.308839	0.604365	No	No	No	No	No	No
EIF4B	chr12:53399942-53435997:+	0.882273		n/a	n/a	n/a	n/a	n/a	n/a					No	No	Yes	No	No	n/a
ITGB7	chr12:53584739-53601092:-	0.118256		A3SS	chr12:53585643:53585803:-@chr12:53585420|53585515:53585108:-	chr12:53585420-53585515:-	18.7099	19.8691	1.15921	-0.63	56.002	0.530381	0.754522	Yes	No	No	No	No	No
ITGB7	chr12:53584739-53601092:-	0.118256		RI	chr12:53591447-53591277:-@chr12:53590604-53590363:-	chr12:53591277-53590604:-	5.24206	10.9554	5.71334	-2.09	56.459	0.0409794	0.29232	Yes	No	No	No	No	No
ITGB7	chr12:53584739-53601092:-	0.118256		SE	chr12:53600986:53601066:-@chr12:53594902:53594978:-@chr12:53594027:53594230:-	chr12:53594902-53594978:-	99.0853	99.0757	-0.00960023	0.1	83.674	0.918692	0.966288	Yes	No	No	No	No	No
PFDN5andC12orf10	chr12:53689232-53700965:+	0.0134128	0.980068	MXE	chr12:53689327:53689423:+@chr12:53689623:53689725:+@chr12:53690028:53690059:+@chr12:53691634:53691708:+	chr12:53689623-53689725:+/chr12:53690028-53690059:+	97.6825	97.2706	-0.411838					No	No	No	No	No	No
PFDN5andC12orf10	chr12:53689232-53700965:+	0.0134128	0.980068	MXE	chr12:53689327:53689423:+@chr12:53689623:53689725:+@chr12:53690214:53690335:+@chr12:53691634:53691708:+	chr12:53689623-53689725:+/chr12:53690214-53690335:+	94.125	93.9579	-0.167063					No	No	No	No	No	No
PFDN5andC12orf10	chr12:53689232-53700965:+	0.0134128	0.980068	MXE	chr12:53689327:53689423:+@chr12:53689623:53689725:+@chr12:53690238:53690335:+@chr12:53691634:53691708:+	chr12:53689623-53689725:+/chr12:53690238-53690335:+	93.3181	93.2318	-0.0863378					No	No	No	No	No	No
PFDN5andC12orf10	chr12:53689232-53700965:+	0.0134128	0.980068	A3SS	chr12:53689327:53689423:+@chr12:53689623|53690028:53690059:+	chr12:53689623-53690028:+	65.3804	65.0615	-0.318902	0.34	65.203	0.731305	0.865488	No	No	No	No	No	No
PFDN5andC12orf10	chr12:53689232-53700965:+	0.0134128	0.980068	MXE	chr12:53689327:53689423:+@chr12:53689623:53690059:+@chr12:53690214:53690335:+@chr12:53691634:53691708:+	chr12:53689623-53690059:+/chr12:53690214-53690335:+	87.1879	87.0089	-0.178985					No	No	No	No	No	No
PFDN5andC12orf10	chr12:53689232-53700965:+	0.0134128	0.980068	MXE	chr12:53689327:53689423:+@chr12:53689623:53690059:+@chr12:53690238:53690335:+@chr12:53691634:53691708:+	chr12:53689623-53690059:+/chr12:53690238-53690335:+	85.5805	85.568	-0.0124614					No	No	No	No	No	No
PFDN5andC12orf10	chr12:53689232-53700965:+	0.0134128	0.980068	A5SS	chr12:53689623:53689725|53690059:+@chr12:53691634:53691708:+	chr12:53689725-53690059:+	83.5132	83.0359	-0.477323	0.28	81.106	0.780108	0.896225	No	No	No	No	No	No
PFDN5andC12orf10	chr12:53689232-53700965:+	0.0134128	0.980068	MXE	chr12:53689327:53689423:+@chr12:53690028:53690059:+@chr12:53690214:53690335:+@chr12:53691634:53691708:+	chr12:53690028-53690059:+/chr12:53690214-53690335:+	27.336	28.7269	1.39091					No	No	No	No	No	No
PFDN5andC12orf10	chr12:53689232-53700965:+	0.0134128	0.980068	MXE	chr12:53689327:53689423:+@chr12:53690028:53690059:+@chr12:53690238:53690335:+@chr12:53691634:53691708:+	chr12:53690028-53690059:+/chr12:53690238-53690335:+	24.7656	26.4053	1.6397					No	No	No	No	No	No
PFDN5andC12orf10	chr12:53689232-53700965:+	0.0134128	0.980068	A3SS	chr12:53689327:53689423:+@chr12:53690214|53690238:53690335:+	chr12:53690214-53690238:+	85.4126	85.2327	-0.179867	0.18	70.55	0.856867	0.933773	No	No	No	No	No	No
PRR13andPCBP2	chr12:53835433-53874952:+	0.0970507		SE	chr12:53856277:53856351:+@chr12:53858544:53858636:+@chr12:53859716:53859757:+	chr12:53858544-53858636:+	96.3956	96.3687	-0.0268252	0.2	81.978	0.844725	0.928258	Yes	No	No	Yes	No	No
SMUG1	chr12:54558529-54582750:-	0.903945	0.743587	RI	chr12:54576407-54576288:-@chr12:54575431-54575252:-	chr12:54576288-54575431:-	67.6012	69.585	1.98378	-0.89	83.465	0.377693	0.645872	No	No	No	No	No	No
CBX5	chr12:54624725-54673955:-	0.202235	0.161145	ALE	n/a	chr12:54624724:54635689/chr12:54667255:54668125:-	28.9998	25.6094	-3.39039	2.42	69.44	0.0181509	0.226518	No	No	No	No	No	No
HNRNPA1	chr12:54673977-54680872:+	0.000477203		RI	chr12:54675170-54675286:+@chr12:54675579-54675725:+	chr12:54675286-54675579:+	3.88119	7.35956	3.47837	-1.61	55.975	0.113025	0.413834	No	No	Yes	Yes	No	No
HNRNPA1	chr12:54673977-54680872:+	0.000477203		RI	chr12:54676357-54676449:+@chr12:54676584-54676658:+	chr12:54676449-54676584:+	4.58684	8.46033	3.8735	-1.73	56.865	0.0890762	0.374821	No	No	Yes	Yes	No	No
HNRNPA1	chr12:54673977-54680872:+	0.000477203		SE	chr12:54676584:54676658:+@chr12:54676863:54677018:+@chr12:54677596:54677751:+	chr12:54676863-54677018:+	29.7899	31.3053	1.51541	-0.91	61.158	0.368799	0.641062	No	No	Yes	Yes	No	No
HNRNPA1	chr12:54673977-54680872:+	0.000477203		A3SS	chr12:54678042:54678101:+@chr12:54678333|54680446:54680516:+	chr12:54678333-54680446:+	42.6523	42.8013	0.149031	-0.11	56.994	0.909379	0.961108	No	No	Yes	Yes	No	No
NCKAP1L	chr12:54747443-54937726:+	0.549314		AFE	n/a	chr12:54912534:54913116:+/chr12:54917608:54917740:+	75.3841	74.542	-0.842026	2.2	83.504	0.030885	0.269248	No	Yes	No	No	No	No
NCKAP1L	chr12:54747443-54937726:+	0.549314		ALE	n/a	chr12:54914902:54915022:+/chr12:54920311:54920670:+	36.5628	35.9904	-0.572351	1.25	76.008	0.216694	0.523561	No	Yes	No	No	No	No
ZNF385A	chr12:54762913-54785052:-	0.480015		n/a	n/a	n/a	n/a	n/a	n/a					No	No	No	No	No	n/a
KIAA0748	chr12:55341801-55378530:-	0.817874		ALE	n/a	chr12:55341800:55344174:-/chr12:55356214:55357026:-	65.9909	65.5713	-0.419534	0.53	83.208	0.596459	0.799521	Yes	No	No	No	No	No
KIAA0748	chr12:55341801-55378530:-	0.817874		AFE	n/a	chr12:55350537:55350780:-/chr12:55361626:55362228:-	48.3958	47.1874	-1.20832	0.73	83.997	0.469065	0.717366	Yes	No	No	No	No	No
CD63	chr12:56119122-56123491:-	0.860899	1	n/a	n/a	n/a	n/a	n/a	n/a					No	No	No	No	No	n/a
WIBG	chr12:56295197-56326402:-	0.585329	1	SE	chr12:56321509:56321697:-@chr12:56308060:56308150:-@chr12:56297171:56297264:-	chr12:56308060-56308150:-	89.7331	88.2606	-1.47243	1.54	75.791	0.127604	0.436683	Yes	No	No	No	No	No
WIBG	chr12:56295197-56326402:-	0.585329	1	AFE	n/a	chr12:56321101:56322460/chr12:56326312:56326693	18.3647	22.3761	4.01138	-2.14	82.089	0.0349177	0.279373	Yes	No	No	No	No	No
DGKA	chr12:56321104-56347811:+	0.168931	0.461043	RI	chr12:56332295-56332344:+@chr12:56332699-56332773:+	chr12:56332344-56332699:+	31.9675	37.8839	5.91638	-1.45	83.973	0.149632	0.465039	Yes	No	No	No	No	No
DGKA	chr12:56321104-56347811:+	0.168931	0.461043	RI	chr12:56333199-56333313:+@chr12:56333866-56333954:+	chr12:56333313-56333866:+	9.24694	15.3922	6.14522	-2.2	70.854	0.0312299	0.269248	Yes	No	No	No	No	No
RPL41andZC3H10	chr12:56510373-56518669:+	0.331856		n/a	n/a	n/a	n/a	n/a	n/a					Yes	No	No	No	No	n/a
ESYT1	chr12:56521840-56538465:+	0.0973196		SE	chr12:56532711:56532797:+@chr12:56536069:56536209:+@chr12:56536362:56536516:+	chr12:56536069-56536209:+	99.3088	99.2262	-0.0826686	0.94	83.518	0.34847	0.628707	Yes	No	No	No	No	No
RNF41	chr12:56595960-56615753:-	0.859206	1	SE	chr12:56607742:56607854:-@chr12:56606780:56606922:-@chr12:56604081:56604352:-	chr12:56606780-56606922:-	51.7397	55.3818	3.64211	-1.26	71.494	0.210953	0.51975	No	No	No	No	No	No
yahumi	chr12:56615784-56620203:+	0.363688	0.553832	n/a	n/a	n/a	n/a	n/a	n/a					Yes	No	No	No	No	n/a
ATP5BandSNORD59AandSNORD59B	chr12:56985825-57039870:-	0.579161	0.54444	A3SS	chr12:57036242:57036364:-@chr12:57033091|57033976:57032890:-	chr12:57033091-57033976:-	99.6774	99.7116	0.0341299	-0.79	81.161	0.431547	0.690291	Yes	No	No	No	No	No
ATP5BandSNORD59AandSNORD59B	chr12:56985825-57039870:-	0.579161	0.54444	RI	chr12:57037371-57037187:-@chr12:57036615-57036457:-	chr12:57037187-57036615:-	14.7535	18.8907	4.13719	-1.89	66.89	0.0633341	0.328048	Yes	No	No	No	No	No
NACA	chr12:57106210-57125412:-	0.751215		A3SS	chr12:57118236:57118307:-@chr12:57108459|57108471:57108386:-	chr12:57108459-57108471:-	99.6555	99.6573	0.00179678	-0.04	82.424	0.96607	0.984137	No	No	No	No	No	No
NACA	chr12:57106210-57125412:-	0.751215		SE	chr12:57118236:57118307:-@chr12:57113321:57113380:-@chr12:57108386:57108471:-	chr12:57113321-57113380:-	4.61341	6.06724	1.45383	-0.74	48.974	0.465527	0.715407	No	No	No	No	No	No
NACA	chr12:57106210-57125412:-	0.751215		A3SS	chr12:57119047:57119141:-@chr12:57118307|57118333:57118236:-	chr12:57118307-57118333:-	62.809	63.3635	0.554487	-0.42	78.265	0.677252	0.843085	No	No	No	No	No	No
STAT6	chr12:57488591-57525922:-	0.885808	0.597927	AFE	n/a	chr12:57496611:57496776:-/chr12:57504492:57505216:-	18.451	19.8168	1.36585	-2.55	73.686	0.0128981	0.201381	Yes	No	No	No	No	No
STAT6	chr12:57488591-57525922:-	0.885808	0.597927	SE	chr12:57501946:57502082:-@chr12:57501388:57501526:-@chr12:57501014:57501097:-	chr12:57501388-57501526:-	96.4267	96.4049	-0.0217635	0.08	80.976	0.938974	0.972047	Yes	No	No	No	No	No
STAT6	chr12:57488591-57525922:-	0.885808	0.597927	SE	chr12:57504912:57505156:-@chr12:57503826:57503893:-@chr12:57501946:57502082:-	chr12:57503826-57503893:-	42.374	45.6252	3.25126	-1.52	80.86	0.132471	0.444502	Yes	No	No	No	No	No
ARHGAP9	chr12:57865632-57882598:-	0.0146863	0.0140482	SE	chr12:57867825:57867959:-@chr12:57867386:57867491:-@chr12:57866039:57866471:-	chr12:57867386-57867491:-	93.6858	93.964	0.278194	-0.75	82.944	0.458212	0.709838	Yes	No	No	No	No	No
ARHGAP9	chr12:57865632-57882598:-	0.0146863	0.0140482	A5SS	chr12:57869714:57869559|57869616:-@chr12:57869266:57869398:-	chr12:57869559-57869616:-	95.8089	96.0299	0.221011	-0.42	71.372	0.678846	0.843533	Yes	No	No	No	No	No
ARHGAP9	chr12:57865632-57882598:-	0.0146863	0.0140482	A3SS	chr12:57870939:57871052:-@chr12:57870434|57870746:57870373:-	chr12:57870434-57870746:-	97.3881	97.2642	-0.123926	0.44	81.423	0.663248	0.835941	Yes	No	No	No	No	No
ARHGAP9	chr12:57865632-57882598:-	0.0146863	0.0140482	RI	chr12:57870746-57870654:-@chr12:57870434-57870373:-	chr12:57870654-57870434:-	6.5656	10.6849	4.11927	-1.82	55.463	0.0746655	0.352233	Yes	No	No	No	No	No
ARHGAP9	chr12:57865632-57882598:-	0.0146863	0.0140482	SE	chr12:57870939:57871052:-@chr12:57870654:57870746:-@chr12:57870373:57870434:-	chr12:57870654-57870746:-	98.6169	98.5163	-0.100519	0.65	83.114	0.519264	0.747709	Yes	No	No	No	No	No
MARS	chr12:57869228-57914331:+	0.929159		n/a	n/a	n/a	n/a	n/a	n/a					Yes	No	No	No	No	n/a
OS9	chr12:58087738-58115349:+	0.97415		n/a	n/a	n/a	n/a	n/a	n/a					No	No	No	No	No	n/a
CDK4	chr12:58141510-58149811:-	0.439227	0.315556	SE	chr12:58145958:58146116:-@chr12:58145283:58145519:-@chr12:58144990:58145125:-	chr12:58145283-58145519:-	97.8797	97.7243	-0.155415	0.39	69.992	0.700544	0.851673	No	No	No	No	No	No
MARCH9	chr12:58148881-58154230:+	0.0615747	0.00907139	RI	chr12:58150712-58150867:+@chr12:58151891-58152083:+	chr12:58150867-58151891:+	68.3633	73.103	4.7397	-2.11	76.017	0.0383874	0.285595	No	No	No	No	No	No
USP15	chr12:62654041-62811211:+	0.764243	0.789318	AFE	n/a	chr12:62654040:62654851:+/chr12:62800617:62801112:+	43.1281	42.1778	-0.950228	0.47	62.573	0.641437	0.821962	Yes	No	No	No	Yes	No
USP15	chr12:62654041-62811211:+	0.764243	0.789318	ALE	n/a	chr12:62728946:62730474:+/chr12:62797972:62800508:+	51.9763	53.0285	1.05221	-0.59	55.658	0.555139	0.771603	Yes	No	No	No	Yes	No
USP15	chr12:62654041-62811211:+	0.764243	0.789318	ALE	n/a	chr12:62728946:62730474:+/chr12:62800617:62801112:+	21.5884	22.8218	1.23339	-0.78	60.842	0.438916	0.696441	Yes	No	No	No	Yes	No
USP15	chr12:62654041-62811211:+	0.764243	0.789318	SE	chr12:62719653:62719714:+@chr12:62743002:62743088:+@chr12:62749112:62749256:+	chr12:62743002-62743088:+	93.6862	94.3583	0.672078	-0.77	75.965	0.445639	0.701599	Yes	No	No	No	Yes	No
RASSF3	chr12:65004275-65089883:+	0.985097		SE	chr12:65078567:65078674:+@chr12:65081996:65082233:+@chr12:65085250:65085359:+	chr12:65081996-65082233:+	99.2575	99.2137	-0.0437997	0.4	73.179	0.691235	0.845972	Yes	No	No	No	No	No
LEMD3	chr12:65563344-65642141:+	0.368322		AFE	n/a	chr12:65563343:65564938:+/chr12:65634345:65634867:+	28.4674	27.2366	-1.23088	1.11	83.901	0.271187	0.564881	Yes	No	No	No	No	No
LEMD3	chr12:65563344-65642141:+	0.368322		ALE	n/a	chr12:65563343:65564938:+/chr12:65639092:65639719:+	20.3758	18.8569	-1.51883	1.54	72.766	0.127827	0.436683	Yes	No	No	No	No	No
TMBIM4andLLPH	chr12:66516622-66563853:-	0.325713	0.553832	n/a	n/a	n/a	n/a	n/a	n/a					No	No	No	No	No	n/a
CPSF6	chr12:69633318-69668138:+	0.552688	1	A3SS	chr12:69653824:69653977:+@chr12:69656150|69656153:69656342:+	chr12:69656150-69656153:+	92.3935	91.5125	-0.880958	1.43	75.981	0.158023	0.471081	Yes	No	Yes	No	No	No
LYZ	chr12:69742121-69748019:+	0.885524		SE	chr12:69743888:69744052:+@chr12:69746000:69746078:+@chr12:69746933:69748019:+	chr12:69746000-69746078:+	99.5806	99.5705	-0.0100749	0.25	81.097	0.803553	0.908024	Yes	No	No	No	No	No
OSBPL8	chr12:76745577-76953576:-	0.134869	0.0212472	A3SS	chr12:76881290:76881398:-@chr12:76844759|76844768:76844631:-	chr12:76844759-76844768:-	90.2727	89.3091	-0.963668	0.84	74.965	0.402685	0.666175	No	No	No	No	No	No
OSBPL8	chr12:76745577-76953576:-	0.134869	0.0212472	SE	chr12:76881290:76881398:-@chr12:76853639:76853675:-@chr12:76844631:76844759:-	chr12:76853639-76853675:-	49.2261	49.9273	0.70121	-0.15	68.024	0.880168	0.947031	No	No	No	No	No	No
OSBPL8	chr12:76745577-76953576:-	0.134869	0.0212472	SE	chr12:76881290:76881398:-@chr12:76853639:76853675:-@chr12:76844631:76844768:-	chr12:76853639-76853675:-	33.4852	36.9955	3.51026	-1.01	80.195	0.315199	0.609249	No	No	No	No	No	No
CCDC59	chr12:82702030-82752583:-	0.129447		n/a	n/a	n/a	n/a	n/a	n/a					No	No	No	No	No	n/a
DUSP6	chr12:89741836-89747048:-	0.231668		n/a	n/a	n/a	n/a	n/a	n/a					Yes	No	No	No	No	n/a
POC1BandGALNT4	chr12:89813495-89920039:-	0.0938854	0.630292	ALE	n/a	chr12:89813494:89815034:-/chr12:89913188:89918582:-	16.6815	19.3163	2.63485	-3.01	82.063	0.00345512	0.16431	Yes	No	No	No	No	No
POC1BandGALNT4	chr12:89813495-89920039:-	0.0938854	0.630292	SE	chr12:89918897:89919364:-@chr12:89890948:89891119:-@chr12:89885713:89885892:-	chr12:89890948-89891119:-	77.6182	78.5802	0.962016	-0.48	75.378	0.629564	0.820075	Yes	No	No	No	No	No
POC1BandGALNT4	chr12:89813495-89920039:-	0.0938854	0.630292	AFE	n/a	chr12:89913188:89918582:-/chr12:89918646:89919573	44.821	44.6878	-0.133182	0.1	82.572	0.921	0.966288	Yes	No	No	No	No	No
BTG1	chr12:92378753-92540204:-	0.142508	0.0357983	AFE/ALE	n/a	chr12:92534055:92538976:-/chr12:92539032:92540740	30.4548	32.7448	2.28996	-3.45	161.51	0.000721189	0.0981304	Yes	No	No	No	No	No
METAP2	chr12:95867297-95909615:+	0.331619	0.553832	A3SS	chr12:95867858:95868106:+@chr12:95869847|95869850:95869954:+	chr12:95869847-95869850:+	70.6257	70.3084	-0.317259	0.29	82.674	0.774554	0.893212	No	No	No	No	No	No
METAP2	chr12:95867297-95909615:+	0.331619	0.553832	A3SS	chr12:95876991:95877056:+@chr12:95879655|95879724:95879757:+	chr12:95879655-95879724:+	85.0783	84.0872	-0.991087	1.45	83.204	0.151375	0.467152	No	No	No	No	No	No
SLC25A3andSNORA53	chr12:98987372-98995851:+	0.000252872	0.459395	A3SS	chr12:98987428:98987518:+@chr12:98987753|98987757:98987913:+	chr12:98987753-98987757:+	78.4884	77.8709	-0.617539	0.95	71.779	0.346554	0.628707	No	No	No	No	No	No
SLC25A3andSNORA53	chr12:98987372-98995851:+	0.000252872	0.459395	RI	chr12:98987753-98987913:+@chr12:98989505-98989626:+	chr12:98987913-98989505:+	6.10789	11.4489	5.34096	-2.33	57.732	0.0234329	0.244617	No	No	No	No	No	No
SLC25A3andSNORA53	chr12:98987372-98995851:+	0.000252872	0.459395	RI	chr12:98991634-98991813:+@chr12:98992300-98992481:+	chr12:98991813-98992300:+	7.35297	14.5074	7.15441	-2.72	66.468	0.00834942	0.180291	No	No	No	No	No	No
SLC25A3andSNORA53	chr12:98987372-98995851:+	0.000252872	0.459395	RI	chr12:98994949-98995059:+@chr12:98995146-98995485:+	chr12:98995059-98995146:+	7.02268	8.76226	1.73957	-0.9	50.299	0.373343	0.642351	No	No	No	No	No	No
APAF1	chr12:99038920-99129211:+	0.682129	0.553832	SE	chr12:99093186:99093347:+@chr12:99097149:99097277:+@chr12:99100263:99100388:+	chr12:99097149-99097277:+	87.7036	87.0929	-0.610715	0.36	82.928	0.721813	0.861263	No	No	No	No	No	No
CHPT1	chr12:102090725-102137918:+	0.650005		A5SS	chr12:102120072:102120182|102120275:+@chr12:102122679:102122852:+	chr12:102120182-102120275:+	55.4419	57.828	2.38611	-1.17	83.595	0.244064	0.540822	No	No	No	No	No	No
LOC643576	chr12:104424505-104426277:+	0.553874		n/a	n/a	n/a	n/a	n/a	n/a					No	No	No	No	No	n/a
CHST11	chr12:104849074-105155792:+	0.373623		AFE/ALE	n/a	chr12:104849698:104850268:+/chr12:104850378:104852305	77.5395	79.9588	2.41925	-2.88	157.17	0.00449578	0.171405	Yes	No	No	No	No	No
CHST11	chr12:104849074-105155792:+	0.373623		AFE/ALE	n/a	chr12:104849698:104850268:+/chr12:105150596:105155792:+	87.7533	88.3774	0.624117	-1.23	147.53	0.222478	0.528584	Yes	No	No	No	No	No
CRY1	chr12:107385142-107487655:-	0.389306		n/a	n/a	n/a	n/a	n/a	n/a					No	No	No	No	No	n/a
PWP1	chr12:108079509-108107238:+	0.726062	0.553832	n/a	n/a	n/a	n/a	n/a	n/a					No	No	No	No	No	n/a
ISCU	chr12:108955240-108963159:+	0.575908		n/a	n/a	n/a	n/a	n/a	n/a					No	No	No	No	No	n/a
KCTD10	chr12:109886460-109915348:-	0.985097		n/a	n/a	n/a	n/a	n/a	n/a					No	No	No	No	No	n/a
UBE3B	chr12:109914136-109974510:+	0.408691	0.553832	n/a	n/a	n/a	n/a	n/a	n/a					No	No	No	No	No	n/a
TCHP	chr12:110338027-110421646:+	0.165723	0.940167	AFE	n/a	chr12:110338026:110338231:+/chr12:110367596:110370995	83.569	80.9996	-2.56937	2.02	79.943	0.0465793	0.303708	No	No	No	No	No	No
TCHP	chr12:110338027-110421646:+	0.165723	0.940167	ALE	n/a	chr12:110354395:110355874:+/chr12:110367596:110370995	63.4583	61.3934	-2.06497	1.78	61.574	0.0797879	0.361669	No	No	No	No	No	No
ANKRD13A	chr12:110436975-110477243:+	0.957022	0.914079	n/a	n/a	n/a	n/a	n/a	n/a					Yes	No	No	No	No	n/a
ARPC3andANAPC7	chr12:110810705-110888227:-	0.031052		ALE	n/a	chr12:110813271:110814021:-/chr12:110872631:110873022:-	94.8507	94.495	-0.355619	1.29	69.528	0.201096	0.512935	No	Yes	No	No	No	No
ARPC3andANAPC7	chr12:110810705-110888227:-	0.031052		AFE	n/a	chr12:110840569:110841914:-/chr12:110887719:110888227	87.8163	86.5965	-1.21977	1.54	72.155	0.127694	0.436683	No	Yes	No	No	No	No
ARPC3andANAPC7	chr12:110810705-110888227:-	0.031052		A3SS	chr12:110874362:110874488:-@chr12:110874006|110874009:110873915:-	chr12:110874006-110874009:-	98.231	98.6155	0.384538	-2.02	67.87	0.0474733	0.303911	No	Yes	No	No	No	No
ARPC3andANAPC7	chr12:110810705-110888227:-	0.031052		A5SS	chr12:110874488:110874362|110874470:-@chr12:110873915:110874009:-	chr12:110874362-110874470:-	70.6717	69.8666	-0.805031	0.97	64.917	0.336215	0.622946	No	Yes	No	No	No	No
PPP1CC	chr12:111157485-111180783:-	0.486787	0.293579	n/a	n/a	n/a	n/a	n/a	n/a					No	No	No	No	No	n/a
SH2B3	chr12:111843752-111889428:+	0.859492		A3SS	chr12:111884746:111884837:+@chr12:111884926|111884929:111885023:+	chr12:111884926-111884929:+	88.2997	89.8507	1.551	-1.03	68.737	0.304696	0.599575	Yes	No	No	No	No	No
ACAD10	chr12:112123875-112194911:+	0.956264	0.925338	n/a	n/a	n/a	n/a	n/a	n/a					No	No	No	No	No	n/a
C12orf47	chr12:112277566-112280809:-	0.993463	1	SE	chr12:112279131:112279751:-@chr12:112278137:112278281:-@chr12:112277572:112277807:-	chr12:112278137-112278281:-	94.3267	94.9292	0.602536	-1.25	78.574	0.214406	0.521773	No	No	No	No	No	No
MAPKAPK5	chr12:112279783-112334465:+	0.0484385	0.0357983	A5SS	chr12:112326689:112326804|112326810:+@chr12:112327844:112327948:+	chr12:112326804-112326810:+	59.0315	59.362	0.33057	-0.17	83.929	0.864458	0.93692	No	No	No	No	No	No
TRAFD1	chr12:112563335-112591412:+	0.0669584		n/a	n/a	n/a	n/a	n/a	n/a					Yes	No	No	No	No	n/a
RPL6	chr12:112842963-112848207:-	0.485564		n/a	n/a	n/a	n/a	n/a	n/a					No	No	No	No	No	n/a
OAS3	chr12:113376237-113411300:+	0.639146		n/a	n/a	n/a	n/a	n/a	n/a					No	No	No	No	No	n/a
OAS2	chr12:113416201-113449528:+	0.11837	0.754079	n/a	n/a	n/a	n/a	n/a	n/a					No	No	No	No	No	n/a
RFC5	chr12:118451393-118476413:+	0.897607		AFE	n/a	chr12:118454509:118456271:+/chr12:118470489:118472416	96.556	95.9852	-0.570835	1.82	70.588	0.073408	0.350391	No	No	No	No	No	No
RFC5	chr12:118451393-118476413:+	0.897607		ALE	n/a	chr12:118467671:118470423:+/chr12:118470489:118472416	85.6081	84.095	-1.51306	1.98	63.186	0.0523132	0.312787	No	No	No	No	No	No
PEBP1	chr12:118573864-118583395:+	0.151245		n/a	n/a	n/a	n/a	n/a	n/a					No	No	No	No	No	n/a
RPLP0andGCN1L1	chr12:120564448-120639014:-	0.736164		n/a	n/a	n/a	n/a	n/a	n/a					No	No	No	No	No	n/a
PXN	chr12:120648246-120703576:-	0.107143	0.553832	ALE	n/a	chr12:120647641:120651201/chr12:120653903:120655030:-	0.819131	2.02581	1.20668	-2.09	55.045	0.041448	0.293786	Yes	No	No	No	No	No
PXN	chr12:120648246-120703576:-	0.107143	0.553832	SE	chr12:120659426:120659561:-@chr12:120653363:120653464:-@chr12:120652906:120653076:-	chr12:120653363-120653464:-	44.9051	46.205	1.2999	-0.67	83.126	0.506447	0.744125	Yes	No	No	No	No	No
PXN	chr12:120648246-120703576:-	0.107143	0.553832	AFE	n/a	chr12:120653903:120655030:-/chr12:120703419:120703576:-	98.0164	95.9	-2.11636	1.98	58.675	0.0521073	0.312227	Yes	No	No	No	No	No
PXN	chr12:120648246-120703576:-	0.107143	0.553832	SE	chr12:120703420:120703563:-@chr12:120664165:120664920:-@chr12:120661954:120662180:-	chr12:120664165-120664920:-	47.1883	46.5902	-0.598105	0.33	83.939	0.738507	0.86972	Yes	No	No	No	No	No
COX6A1andGATC	chr12:120875894-120901556:+	0.24553		AFE	n/a	chr12:120875893:120876032:+/chr12:120884247:120884364:+	5.76453	7.68034	1.91581	-2.78	83.308	0.00675072	0.176249	No	No	No	No	No	No
COX6A1andGATC	chr12:120875894-120901556:+	0.24553		ALE	n/a	chr12:120878256:120878545:+/chr12:120897697:120903590	17.1296	18.6555	1.52591	-1.76	83.195	0.082585	0.363748	No	No	No	No	No	No
SRSF9	chr12:120897698-120907599:-	0.977647	0.553832	n/a	n/a	n/a	n/a	n/a	n/a					No	No	Yes	Yes	No	n/a
RNF10	chr12:120972107-121015396:+	0.598471	0.655389	n/a	n/a	n/a	n/a	n/a	n/a					No	No	No	No	No	n/a
C12orf43	chr12:121438291-121454283:-	0.193369	0.925338	n/a	n/a	n/a	n/a	n/a	n/a					No	No	No	No	No	n/a
P2RX4	chr12:121647659-121671909:+	0.977647		SE	chr12:121647933:121648101:+@chr12:121654937:121655084:+@chr12:121659716:121659787:+	chr12:121654937-121655084:+	96.8428	96.2497	-0.593085	1.22	74.711	0.226557	0.532783	No	No	No	No	No	No
RNF34	chr12:121837844-121868426:+	0.397085	0.637554	AFE	n/a	chr12:121837843:121839490:+/chr12:121865204:121868740	93.0584	93.6524	0.594021	-0.58	75.247	0.566428	0.780598	No	No	No	No	No	No
RNF34	chr12:121837844-121868426:+	0.397085	0.637554	ALE	n/a	chr12:121859907:121863415/chr12:121865204:121868740	61.4352	63.1917	1.75655	-0.76	76.021	0.451002	0.706293	No	No	No	No	No	No
KDM2B	chr12:121846402-122018921:-	0.184276		AFE	n/a	chr12:121859907:121863415/chr12:121904960:121905181:-	20.3223	24.2822	3.95993	-1.76	80.342	0.082621	0.363748	No	No	No	No	No	No
SETD1B	chr12:122242086-122270563:+	0.319975	0.00621856	AFE	n/a	chr12:122254938:122255200:+/chr12:122260395:122262786:+	36.9332	34.7376	-2.19556	1.85	67.529	0.0682264	0.338265	Yes	No	Yes	No	No	No
SETD1B	chr12:122242086-122270563:+	0.319975	0.00621856	AFE	n/a	chr12:122254938:122255200:+/chr12:122265356:122265556:+	50.2543	47.4072	-2.84705	1.75	61.074	0.0843051	0.367824	Yes	No	Yes	No	No	No
SETD1B	chr12:122242086-122270563:+	0.319975	0.00621856	ALE	n/a	chr12:122255241:122256784:+/chr12:122260395:122262786:+	62.023	59.4127	-2.61031	2.01	56.947	0.0495995	0.304999	Yes	No	Yes	No	No	No
SETD1B	chr12:122242086-122270563:+	0.319975	0.00621856	ALE	n/a	chr12:122255241:122256784:+/chr12:122267971:122270563:+	84.3373	81.8509	-2.48643	2.87	69.619	0.00544193	0.171405	Yes	No	Yes	No	No	No
OGFOD2andARL6IP4	chr12:123459227-123467463:+	0.137087	0.264478	A5SS	chr12:123465252:123465359|123465434:+@chr12:123465676:123465846:+	chr12:123465359-123465434:+	36.5619	37.109	0.54708	-0.24	83.355	0.814249	0.913104	No	No	No	No	No	No
OGFOD2andARL6IP4	chr12:123459227-123467463:+	0.137087	0.264478	A5SS	chr12:123465676:123465813|123465846:+@chr12:123466118:123466437:+	chr12:123465813-123465846:+	96.491	96.3534	-0.137573	0.48	83.364	0.634778	0.821697	No	No	No	No	No	No
OGFOD2andARL6IP4	chr12:123459227-123467463:+	0.137087	0.264478	A5SS	chr12:123465676:123465813|123465846:+@chr12:123466142:123466426:+	chr12:123465813-123465846:+	86.0365	85.9691	-0.0673329	0.12	83.173	0.907517	0.960636	No	No	No	No	No	No
RILPL2	chr12:123897683-123921322:-	0.452439	0.925338	SE	chr12:123920629:123921322:-@chr12:123915055:123915206:-@chr12:123907591:123907704:-	chr12:123915055-123915206:-	97.3107	97.2948	-0.0158997	0.05	82.629	0.957823	0.978834	No	No	No	No	No	No
UBCandSCARB1	chr12:125261402-125413143:-	0.19992	0.655982	A5SS	chr12:125398320:125397867|125398095:-@chr12:125396825:125397410:-	chr12:125397867-125398095:-	89.9427	89.9945	0.0518292	-0.14	82.163	0.885098	0.949918	Yes	No	No	No	No	No
UBCandSCARB1	chr12:125261402-125413143:-	0.19992	0.655982	A3SS	chr12:125399133:125399191:-@chr12:125398311|125398320:125397867:-	chr12:125398311-125398320:-	99.8666	99.7876	-0.0789858	2.77	82.435	0.0068751	0.176249	Yes	No	No	No	No	No
RAN	chr12:131356424-131362223:+	0.490592	1	SE	chr12:131356582:131356671:+@chr12:131357129:131357162:+@chr12:131357381:131357465:+	chr12:131357129-131357162:+	81.2755	82.9173	1.64183	-0.68	83.007	0.500179	0.73771	No	No	No	No	No	No
RAN	chr12:131356424-131362223:+	0.490592	1	A3SS	chr12:131356582:131356671:+@chr12:131357129|131357381:131357465:+	chr12:131357129-131357381:+	30.8031	34.5996	3.79654	-1.14	83.52	0.258939	0.552551	No	No	No	No	No	No
RAN	chr12:131356424-131362223:+	0.490592	1	RI	chr12:131357129-131357465:+@chr12:131357548-131357673:+	chr12:131357465-131357548:+	4.053	6.60326	2.55026	-1.26	51.19	0.211655	0.519878	No	No	No	No	No	No
SFRS8	chr12:132195626-132284283:+	0.918348	0.900826	n/a	n/a	n/a	n/a	n/a	n/a					No	No	No	No	No	n/a
bleefawby	chr12:132562348-132565004:-	0.698316	0.318547	n/a	n/a	n/a	n/a	n/a	n/a					Yes	No	No	No	No	n/a
ANKLE2	chr12:133302093-133338474:-	0.944796	0.738668	n/a	n/a	n/a	n/a	n/a	n/a					No	No	No	No	No	n/a
CHFRandGOLGA3	chr12:133345493-133532867:-	0.632647		SE	chr12:133447310:133447369:-@chr12:133446205:133446384:-@chr12:133438053:133438220:-	chr12:133446205-133446384:-	90.3052	91.5837	1.27852	-1.31	60.172	0.194199	0.510101	No	No	No	No	No	No
MPHOSPH8	chr13:20207837-20247598:+	0.89734	0.561152	A3SS	chr13:20244376:20244503:+@chr13:20244980|20245346:20245429:+	chr13:20244980-20245346:+	82.0307	82.0818	0.0511131	0.19	65.627	0.849429	0.931453	No	No	No	No	No	No
PSPC1	chr13:20244976-20357159:-	0.860899	1	ALE	n/a	chr13:20244975:20247980/chr13:20248080:20250385	41.7219	32.9537	-8.76817	2.94	60.513	0.00460234	0.171405	No	No	Yes	No	No	No
PSPC1	chr13:20244976-20357159:-	0.860899	1	AFE	n/a	chr13:20244975:20247980/chr13:20356525:20357159:-	83.1531	79.9894	-3.16364	1.75	70.923	0.0847916	0.368168	No	No	Yes	No	No	No
ZMYM5	chr13:20397621-20437777:-	0.00325995	0.462551	RI	chr13:20426330-20425829:-@chr13:20425588-20425495:-	chr13:20425829-20425588:-	53.4394	62.8049	9.3655	-3.18	77.926	0.00209351	0.13833	No	No	No	No	No	No
PARP4	chr13:24995064-25087294:-	0.502735	0.965522	ALE	n/a	chr13:25008532:25009661:-/chr13:25033401:25033620:-	5.71868	5.76093	0.042256	-0.21	81.539	0.833928	0.923615	Yes	No	No	No	No	No
PARP4	chr13:24995064-25087294:-	0.502735	0.965522	AFE	n/a	chr13:25008532:25009661:-/chr13:25050371:25050380:-	0	0.0298884	0.0298884	-1.32	48	0.191901	0.510006	Yes	No	No	No	No	No
RPL21andSNORD102andSNORA27	chr13:27825443-27831198:+	0.0509992	0.0486593	n/a	n/a	n/a	n/a	n/a	n/a					No	No	No	No	No	n/a
GTF3A	chr13:27998615-28010546:+	0.415143		n/a	n/a	n/a	n/a	n/a	n/a					Yes	No	No	No	No	n/a
MTIF3	chr13:28007471-28024683:-	0.108437	0.846732	n/a	n/a	n/a	n/a	n/a	n/a					Yes	No	No	No	No	n/a
POLR1D	chr13:28194881-28241559:+	0.147377	1	ALE	n/a	chr13:28197011:28197633:+/chr13:28224178:28226143:+	5.15267	6.28824	1.13558	-2.37	79.779	0.0202691	0.228233	No	No	No	No	No	No
POLR1D	chr13:28194881-28241559:+	0.147377	1	ALE	n/a	chr13:28197011:28197633:+/chr13:28239822:28241559:+	33.848	34.2391	0.391123	-0.35	80.967	0.725571	0.862966	No	No	No	No	No	No
PAN3	chr13:28712356-28869475:+	0.0570944	0.405137	n/a	n/a	n/a	n/a	n/a	n/a					No	No	No	No	Yes	n/a
POMP	chr13:29233141-29253091:+	0.869337		AFE	n/a	chr13:29233140:29234380:+/chr13:29234592:29235445:+	14.8483	15.7761	0.927764	-0.31	73.843	0.757323	0.882513	No	No	No	No	No	No
HMGB1	chr13:31032054-31192615:-	0.354628	0.900061	RI	chr13:31037831-31037668:-@chr13:31037489-31037344:-	chr13:31037668-31037489:-	1.11187	3.1536	2.04173	-1.01	48.768	0.319195	0.614163	Yes	No	No	No	No	No
N4BP2L2andN4BP2L1	chr13:32974607-33113084:-	0.217087	1	ALE	n/a	chr13:32998635:33001469:-/chr13:33090309:33092140:-	69.6726	69.2285	-0.444125	0.36	63.802	0.720594	0.861263	Yes	No	No	No	No	No
N4BP2L2andN4BP2L1	chr13:32974607-33113084:-	0.217087	1	AFE	n/a	chr13:33002040:33002338/chr13:33112594:33113588	12.3614	12.2689	-0.0925565	0.14	77.905	0.892645	0.954789	Yes	No	No	No	No	No
PDS5B	chr13:33160565-33352158:+	0.492242		A5SS	chr13:33338627:33338726|33338732:+@chr13:33344259:33344698:+	chr13:33338726-33338732:+	79.8959	81.8594	1.96357	-0.75	72.017	0.452969	0.706496	Yes	No	No	No	No	No
EXOSC8	chr13:37572953-37584518:+	0.780294		n/a	n/a	n/a	n/a	n/a	n/a					No	No	No	No	No	n/a
FAM48A	chr13:37583449-37633849:-	0.958212	1	AFE	n/a	chr13:37596147:37598330:-/chr13:37633331:37633849:-	19.8451	20.8129	0.967777	-0.81	83.265	0.420436	0.680511	No	No	No	No	No	No
FAM48A	chr13:37583449-37633849:-	0.958212	1	SE	chr13:37625625:37625720:-@chr13:37622701:37622736:-@chr13:37622015:37622073:-	chr13:37622701-37622736:-	45.8452	49.1706	3.32543	-0.77	76.999	0.44248	0.699563	No	No	No	No	No	No
FOXO1	chr13:41129801-41241190:-	0.847832		n/a	n/a	n/a	n/a	n/a	n/a					Yes	No	No	No	No	n/a
ELF1	chr13:41504518-41635799:-	0.400818		AFE	n/a	chr13:41593363:41593568:-/chr13:41634973:41635811	34.3055	32.8074	-1.4981	0.95	82.156	0.345721	0.628707	Yes	Yes	No	No	No	No
C13orf15	chr13:42031542-42045013:+	0.0187025	0.00782958	n/a	n/a	n/a	n/a	n/a	n/a					Yes	No	No	No	No	n/a
TSC22D1	chr13:45006280-45151454:-	0.64464	0.259174	n/a	n/a	n/a	n/a	n/a	n/a					No	No	No	No	No	n/a
KIAA1704	chr13:45563665-45607746:+	0.370621	1	AFE	n/a	chr13:45563159:45563914/chr13:45604954:45606536:+	41.4099	44.3639	2.95393	-1.43	67.212	0.157163	0.46992	Yes	No	No	No	No	No
KIAA1704	chr13:45563665-45607746:+	0.370621	1	AFE	n/a	chr13:45563159:45563914/chr13:45607155:45607746:+	41.0213	42.6767	1.65549	-0.76	75.825	0.447155	0.702675	Yes	No	No	No	No	No
KIAA1704	chr13:45563665-45607746:+	0.370621	1	ALE	n/a	chr13:45603373:45604555:+/chr13:45604954:45606536:+	35.4824	37.792	2.30954	-1.54	68.825	0.129013	0.439729	Yes	No	No	No	No	No
KIAA1704	chr13:45563665-45607746:+	0.370621	1	ALE	n/a	chr13:45603373:45604555:+/chr13:45607155:45607746:+	35.2217	36.1942	0.972502	-0.54	68.412	0.58905	0.793169	Yes	No	No	No	No	No
TPT1andSNORA31	chr13:45910734-45915439:-	0.0383833		SE	chr13:45912795:45912911:-@chr13:45911602:45911688:-@chr13:45911312:45911523:-	chr13:45911602-45911688:-	5.25078	7.16075	1.90996	-0.98	49.528	0.333966	0.621853	Yes	No	No	No	No	No
TPT1andSNORA31	chr13:45910734-45915439:-	0.0383833		A5SS	chr13:45912911:45912795|45912797:-@chr13:45911312:45911523:-	chr13:45912795-45912797:-	50.9677	50.3772	-0.590491	0.48	61.667	0.631411	0.820725	Yes	No	No	No	No	No
TPT1andSNORA31	chr13:45910734-45915439:-	0.0383833		SE	chr13:45914129:45914319:-@chr13:45913632:45913737:-@chr13:45912795:45912911:-	chr13:45913632-45913737:-	99.9065	99.826	-0.0805505	2.63	69.998	0.0105729	0.18973	Yes	No	No	No	No	No
TPT1andSNORA31	chr13:45910734-45915439:-	0.0383833		RI	chr13:45914319-45914129:-@chr13:45912911-45912795:-	chr13:45914129-45912911:-	99.4586	98.9748	-0.483746	2.62	68.282	0.0107788	0.189961	Yes	No	No	No	No	No
TPT1andSNORA31	chr13:45910734-45915439:-	0.0383833		A3SS	chr13:45915177:45915380:-@chr13:45914319|45914920:45914129:-	chr13:45914319-45914920:-	98.3702	98.1536	-0.216583	1.96	78.586	0.0534112	0.312787	Yes	No	No	No	No	No
TPT1andSNORA31	chr13:45910734-45915439:-	0.0383833		RI	chr13:45914920-45914847:-@chr13:45914319-45914129:-	chr13:45914847-45914319:-	1.93237	4.59828	2.6659	-1.32	48.831	0.191545	0.510006	Yes	No	No	No	No	No
TPT1andSNORA31	chr13:45910734-45915439:-	0.0383833		SE	chr13:45915177:45915380:-@chr13:45914847:45914920:-@chr13:45914129:45914319:-	chr13:45914847-45914920:-	99.2718	99.1478	-0.12399	2.2	78.275	0.0308247	0.269248	Yes	No	No	No	No	No
TPT1andSNORA31	chr13:45910734-45915439:-	0.0383833		SE	chr13:45915177:45915380:-@chr13:45914847:45914955:-@chr13:45914129:45914319:-	chr13:45914847-45914955:-	98.4896	98.2425	-0.247079	2.15	78.876	0.0344904	0.278875	Yes	No	No	No	No	No
TPT1andSNORA31	chr13:45910734-45915439:-	0.0383833		A3SS	chr13:45915177:45915380:-@chr13:45914920|45914955:45914847:-	chr13:45914920-45914955:-	3.56003	6.91366	3.35363	-1.63	52.302	0.108419	0.407933	Yes	No	No	No	No	No
COG3	chr13:46039030-46110836:+	0.995311	0.818542	ALE	n/a	chr13:46040651:46040759:+/chr13:46050335:46050482:+	81.3694	81.9768	0.607431	-0.23	73.248	0.822248	0.915783	No	No	No	No	No	No
LCP1	chr13:46700051-46786022:-	0.220815		n/a	n/a	n/a	n/a	n/a	n/a					Yes	Yes	No	No	No	n/a
ESD	chr13:47345373-47371821:-	0.272966		n/a	n/a	n/a	n/a	n/a	n/a					No	No	No	No	No	n/a
MED4	chr13:48627460-48669277:-	0.503819	0.818703	n/a	n/a	n/a	n/a	n/a	n/a					No	No	No	No	No	n/a
ITM2B	chr13:48807274-48837723:+	0.287581		n/a	n/a	n/a	n/a	n/a	n/a					Yes	No	No	No	No	n/a
RCBTB2	chr13:49062911-49110117:-	0.30494		n/a	n/a	n/a	n/a	n/a	n/a					Yes	No	No	No	No	n/a
EBPL	chr13:50234810-50265732:-	0.394606		SE	chr13:50265390:50265606:-@chr13:50237193:50237331:-@chr13:50234865:50235344:-	chr13:50237193-50237331:-	94.0201	93.67	-0.350045	0.47	80.294	0.638638	0.821962	No	No	No	No	No	No
DLEU1	chr13:50656305-51298199:+	0.168084	0.553832	SE	chr13:50656305:50656693:+@chr13:50657278:50657330:+@chr13:50678840:50681354:+	chr13:50657278-50657330:+	81.0351	82.8749	1.83976	-0.94	74.785	0.352228	0.630441	Yes	No	No	No	No	No
WDFY2	chr13:52158167-52341109:+	0.202235	0.257537	ALE	n/a	chr13:52333875:52336240:+/chr13:52336539:52341109:+	40.4474	41.4353	0.987874	-0.89	75.889	0.378869	0.646407	Yes	No	No	No	No	No
DHRS12	chr13:52342129-52378292:-	0.250607		SE	chr13:52373670:52373803:-@chr13:52371962:52372044:-@chr13:52365301:52365393:-	chr13:52371962-52372044:-	86.3684	88.1441	1.77568	-1.28	74.655	0.205833	0.516479	No	No	No	No	No	No
ALG11andUTP14C	chr13:52586533-52608191:+	0.368623		n/a	n/a	n/a	n/a	n/a	n/a					No	No	No	No	No	n/a
CKAP2	chr13:53029490-53050766:+	0.743898		n/a	n/a	n/a	n/a	n/a	n/a					No	No	No	No	No	n/a
TBC1D4	chr13:75858292-76080361:-	0.339887	0.00179774	n/a	n/a	n/a	n/a	n/a	n/a					Yes	No	No	No	No	n/a
CLN5	chr13:77564810-77582901:+	0.923774	0.956482	AFE	n/a	chr13:77564809:77566406:+/chr13:77574334:77576655	93.2392	92.1221	-1.11703	2.49	83.888	0.0148293	0.216983	No	No	No	No	No	No
CLN5	chr13:77564810-77582901:+	0.923774	0.956482	ALE	n/a	chr13:77570036:77570419:+/chr13:77574334:77576655	54.5131	54.1056	-0.407562	0.45	72.885	0.656971	0.831904	No	No	No	No	No	No
FBXL3	chr13:77566519-77601332:-	0.339887	0.278726	ALE	n/a	chr13:77574334:77576655/chr13:77579329:77581925:-	68.3505	68.7361	0.385578	-0.46	65.723	0.646623	0.825429	No	No	No	No	No	No
FBXL3	chr13:77566519-77601332:-	0.339887	0.278726	SE	chr13:77600962:77601331:-@chr13:77595648:77595996:-@chr13:77592735:77592857:-	chr13:77595648-77595996:-	98.5632	98.1695	-0.393732	1.37	77.637	0.175408	0.490067	No	No	No	No	No	No
GPR183	chr13:99946537-99959749:-	0.53672		n/a	n/a	n/a	n/a	n/a	n/a					Yes	No	No	No	No	n/a
TPP2	chr13:103249289-103331779:+	0.918348		n/a	n/a	n/a	n/a	n/a	n/a					Yes	No	No	No	No	n/a
BIVMandERCC5	chr13:103450919-103528351:+	0.284384		RI	chr13:103506107-103506222:+@chr13:103506638-103506724:+	chr13:103506222-103506638:+	24.6599	26.9557	2.29583	-0.61	75.433	0.541668	0.763329	Yes	No	No	No	No	No
ARGLU1	chr13:107194021-107220475:-	0.230298	0.702177	RI	chr13:107212005-107211780:-@chr13:107209479-107209396:-	chr13:107209479-107211780:-	43.5667	47.6171	4.05038	-1.66	80.472	0.101662	0.394024	No	No	No	No	Yes	Yes
ARGLU1	chr13:107194021-107220475:-	0.230298	0.702177	SE	chr13:107211780:107212005:-@chr13:107209907:107209964:-@chr13:107209396:107209479:-	chr13:107209907-107209964:-	52.6046	56.3624	3.75785	-1.25	82.239	0.213072	0.521113	No	No	No	No	Yes	Yes
TNFSF13B	chr13:108921976-108960832:+	0.74636		n/a	n/a	n/a	n/a	n/a	n/a					No	No	No	No	No	n/a
CARKDandING1	chr13:111267808-111373830:+	0.130031		n/a	n/a	n/a	n/a	n/a	n/a					No	No	No	No	No	n/a
CARS2	chr13:111293754-111365947:-	0.109507		n/a	n/a	n/a	n/a	n/a	n/a					No	No	No	No	No	n/a
ANKRD10	chr13:111530882-111567453:-	0.628994		n/a	n/a	n/a	n/a	n/a	n/a					No	No	No	No	Yes	n/a
TMCO3	chr13:114145155-114206807:+	0.189328		n/a	n/a	n/a	n/a	n/a	n/a					No	No	No	No	No	n/a
UPF3A	chr13:115047059-115071292:+	0.765949	0.553832	AFE	n/a	chr13:115047058:115047321:+/chr13:115057079:115057462:+	42.9309	41.5251	-1.40583	0.5	62.763	0.617801	0.811473	No	No	No	No	No	No
TMEM55B	chr14:20925151-20929771:-	0.470245	0.789495	n/a	n/a	n/a	n/a	n/a	n/a					Yes	No	No	No	No	n/a
PNP	chr14:20937112-20946164:+	0.107143		n/a	n/a	n/a	n/a	n/a	n/a					Yes	No	No	No	No	n/a
METT11D1	chr14:21457929-21465195:+	0.871127		RI	chr14:21458389-21458542:+@chr14:21458623-21458757:+	chr14:21458542-21458623:+	26.7462	30.4759	3.72966	-1.31	83.791	0.193494	0.510101	No	No	No	No	No	No
METT11D1	chr14:21457929-21465195:+	0.871127		A3SS	chr14:21458389:21458757:+@chr14:21460251|21460283:21460364:+	chr14:21460251-21460283:+	88.6055	86.3434	-2.26206	2.02	80.905	0.0461668	0.303459	No	No	No	No	No	No
HNRNPC	chr14:21677295-21737653:-	0.0404021		SE	chr14:21737457:21737600:-@chr14:21730760:21731988:-@chr14:21702112:21702388:-	chr14:21730760-21731988:-	58.139	63.3429	5.20384	-2.91	83.426	0.00467002	0.171405	Yes	No	Yes	Yes	No	No
CHD8	chr14:21853354-21924230:-	0.331567	0.125268	n/a	n/a	n/a	n/a	n/a	n/a					No	Yes	No	No	No	n/a
RAB2B	chr14:21926859-21945092:-	0.205813	0.974182	n/a	n/a	n/a	n/a	n/a	n/a					No	No	No	No	No	n/a
METTL3	chr14:21965997-21979517:-	0.443526	0.449026	n/a	n/a	n/a	n/a	n/a	n/a					No	No	No	No	No	n/a
TRAV37	chr14:22080801-23021100:+	0.00151095	0.561848	AFE	n/a	chr14:22110660:22111235:+/chr14:22180545:22180617:+	65.9825	64.9114	-1.07102	0.52	62.933	0.606128	0.805304	No	No	No	No	Yes	No
TRAV37	chr14:22080801-23021100:+	0.00151095	0.561848	AFE	n/a	chr14:22110660:22111235:+/chr14:22314717:22314989:+	79.8613	80.4812	0.619924	-0.51	64.306	0.612189	0.808832	No	No	No	No	Yes	No
TRAV37	chr14:22080801-23021100:+	0.00151095	0.561848	AFE	n/a	chr14:22110660:22111235:+/chr14:22386293:22386481:+	78.5925	75.2477	-3.3448	2.22	74.054	0.0297966	0.268985	No	No	No	No	Yes	No
TRAV37	chr14:22080801-23021100:+	0.00151095	0.561848	AFE	n/a	chr14:22110660:22111235:+/chr14:22475742:22475916:+	80.1302	78.7536	-1.37656	1.15	62.58	0.255451	0.551077	No	No	No	No	Yes	No
TRAV37	chr14:22080801-23021100:+	0.00151095	0.561848	AFE	n/a	chr14:22110660:22111235:+/chr14:22564265:22564393:+	51.7591	49.7197	-2.0394	0.74	70.354	0.462515	0.713907	No	No	No	No	Yes	No
TRAV37	chr14:22080801-23021100:+	0.00151095	0.561848	AFE	n/a	chr14:22110660:22111235:+/chr14:22670350:22670516:+	58.5381	58.7039	0.165853	-0.08	74.197	0.933657	0.970341	No	No	No	No	Yes	No
TRAV37	chr14:22080801-23021100:+	0.00151095	0.561848	AFE	n/a	chr14:22110660:22111235:+/chr14:22788438:22788671:+	72.8379	72.2952	-0.542769	0.34	64.968	0.73314	0.866465	No	No	No	No	Yes	No
TRAV37	chr14:22080801-23021100:+	0.00151095	0.561848	AFE	n/a	chr14:22110660:22111235:+/chr14:22918131:22919131:+	57.584	43.4353	-14.1487	3.16	77.34	0.00226457	0.141264	No	No	No	No	Yes	No
TRAV37	chr14:22080801-23021100:+	0.00151095	0.561848	AFE	n/a	chr14:22110660:22111235:+/chr14:22927036:22928148:+	17.7189	12.7389	-4.97999	1.7	49.053	0.0946994	0.383576	No	No	No	No	Yes	No
TRAV37	chr14:22080801-23021100:+	0.00151095	0.561848	AFE	n/a	chr14:22110660:22111235:+/chr14:22951091:22951335:+	52.4643	49.5753	-2.88904	1.14	56.721	0.259735	0.553109	No	No	No	No	Yes	No
TRAV37	chr14:22080801-23021100:+	0.00151095	0.561848	AFE	n/a	chr14:22110660:22111235:+/chr14:22951841:22952058	57.0174	58.6333	1.61587	-0.84	67.696	0.404939	0.66806	No	No	No	No	Yes	No
TRAV37	chr14:22080801-23021100:+	0.00151095	0.561848	AFE	n/a	chr14:22110660:22111235:+/chr14:22961823:22961894:+	62.9023	60.069	-2.83325	1.49	79.284	0.139588	0.449685	No	No	No	No	Yes	No
TRAV37	chr14:22080801-23021100:+	0.00151095	0.561848	AFE	n/a	chr14:22110660:22111235:+/chr14:22964890:22964949:+	71.8038	71.7792	-0.024579	0.01	74.713	0.989819	0.996507	No	No	No	No	Yes	No
TRAV37	chr14:22080801-23021100:+	0.00151095	0.561848	AFE	n/a	chr14:22110660:22111235:+/chr14:22970534:22971160:+	40.8722	39.7793	-1.09297	0.52	64.798	0.602005	0.802002	No	No	No	No	Yes	No
TRAV37	chr14:22080801-23021100:+	0.00151095	0.561848	AFE	n/a	chr14:22110660:22111235:+/chr14:22975119:22976023:+	21.3155	19.208	-2.10748	0.74	45.757	0.460813	0.712381	No	No	No	No	Yes	No
TRAV37	chr14:22080801-23021100:+	0.00151095	0.561848	AFE	n/a	chr14:22110660:22111235:+/chr14:22978221:22978394:+	58.4256	58.9564	0.530788	-0.27	62.296	0.788999	0.900168	No	No	No	No	Yes	No
TRAV37	chr14:22080801-23021100:+	0.00151095	0.561848	AFE	n/a	chr14:22110660:22111235:+/chr14:22992572:22992627:+	71.6897	73.1266	1.43691	-0.83	64.598	0.407623	0.669733	No	No	No	No	Yes	No
TRAV37	chr14:22080801-23021100:+	0.00151095	0.561848	AFE	n/a	chr14:22110660:22111235:+/chr14:22994468:22994685:+	61.6523	59.5512	-2.10105	0.97	61.498	0.333814	0.621853	No	No	No	No	Yes	No
TRAV37	chr14:22080801-23021100:+	0.00151095	0.561848	AFE	n/a	chr14:22110660:22111235:+/chr14:23000641:23000948:+	42.6811	41.1185	-1.56256	0.64	58.448	0.526629	0.751682	No	No	No	No	Yes	No
TRAV37	chr14:22080801-23021100:+	0.00151095	0.561848	AFE	n/a	chr14:22110660:22111235:+/chr14:23001445:23001511:+	69.6905	68.2839	-1.40657	0.71	66.08	0.479047	0.722812	No	No	No	No	Yes	No
TRAV37	chr14:22080801-23021100:+	0.00151095	0.561848	AFE	n/a	chr14:22110660:22111235:+/chr14:23004495:23004562:+	84.9591	84.644	-0.315103	0.32	65.996	0.748014	0.876438	No	No	No	No	Yes	No
TRAV37	chr14:22080801-23021100:+	0.00151095	0.561848	AFE	n/a	chr14:22110660:22111235:+/chr14:23009140:23009249:+	70.6609	70.4077	-0.253207	0.17	71.97	0.86844	0.939973	No	No	No	No	Yes	No
TRAV37	chr14:22080801-23021100:+	0.00151095	0.561848	AFE	n/a	chr14:22110660:22111235:+/chr14:23012126:23012183:+	81.058	80.1976	-0.86041	0.57	55.265	0.570675	0.782849	No	No	No	No	Yes	No
TRAV37	chr14:22080801-23021100:+	0.00151095	0.561848	ALE	n/a	chr14:22180792:22181698:+/chr14:22315108:22315403:+	62.1667	64.989	2.82231	-1.42	43.837	0.163492	0.477454	No	No	No	No	Yes	No
TRAV37	chr14:22080801-23021100:+	0.00151095	0.561848	ALE	n/a	chr14:22180792:22181698:+/chr14:22386640:22387085:+	60.6055	57.36	-3.24551	1.86	64.087	0.0668446	0.336582	No	No	No	No	Yes	No
TRAV37	chr14:22080801-23021100:+	0.00151095	0.561848	ALE	n/a	chr14:22180792:22181698:+/chr14:22476051:22476422:+	61.3469	60.803	-0.543851	0.38	79.687	0.704021	0.852581	No	No	No	No	Yes	No
TRAV37	chr14:22080801-23021100:+	0.00151095	0.561848	ALE	n/a	chr14:22180792:22181698:+/chr14:22564598:22564905:+	44.1899	43.8679	-0.322006	0.13	56.872	0.89488	0.955234	No	No	No	No	Yes	No
TRAV37	chr14:22080801-23021100:+	0.00151095	0.561848	ALE	n/a	chr14:22180792:22181698:+/chr14:22670975:22671260:+	51.1451	53.3031	2.15798	-0.9	59.792	0.372648	0.642351	No	No	No	No	Yes	No
TRAV37	chr14:22080801-23021100:+	0.00151095	0.561848	ALE	n/a	chr14:22180792:22181698:+/chr14:22788839:22789362:+	47.5143	49.4824	1.96811	-0.94	61.378	0.349395	0.628707	No	No	No	No	Yes	No
TRAV37	chr14:22080801-23021100:+	0.00151095	0.561848	ALE	n/a	chr14:22180792:22181698:+/chr14:22934524:22935574:+	74.9576	64.8644	-10.0932	3.04	83.427	0.00317413	0.161181	No	No	No	No	Yes	No
TRAV37	chr14:22080801-23021100:+	0.00151095	0.561848	ALE	n/a	chr14:22180792:22181698:+/chr14:23020549:23021100:+	97.0486	96.8272	-0.221418	1.31	66.372	0.19482	0.510101	No	No	No	No	Yes	No
MGC40069	chr14:22320498-22330776:+	0.98673	0.553832	n/a	n/a	n/a	n/a	n/a	n/a					Yes	No	No	No	No	n/a
yurumi	chr14:22446699-22447363:+	0.974889	0.553832	n/a	n/a	n/a	n/a	n/a	n/a					Yes	No	No	No	No	n/a
sneetoy	chr14:22771868-22772454:+	0.675402	0.553832	n/a	n/a	n/a	n/a	n/a	n/a					Yes	No	No	No	No	n/a
OXA1L	chr14:23235245-23241529:+	0.0346454		RI	chr14:23235885-23235973:+@chr14:23236457-23236618:+	chr14:23235973-23236457:+	2.71049	5.87324	3.16275	-1.53	50.858	0.13249	0.444502	No	No	No	No	No	No
OXA1L	chr14:23235245-23241529:+	0.0346454		RI	chr14:23239000-23239143:+@chr14:23239402-23239834:+	chr14:23239143-23239402:+	4.65283	8.6382	3.98538	-1.75	65.346	0.0845222	0.367824	No	No	No	No	No	No
OXA1L	chr14:23235245-23241529:+	0.0346454		RI	chr14:23239402-23239834:+@chr14:23240014-23240118:+	chr14:23239834-23240014:+	6.70975	11.0405	4.33078	-1.95	56.036	0.0559759	0.314641	No	No	No	No	No	No
MRPL52	chr14:23299088-23329064:+	0.172622	1	RI	chr14:23299092-23299149:+@chr14:23299259-23299319:+	chr14:23299149-23299259:+	45.2778	42.8947	-2.38305	0.68	78.046	0.499038	0.737601	No	No	No	No	No	No
MRPL52	chr14:23299088-23329064:+	0.172622	1	RI	chr14:23299092-23299149:+@chr14:23299262-23299319:+	chr14:23299149-23299262:+	86.4187	85.0766	-1.34214	0.91	75.079	0.366325	0.639202	No	No	No	No	No	No
MRPL52	chr14:23299088-23329064:+	0.172622	1	A3SS	chr14:23299092:23299149:+@chr14:23299259|23299262:23299319:+	chr14:23299259-23299262:+	87.0341	86.3583	-0.675871	0.74	80.732	0.462089	0.713617	No	No	No	No	No	No
MRPL52	chr14:23299088-23329064:+	0.172622	1	SE	chr14:23299396:23299463:+@chr14:23302627:23302691:+@chr14:23303381:23304251:+	chr14:23302627-23302691:+	98.642	98.7957	0.153752	-0.93	71.505	0.354493	0.63102	No	No	No	No	No	No
LRP10	chr14:23340822-23350918:+	0.864889		n/a	n/a	n/a	n/a	n/a	n/a					Yes	No	No	No	No	n/a
JUBandHAUS4	chr14:23415359-23451856:-	0.899635	1	SE	chr14:23421537:23421668:-@chr14:23420764:23420898:-@chr14:23419523:23419619:-	chr14:23420764-23420898:-	98.342	98.0528	-0.289161	1.02	84	0.311325	0.607641	Yes	Yes	No	No	No	No
ACIN1	chr14:23527765-23564823:-	0.866399	0.54117	A3SS	chr14:23533564:23533697:-@chr14:23533430|23533466:23533314:-	chr14:23533430-23533466:-	93.994	93.8521	-0.141937	0.91	56.561	0.367071	0.639411	No	Yes	No	No	Yes	No
ACIN1	chr14:23527765-23564823:-	0.866399	0.54117	AFE	n/a	chr14:23539431:23540827:-/chr14:23563899:23570974	94.1449	90.5117	-3.63318	2.97	77.345	0.00398019	0.170352	No	Yes	No	No	Yes	No
ACIN1	chr14:23527765-23564823:-	0.866399	0.54117	SE	chr14:23559731:23559842:-@chr14:23559191:23559310:-@chr14:23550957:23551045:-	chr14:23559191-23559310:-	90.6609	87.8607	-2.80027	0.19	48.592	0.853691	0.932091	No	Yes	No	No	Yes	No
JPH4andAP1G2	chr14:24028771-24048399:-	0.397085	0.553832	RI	chr14:24031624-24031497:-@chr14:24031275-24031171:-	chr14:24031497-24031275:-	8.19781	16.2314	8.03361	-2.81	70.168	0.00650371	0.176249	No	No	No	No	No	No
DHRS4	chr14:24422795-24438488:+	0.300487	0.405137	n/a	n/a	n/a	n/a	n/a	n/a					No	No	No	No	No	n/a
PCK2	chr14:24563262-24579807:+	0.42592	0.00654138	n/a	n/a	n/a	n/a	n/a	n/a					Yes	No	No	No	No	n/a
DCAF11andFITM1	chr14:24583353-24602058:+	0.780294		A5SS	chr14:24584752:24584935|24584958:+@chr14:24586126:24586253:+	chr14:24584935-24584958:+	97.7438	97.5719	-0.17191	0.51	78.605	0.614321	0.809325	Yes	No	No	No	No	No
RNF31andIRF9	chr14:24615888-24636611:+	0.139983	0.561152	AFE	n/a	chr14:24613608:24617099/chr14:24626498:24626613:+	77.9187	78.4159	0.4972	-0.49	74.609	0.62362	0.816594	No	No	No	No	No	No
RNF31andIRF9	chr14:24615888-24636611:+	0.139983	0.561152	ALE	n/a	chr14:24619269:24620588:+/chr14:24635330:24636611:+	39.2359	38.0519	-1.18398	0.96	67.94	0.340432	0.62611	No	No	No	No	No	No
RNF31andIRF9	chr14:24615888-24636611:+	0.139983	0.561152	RI	chr14:24633087-24633168:+@chr14:24633272-24633343:+	chr14:24633168-24633272:+	6.21125	12.5853	6.37409	-2.59	66.958	0.0116505	0.193916	No	No	No	No	No	No
NEDD8_	chr14:24649339-24701854:-	0.0446302		ALE	n/a	chr14:24656605:24660062/chr14:24686056:24686429:-	93.7424	93.5417	-0.200697	0.69	78.064	0.490112	0.730702	No	No	No	No	No	No
NEDD8_	chr14:24649339-24701854:-	0.0446302		AFE	n/a	chr14:24664514:24664929:-/chr14:24701455:24702053	81.1935	79.6954	-1.49812	1.28	72.152	0.202979	0.512935	No	No	No	No	No	No
GMPR2	chr14:24701639-24708474:+	0.0329033	0.874117	SE	chr14:24702685:24702804:+@chr14:24703313:24703447:+@chr14:24704943:24705026:+	chr14:24703313-24703447:+	35.5583	33.987	-1.57134	0.68	81.434	0.497451	0.736667	No	No	No	No	No	No
TINF2	chr14:24708846-24712308:-	0.296367	0.0266281	SE	chr14:24711347:24711841:-@chr14:24711096:24711127:-@chr14:24710881:24710982:-	chr14:24711096-24711127:-	98.2196	97.8122	-0.407358	1.36	80.701	0.177806	0.493246	No	No	No	No	No	No
swupy	chr14:24740413-24768067:+	0.674783	0.655389	n/a	n/a	n/a	n/a	n/a	n/a					Yes	No	No	No	No	n/a
CIDEB	chr14:24774302-24781244:-	0.583153	0.958285	n/a	n/a	n/a	n/a	n/a	n/a					No	No	No	No	No	n/a
LTB4R	chr14:24780655-24787241:+	0.100151	0.314803	n/a	n/a	n/a	n/a	n/a	n/a					No	No	No	No	No	n/a
SDR39U1	chr14:24908401-24912111:-	0.770429	0.975703	n/a	n/a	n/a	n/a	n/a	n/a					No	No	No	No	No	n/a
HECTD1	chr14:31569318-31677265:-	0.0379876		ALE	n/a	chr14:31569317:31570273:-/chr14:31582309:31582395:-	30.8538	33.3346	2.48077	-1.93	61.795	0.0588243	0.319849	Yes	No	No	No	No	No
HECTD1	chr14:31569318-31677265:-	0.0379876		AFE	n/a	chr14:31570385:31570598:-/chr14:31637503:31637678:-	25.9237	28.2235	2.29987	-1.18	79.729	0.239828	0.538987	Yes	No	No	No	No	No
SRP54	chr14:35445312-35498773:+	0.723138	0.0867335	AFE	n/a	chr14:35451629:35452421/chr14:35483007:35483108:+	86.1429	83.472	-2.67088	4.4	77.39	3.46571e-05	0.0242334	No	No	No	No	No	No
SRP54	chr14:35445312-35498773:+	0.723138	0.0867335	ALE	n/a	chr14:35482551:35482700:+/chr14:35491773:35492576:+	27.5836	28.115	0.531387	-0.66	80.93	0.511111	0.746242	No	No	No	No	No	No
KIAA0391andPSMA6	chr14:35590471-35787929:+	0.293405	0.569061	SE	chr14:35591758:35592116:+@chr14:35595941:35595988:+@chr14:35596685:35596817:+	chr14:35595941-35595988:+	96.0971	95.7349	-0.362127	0.67	82.542	0.506949	0.744125	Yes	No	No	No	No	No
NFKBIA	chr14:35870714-35874597:-	0.297431	0.781367	A3SS	chr14:35871977:35872065:-@chr14:35871740|35871869:35871600:-	chr14:35871740-35871869:-	99.6878	99.638	-0.0497635	1.17	83.88	0.245674	0.542295	Yes	No	No	No	No	No
NFKBIA	chr14:35870714-35874597:-	0.297431	0.781367	A3SS	chr14:35872356:35872566:-@chr14:35871869|35872065:35871600:-	chr14:35871869-35872065:-	99.2451	98.9406	-0.304492	1.58	83.451	0.118813	0.422007	Yes	No	No	No	No	No
NFKBIA	chr14:35870714-35874597:-	0.297431	0.781367	RI	chr14:35872065-35871977:-@chr14:35871740-35871600:-	chr14:35871977-35871740:-	99.2765	99.1579	-0.1186	1.21	83.989	0.231378	0.535265	Yes	No	No	No	No	No
NFKBIA	chr14:35870714-35874597:-	0.297431	0.781367	RI	chr14:35872065-35871977:-@chr14:35871869-35871600:-	chr14:35871977-35871869:-	15.1822	19.315	4.1328	-1.93	69.134	0.0578732	0.318144	Yes	No	No	No	No	No
NFKBIA	chr14:35870714-35874597:-	0.297431	0.781367	SE	chr14:35872356:35872566:-@chr14:35871977:35872065:-@chr14:35871600:35871869:-	chr14:35871977-35872065:-	99.548	99.3492	-0.19879	1.69	82.93	0.0957225	0.383646	Yes	No	No	No	No	No
NFKBIA	chr14:35870714-35874597:-	0.297431	0.781367	RI	chr14:35872566-35872356:-@chr14:35872065-35871600:-	chr14:35872356-35872065:-	13.0345	18.1417	5.10722	-2.14	72.912	0.0356923	0.280279	Yes	No	No	No	No	No
LOC644589	chr14:45759127-45759688:+	0.999094		n/a	n/a	n/a	n/a	n/a	n/a					No	No	No	No	No	n/a
RPS29andRPL32P29	chr14:50039710-50065882:-	0.169157		ALE	n/a	chr14:50043389:50044571:-/chr14:50050283:50050393:-	89.4907	89.0279	-0.462823	1.1	73.259	0.273205	0.56573	No	No	No	No	No	No
C14orf104	chr14:50091875-50101948:-	0.163751	0.461043	SE	chr14:50100005:50101948:-@chr14:50094730:50094873:-@chr14:50091892:50092766:-	chr14:50094730-50094873:-	60.2816	57.6364	-2.64518	0.71	71.361	0.478656	0.722809	No	No	No	No	No	No
KLHDC2	chr14:50233919-50295619:+	0.985097		RI	chr14:50246313-50246393:+@chr14:50246466-50246524:+	chr14:50246393-50246466:+	14.3672	20.0692	5.702	-1.7	82.66	0.0924579	0.379978	No	No	No	No	No	No
GNG2	chr14:52292914-52446060:+	0.574449	0.00659633	SE	chr14:52327133:52327508:+@chr14:52344339:52344375:+@chr14:52417368:52417483:+	chr14:52344339-52344375:+	96.3395	96.7178	0.378296	-0.92	83.455	0.362397	0.636426	Yes	No	No	No	No	No
PTGER2	chr14:52781016-52795974:+	0.995244		n/a	n/a	n/a	n/a	n/a	n/a					Yes	No	No	No	No	n/a
PELI2	chr14:56746392-56768243:+	0.282458	0.0265939	n/a	n/a	n/a	n/a	n/a	n/a					Yes	No	No	No	No	n/a
MUDENG	chr14:57735169-57763385:+	0.89734		AFE	n/a	chr14:57735168:57736106/chr14:57757158:57763385:+	14.9588	15.0486	0.0898534	-0.13	83.412	0.895804	0.95527	No	No	No	No	No	No
MUDENG	chr14:57735169-57763385:+	0.89734		ALE	n/a	chr14:57740961:57743019:+/chr14:57757158:57763385:+	18.442	19.4	0.957937	-1.38	80.133	0.170865	0.484273	No	No	No	No	No	No
C14orf37	chr14:58466144-58862359:-	0.294042	0.640678	ALE	n/a	chr14:58732082:58735324/chr14:58759963:58762531:-	24.3012	27.2674	2.96617	-1.37	78.967	0.174816	0.489484	No	No	No	No	No	No
C14orf37	chr14:58466144-58862359:-	0.294042	0.640678	AFE	n/a	chr14:58732082:58735324/chr14:58764672:58764856:-	52.4305	54.0689	1.63837	-1.2	83.937	0.232048	0.535367	No	No	No	No	No	No
PSMA3	chr14:58711453-58738954:+	0.424123		n/a	n/a	n/a	n/a	n/a	n/a					No	No	No	No	No	n/a
hiyumi	chr14:62011650-62015415:+	0.47108	0.409447	AFE/ALE	n/a	chr14:62011649:62012209/chr14:62015033:62015415:+	61.6916	57.514	-4.17768	1.43	122.25	0.15646	0.46972	Yes	No	No	No	No	No
HIF1AandSNAPC1	chr14:62162118-62263145:+	0.223864		AFE	n/a	chr14:62199135:62199242:+/chr14:62205258:62207345:+	9.8324	11.2183	1.38593	-1.78	79.449	0.0790404	0.361669	Yes	No	No	No	No	No
HIF1AandSNAPC1	chr14:62162118-62263145:+	0.223864		ALE	n/a	chr14:62203606:62203867:+/chr14:62205258:62207345:+	8.74655	9.62056	0.874004	-1.26	80.333	0.211699	0.519878	Yes	No	No	No	No	No
SYNE2	chr14:64319302-64693172:+	0.142413	0.409447	n/a	n/a	n/a	n/a	n/a	n/a					Yes	No	No	No	No	n/a
ZBTB1	chr14:64970431-65000408:+	0.084511	1	n/a	n/a	n/a	n/a	n/a	n/a					Yes	No	No	No	No	n/a
CHURC1andFNTB	chr14:65381079-65529372:+	0.130031	0.196703	SE	chr14:65390709:65390844:+@chr14:65392728:65392798:+@chr14:65410017:65411309:+	chr14:65392728-65392798:+	99.0587	98.8859	-0.172871	1.04	82.674	0.300716	0.59579	Yes	No	No	No	No	No
CHURC1andFNTB	chr14:65381079-65529372:+	0.130031	0.196703	ALE	n/a	chr14:65398855:65402086:+/chr14:65410016:65411309:+	11.9791	13.1394	1.16036	-0.81	74.265	0.421158	0.680943	Yes	No	No	No	No	No
veypo	chr14:65412183-65413319:+	0.804518		n/a	n/a	n/a	n/a	n/a	n/a					Yes	No	No	No	No	n/a
MAX	chr14:65472819-65569414:-	0.256042	1	A5SS	chr14:65544146:65544046|65544062:-@chr14:65541845:65543381:-	chr14:65544046-65544062:-	86.9435	86.7139	-0.229672	0.17	80.567	0.861971	0.936792	Yes	Yes	No	No	Yes	Yes
MAX	chr14:65472819-65569414:-	0.256042	1	SE	chr14:65544631:65544754:-@chr14:65544046:65544146:-@chr14:65541845:65543381:-	chr14:65544046-65544146:-	39.0123	39.4754	0.463081	-0.24	83.682	0.807539	0.910914	Yes	Yes	No	No	Yes	Yes
MAX	chr14:65472819-65569414:-	0.256042	1	SE	chr14:65544631:65544754:-@chr14:65544062:65544146:-@chr14:65541845:65543381:-	chr14:65544062-65544146:-	43.1756	43.2776	0.102006	-0.05	83.652	0.957289	0.978834	Yes	Yes	No	No	Yes	Yes
MAX	chr14:65472819-65569414:-	0.256042	1	SE	chr14:65569022:65569237:-@chr14:65568264:65568290:-@chr14:65560426:65560533:-	chr14:65568264-65568290:-	20.7149	24.0363	3.32136	-1.28	82.756	0.205764	0.516479	Yes	Yes	No	No	Yes	No
SRSF5	chr14:70193617-70238723:+	0.0104139	0.789318	A5SS	chr14:70233811:70233972|70234097:+@chr14:70234855:70234999:+	chr14:70233972-70234097:+	58.2169	60.1581	1.94118	-1.27	83.976	0.20692	0.517903	Yes	No	Yes	Yes	Yes	No
SRSF5	chr14:70193617-70238723:+	0.0104139	0.789318	RI	chr14:70234855-70234999:+@chr14:70235321-70235391:+	chr14:70234999-70235321:+	6.2773	10.4967	4.21939	-1.98	56.901	0.0526275	0.312787	Yes	No	Yes	Yes	Yes	No
SRSF5	chr14:70193617-70238723:+	0.0104139	0.789318	RI	chr14:70235515-70235613:+@chr14:70235899-70237257:+	chr14:70235613-70235899:+	9.58874	16.1368	6.5481	-2.64	65.629	0.0104238	0.18973	Yes	No	Yes	Yes	Yes	No
SRSF5	chr14:70193617-70238723:+	0.0104139	0.789318	RI	chr14:70235515-70235968:+@chr14:70237184-70237257:+	chr14:70235968-70237184:+	9.52791	15.7764	6.24852	-2.6	62.82	0.0115223	0.193504	Yes	No	Yes	Yes	Yes	Yes
SRSF5	chr14:70193617-70238723:+	0.0104139	0.789318	A3SS	chr14:70237712:70237822:+@chr14:70237911|70237914:70238722:+	chr14:70237911-70237914:+	68.5724	68.265	-0.307361	0.38	65.972	0.706971	0.854412	Yes	No	Yes	Yes	Yes	No
SYNJ2BPandCOX16	chr14:70791798-70884185:-	0.134869	0.899766	SE	chr14:70826236:70826448:-@chr14:70809375:70809446:-@chr14:70795891:70795953:-	chr14:70809375-70809446:-	97.9681	97.9689	0.000803972	0	83.111	0.996853	0.99852	Yes	No	No	No	No	No
SYNJ2BPandCOX16	chr14:70791798-70884185:-	0.134869	0.899766	SE	chr14:70826236:70826448:-@chr14:70819853:70819969:-@chr14:70809375:70809446:-	chr14:70819853-70819969:-	16.2376	19.6615	3.42393	-1.01	83.913	0.314068	0.609249	Yes	No	No	No	No	No
PSEN1	chr14:73602797-73690400:+	0.638905	0.545819	A5SS	chr14:73614675:73614802|73614814:+@chr14:73637505:73637755:+	chr14:73614802-73614814:+	74.6685	71.3956	-3.27283	1.67	79.743	0.0987009	0.390631	No	No	No	No	No	No
C14orf43	chr14:74181817-74256987:-	0.560239	0.409447	AFE	n/a	chr14:74226338:74227000/chr14:74253804:74253961:-	29.9058	29.3419	-0.563915	0.13	71.898	0.894679	0.955234	Yes	Yes	No	No	No	No
PTGR2andZNF410	chr14:74318523-74398991:+	0.977512	1	SE	chr14:74387683:74387808:+@chr14:74388769:74388909:+@chr14:74390098:74390225:+	chr14:74388769-74388909:+	89.7356	90.4235	0.687847	-0.48	71.933	0.629282	0.820075	No	No	No	No	Yes	No
YLPM1	chr14:75230020-75326142:+	0.158772	0.248636	AFE	n/a	chr14:75230019:75231065:+/chr14:75324836:75326142	23.6373	18.5473	-5.08996	2.06	53.401	0.0439556	0.297944	No	No	No	No	No	No
YLPM1	chr14:75230020-75326142:+	0.158772	0.248636	ALE	n/a	chr14:75302477:75304019:+/chr14:75324836:75326142	32.5435	33.5088	0.965289	-0.53	68.472	0.601085	0.801681	No	No	No	No	No	No
NEK9	chr14:75548083-75594047:-	0.985421		ALE	n/a	chr14:75553640:75553933:-/chr14:75570134:75570700:-	25.624	25.2921	-0.331911	0.57	72.244	0.572704	0.784555	No	No	No	No	Yes	No
TMED10	chr14:75598171-75643457:-	0.228148		n/a	n/a	n/a	n/a	n/a	n/a					No	No	No	No	No	n/a
FOS	chr14:75745477-75748948:+	0.32042		SE	chr14:75746580:75746831:+@chr14:75747263:75747370:+@chr14:75747486:75748948:+	chr14:75747263-75747370:+	99.8426	99.8249	-0.0176932	0.59	65.457	0.554644	0.771603	No	No	No	No	No	No
FOXN3	chr14:89591215-90085492:-	0.299806	0.544447	A5SS	chr14:89656793:89656728|89656731:-@chr14:89647045:89647150:-	chr14:89656728-89656731:-	74.0403	72.8249	-1.21543	0.99	64.704	0.3255	0.617649	Yes	No	No	No	No	No
FOXN3	chr14:89591215-90085492:-	0.299806	0.544447	SE	chr14:89747294:89747358:-@chr14:89656728:89656793:-@chr14:89647045:89647150:-	chr14:89656728-89656793:-	75.3373	76.2561	0.918821	-0.61	71.387	0.544819	0.765676	Yes	No	No	No	No	No
FOXN3	chr14:89591215-90085492:-	0.299806	0.544447	SE	chr14:89747294:89747358:-@chr14:89656731:89656793:-@chr14:89647045:89647150:-	chr14:89656731-89656793:-	79.0202	79.437	0.416777	-0.29	72.336	0.769301	0.890237	Yes	No	No	No	No	No
FOXN3	chr14:89591215-90085492:-	0.299806	0.544447	AFE	n/a	chr14:89883214:89883454:-/chr14:90085371:90085492:-	94.487	95.3865	0.899506	-0.87	57.727	0.386232	0.651242	Yes	No	No	No	No	No
FOXN3	chr14:89591215-90085492:-	0.299806	0.544447	SE	chr14:90085372:90085492:-@chr14:89952913:89953015:-@chr14:89878278:89878834:-	chr14:89952913-89953015:-	95.8031	95.4014	-0.401711	0.76	79.901	0.447263	0.702675	Yes	No	No	No	No	No
CALM1	chr14:90863328-90874620:+	0.89734		n/a	n/a	n/a	n/a	n/a	n/a					Yes	No	No	No	No	n/a
SMEK1	chr14:91923483-91976897:-	0.230298		A5SS	chr14:91942310:91942155|91942194:-@chr14:91939583:91939714:-	chr14:91942155-91942194:-	82.7178	82.0459	-0.671924	0.57	73.217	0.568977	0.78168	No	No	No	No	Yes	No
RIN3	chr14:92980110-93155339:+	0.170245	0.478263	SE	chr14:93125506:93125814:+@chr14:93142820:93142951:+@chr14:93151332:93151495:+	chr14:93142820-93142951:+	98.8581	98.5432	-0.314908	1.57	82.355	0.119996	0.422007	Yes	No	No	No	No	No
DDX24	chr14:94517264-94547591:-	0.585493	1	n/a	n/a	n/a	n/a	n/a	n/a					No	No	No	No	No	n/a
C14orf139	chr14:95873599-95878591:-	0.322447	0.965522	AFE/ALE	n/a	chr14:95873598:95876896:-/chr14:95877297:95878591:-	37.3027	40.4524	3.14964	-3.73	161.11	0.000261597	0.0653119	No	No	No	No	No	No
C14orf129	chr14:96829801-96853627:+	0.209603		AFE	n/a	chr14:96829800:96831603:+/chr14:96846024:96846629:+	41.7453	40.2371	-1.50815	0.71	73.352	0.479261	0.722812	No	No	No	No	No	No
C14orf129	chr14:96829801-96853627:+	0.209603		ALE	n/a	chr14:96829800:96831603:+/chr14:96851859:96853627:+	83.4217	81.4151	-2.00659	2.09	82.601	0.0392498	0.287238	No	No	No	No	No	No
PAPOLA	chr14:96968784-97033453:+	0.148822	1	A3SS	chr14:97018817:97018959:+@chr14:97022184|97022187:97022284:+	chr14:97022184-97022187:+	70.7651	69.3775	-1.38755	1.28	82.445	0.202395	0.512935	No	No	No	No	No	No
VRK1	chr14:97263638-97411731:+	0.23513	1	n/a	n/a	n/a	n/a	n/a	n/a					No	No	No	No	No	n/a
C14orf64	chr14:98391947-98444466:-	0.598723	0.112177	ALE	n/a	chr14:98391946:98392981:-/chr14:98424266:98426754:-	62.6144	60.6591	-1.95531	1.18	82.866	0.240091	0.538987	No	No	No	No	No	No
BCL11B	chr14:99635624-99738517:-	0.136978	0.00901124	SE	chr14:99723808:99724176:-@chr14:99697682:99697894:-@chr14:99635624:99642532:-	chr14:99697682-99697894:-	78.583	79.8152	1.23219	-0.83	65.982	0.412279	0.67423	Yes	Yes	No	No	No	No
EVL	chr14:100437786-100610802:+	0.018393	0.461043	RI	chr14:100608073-100608130:+@chr14:100610038-100610572:+	chr14:100608130-100610038:+	4.91494	9.02836	4.11342	-1.87	53.765	0.0666285	0.336059	Yes	No	No	No	No	No
YY1	chr14:100704637-100745371:+	0.228526		n/a	n/a	n/a	n/a	n/a	n/a					Yes	Yes	No	No	No	n/a
WARS	chr14:100800119-100843142:-	0.83165		n/a	n/a	n/a	n/a	n/a	n/a					No	No	No	No	No	n/a
PPP2R5C	chr14:102226890-102394329:+	0.632436	0.961986	AFE	n/a	chr14:102228133:102228257:+/chr14:102276140:102276373:+	96.286	96.0689	-0.217123	0.43	77.462	0.66822	0.838002	Yes	No	No	No	No	No
PPP2R5C	chr14:102226890-102394329:+	0.632436	0.961986	AFE	n/a	chr14:102228133:102228257:+/chr14:102295506:102296288:+	36.1798	41.5794	5.39958	-1.26	81.575	0.210377	0.519259	Yes	No	No	No	No	No
PPP2R5C	chr14:102226890-102394329:+	0.632436	0.961986	AFE	n/a	chr14:102228133:102228257:+/chr14:102360841:102361690:+	11.7099	13.724	2.01416	-0.73	82.399	0.46571	0.715407	Yes	No	No	No	No	No
PPP2R5C	chr14:102226890-102394329:+	0.632436	0.961986	AFE	n/a	chr14:102228133:102228257:+/chr14:102384106:102384284:+	92.0251	90.9314	-1.09369	1.1	82.992	0.275684	0.566538	Yes	No	No	No	No	No
PPP2R5C	chr14:102226890-102394329:+	0.632436	0.961986	ALE	n/a	chr14:102231490:102233386:+/chr14:102302505:102303914:+	48.4767	50.4042	1.92754	-1.16	71.623	0.249877	0.546182	Yes	No	No	No	No	No
PPP2R5C	chr14:102226890-102394329:+	0.632436	0.961986	ALE	n/a	chr14:102231490:102233386:+/chr14:102378353:102378967:+	47.6427	44.9294	-2.71331	1.53	80.394	0.129247	0.440026	Yes	No	No	No	No	No
PPP2R5C	chr14:102226890-102394329:+	0.632436	0.961986	ALE	n/a	chr14:102231490:102233386:+/chr14:102391477:102394329:+	76.6154	75.7436	-0.87183	0.63	72.796	0.531285	0.755448	Yes	No	No	No	No	No
DYNC1H1	chr14:102430497-102517135:+	0.151245	0.217823	n/a	n/a	n/a	n/a	n/a	n/a					No	Yes	No	No	No	n/a
HSP90AA1	chr14:102547072-102606161:-	0.0205935	1	RI	chr14:102550901-102550736:-@chr14:102550320-102550130:-	chr14:102550736-102550320:-	2.20539	5.91724	3.71185	-1.79	51.512	0.0796975	0.361669	No	No	No	No	No	No
HSP90AA1	chr14:102547072-102606161:-	0.0205935	1	A5SS	chr14:102553379:102553323|102553347:-@chr14:102552554:102552715:-	chr14:102553323-102553347:-	19.7418	21.0387	1.29688	-0.62	70.924	0.534326	0.757401	No	No	No	No	No	No
WDR20	chr14:102605703-102691176:+	0.470423		AFE	n/a	chr14:102606175:102606545:+/chr14:102676877:102677996:+	13.542	16.3659	2.82387	-2.23	83.982	0.028442	0.264415	No	No	No	No	No	No
WDR20	chr14:102605703-102691176:+	0.470423		ALE	n/a	chr14:102669405:102676866:+/chr14:102676877:102677996:+	23.606	27.404	3.79808	-2.45	83.274	0.0163172	0.221542	No	No	No	No	No	No
CINP	chr14:102807441-102829246:-	0.599772	0.553832	AFE/ALE	n/a	chr14:102811419:102812288:-/chr14:102813477:102815253:-	87.4517	86.4125	-1.03921	1.3	149.15	0.197196	0.510101	No	No	No	No	No	No
RCOR1	chr14:103058991-103196918:+	0.18054	0.205214	n/a	n/a	n/a	n/a	n/a	n/a					No	Yes	No	No	No	n/a
TRAF3	chr14:103243813-103377838:+	0.205813		SE	chr14:103352526:103352606:+@chr14:103355897:103355971:+@chr14:103357662:103357754:+	chr14:103355897-103355971:+	97.2566	96.2714	-0.985162	1.73	78.432	0.0867039	0.371093	Yes	No	No	No	No	No
EIF5andSNORA28	chr14:103799882-103811365:+	0.271041	1	n/a	n/a	n/a	n/a	n/a	n/a					No	No	No	No	No	n/a
MARK3	chr14:103851849-103970177:+	0.525661	1	A3SS	chr14:103933416:103933528:+@chr14:103934370|103934418:103934523:+	chr14:103934370-103934418:+	83.8518	82.7304	-1.12141	1.14	74.501	0.256339	0.551077	No	No	No	No	No	No
MARK3	chr14:103851849-103970177:+	0.525661	1	SE	chr14:103946724:103946827:+@chr14:103958114:103958371:+@chr14:103969219:103970164:+	chr14:103958114-103958371:+	96.7603	95.3641	-1.39618	2.39	78.61	0.019316	0.226518	No	No	No	No	No	No
C14orf153andKLC1	chr14:104028234-104179380:+	0.173188	0.2695	AFE	n/a	chr14:104095506:104095831:+/chr14:104139350:104139524:+	72.8323	70.2992	-2.53315	1.53	79.092	0.130116	0.440982	No	No	No	No	No	No
C14orf153andKLC1	chr14:104028234-104179380:+	0.173188	0.2695	ALE	n/a	chr14:104120900:104121175:+/chr14:104167286:104167894:+	24.8833	25.2138	0.330554	-0.34	74.751	0.733673	0.866752	No	No	No	No	No	No
C14orf153andKLC1	chr14:104028234-104179380:+	0.173188	0.2695	SE	chr14:104145721:104145855:+@chr14:104153418:104153548:+@chr14:104166992:104167064:+	chr14:104153418-104153548:+	92.9846	91.9118	-1.07282	1.08	81.666	0.285078	0.577872	No	No	No	No	No	No
C14orf153andKLC1	chr14:104028234-104179380:+	0.173188	0.2695	SE	chr14:104145745:104145882:+@chr14:104153418:104153548:+@chr14:104166992:104167064:+	chr14:104153418-104153548:+	79.4613	80.0503	0.589047	-0.42	83.787	0.672337	0.839651	No	No	No	No	No	No
INF2	chr14:105155936-105185949:+	0.644433	0.553832	SE	chr14:105180540:105181193:+@chr14:105181621:105181677:+@chr14:105185132:105185947:+	chr14:105181621-105181677:+	93.395	91.4497	-1.94528	1.88	71.073	0.0639453	0.328048	No	No	No	No	No	No
SIVA1	chr14:105219440-105235102:+	0.521899		SE	chr14:105219470:105219656:+@chr14:105221967:105222161:+@chr14:105222941:105223822:+	chr14:105221967-105222161:+	98.9868	99.2866	0.299854	-2.41	64.296	0.0187359	0.226518	No	No	No	No	No	No
PLD4	chr14:105391044-105399574:+	0.575581		n/a	n/a	n/a	n/a	n/a	n/a					No	No	No	No	No	n/a
BTBD6	chr14:105714875-105717430:+	0.218333		n/a	n/a	n/a	n/a	n/a	n/a					No	No	No	No	No	n/a
MTA1	chr14:105864913-105937066:+	0.620852		n/a	n/a	n/a	n/a	n/a	n/a					No	No	No	No	No	n/a
CRIP2	chr14:105939352-105946506:+	0.770429		n/a	n/a	n/a	n/a	n/a	n/a					No	No	No	No	No	n/a
CRIP1andC14orf80	chr14:105952655-105966045:+	0.0184585	0.553832	A3SS	chr14:105953204:105953309:+@chr14:105953536|105953550:105953636:+	chr14:105953536-105953550:+	96.213	97.0066	0.793652	-1.29	55.944	0.201007	0.512935	No	No	No	No	No	No
SNRPN_	chr15:25068777-25367626:+	0.182567		AFE	n/a	chr15:25200095:25200209:+/chr15:25243161:25243633:+	20.2002	20.8882	0.688095	-0.5	79.374	0.619512	0.812279	No	No	No	No	No	No
SNRPN_	chr15:25068777-25367626:+	0.182567		AFE	n/a	chr15:25200095:25200209:+/chr15:25353056:25353431:+	2.64668	3.07414	0.427453	-1.31	83.144	0.193006	0.510006	No	No	No	No	No	No
SNRPN_	chr15:25068777-25367626:+	0.182567		SE	chr15:25207261:25207356:+@chr15:25212176:25212299:+@chr15:25213079:25213229:+	chr15:25212176-25212299:+	18.788	20.5896	1.80162	-0.93	63.213	0.353944	0.630825	No	No	No	No	No	No
SNRPN_	chr15:25068777-25367626:+	0.182567		SE	chr15:25207261:25207356:+@chr15:25213079:25213229:+@chr15:25219458:25219603:+	chr15:25213079-25213229:+	99.4863	99.5357	0.0493725	-0.86	83.992	0.393674	0.657296	No	No	No	No	No	No
SNRPN_	chr15:25068777-25367626:+	0.182567		A3SS	chr15:25213079:25213229:+@chr15:25219458|25219534:25219603:+	chr15:25219458-25219534:+	80.1303	79.2189	-0.911456	1.42	73.326	0.160706	0.473894	No	No	No	No	No	No
SNRPN_	chr15:25068777-25367626:+	0.182567		ALE	n/a	chr15:25223553:25224789:+/chr15:25246504:25247594:+	64.2506	64.6091	0.358486	-0.28	80.343	0.779354	0.895988	No	No	No	No	No	No
SNRPN_	chr15:25068777-25367626:+	0.182567		ALE	n/a	chr15:25223553:25224789:+/chr15:25364211:25367626:+	16.8672	19.2196	2.35244	-1.6	76.82	0.113876	0.416064	No	No	No	No	No	No
TMEM85	chr15:34517226-34523170:+	0.932722		SE	chr15:34519894:34520047:+@chr15:34520630:34520790:+@chr15:34521954:34522357:+	chr15:34520630-34520790:+	97.3718	97.4288	0.0570034	-0.24	83.927	0.814091	0.913104	No	No	No	No	No	No
RASGRP1	chr15:38780298-38857781:-	0.770429	0.553832	SE	chr15:38790995:38791147:-@chr15:38786583:38786968:-@chr15:38782755:38782889:-	chr15:38786583-38786968:-	98.5199	98.5696	0.0496845	-0.21	70.12	0.835446	0.923615	Yes	No	No	No	No	No
RASGRP1	chr15:38780298-38857781:-	0.770429	0.553832	SE	chr15:38798041:38798121:-@chr15:38795473:38795577:-@chr15:38794513:38794622:-	chr15:38795473-38795577:-	95.0401	94.3561	-0.683971	0.86	72.473	0.390387	0.655239	Yes	No	No	No	No	No
RPUSD2	chr15:40861529-40867279:+	0.460969	0.789495	n/a	n/a	n/a	n/a	n/a	n/a					No	No	No	No	No	n/a
RTF1	chr15:41700589-41775760:+	0.414517	0.46836	AFE	n/a	chr15:41730490:41730629:+/chr15:41772386:41772523:+	55.3222	54.4999	-0.822258	0.54	66.68	0.587936	0.793056	No	No	No	No	No	No
RTF1	chr15:41700589-41775760:+	0.414517	0.46836	ALE	n/a	chr15:41756968:41757083:+/chr15:41772778:41775760	62.6424	61.3872	-1.25518	0.47	66.014	0.637765	0.821962	No	No	No	No	No	No
MGA	chr15:41913422-42062753:+	0.48819	0.0486593	AFE/ALE	n/a	chr15:42004757:42006098:+/chr15:42058201:42062753:+	80.5319	80.1015	-0.430427	0.4	128.45	0.691104	0.845972	No	No	No	No	No	No
plargley	chr15:42117297-42120133:-	0.918348	1	n/a	n/a	n/a	n/a	n/a	n/a					Yes	No	No	No	No	n/a
JMJD7-PLA2G4B.1	chr15:42120320-42140353:+	0.18144		RI	chr15:42126938-42127091:+@chr15:42127168-42127421:+	chr15:42127091-42127168:+	58.7428	59.1485	0.40562	-0.12	75.464	0.908051	0.960636	No	No	No	No	No	No
GANCandCAPN3	chr15:42564754-42704518:+	0.728922		ALE	n/a	chr15:42579888:42580016:+/chr15:42648317:42649133:+	16.2514	13.7991	-2.45226	1.14	63.313	0.256777	0.551077	No	No	No	No	No	No
HAUS2	chr15:42841005-42862192:+	0.918155	0.409447	n/a	n/a	n/a	n/a	n/a	n/a					No	No	No	No	No	n/a
CCNDBP1	chr15:43477317-43488490:+	0.050506		A5SS	chr15:43478018:43478077|43478431:+@chr15:43481397:43481478:+	chr15:43478077-43478431:+	97.2743	97.4317	0.15735	-0.38	70.549	0.703116	0.852581	No	No	No	No	No	No
TUBGCP4	chr15:43661420-43699783:+	0.808532		n/a	n/a	n/a	n/a	n/a	n/a					No	No	No	No	No	n/a
SERF2andC15orf63	chr15:44068582-44095241:+	0.0706882	0.557044	n/a	n/a	n/a	n/a	n/a	n/a					No	No	No	No	No	n/a
MFAP1	chr15:44096491-44116999:-	0.382818	0.553832	n/a	n/a	n/a	n/a	n/a	n/a					No	No	No	No	No	n/a
LOC645212	chr15:44818569-44829127:-	0.564136	0.953404	ALE	n/a	chr15:44816306:44821236/chr15:44825278:44827672:-	18.7404	19.3491	0.608689	-0.89	77.623	0.376416	0.644792	Yes	No	No	No	No	No
SPG11	chr15:44854414-44955859:-	0.480303	0.872766	n/a	n/a	n/a	n/a	n/a	n/a					Yes	No	No	No	No	n/a
B2M	chr15:45003675-45011049:+	0.0346454		n/a	n/a	n/a	n/a	n/a	n/a					Yes	No	No	No	No	n/a
PLDNandSQRDL	chr15:45879322-45983654:+	0.0973196	0.481098	AFE	n/a	chr15:45879321:45879723:+/chr15:45926919:45927306:+	48.8433	47.4725	-1.37075	0.86	58.005	0.393755	0.657296	No	No	No	No	No	No
PLDNandSQRDL	chr15:45879322-45983654:+	0.0973196	0.481098	ALE	n/a	chr15:45898592:45901913:+/chr15:45982887:45983654:+	38.0654	36.3837	-1.68175	1.53	52.532	0.131244	0.442303	No	No	No	No	No	No
GABPB1	chr15:50569390-50647634:-	0.0977644	0.655389	n/a	n/a	n/a	n/a	n/a	n/a					Yes	No	No	No	No	n/a
MAPK6	chr15:52244304-52359571:+	0.911019		n/a	n/a	n/a	n/a	n/a	n/a					No	No	No	No	No	n/a
ARPP19	chr15:52839243-52861435:-	0.986547		SE	chr15:52861045:52861363:-@chr15:52856387:52856443:-@chr15:52849297:52849419:-	chr15:52856387-52856443:-	38.7841	38.8367	0.0525466	-0.02	83.409	0.984383	0.993335	No	No	No	No	No	No
RAB27A	chr15:55495164-55611595:-	0.0913244	0.542395	ALE	n/a	chr15:55495163:55497903:-/chr15:55609266:55610065:-	24.8908	25.1396	0.248777	-0.21	75.049	0.837225	0.923863	Yes	No	No	No	No	No
RAB27A	chr15:55495164-55611595:-	0.0913244	0.542395	AFE	n/a	chr15:55581780:55582747/chr15:55611061:55611611	86.7654	84.9103	-1.85512	2.48	81.361	0.0151417	0.217055	Yes	No	No	No	No	No
USP3	chr15:63796710-63886843:+	0.553874		n/a	n/a	n/a	n/a	n/a	n/a					Yes	No	No	No	No	n/a
LOC100130855	chr15:63836374-63893788:-	0.755407	0.160049	n/a	n/a	n/a	n/a	n/a	n/a					No	No	No	No	No	n/a
FAM96A	chr15:64364757-64386217:-	0.301124		n/a	n/a	n/a	n/a	n/a	n/a					No	No	No	No	No	n/a
flarzo	chr15:65946393-65948951:-	0.804518	0.913085	n/a	n/a	n/a	n/a	n/a	n/a					Yes	No	No	No	No	n/a
RAB11A	chr15:66161904-66182406:+	0.415038	0.553832	A3SS	chr15:66170100:66170293:+@chr15:66172009|66172063:66172089:+	chr15:66172009-66172063:+	81.716	80.9991	-0.71693	1.09	81.102	0.278898	0.569196	Yes	No	No	No	No	No
RPL4_	chr15:66791407-66816869:-	0.560239		RI	chr15:66793842-66793713:-@chr15:66793443-66793287:-	chr15:66793713-66793443:-	1.60176	4.32209	2.72033	-1.35	49.143	0.183893	0.503287	Yes	No	No	No	No	No
RPL4_	chr15:66791407-66816869:-	0.560239		RI	chr15:66795502-66795396:-@chr15:66795088-66794950:-	chr15:66795396-66795088:-	0.698919	2.8626	2.16368	-1.07	48.149	0.291089	0.583736	Yes	No	No	No	No	No
SKOR1andPIAS1	chr15:68112042-68484570:+	0.0122899	0.767473	AFE/ALE	n/a	chr15:68118273:68120957:+/chr15:68477274:68486450	95.749	93.4552	-2.29385	4.41	167.35	1.82602e-05	0.0182359	No	No	No	No	No	No
RPLP1	chr15:69745123-69748537:+	0.00346581	0.433726	SE	chr15:69745159:69745359:+@chr15:69745986:69746060:+@chr15:69747509:69747626:+	chr15:69745986-69746060:+	95.2953	95.3861	0.0907998	-0.38	83.469	0.704567	0.852881	No	No	No	No	No	No
RPLP1	chr15:69745123-69748537:+	0.00346581	0.433726	A3SS	chr15:69745159:69745359:+@chr15:69745986|69747509:69747626:+	chr15:69745986-69747509:+	8.50531	10.6527	2.14743	-1.14	49.173	0.260398	0.553109	No	No	No	No	No	No
RPLP1	chr15:69745123-69748537:+	0.00346581	0.433726	RI	chr15:69745986-69746060:+@chr15:69747509-69747626:+	chr15:69746060-69747509:+	0.493579	2.81127	2.31769	-1.14	48.089	0.25882	0.552551	No	No	No	No	No	No
PKM2	chr15:72491369-72524158:-	0.0345215		MXE	chr15:72499069:72499221:-@chr15:72495363:72495529:-@chr15:72494795:72494961:-@chr15:72492815:72492996:-	chr15:72495363-72495529:-/chr15:72494795-72494961:-	12.3313	13.0237	0.692456					Yes	No	No	No	No	No
HEXAandCELF6andPARP6	chr15:72533517-72668817:-	0.770429		n/a	n/a	n/a	n/a	n/a	n/a					Yes	No	Yes	No	No	n/a
ARIH1	chr15:72766675-72879692:+	0.0358703		n/a	n/a	n/a	n/a	n/a	n/a					No	Yes	No	No	Yes	n/a
ADPGK	chr15:73043636-73078187:-	0.189768	1	AFE	n/a	chr15:73047397:73047416:-/chr15:73074948:73077702	83.9923	79.8073	-4.18496	1.26	75.633	0.210581	0.519259	Yes	No	No	No	No	No
sanari	chr15:74200429-74220588:-	0.779042	0.776096	n/a	n/a	n/a	n/a	n/a	n/a					Yes	No	No	No	No	n/a
PML	chr15:74287013-74340162:+	0.0883685		n/a	n/a	n/a	n/a	n/a	n/a					No	No	No	No	No	n/a
CLK3	chr15:74900712-74932055:+	0.0346454	0.767473	RI	chr15:74921283-74921373:+@chr15:74922048-74922457:+	chr15:74921373-74922048:+	57.3001	61.2422	3.94213	-1.62	74.095	0.108568	0.407933	No	Yes	No	No	No	No
CSK	chr15:75074411-75095539:+	0.143155		RI	chr15:75093022-75093087:+@chr15:75093164-75093263:+	chr15:75093087-75093164:+	10.0078	12.5102	2.50243	-1.32	52.158	0.191252	0.510006	No	No	No	No	No	No
SCAMP2	chr15:75136068-75165855:-	0.16465		n/a	n/a	n/a	n/a	n/a	n/a					No	No	No	No	No	n/a
MPI	chr15:75182348-75191796:+	0.460315		n/a	n/a	n/a	n/a	n/a	n/a					No	No	No	No	No	n/a
COX5A	chr15:75212132-75230509:-	0.988263		SE	chr15:75230256:75230509:-@chr15:75221457:75221573:-@chr15:75219107:75219228:-	chr15:75221457-75221573:-	99.4055	99.4645	0.0589574	-0.83	81.786	0.407715	0.669733	No	No	No	No	No	No
C15orf39	chr15:75487985-75504510:+	0.787257		n/a	n/a	n/a	n/a	n/a	n/a					No	No	No	No	No	n/a
MAN2C1	chr15:75647278-75660971:-	0.488697		RI	chr15:75649243-75649134:-@chr15:75649026-75648947:-	chr15:75649134-75649026:-	14.3684	19.3972	5.02883	-1.52	83.567	0.132806	0.445062	No	No	No	No	No	No
IMP3andSNUPNandPTPN9	chr15:75759462-75941137:-	0.403178		ALE	n/a	chr15:75758971:75761324/chr15:75889721:75891022:-	21.2157	21.398	0.182325	-0.23	70.088	0.820955	0.915783	Yes	No	No	No	No	No
IMP3andSNUPNandPTPN9	chr15:75759462-75941137:-	0.403178		ALE	n/a	chr15:75758971:75761324/chr15:75931427:75933315	66.6514	65.4823	-1.16905	1.21	77.588	0.228533	0.533536	Yes	No	No	No	No	No
IMP3andSNUPNandPTPN9	chr15:75759462-75941137:-	0.403178		AFE	n/a	chr15:75870710:75871625/chr15:75892722:75893559:-	23.719	24.0952	0.376216	-0.23	83.236	0.819866	0.915645	Yes	No	No	No	No	No
IMP3andSNUPNandPTPN9	chr15:75759462-75941137:-	0.403178		AFE	n/a	chr15:75870710:75871625/chr15:75931427:75933315	90.4354	88.5683	-1.86706	2.41	81.744	0.0181084	0.226518	Yes	No	No	No	No	No
PSTPIP1	chr15:77285700-77329966:+	0.80042		n/a	n/a	n/a	n/a	n/a	n/a					Yes	No	No	No	No	n/a
HMG20A	chr15:77712736-77777949:+	0.115597		AFE/ALE	n/a	chr15:77772468:77773003:+/chr15:77774079:77777949:+	86.604	83.4812	-3.12289	4.06	165.05	7.51555e-05	0.031119	No	No	No	No	No	No
ST20andMTHFS	chr15:80124808-80217168:-	0.397085	0.569061	n/a	n/a	n/a	n/a	n/a	n/a					No	No	No	No	No	n/a
IL16	chr15:81474941-81605471:+	0.960665	0.560039	A5SS	chr15:81595890:81595982|81595991:+@chr15:81598249:81598507:+	chr15:81595982-81595991:+	98.4395	98.4777	0.0382342	-0.24	79.815	0.814507	0.913104	Yes	No	No	No	No	No
IL16	chr15:81474941-81605471:+	0.960665	0.560039	A3SS	chr15:81598249:81598507:+@chr15:81598761|81598764:81598886:+	chr15:81598761-81598764:+	72.1914	71.5643	-0.627103	0.65	81.655	0.519603	0.747709	Yes	No	No	No	No	No
C15orf40	chr15:83657193-83680393:-	0.0134128	0.0165357	n/a	n/a	n/a	n/a	n/a	n/a					No	No	No	No	No	n/a
SEC11A	chr15:85212768-85259946:-	0.583153	1	SE	chr15:85230856:85231005:-@chr15:85223944:85224063:-@chr15:85213956:85214013:-	chr15:85223944-85224063:-	98.6413	98.5919	-0.0494124	0.28	74.894	0.782058	0.896694	Yes	No	No	No	No	No
SEC11A	chr15:85212768-85259946:-	0.583153	1	SE	chr15:85259256:85259946:-@chr15:85257962:85258097:-@chr15:85234766:85234875:-	chr15:85257962-85258097:-	20.3377	23.0335	2.69577	-1.39	64.015	0.170655	0.484273	Yes	No	No	No	No	No
ZNF592	chr15:85291818-85349676:+	0.795051	0.911597	n/a	n/a	n/a	n/a	n/a	n/a					Yes	No	No	No	No	n/a
AKAP13	chr15:85923424-86292590:+	0.885524		AFE	n/a	chr15:86233099:86233335:+/chr15:86269345:86269717	49.6203	46.3306	-3.28969	1.59	82.467	0.11549	0.417639	Yes	No	No	No	No	No
AKAP13	chr15:85923424-86292590:+	0.885524		ALE	n/a	chr15:86261237:86261390:+/chr15:86278222:86278381:+	57.9972	57.0428	-0.954359	0.94	83.62	0.347582	0.628707	Yes	No	No	No	No	No
MRPS11	chr15:89010632-89023213:+	0.090104	0.334031	n/a	n/a	n/a	n/a	n/a	n/a					No	No	No	No	No	n/a
ISG20	chr15:89178399-89199714:+	0.0779356	1	AFE	n/a	chr15:89178386:89179159/chr15:89181972:89182409:+	94.4404	94.1924	-0.247932	0.76	74.333	0.451793	0.706293	Yes	No	No	No	No	No
ISG20	chr15:89178399-89199714:+	0.0779356	1	SE	chr15:89178861:89178931:+@chr15:89179398:89179523:+@chr15:89182574:89182825:+	chr15:89179398-89179523:+	90.1241	88.1421	-1.98196	1.7	72.34	0.0941978	0.383368	Yes	No	No	No	No	No
ISG20	chr15:89178399-89199714:+	0.0779356	1	ALE	n/a	chr15:89180285:89180884/chr15:89197817:89199714:+	79.4022	76.5531	-2.8491	1.45	77.339	0.151868	0.467161	Yes	No	No	No	No	No
ISG20	chr15:89178399-89199714:+	0.0779356	1	SE	chr15:89178861:89178931:+@chr15:89182574:89182825:+@chr15:89195341:89195541:+	chr15:89182574-89182825:+	99.2187	99.1158	-0.102896	1.19	83.892	0.236458	0.537795	Yes	No	No	No	No	No
ISG20	chr15:89178399-89199714:+	0.0779356	1	A3SS	chr15:89182574:89182825:+@chr15:89195341|89195401:89195541:+	chr15:89195341-89195401:+	84.1467	84.0262	-0.12053	0.26	65.541	0.79515	0.902717	Yes	No	No	No	No	No
HAPLN3	chr15:89420519-89438857:-	0.485564		n/a	n/a	n/a	n/a	n/a	n/a					No	No	No	No	No	n/a
POLG	chr15:89859534-89878092:-	0.259121		n/a	n/a	n/a	n/a	n/a	n/a					No	No	No	No	No	n/a
CIB1	chr15:90773207-90809630:-	0.232787		n/a	n/a	n/a	n/a	n/a	n/a					No	No	No	No	No	n/a
TTLL13andNGRN	chr15:90792759-90857727:+	0.0128749		RI	chr15:90808895-90809108:+@chr15:90809520-90809630:+	chr15:90809108-90809520:+	97.377	97.9504	0.573428	-1.59	62.297	0.115818	0.417639	No	No	No	No	No	No
IQGAP1	chr15:90931450-91045483:+	0.779828		n/a	n/a	n/a	n/a	n/a	n/a					Yes	Yes	No	No	No	n/a
CRTC3	chr15:91073157-91188577:+	0.167759	1	A3SS	chr15:91184329:91184431:+@chr15:91185164|91185167:91188577:+	chr15:91185164-91185167:+	70.3088	70.486	0.177182	-0.11	74.727	0.910195	0.961207	Yes	No	No	No	No	No
HDDC3	chr15:91473764-91475799:-	0.755407		n/a	n/a	n/a	n/a	n/a	n/a					Yes	No	No	No	No	n/a
SLCO3A1	chr15:92396921-92715667:+	0.903945		AFE	n/a	chr15:92396920:92397318:+/chr15:92714101:92715667:+	37.8897	36.4867	-1.40298	0.68	82.696	0.498426	0.73706	Yes	No	No	No	No	No
SLCO3A1	chr15:92396921-92715667:+	0.903945		ALE	n/a	chr15:92704804:92709137:+/chr15:92714101:92715667:+	32.6182	32.2123	-0.405842	0.27	67.234	0.790453	0.901093	Yes	No	No	No	No	No
CHD2	chr15:93425908-93571237:+	0.00120049	1	AFE	n/a	chr15:93425907:93426503:+/chr15:93430985:93432706:+	18.5291	20.9015	2.37238	-1	81.437	0.318303	0.613271	Yes	No	No	No	Yes	No
CHD2	chr15:93425908-93571237:+	0.00120049	1	ALE	n/a	chr15:93480747:93480855:+/chr15:93567525:93571237:+	69.2774	68.2692	-1.00811	0.48	60.055	0.634796	0.821697	Yes	No	No	No	Yes	No
LINS1	chr15:101099574-101143435:-	0.870934		n/a	n/a	n/a	n/a	n/a	n/a					Yes	No	No	No	No	n/a
SNRPA1	chr15:101821715-101835487:-	0.0550517	0.705891	n/a	n/a	n/a	n/a	n/a	n/a					Yes	No	No	No	No	n/a
TM2D3	chr15:102161555-102192594:-	0.742431	0.763713	ALE	n/a	chr15:102173145:102177137:-/chr15:102182047:102182847:-	89.9787	87.6384	-2.34034	3.74	83.913	0.00034115	0.078622	No	No	No	No	No	No
TMEM8A	chr16:420776-437324:-	0.911019	1	n/a	n/a	n/a	n/a	n/a	n/a					No	No	No	No	No	n/a
SOLH	chr16:577717-604637:+	0.288316		AFE	n/a	chr16:577716:578029:+/chr16:586862:586895:+	48.8669	50.3687	1.50173	-0.21	71.778	0.8307	0.922191	No	No	No	No	No	No
SOLH	chr16:577717-604637:+	0.288316		ALE	n/a	chr16:587133:589861:+/chr16:603314:604637:+	94.2318	94.6814	0.449645	-0.84	72.185	0.404635	0.667926	No	No	No	No	No	No
NHLRC4andPIGQ	chr16:616996-634136:+	0.118256		n/a	n/a	n/a	n/a	n/a	n/a					No	No	No	No	No	n/a
C16orf13	chr16:684427-686366:-	0.000863588	0.250259	SE	chr16:685281:685340:-@chr16:684889:684956:-@chr16:684719:684797:-	chr16:684889-684956:-	95.6795	95.9363	0.256775	-0.8	83.521	0.42756	0.685744	No	No	No	No	No	No
C16orf13	chr16:684427-686366:-	0.000863588	0.250259	SE	chr16:686094:686352:-@chr16:685612:685774:-@chr16:685281:685340:-	chr16:685612-685774:-	97.322	97.3042	-0.0177957	0.05	75.6	0.956819	0.978834	No	No	No	No	No	No
FAM195A	chr16:686817-698476:+	0.129813	0.57065	SE	chr16:692120:692249:+@chr16:696472:696608:+@chr16:697417:697544:+	chr16:696472-696608:+	72.2286	72.2906	0.06195	-0.03	83.977	0.979882	0.990379	No	No	No	No	No	No
RHOT2	chr16:718082-724174:+	0.770429	0.553832	RI	chr16:718488-718569:+@chr16:718656-718699:+	chr16:718569-718656:+	17.9501	22.4258	4.47573	-1.59	83.809	0.115817	0.417639	No	No	No	No	No	No
RHOT2	chr16:718082-724174:+	0.770429	0.553832	RI	chr16:720123-720175:+@chr16:720249-720357:+	chr16:720175-720249:+	13.9671	17.3951	3.42799	-1.66	66.438	0.100712	0.392487	No	No	No	No	No	No
STUB1	chr16:730087-732870:+	0.0260686		n/a	n/a	n/a	n/a	n/a	n/a					No	No	No	No	No	n/a
JMJD8	chr16:730878-761277:-	0.450106	1	RI	chr16:733598-733530:-@chr16:733441-733322:-	chr16:733530-733441:-	57.5035	60.4731	2.96957	-1.44	83.957	0.154484	0.468374	No	No	No	No	No	No
JMJD8	chr16:730878-761277:-	0.450106	1	RI	chr16:733909-733861:-@chr16:733781-733685:-	chr16:733861-733781:-	32.1011	39.524	7.42293	-2.03	83.446	0.0450511	0.301954	No	No	No	No	No	No
JMJD8	chr16:730878-761277:-	0.450106	1	RI	chr16:734155-734066:-@chr16:733909-733861:-	chr16:734066-733909:-	60.162	58.253	-1.909	0.73	76.218	0.467052	0.716676	No	No	No	No	No	No
FBXL16	chr16:742496-755838:-	0.741835	1	n/a	n/a	n/a	n/a	n/a	n/a					No	No	No	No	No	n/a
FAM173A	chr16:770974-772590:+	0.771847	0.729922	RI	chr16:771801-771941:+@chr16:772084-772134:+	chr16:771941-772084:+	61.5537	65.0738	3.52006	-1.38	82.815	0.171692	0.485272	No	No	No	No	No	No
RPUSD1	chr16:834974-838397:-	0.715645		n/a	n/a	n/a	n/a	n/a	n/a					No	No	No	No	No	n/a
NME3	chr16:1818694-1821729:-	0.119265	0.0225711	A5SS	chr16:1820994:1820882|1820890:-@chr16:1820322:1820767:-	chr16:1820882-1820890:-	73.8918	73.0199	-0.871939	0.75	83.918	0.453059	0.706496	No	No	No	No	No	No
NME3	chr16:1818694-1821729:-	0.119265	0.0225711	RI	chr16:1821411-1821071:-@chr16:1820994-1820882:-	chr16:1821071-1820994:-	11.2515	13.9351	2.68368	-1.07	76.491	0.289787	0.582686	No	No	No	No	No	No
NME3	chr16:1818694-1821729:-	0.119265	0.0225711	RI	chr16:1821411-1821270:-@chr16:1821172-1821071:-	chr16:1821270-1821172:-	84.5713	88.653	4.08165	-2.22	82.059	0.0291137	0.266742	No	No	No	No	No	No
NME3	chr16:1818694-1821729:-	0.119265	0.0225711	A5SS	chr16:1821411:1821270|1821281:-@chr16:1821071:1821172:-	chr16:1821270-1821281:-	95.6887	96.5449	0.856214	-1.6	83.93	0.112893	0.413834	No	No	No	No	No	No
NME3	chr16:1818694-1821729:-	0.119265	0.0225711	RI	chr16:1821411-1821281:-@chr16:1821172-1821071:-	chr16:1821281-1821172:-	23.3488	26.9469	3.59805	-1.77	62.479	0.0818168	0.363684	No	No	No	No	No	No
MRPS34	chr16:1821889-1823151:-	0.482277		n/a	n/a	n/a	n/a	n/a	n/a					No	No	No	No	No	n/a
IGFALSandSPSB3	chr16:1826712-1844971:-	0.0739289	0.743587	RI	chr16:1828613-1827947:-@chr16:1827873-1827748:-	chr16:1827947-1827873:-	13.1642	20.4189	7.25464	-2.71	77.979	0.00828699	0.180291	No	No	No	No	No	No
IGFALSandSPSB3	chr16:1826712-1844971:-	0.0739289	0.743587	RI	chr16:1828613-1828135:-@chr16:1828049-1827947:-	chr16:1828135-1828049:-	17.5697	24.5349	6.96518	-2.28	82.851	0.0254695	0.255717	No	No	No	No	No	No
IGFALSandSPSB3	chr16:1826712-1844971:-	0.0739289	0.743587	RI	chr16:1828613-1828436:-@chr16:1828322-1828135:-	chr16:1828436-1828322:-	19.1097	29.4212	10.3115	-2.58	82.221	0.0117271	0.194113	No	No	No	No	No	No
NUBP2	chr16:1832894-1839192:+	0.926728	1	A5SS	chr16:1836538:1836656|1836956:+@chr16:1837678:1837832:+	chr16:1836656-1836956:+	89.7134	89.6874	-0.0260261	0.03	76.698	0.977851	0.988976	No	No	No	No	No	No
HAGH	chr16:1845621-1877195:-	0.83165	0.959445	n/a	n/a	n/a	n/a	n/a	n/a					No	No	No	No	No	n/a
NDUFB10	chr16:2009512-2011982:+	0.626061		n/a	n/a	n/a	n/a	n/a	n/a					No	No	No	No	No	n/a
RPS2andSNORA64andSNORA10	chr16:2012054-2014832:-	0.897617	1	RI	chr16:2012910-2012737:-@chr16:2012657-2012498:-	chr16:2012737-2012657:-	3.11155	5.89218	2.78063	-1.37	51.603	0.177256	0.492178	No	No	No	No	No	No
RPS2andSNORA64andSNORA10	chr16:2012054-2014832:-	0.897617	1	RI	chr16:2013257-2013150:-@chr16:2012910-2012737:-	chr16:2013150-2012910:-	0.901948	3.371	2.46905	-1.21	48.896	0.230934	0.535095	No	No	No	No	No	No
RPS2andSNORA64andSNORA10	chr16:2012054-2014832:-	0.897617	1	SE	chr16:2014450:2014478:-@chr16:2014277:2014366:-@chr16:2013150:2013257:-	chr16:2014277-2014366:-	99.4152	99.358	-0.0571782	0.64	83.794	0.52162	0.74908	No	No	No	No	No	No
RPS2andSNORA64andSNORA10	chr16:2012054-2014832:-	0.897617	1	A5SS	chr16:2014807:2014277|2014450:-@chr16:2013150:2013257:-	chr16:2014277-2014450:-	2.36791	5.05538	2.68747	-1.34	48.833	0.184984	0.503385	No	No	No	No	No	No
RPS2andSNORA64andSNORA10	chr16:2012054-2014832:-	0.897617	1	RI	chr16:2014807-2014450:-@chr16:2014366-2014277:-	chr16:2014450-2014366:-	0.551676	2.92921	2.37754	-1.17	48.187	0.247384	0.542977	No	No	No	No	No	No
RPS2andSNORA64andSNORA10	chr16:2012054-2014832:-	0.897617	1	MXE	chr16:2014808:2014831:-@chr16:2014450:2014629:-@chr16:2014277:2014366:-@chr16:2013150:2013257:-	chr16:2014450-2014629:-/chr16:2014277-2014366:-	79.6533	78.9979	-0.655418					No	No	No	No	No	No
DCI	chr16:2289396-2302301:-	0.293737	0.954167	n/a	n/a	n/a	n/a	n/a	n/a					No	No	No	No	No	n/a
TBC1D24andATP6V0C	chr16:2525147-2570220:+	0.0721818		n/a	n/a	n/a	n/a	n/a	n/a					No	No	No	No	No	n/a
SRRM2	chr16:2802330-2822539:+	0.325713	0.155957	AFE	n/a	chr16:2806334:2806607:+/chr16:2809569:2810846:+	35.6626	32.022	-3.64058	1.52	45.054	0.136745	0.446928	No	No	No	No	Yes	No
SRRM2	chr16:2802330-2822539:+	0.325713	0.155957	ALE	n/a	chr16:2808852:2809549:+/chr16:2818347:2820564:+	73.8541	72.6116	-1.2425	0.67	55.845	0.50686	0.744125	No	No	No	No	Yes	No
TCEB2	chr16:2821410-2827314:-	0.349224		SE	chr16:2826994:2827196:-@chr16:2825452:2825557:-@chr16:2821415:2822103:-	chr16:2825452-2825557:-	98.9454	98.7895	-0.155883	1.49	83.139	0.139089	0.449685	No	No	No	No	No	No
HCFC1R1	chr16:3072621-3074550:-	0.167759	0.03801	A3SS	chr16:3073848:3074287:-@chr16:3073362|3073531:3073234:-	chr16:3073362-3073531:-	94.1154	95.0195	0.904061	-1.19	76.955	0.235791	0.537208	No	No	No	No	No	No
HCFC1R1	chr16:3072621-3074550:-	0.167759	0.03801	RI	chr16:3073531-3073475:-@chr16:3073362-3073234:-	chr16:3073475-3073362:-	29.8391	33.093	3.25394	-1.1	83.999	0.276131	0.567024	No	No	No	No	No	No
HCFC1R1	chr16:3072621-3074550:-	0.167759	0.03801	SE	chr16:3073848:3074287:-@chr16:3073475:3073531:-@chr16:3073234:3073362:-	chr16:3073475-3073531:-	96.3921	96.8624	0.470329	-0.99	78.546	0.325749	0.617649	No	No	No	No	No	No
HCFC1R1	chr16:3072621-3074550:-	0.167759	0.03801	RI	chr16:3074287-3074182:-@chr16:3073969-3073848:-	chr16:3074182-3073969:-	85.5639	87.7948	2.2309	-1.77	72.495	0.0809585	0.361669	No	No	No	No	No	No
IL32	chr16:3115298-3131946:+	0.53103	0.838951	A5SS	chr16:3115643:3115688|3115711:+@chr16:3115785:3115827:+	chr16:3115688-3115711:+	97.6686	97.7397	0.0710933	-0.4	78.475	0.692059	0.846635	Yes	No	No	No	No	No
IL32	chr16:3115298-3131946:+	0.53103	0.838951	RI	chr16:3115643-3115688:+@chr16:3115785-3115827:+	chr16:3115688-3115785:+	98.3995	98.4014	0.00181939	-0.37	77.369	0.713408	0.8575	Yes	No	No	No	No	No
IL32	chr16:3115298-3131946:+	0.53103	0.838951	RI	chr16:3115643-3115711:+@chr16:3115785-3115827:+	chr16:3115711-3115785:+	96.2211	96.2373	0.0161289	-0.57	80.471	0.573544	0.785269	Yes	No	No	No	No	No
IL32	chr16:3115298-3131946:+	0.53103	0.838951	A3SS	chr16:3115312:3115495:+@chr16:3115782|3115785:3115827:+	chr16:3115782-3115785:+	99.7882	99.7995	0.011291	-0.51	82.3	0.613926	0.809325	Yes	No	No	No	No	No
IL32	chr16:3115298-3131946:+	0.53103	0.838951	A3SS	chr16:3115611:3115711:+@chr16:3115782|3115785:3115827:+	chr16:3115782-3115785:+	99.4689	99.4311	-0.0377263	0.44	80.232	0.662321	0.835148	Yes	No	No	No	No	No
IL32	chr16:3115298-3131946:+	0.53103	0.838951	MXE	chr16:3117378:3117416:+@chr16:3117555:3117614:+@chr16:3117985:3118011:+@chr16:3118181:3118240:+	chr16:3117555-3117614:+/chr16:3117985-3118011:+	97.2425	96.7358	-0.506756					Yes	No	No	No	No	No
IL32	chr16:3115298-3131946:+	0.53103	0.838951	A5SS	chr16:3117378:3117614|3118011:+@chr16:3118181:3118240:+	chr16:3117614-3118011:+	92.9376	91.0445	-1.89306	2.05	83.599	0.0434338	0.297387	Yes	No	No	No	No	No
IL32	chr16:3115298-3131946:+	0.53103	0.838951	SE	chr16:3117555:3117614:+@chr16:3117985:3118011:+@chr16:3118181:3118240:+	chr16:3117985-3118011:+	93.5766	92.067	-1.50961	1.83	82.743	0.0711766	0.343944	Yes	No	No	No	No	No
IL32	chr16:3115298-3131946:+	0.53103	0.838951	RI	chr16:3118991-3119110:+@chr16:3119282-3119552:+	chr16:3119110-3119282:+	99.7165	99.6481	-0.0684157	1.68	82.081	0.0966323	0.386529	Yes	No	No	No	No	No
ZNF174andNAT15andCLUAP1	chr16:3415112-3588000:+	0.856894		AFE	n/a	chr16:3451078:3452406:+/chr16:3550925:3551089:+	32.0766	33.7172	1.64066	-0.73	75.968	0.467382	0.716676	No	No	No	No	No	No
CORO7andTIMM16	chr16:4381550-4475706:-	0.0722422	1	n/a	n/a	n/a	n/a	n/a	n/a					Yes	No	No	No	No	n/a
NMRAL1	chr16:4511682-4545763:-	0.185859	0.625176	n/a	n/a	n/a	n/a	n/a	n/a					Yes	No	No	No	No	n/a
NUDT16L1	chr16:4743547-4745862:+	0.0977644		A5SS	chr16:4743979:4744239|4744309:+@chr16:4744959:4745859:+	chr16:4744239-4744309:+	50.2725	55.7795	5.50703	-2.14	82.282	0.0353412	0.279373	No	No	No	No	No	No
PMM2	chr16:8891646-8954323:+	0.349531	1	AFE	n/a	chr16:8891645:8891805:+/chr16:8946799:8949183	77.2371	76.7806	-0.456517	0.4	74.043	0.69284	0.846647	No	No	No	No	No	No
PMM2	chr16:8891646-8954323:+	0.349531	1	AFE	n/a	chr16:8891645:8891805:+/chr16:8953452:8954323	17.3119	18.6402	1.32836	-0.77	83.398	0.444406	0.701128	No	No	No	No	No	No
PMM2	chr16:8891646-8954323:+	0.349531	1	ALE	n/a	chr16:8901420:8905035:+/chr16:8946799:8949183	98.0058	97.6853	-0.32053	1.73	83.535	0.0878112	0.372638	No	No	No	No	No	No
PMM2	chr16:8891646-8954323:+	0.349531	1	ALE	n/a	chr16:8901420:8905035:+/chr16:8953452:8954323	73.1307	73.3118	0.181084	-0.09	68.677	0.925294	0.966927	No	No	No	No	No	No
USP7	chr16:8985951-9058371:-	0.193369		n/a	n/a	n/a	n/a	n/a	n/a					Yes	No	No	No	Yes	n/a
C16orf72	chr16:9185181-9215496:+	0.193406	0.553832	n/a	n/a	n/a	n/a	n/a	n/a					No	No	No	No	No	n/a
LITAF	chr16:11609785-11730235:-	0.325159		AFE	n/a	chr16:11680741:11680806:-/chr16:11681193:11681418:-	10.9346	12.9022	1.96759	-1.58	83.914	0.117955	0.42112	Yes	No	No	No	No	No
TXNDC11	chr16:11771946-11836787:-	0.0349262	0.217823	SE	chr16:11815433:11815526:-@chr16:11794308:11794420:-@chr16:11791981:11792181:-	chr16:11794308-11794420:-	96.4621	95.8517	-0.610367	1.24	80.082	0.219243	0.525521	Yes	No	No	No	No	No
TXNDC11	chr16:11771946-11836787:-	0.0349262	0.217823	SE	chr16:11827838:11827935:-@chr16:11824501:11824630:-@chr16:11815433:11815526:-	chr16:11824501-11824630:-	95.3654	95.5839	0.218536	-0.45	82.43	0.652039	0.82846	Yes	No	No	No	No	No
PARN	chr16:14529559-14726584:-	0.876994		n/a	n/a	n/a	n/a	n/a	n/a					No	No	No	No	No	n/a
BFAR	chr16:14726664-14763093:+	0.631278		SE	chr16:14738131:14738466:+@chr16:14742245:14742449:+@chr16:14743661:14744455:+	chr16:14742245-14742449:+	97.4374	97.168	-0.269427	0.85	83.854	0.39963	0.663021	No	No	No	No	No	No
PDXDC1	chr16:15068449-15233195:+	0.245817		AFE	n/a	chr16:15068448:15069077:+/chr16:15125591:15126836:+	64.3095	62.4947	-1.81485	1.01	70.918	0.314284	0.609249	Yes	No	No	No	No	No
PDXDC1	chr16:15068449-15233195:+	0.245817		ALE	n/a	chr16:15092196:15092262:+/chr16:15129872:15132187	58.5791	56.8111	-1.76798	1.09	83.984	0.27875	0.569196	Yes	No	No	No	No	No
MYH11	chr16:15796992-15950883:-	0.257495		AFE/ALE	n/a	chr16:15814695:15820357/chr16:15831007:15831477:-	16.9454	21.0122	4.06681	-2.43	152.75	0.0162192	0.221542	No	No	No	No	No	No
ARL6IP1andRPS15A	chr16:18792616-18813001:-	0.120917	1	SE	chr16:18799385:18799464:-@chr16:18797562:18797658:-@chr16:18796060:18796145:-	chr16:18797562-18797658:-	5.21879	7.15358	1.93479	-0.99	48.7	0.326052	0.617649	No	No	No	No	No	No
ARL6IP1andRPS15A	chr16:18792616-18813001:-	0.120917	1	A3SS	chr16:18800303:18800440:-@chr16:18799464|18799481:18799385:-	chr16:18799464-18799481:-	1.01933	3.12613	2.1068	-1.04	48.083	0.302166	0.597156	No	No	No	No	No	No
ARL6IP1andRPS15A	chr16:18792616-18813001:-	0.120917	1	AFE	n/a	chr16:18800714:18801675:-/chr16:18812752:18813001:-	74.628	74.2527	-0.375278	0.46	81.588	0.649008	0.826361	No	No	No	No	No	No
ARL6IP1andRPS15A	chr16:18792616-18813001:-	0.120917	1	A5SS	chr16:18801659:18801566|18801632:-@chr16:18800303:18800440:-	chr16:18801566-18801632:-	66.5792	66.4993	-0.0798694	0.08	70.646	0.935606	0.97093	No	No	No	No	No	No
METTL9	chr16:21608539-21669142:+	0.0256096	0.544447	AFE	n/a	chr16:21610790:21611377/chr16:21637816:21638943:+	5.00736	4.43636	-0.570999	0.91	79.076	0.367612	0.639957	Yes	No	No	No	No	No
METTL9	chr16:21608539-21669142:+	0.0256096	0.544447	SE	chr16:21610855:21611219:+@chr16:21623966:21624156:+@chr16:21629186:21629395:+	chr16:21623966-21624156:+	98.4806	98.3599	-0.120685	0.68	82.234	0.4998	0.73771	Yes	No	No	No	No	No
METTL9	chr16:21608539-21669142:+	0.0256096	0.544447	ALE	n/a	chr16:21637816:21638943:+/chr16:21663189:21669142	91.8135	92.1102	0.296649	-0.35	79.77	0.730968	0.865488	Yes	No	No	No	No	No
POLR3E	chr16:22308688-22346424:+	0.670247	1	AFE	n/a	chr16:22337081:22341396:+/chr16:22342320:22343506:+	50.7494	51.9201	1.17067	-0.68	69.877	0.497431	0.736667	No	No	No	No	No	No
LOC641298	chr16:22448012-22547860:+	0.897607		n/a	n/a	n/a	n/a	n/a	n/a					Yes	No	No	No	No	n/a
UBFD1	chr16:23568298-23585715:+	0.0377299	0.925338	n/a	n/a	n/a	n/a	n/a	n/a					No	No	No	No	No	n/a
RBBP6	chr16:24549014-24584188:+	0.262361	0.388941	n/a	n/a	n/a	n/a	n/a	n/a					No	No	No	No	No	n/a
LCMT1	chr16:25123025-25189555:+	0.918348		AFE	n/a	chr16:25123024:25123317:+/chr16:25137281:25137447:+	18.3552	16.3067	-2.04854	1.21	68.512	0.232302	0.535367	Yes	No	No	No	No	No
IL4R	chr16:27324840-27376126:+	0.936188		SE	chr16:27325231:27325341:+@chr16:27341387:27341519:+@chr16:27351507:27351594:+	chr16:27341387-27341519:+	94.4355	93.5392	-0.896288	1.3	75.95	0.196508	0.510101	Yes	No	No	No	No	No
IL4R	chr16:27324840-27376126:+	0.936188		SE	chr16:27370237:27370315:+@chr16:27372087:27372136:+@chr16:27373573:27376098:+	chr16:27372087-27372136:+	93.3683	92.4385	-0.929809	0.88	83.402	0.383135	0.650612	Yes	No	No	No	No	No
GTF3C1	chr16:27470876-27561274:-	0.167759	0.00717948	n/a	n/a	n/a	n/a	n/a	n/a					No	Yes	No	No	No	n/a
XPO6	chr16:28109293-28167849:-	0.0128995		n/a	n/a	n/a	n/a	n/a	n/a					Yes	No	No	No	No	n/a
CLN3	chr16:28466609-28506895:-	0.829901	0.566276	RI	chr16:28493993-28493798:-@chr16:28493703-28493648:-	chr16:28493798-28493703:-	8.06888	13.1208	5.05196	-1.71	74.465	0.0915088	0.378796	No	No	No	No	No	No
CCDC101	chr16:28565247-28603111:+	0.123095		RI	chr16:28601417-28601546:+@chr16:28601617-28601763:+	chr16:28601546-28601617:+	9.5214	14.5088	4.98744	-1.84	70.244	0.070468	0.342066	No	Yes	No	No	No	No
ATXN2L	chr16:28834320-28848558:+	0.362863		A5SS	chr16:28847254:28847443|28847806:+@chr16:28848049:28848556:+	chr16:28847443-28847806:+	83.5145	84.5127	0.998178	-0.67	66.438	0.505619	0.743393	No	No	No	No	No	No
TUFM	chr16:28853732-28857729:-	0.237166	0.655982	RI	chr16:28855655-28855551:-@chr16:28855422-28855271:-	chr16:28855551-28855422:-	9.11563	14.3361	5.22044	-2.11	58.137	0.0395	0.287238	No	No	No	No	No	No
SH2B1	chr16:28857922-28885534:+	0.596152		A5SS	chr16:28883855:28884026|28884079:+@chr16:28884491:28884590:+	chr16:28884026-28884079:+	56.8404	59.0289	2.18852	-0.83	76.883	0.406335	0.669669	No	No	No	No	No	No
SPNS1andLAT	chr16:28985542-29002114:+	0.626061	0.966095	RI	chr16:28986093-28986184:+@chr16:28986422-28986713:+	chr16:28986184-28986422:+	97.2031	96.9957	-0.207477	0.46	72.863	0.647253	0.825801	No	Yes	No	No	No	No
SPNS1andLAT	chr16:28985542-29002114:+	0.626061	0.966095	SE	chr16:28992791:28992936:+@chr16:28993222:28993377:+@chr16:28993677:28993866:+	chr16:28993222-28993377:+	98.2588	97.5879	-0.670946	2	83.221	0.0491604	0.304999	No	Yes	No	No	No	No
hesima	chr16:29156760-29159130:-	0.508593	0.415735	AFE/ALE	n/a	chr16:29156759:29157294:-/chr16:29158601:29159130:-	46.3471	49.192	2.84496	-1.29	159.74	0.199791	0.511602	Yes	No	No	No	No	No
SLC7A5P1andBOLA2	chr16:29453494-29625040:-	0.0205935	0.000180274	ALE	n/a	chr16:29453493:29455009:-/chr16:29557486:29560177:-	20.3785	23.0145	2.63601	-2.23	80.458	0.0284318	0.264415	Yes	No	No	No	Yes	No
SLC7A5P1andBOLA2	chr16:29453494-29625040:-	0.0205935	0.000180274	ALE	n/a	chr16:29453493:29455009:-/chr16:29569985:29570199:-	34.5071	40.5202	6.01313	-1.91	82.162	0.0595018	0.320625	Yes	No	No	No	Yes	No
SLC7A5P1andBOLA2	chr16:29453494-29625040:-	0.0205935	0.000180274	A3SS	chr16:29465337:29465396:-@chr16:29458243|29458347:29458123:-	chr16:29458243-29458347:-	73.3646	72.1534	-1.21124	0.51	82.903	0.608644	0.8065	Yes	No	No	No	Yes	No
SLC7A5P1andBOLA2	chr16:29453494-29625040:-	0.0205935	0.000180274	A3SS	chr16:29465512:29465676:-@chr16:29465396|29465434:29465337:-	chr16:29465396-29465434:-	95.1226	94.7418	-0.380773	0.82	83.691	0.414991	0.676223	Yes	No	No	No	Yes	No
SLC7A5P1andBOLA2	chr16:29453494-29625040:-	0.0205935	0.000180274	AFE	n/a	chr16:29564406:29564511:-/chr16:29605837:29607458	27.0894	22.8183	-4.27109	1.25	70.842	0.2141	0.521499	Yes	No	No	No	Yes	No
GIYD2andSULT1A4	chr16:29465826-29476296:+	0.82915		SE	chr16:29466719:29466770:+@chr16:29466865:29467206:+@chr16:29468953:29469080:+	chr16:29466865-29467206:+	97.626	98.1532	0.527284	-1.57	64.989	0.122317	0.427113	Yes	No	No	No	No	No
SPNandQPRT	chr16:29674272-29710020:+	0.0146863	0.00654138	n/a	n/a	n/a	n/a	n/a	n/a					Yes	No	No	No	No	n/a
KIF22	chr16:29801224-29816706:+	0.648247		n/a	n/a	n/a	n/a	n/a	n/a					No	No	No	No	No	n/a
MAZ	chr16:29817426-29822502:+	0.000492834	1	n/a	n/a	n/a	n/a	n/a	n/a					No	No	No	No	No	n/a
PRRT2andC16orf53andMVP	chr16:29822704-29859357:+	0.977348		A3SS	chr16:29831716:29831831:+@chr16:29841795|29841836:29841995:+	chr16:29841795-29841836:+	91.0539	90.9641	-0.0897186	0.13	80.268	0.895382	0.95527	No	No	No	No	No	No
TMEM219	chr16:29952201-29984374:+	0.173188	1	A3SS	chr16:29973351:29973453:+@chr16:29974428|29974431:29974629:+	chr16:29974428-29974431:+	89.7713	88.3371	-1.43423	1.7	83.925	0.093219	0.381015	No	No	No	No	No	No
HIRIP3	chr16:30003643-30007416:-	0.494594	0.081435	SE	chr16:30006424:30006538:-@chr16:30005227:30006164:-@chr16:30004961:30005129:-	chr16:30005227-30006164:-	89.4831	90.9797	1.49666	-0.82	56.459	0.414905	0.676223	No	No	No	No	No	No
INO80E	chr16:30006255-30017604:+	0.241309	0.0640572	A3SS	chr16:30012250:30012361:+@chr16:30012533|30012735:30012851:+	chr16:30012533-30012735:+	94.6222	93.7212	-0.900992	1.2	80.394	0.234444	0.536711	No	Yes	No	No	No	No
ALDOA	chr16:30064411-30081741:+	0.0256491	1	RI	chr16:30078555-30078687:+@chr16:30078771-30078982:+	chr16:30078687-30078771:+	2.42444	4.78468	2.36024	-1.18	48.264	0.242433	0.540441	No	No	No	No	No	No
PPP4C	chr16:30087298-30096699:+	0.0592641		SE	chr16:30093805:30093855:+@chr16:30094067:30094168:+@chr16:30094715:30094888:+	chr16:30094067-30094168:+	99.1982	99.0649	-0.133363	0.98	83.956	0.33079	0.621853	No	No	No	No	No	No
YPEL3	chr16:30103631-30108253:-	0.0465609		n/a	n/a	n/a	n/a	n/a	n/a					No	No	No	No	No	n/a
CORO1A	chr16:30194408-30200942:+	0.00139944	1	SE	chr16:30194927:30195046:+@chr16:30195547:30195664:+@chr16:30196530:30196728:+	chr16:30195547-30195664:+	14.5812	17.866	3.28483	-1.76	55.324	0.0845142	0.367824	No	Yes	No	No	No	No
CORO1A	chr16:30194408-30200942:+	0.00139944	1	RI	chr16:30196530-30196728:+@chr16:30197919-30198041:+	chr16:30196728-30197919:+	5.58714	11.4768	5.88962	-2.4	63.042	0.0194003	0.226518	No	Yes	No	No	No	No
CORO1A	chr16:30194408-30200942:+	0.00139944	1	RI	chr16:30198137-30198266:+@chr16:30198360-30198544:+	chr16:30198266-30198360:+	16.6799	19.1317	2.45177	-1.38	51.027	0.173204	0.486791	No	Yes	No	No	No	No
GIYD1andSULT1A3	chr16:30205168-30215650:+	0.82915		SE	chr16:30206061:30206112:+@chr16:30206207:30206548:+@chr16:30208295:30208422:+	chr16:30206207-30206548:+	97.5991	98.1494	0.550206	-1.65	65.851	0.103584	0.399405	Yes	No	No	No	No	No
CD2BP2	chr16:30362087-30366684:-	0.233346		n/a	n/a	n/a	n/a	n/a	n/a					No	Yes	No	No	No	n/a
SEPT1	chr16:30389454-30407311:-	0.660133		n/a	n/a	n/a	n/a	n/a	n/a					No	No	No	No	No	n/a
ITGAL	chr16:30483979-30534506:+	0.0932746	0.925847	A3SS	chr16:30515496:30515585:+@chr16:30516565|30516568:30516621:+	chr16:30516565-30516568:+	80.6644	79.7597	-0.904636	1.24	83.297	0.219178	0.525521	No	No	No	No	No	No
PRR14	chr16:30662022-30667761:+	0.969206	0.409447	RI	chr16:30664042-30664163:+@chr16:30664235-30664424:+	chr16:30664163-30664235:+	13.9654	18.0482	4.08283	-1.59	79.064	0.115073	0.417639	No	No	No	No	No	No
SRCAPandPHKG2	chr16:30709190-30772497:+	0.0316198	0.00654138	AFE	n/a	chr16:30718503:30718689:+/chr16:30759526:30759811:+	40.7446	30.4914	-10.2533	2.25	60.994	0.0282378	0.264415	No	No	No	No	No	No
RNF40	chr16:30772899-30787628:+	0.751664		ALE	n/a	chr16:30774738:30774880:+/chr16:30783389:30787628	31.9757	31.3615	-0.614225	0.62	68.288	0.538478	0.760622	No	No	No	No	No	No
BCL7C	chr16:30844947-30905696:-	0.271041		ALE	n/a	chr16:30862297:30863643:-/chr16:30898942:30899644:-	72.3393	71.1837	-1.15567	1.1	75.965	0.273669	0.56573	No	Yes	No	No	No	No
ORAI3	chr16:30959707-30967829:+	0.923774		ALE	n/a	chr16:30964505:30966265:+/chr16:30967520:30967829:+	30.5722	29.9397	-0.632462	0.39	57.913	0.696161	0.848535	No	No	No	No	No	No
STX4	chr16:31044210-31061195:+	0.683497		RI	chr16:31050862-31050972:+@chr16:31051044-31051139:+	chr16:31050972-31051044:+	12.2241	15.4605	3.23642	-1.33	72.564	0.187952	0.506217	No	No	No	No	No	No
BCKDK	chr16:31119615-31124132:+	0.905828	0.925338	n/a	n/a	n/a	n/a	n/a	n/a					No	No	No	No	No	n/a
MYST1	chr16:31127075-31142714:+	0.270459	0.637554	RI	chr16:31141777-31141927:+@chr16:31142067-31142221:+	chr16:31141927-31142067:+	10.3571	14.2921	3.935	-1.7	59.769	0.0944345	0.383368	No	No	No	No	No	No
FUS	chr16:31191431-31206192:+	1.79192e-05		n/a	n/a	n/a	n/a	n/a	n/a					No	No	Yes	Yes	No	n/a
PYCARD	chr16:31212806-31214314:-	0.369647		SE	chr16:31213738:31214314:-@chr16:31213468:31213524:-@chr16:31212806:31213162:-	chr16:31213468-31213524:-	96.9238	96.802	-0.121824	0.51	79.346	0.613937	0.809325	No	No	No	No	No	No
C16orf58	chr16:31500786-31520629:-	0.982185		n/a	n/a	n/a	n/a	n/a	n/a					No	No	No	No	No	n/a
zeyrar	chr16:31932370-31935084:+	0.723644	0.131486	AFE/ALE	n/a	chr16:31932369:31933576:+/chr16:31934570:31935084:+	55.2769	53.1207	-2.15621	1.62	165.79	0.107372	0.406819	Yes	No	No	No	No	No
RAB43P1	chr16:46656773-46659362:-	0.610089	0.925338	n/a	n/a	n/a	n/a	n/a	n/a					No	No	No	No	No	n/a
N4BP1	chr16:48572637-48644125:-	0.494594	0.916685	SE	chr16:48587450:48587580:-@chr16:48585297:48585393:-@chr16:48581655:48582025:-	chr16:48585297-48585393:-	95.2988	93.2779	-2.0209	1.95	83.895	0.0549761	0.313336	Yes	No	No	No	No	No
ADCY7	chr16:50280046-50352574:+	0.672958		n/a	n/a	n/a	n/a	n/a	n/a					Yes	No	No	No	No	n/a
SNX20	chr16:50700211-50715265:-	0.67127		n/a	n/a	n/a	n/a	n/a	n/a					No	No	No	No	No	n/a
CYLD	chr16:50775962-50835851:+	0.569134	0.034915	SE	chr16:50776673:50776752:+@chr16:50778641:50778777:+@chr16:50783487:50784113:+	chr16:50778641-50778777:+	69.0804	68.9473	-0.133083	0.1	83.397	0.923405	0.966639	Yes	No	No	No	No	No
CYLD	chr16:50775962-50835851:+	0.569134	0.034915	A3SS	chr16:50811736:50811852:+@chr16:50813576|50813606:50813955:+	chr16:50813576-50813606:+	79.3965	78.6334	-0.763134	1.14	78.613	0.258722	0.552551	Yes	No	No	No	No	No
RBL2	chr16:53467889-53526281:+	0.397085		AFE	n/a	chr16:53468331:53468708:+/chr16:53479696:53479841:+	9.49461	9.0624	-0.432208	0.37	77.976	0.70896	0.85578	Yes	No	No	No	No	No
RBL2	chr16:53467889-53526281:+	0.397085		RI	chr16:53503828-53504097:+@chr16:53504295-53504575:+	chr16:53504097-53504295:+	15.1792	17.8732	2.69399	-1.27	58.138	0.207657	0.517903	Yes	No	No	No	No	No
gyglo	chr16:56639629-56643410:-	0.771847		n/a	n/a	n/a	n/a	n/a	n/a					Yes	No	No	No	No	n/a
MT2AandMT1A	chr16:56641941-56673999:+	0.993535	1	n/a	n/a	n/a	n/a	n/a	n/a					No	No	No	No	No	n/a
MT1X	chr16:56716336-56722286:+	0.768475		n/a	n/a	n/a	n/a	n/a	n/a					No	No	No	No	No	n/a
HERPUD1	chr16:56965198-56978625:+	0.0257158	0.394554	n/a	n/a	n/a	n/a	n/a	n/a					Yes	No	No	No	No	n/a
NLRC5	chr16:57023398-57117443:+	0.375207		n/a	n/a	n/a	n/a	n/a	n/a					Yes	No	No	No	No	n/a
C16orf57	chr16:58033417-58055527:+	0.871127	0.398534	AFE	n/a	chr16:58033396:58033762/chr16:58035276:58035492:+	83.6185	85.0341	1.41561	-1.41	67.271	0.16278	0.477191	No	No	No	No	No	No
C16orf57	chr16:58033417-58055527:+	0.871127	0.398534	ALE	n/a	chr16:58044567:58047474:+/chr16:58054044:58055527:+	97.3317	97.0199	-0.311733	1.42	83.958	0.159982	0.473155	No	No	No	No	No	No
CNOT1	chr16:58553573-58663788:-	0.0728148	0.0246058	n/a	n/a	n/a	n/a	n/a	n/a					No	No	No	No	No	n/a
CKLFandCMTM1	chr16:66586233-66613043:+	0.331619	0.0105966	SE	chr16:66586477:66586696:+@chr16:66592093:66592251:+@chr16:66599789:66599969:+	chr16:66592093-66592251:+	98.2751	97.9028	-0.372355	1.95	83.702	0.0548897	0.313336	No	No	No	No	No	No
CKLFandCMTM1	chr16:66586233-66613043:+	0.331619	0.0105966	MXE	chr16:66586477:66586696:+@chr16:66592093:66592251:+@chr16:66597025:66597120:+@chr16:66599789:66599969:+	chr16:66592093-66592251:+/chr16:66597025-66597120:+	46.0451	46.5126	0.467499					No	No	No	No	No	No
CKLFandCMTM1	chr16:66586233-66613043:+	0.331619	0.0105966	SE	chr16:66586477:66586696:+@chr16:66597025:66597120:+@chr16:66599789:66599969:+	chr16:66597025-66597120:+	98.5106	98.1575	-0.35312	2.11	83.195	0.037927	0.285595	No	No	No	No	No	No
CMTM3	chr16:66637778-66647795:+	0.751215		SE	chr16:66642212:66642367:+@chr16:66643338:66643433:+@chr16:66643786:66643906:+	chr16:66643338-66643433:+	99.0483	98.9866	-0.061676	0.48	72.224	0.629387	0.820075	No	No	No	No	No	No
FAM96BandRRAD	chr16:66955582-66968847:-	0.482277		n/a	n/a	n/a	n/a	n/a	n/a					No	No	No	No	No	n/a
CES2andCES3	chr16:66968128-67009058:+	0.751215		ALE	n/a	chr16:66971939:66972144:+/chr16:66977201:66979004:+	40.7803	41.0653	0.285067	-0.26	83.319	0.796343	0.903045	Yes	No	No	No	No	No
CBFB	chr16:67063039-67134961:+	0.244364		n/a	n/a	n/a	n/a	n/a	n/a					Yes	Yes	No	No	No	n/a
TRADD	chr16:67188087-67194201:-	0.1007	0.553832	n/a	n/a	n/a	n/a	n/a	n/a					Yes	No	No	No	No	n/a
FBXL8andHSF4	chr16:67192896-67204391:+	0.985421	1	n/a	n/a	n/a	n/a	n/a	n/a					Yes	No	No	No	No	n/a
CTCF	chr16:67596311-67673093:+	0.651955		n/a	n/a	n/a	n/a	n/a	n/a					Yes	No	No	No	No	n/a
RLTPR	chr16:67678822-67691477:+	0.962298		ALE	n/a	chr16:67680088:67680213:+/chr16:67686867:67687157:+	17.2378	17.706	0.468161	-0.38	76.914	0.704029	0.852581	No	No	No	No	No	No
PSMB10andCTRL	chr16:67963350-67971428:-	0.36981		n/a	n/a	n/a	n/a	n/a	n/a					No	No	No	No	No	n/a
DPEP2andDPEP3	chr16:68009566-68034488:-	0.0282902		n/a	n/a	n/a	n/a	n/a	n/a					No	No	No	No	No	n/a
DUS2LandNFATC3	chr16:68021649-68263162:+	0.264225	0.54117	SE	chr16:68224671:68225678:+@chr16:68248232:68248335:+@chr16:68260253:68260837:+	chr16:68248232-68248335:+	41.7795	39.9638	-1.81569	0.83	70.312	0.407965	0.669733	Yes	No	No	No	No	No
DUS2LandNFATC3	chr16:68021649-68263162:+	0.264225	0.54117	MXE	chr16:68224671:68225678:+@chr16:68248232:68248335:+@chr16:68255099:68255187:+@chr16:68260253:68260837:+	chr16:68248232-68248335:+/chr16:68255099-68255187:+	50.1207	47.7107	-2.40996					Yes	No	No	No	No	No
DUS2LandNFATC3	chr16:68021649-68263162:+	0.264225	0.54117	SE	chr16:68224671:68225678:+@chr16:68255099:68255187:+@chr16:68260253:68260837:+	chr16:68255099-68255187:+	41.6764	42.3244	0.647934	-0.31	81.973	0.760365	0.884338	Yes	No	No	No	No	No
SLC7A6OS	chr16:68318281-68344867:-	0.331567		n/a	n/a	n/a	n/a	n/a	n/a					No	No	No	No	No	n/a
TMCO7	chr16:68877446-69119083:+	0.603503		n/a	n/a	n/a	n/a	n/a	n/a					Yes	No	No	No	No	n/a
CHTF8	chr16:69151910-69166472:-	0.890755	0.651737	SE	chr16:69155339:69155396:-@chr16:69154956:69155073:-@chr16:69151912:69154552:-	chr16:69154956-69155073:-	95.3795	94.9224	-0.457067	1.28	83.975	0.205104	0.516103	No	No	No	No	Yes	No
miseru	chr16:70190243-70207351:-	0.638905	0.139122	n/a	n/a	n/a	n/a	n/a	n/a					Yes	No	No	No	No	n/a
SF3B3	chr16:70557716-70611573:+	0.476982	0.0791556	n/a	n/a	n/a	n/a	n/a	n/a					Yes	No	No	No	Yes	n/a
VAC14	chr16:70721342-70835059:-	0.586898	0.789495	n/a	n/a	n/a	n/a	n/a	n/a					No	No	No	No	No	n/a
ATXN1LandKIAA0174	chr16:71879893-71964538:+	0.0256491	0.789495	AFE	n/a	chr16:71879892:71880007:+/chr16:71956376:71959234:+	76.682	73.1499	-3.53212	1.42	78.835	0.159395	0.472351	Yes	No	No	No	No	No
ATXN1LandKIAA0174	chr16:71879893-71964538:+	0.0256491	0.789495	ALE	n/a	chr16:71883503:71891236:+/chr16:71960691:71964538	72.2895	67.7729	-4.51656	2.75	81.111	0.00729679	0.1763	Yes	No	No	No	No	No
warru	chr16:72059878-72061562:+	0.699438	0.789495	AFE/ALE	n/a	chr16:72059877:72060154:+/chr16:72061128:72061562:+	47.4049	45.0827	-2.32219	0.76	129.18	0.445784	0.701599	Yes	No	No	No	No	No
DHX38	chr16:72127461-72146811:+	0.275819	0.547685	ALE	n/a	chr16:72130720:72130977:+/chr16:72145477:72146811	27.9097	27.0358	-0.873836	0.86	77.65	0.390851	0.655635	No	No	No	No	No	No
DHX38	chr16:72127461-72146811:+	0.275819	0.547685	A3SS	chr16:72143314:72143409:+@chr16:72144855|72144942:72144976:+	chr16:72144855-72144942:+	84.0638	83.9982	-0.0655734	0.09	76.833	0.929003	0.967765	No	No	No	No	No	No
PSMD7	chr16:74330696-74340678:+	0.10335		n/a	n/a	n/a	n/a	n/a	n/a					No	No	No	No	No	n/a
GLG1	chr16:74457954-74641581:-	0.641306		AFE	n/a	chr16:74490546:74490660:-/chr16:74514138:74514292:-	47.5518	47.8278	0.27603	-0.4	67.925	0.690916	0.845972	Yes	No	No	No	No	No
ADAT1andTMEM231andCHST5	chr16:75562430-75657221:-	0.0897156		ALE	n/a	chr16:75627383:75628152:-/chr16:75651039:75651170:-	89.5943	87.2486	-2.34569	1.78	79.705	0.0796729	0.361669	No	No	No	No	No	No
ADAT1andTMEM231andCHST5	chr16:75562430-75657221:-	0.0897156		AFE	n/a	chr16:75627383:75628152:-/chr16:75656300:75657221:-	80.6738	76.0899	-4.58393	2.34	79.716	0.021688	0.234575	No	No	No	No	No	No
KARS	chr16:75661372-75682554:-	0.428353		n/a	n/a	n/a	n/a	n/a	n/a					No	No	No	No	No	n/a
TERF2IP	chr16:75681603-75795771:+	0.236155		n/a	n/a	n/a	n/a	n/a	n/a					No	No	No	No	No	n/a
MON1B	chr16:77224733-77236301:+	0.264339	0.221609	n/a	n/a	n/a	n/a	n/a	n/a					No	No	No	No	No	n/a
C16orf61	chr16:81009692-81069363:-	0.869337	0.54117	SE	chr16:81015411:81015482:-@chr16:81014375:81014484:-@chr16:81009696:81010076:-	chr16:81014375-81014484:-	77.4582	76.8251	-0.633074	0.48	83.314	0.635958	0.821962	Yes	No	No	No	No	No
C16orf61	chr16:81009692-81069363:-	0.869337	0.54117	SE	chr16:81030919:81031034:-@chr16:81015411:81015482:-@chr16:81009696:81010076:-	chr16:81015411-81015482:-	98.3895	98.3326	-0.0569213	0.21	79.519	0.835055	0.923615	Yes	No	No	No	No	No
MPHOSPH6	chr16:82180285-82203828:-	0.548072		n/a	n/a	n/a	n/a	n/a	n/a					No	No	No	No	No	n/a
MBTPS1	chr16:84087367-84150539:-	0.0111602		n/a	n/a	n/a	n/a	n/a	n/a					No	No	No	No	No	n/a
COTL1	chr16:84599197-84651702:-	0.460857		ALE	n/a	chr16:84599196:84604923:-/chr16:84649629:84650081:-	5.41168	4.95854	-0.453143	1.46	83.599	0.148687	0.463545	Yes	No	No	No	No	No
COX4I1	chr16:85832236-85840613:+	0.146042		A3SS	chr16:85834811:85834884:+@chr16:85838543|85838547:85838710:+	chr16:85838543-85838547:+	73.3002	72.4126	-0.887611	0.99	75.682	0.324225	0.617531	No	No	No	No	No	No
COX4I1	chr16:85832236-85840613:+	0.146042		RI	chr16:85838543-85838710:+@chr16:85839339-85839470:+	chr16:85838710-85839339:+	3.08044	5.76562	2.68518	-1.33	49.58	0.188057	0.506217	No	No	No	No	No	No
KLHDC4	chr16:87727144-87812979:-	0.047008	0.646403	ALE	n/a	chr16:87729908:87739289/chr16:87741413:87741681:-	88.9502	85.2651	-3.68512	2.83	81.845	0.00586018	0.175119	No	No	No	No	No	No
KLHDC4	chr16:87727144-87812979:-	0.047008	0.646403	AFE	n/a	chr16:87729908:87739289/chr16:87799397:87799525:-	85.4973	83.4955	-2.00174	1.36	81.586	0.178519	0.493853	No	No	No	No	No	No
CYBA	chr16:88709697-88717560:-	0.0336726		RI	chr16:88713583-88713163:-@chr16:88712605-88712524:-	chr16:88713163-88712605:-	2.65237	5.68333	3.03096	-1.42	50.897	0.162033	0.476177	No	No	No	No	No	No
CYBA	chr16:88709697-88717560:-	0.0336726		RI	chr16:88713583-88713509:-@chr16:88713246-88713163:-	chr16:88713509-88713246:-	2.96997	5.48989	2.51991	-1.25	48.69	0.215989	0.523495	No	No	No	No	No	No
RNF166	chr16:88762898-88772828:-	0.118895	0.336529	ALE	n/a	chr16:88762897:88765323:-/chr16:88767163:88768367:-	23.4722	25.542	2.06988	-3.07	73.95	0.00302517	0.160803	No	No	No	No	No	No
RNF166	chr16:88762898-88772828:-	0.118895	0.336529	AFE	n/a	chr16:88766027:88767140:-/chr16:88769180:88771275:-	30.3404	32.541	2.20059	-1.77	68.435	0.0810014	0.361669	No	No	No	No	No	No
FAM38A	chr16:88781746-88851619:-	0.18054	0.677977	RI	chr16:88783139-88782967:-@chr16:88782891-88782769:-	chr16:88782967-88782891:-	8.3941	11.8444	3.45027	-1.58	64.473	0.119652	0.422007	No	No	No	No	No	No
APRT	chr16:88875754-88878359:-	0.0387719	0.688406	n/a	n/a	n/a	n/a	n/a	n/a					No	No	No	No	No	n/a
ANKRD11	chr16:89334028-89556969:-	0.00275705	0.699507	A3SS	chr16:89484692:89484776:-@chr16:89383483|89383486:89383341:-	chr16:89383483-89383486:-	83.8174	82.8059	-1.01148	0.77	81.202	0.445445	0.701599	Yes	No	No	No	No	No
RPL13andSNORD68	chr16:89627065-89633236:+	0.018393	1	RI	chr16:89627635-89627776:+@chr16:89627986-89628159:+	chr16:89627776-89627986:+	4.43726	7.64196	3.2047	-1.62	49.633	0.110506	0.409579	No	No	No	No	No	No
CHMP1A	chr16:89710652-89724253:-	0.0465609		n/a	n/a	n/a	n/a	n/a	n/a					No	No	No	No	No	n/a
CDK10	chr16:89738601-89762775:+	0.823525	0.106283	RI	chr16:89759682-89759734:+@chr16:89759806-89759875:+	chr16:89759734-89759806:+	61.6628	66.0787	4.41591	-1.1	75.756	0.275705	0.566538	No	No	No	No	No	No
ZNF276	chr16:89786777-89807333:+	0.807971	0.789495	RI	chr16:89799710-89799820:+@chr16:89799890-89799965:+	chr16:89799820-89799890:+	44.8892	47.7234	2.83413	-0.89	82.511	0.376745	0.644988	No	No	No	No	No	No
TCF25andMC1RandTUBB3	chr16:89939973-90005327:+	0.962941		A3SS	chr16:89960136:89960266:+@chr16:89961446|89961491:89961545:+	chr16:89961446-89961491:+	76.2719	76.3358	0.0639742	-0.08	82.974	0.934391	0.970341	No	No	No	No	No	No
TCF25andMC1RandTUBB3	chr16:89939973-90005327:+	0.962941		A5SS	chr16:89965175:89965280|89965295:+@chr16:89967043:89967202:+	chr16:89965280-89965295:+	16.9638	20.2803	3.31648	-1.58	65.402	0.119697	0.422007	No	No	No	No	No	No
TCF25andMC1RandTUBB3	chr16:89939973-90005327:+	0.962941		SE	chr16:89973651:89973730:+@chr16:89975374:89975515:+@chr16:89976999:89977071:+	chr16:89975374-89975515:+	33.9498	35.5258	1.576	-0.7	83.687	0.484114	0.727021	No	No	No	No	No	No
ABR	chr17:906303-1132316:-	0.974889		n/a	n/a	n/a	n/a	n/a	n/a					No	No	No	No	No	n/a
YWHAE	chr17:1247570-1303672:-	0.09243		n/a	n/a	n/a	n/a	n/a	n/a					No	No	No	No	No	n/a
CRK	chr17:1323908-1366640:-	0.818847		n/a	n/a	n/a	n/a	n/a	n/a					No	No	No	No	No	n/a
LOC100306951	chr17:1420213-1423363:+	0.969511	0.553832	n/a	n/a	n/a	n/a	n/a	n/a					No	No	No	No	No	n/a
PRPF8	chr17:1553923-1588447:-	0.0620524	0.0989594	n/a	n/a	n/a	n/a	n/a	n/a					No	No	No	No	No	n/a
WDR81	chr17:1619818-1641893:+	0.18741	0.855082	RI	chr17:1638866-1639011:+@chr17:1639333-1639512:+	chr17:1639011-1639333:+	33.8078	42.8029	8.99505	-1.86	78.027	0.0671924	0.3372	Yes	No	No	No	No	No
DPH1andOVCA2	chr17:1933406-1947192:+	0.0469675		n/a	n/a	n/a	n/a	n/a	n/a					No	No	No	No	No	n/a
PAFAH1B1	chr17:2496505-2588916:+	0.0462398	0.286352	AFE	n/a	chr17:2575633:2576430:+/chr17:2576498:2577582:+	67.8504	66.09	-1.7604	2.34	72.25	0.0219671	0.23589	No	No	No	No	No	No
PAFAH1B1	chr17:2496505-2588916:+	0.0462398	0.286352	ALE	n/a	chr17:2575633:2576430:+/chr17:2584608:2588916	86.9508	84.5811	-2.3697	3.69	70.93	0.000439993	0.0941585	No	No	No	No	No	No
TMEM93	chr17:3572086-3572965:+	0.185877		n/a	n/a	n/a	n/a	n/a	n/a					No	No	No	No	No	n/a
C17orf85	chr17:3710042-3749539:-	0.203066		n/a	n/a	n/a	n/a	n/a	n/a					No	Yes	No	No	No	n/a
ZZEF1	chr17:3907739-4046313:-	0.230366	0.993909	ALE	n/a	chr17:3907738:3913499/chr17:3978556:3978723:-	43.2827	47.7958	4.51307	-1.81	57.549	0.0748544	0.352233	No	No	No	No	Yes	No
ZZEF1	chr17:3907739-4046313:-	0.230366	0.993909	AFE	n/a	chr17:3907738:3913499/chr17:3988963:3989097:-	40.8602	45.363	4.50276	-1.73	66.387	0.0890609	0.374821	No	No	No	No	Yes	No
ARRB2	chr17:4613704-4624795:+	0.1007		n/a	n/a	n/a	n/a	n/a	n/a					Yes	No	No	No	No	n/a
MED11	chr17:4634708-4637515:+	0.0127171	0.553832	n/a	n/a	n/a	n/a	n/a	n/a					Yes	No	No	No	No	n/a
CXCL16	chr17:4636202-4643049:-	0.902704		n/a	n/a	n/a	n/a	n/a	n/a					No	No	No	No	No	n/a
PSMB6	chr17:4699438-4701797:+	0.601702		n/a	n/a	n/a	n/a	n/a	n/a					No	No	No	No	No	n/a
MINK1	chr17:4736636-4801358:+	0.782937	0.0431733	A3SS	chr17:4794246:4794419:+@chr17:4794751|4794811:4795011:+	chr17:4794751-4794811:+	82.4426	81.5457	-0.89689	0.77	78.601	0.444835	0.701435	Yes	No	No	No	No	No
MINK1	chr17:4736636-4801358:+	0.782937	0.0431733	A3SS	chr17:4796729:4796892:+@chr17:4797283|4797286:4797388:+	chr17:4797283-4797286:+	73.514	74.9759	1.46192	-1.06	83.716	0.291565	0.583909	Yes	No	No	No	No	No
SLC25A11	chr17:4840250-4843545:-	0.702753		RI	chr17:4842507-4842355:-@chr17:4842270-4842064:-	chr17:4842355-4842270:-	8.64419	10.7772	2.13298	-1.08	53.608	0.285956	0.578397	No	No	No	No	No	No
RNF167	chr17:4843303-4848521:+	0.394606	0.081435	RI	chr17:4843782-4844021:+@chr17:4844168-4844288:+	chr17:4844021-4844168:+	95.0857	95.069	-0.0167501	0.04	81.794	0.96755	0.984974	No	No	No	No	No	No
RNF167	chr17:4843303-4848521:+	0.394606	0.081435	RI	chr17:4843782-4844021:+@chr17:4844218-4844288:+	chr17:4844021-4844218:+	97.5044	97.3297	-0.174726	0.66	83.218	0.511405	0.746307	No	No	No	No	No	No
RNF167	chr17:4843303-4848521:+	0.394606	0.081435	A3SS	chr17:4843782:4844021:+@chr17:4844168|4844218:4844288:+	chr17:4844168-4844218:+	95.0531	94.9119	-0.141128	0.36	82.537	0.721595	0.861263	No	No	No	No	No	No
PFN1	chr17:4848943-4852381:-	0.950564		n/a	n/a	n/a	n/a	n/a	n/a					No	No	No	No	No	n/a
SPAG7	chr17:4862521-4871167:-	0.374637		RI	chr17:4863211-4863055:-@chr17:4862938-4862521:-	chr17:4863055-4862938:-	10.6904	12.1338	1.44342	-0.72	60.303	0.475385	0.720411	No	No	No	No	No	No
RPAIN	chr17:5322422-5336556:+	0.75706	0.481098	SE	chr17:5326089:5326149:+@chr17:5329291:5329402:+@chr17:5335862:5336340:+	chr17:5329291-5329402:+	91.6308	92.0934	0.462551	-0.58	65.856	0.560714	0.776038	No	No	No	No	No	No
RPAIN	chr17:5322422-5336556:+	0.75706	0.481098	SE	chr17:5326089:5326149:+@chr17:5329291:5329619:+@chr17:5335862:5336340:+	chr17:5329291-5329619:+	87.0335	87.6553	0.621761	-0.54	69.141	0.590534	0.794093	No	No	No	No	No	No
RPAIN	chr17:5322422-5336556:+	0.75706	0.481098	RI	chr17:5329291-5329402:+@chr17:5329556-5329619:+	chr17:5329402-5329556:+	23.003	27.1358	4.13277	-1.09	83.883	0.280317	0.570924	No	No	No	No	No	No
RPAIN	chr17:5322422-5336556:+	0.75706	0.481098	A5SS	chr17:5329291:5329402|5329619:+@chr17:5335862:5336340:+	chr17:5329402-5329619:+	91.6283	91.1008	-0.52747	0.43	76.544	0.672019	0.839651	No	No	No	No	No	No
RPAIN	chr17:5322422-5336556:+	0.75706	0.481098	SE	chr17:5329291:5329402:+@chr17:5329556:5329619:+@chr17:5335862:5336340:+	chr17:5329556-5329619:+	94.2471	93.8674	-0.37967	0.43	76.264	0.66758	0.83777	No	No	No	No	No	No
RPAIN	chr17:5322422-5336556:+	0.75706	0.481098	SE	chr17:5329291:5329619:+@chr17:5331391:5331531:+@chr17:5335862:5336340:+	chr17:5331391-5331531:+	95.1563	95.7334	0.577134	-0.91	66.395	0.365535	0.638568	No	No	No	No	No	No
NLRP1andRNU7-31P	chr17:5402745-5522743:-	0.370621	0.409447	SE	chr17:5424844:5425106:-@chr17:5424201:5424332:-@chr17:5421066:5421207:-	chr17:5424201-5424332:-	85.8429	84.6334	-1.20957	0.98	83.714	0.330515	0.621853	No	No	No	No	No	No
RNASEKandC17orf49	chr17:6915736-6920862:+	0.299286	1	SE	chr17:6918381:6918475:+@chr17:6919093:6919194:+@chr17:6919814:6920004:+	chr17:6919093-6919194:+	98.8929	98.7413	-0.151596	1.21	83.426	0.227874	0.533536	No	No	No	No	No	No
RNASEKandC17orf49	chr17:6915736-6920862:+	0.299286	1	SE	chr17:6919814:6920004:+@chr17:6920229:6920333:+@chr17:6920576:6920838:+	chr17:6920229-6920333:+	97.8275	97.409	-0.418453	1.99	83.035	0.0493567	0.304999	No	No	No	No	No	No
RNASEKandC17orf49	chr17:6915736-6920862:+	0.299286	1	SE	chr17:6919814:6920004:+@chr17:6920229:6920333:+@chr17:6920580:6920841:+	chr17:6920229-6920333:+	99.2833	99.4112	0.127871	-1.6	81.387	0.113128	0.413834	No	No	No	No	No	No
RNASEKandC17orf49	chr17:6915736-6920862:+	0.299286	1	A3SS	chr17:6919814:6920004:+@chr17:6920576|6920580:6920838:+	chr17:6920576-6920580:+	91.1837	89.581	-1.6027	2.21	82.374	0.0296387	0.268985	No	No	No	No	No	No
RNASEKandC17orf49	chr17:6915736-6920862:+	0.299286	1	A3SS	chr17:6920229:6920333:+@chr17:6920576|6920580:6920838:+	chr17:6920576-6920580:+	83.7585	84.0406	0.282182	-0.45	82.466	0.653168	0.82884	No	No	No	No	No	No
CLEC10A	chr17:6977857-6983625:-	0.964892	0.547157	SE	chr17:6979050:6979204:-@chr17:6978679:6978785:-@chr17:6977857:6978541:-	chr17:6978679-6978785:-	99.2796	98.6116	-0.668022	2.61	64.528	0.0113605	0.193386	No	No	No	No	No	No
CLEC10A	chr17:6977857-6983625:-	0.964892	0.547157	RI	chr17:6979204-6979050:-@chr17:6978541-6978115:-	chr17:6979050-6978541:-	97.5872	95.6611	-1.92611	2.77	72.335	0.00706664	0.176249	No	No	No	No	No	No
CLEC10A	chr17:6977857-6983625:-	0.964892	0.547157	A5SS	chr17:6979390:6979295|6979304:-@chr17:6979050:6979204:-	chr17:6979295-6979304:-	83.1272	85.1582	2.03106	-1.55	55.998	0.126035	0.432476	No	No	No	No	No	No
CLEC10A	chr17:6977857-6983625:-	0.964892	0.547157	A3SS	chr17:6980052:6980123:-@chr17:6979390|6979471:6979304:-	chr17:6979390-6979471:-	74.6838	74.3723	-0.311554	-0.35	71.852	0.72539	0.862966	No	No	No	No	No	No
ACADVL	chr17:7120444-7128585:+	0.435503	0.518358	RI	chr17:7125271-7125400:+@chr17:7125496-7125621:+	chr17:7125400-7125496:+	4.81991	9.63328	4.81338	-1.82	51.343	0.0748906	0.352233	No	No	No	No	No	No
ACADVL	chr17:7120444-7128585:+	0.435503	0.518358	RI	chr17:7125986-7126184:+@chr17:7126452-7126556:+	chr17:7126184-7126452:+	14.1843	20.4167	6.23241	-1.92	66.875	0.0589955	0.319849	No	No	No	No	No	No
DULLARDandGABARAP	chr17:7143389-7155810:-	0.0726921		n/a	n/a	n/a	n/a	n/a	n/a					No	No	No	No	No	n/a
C17orf81	chr17:7154300-7163802:+	0.897568	0.879733	n/a	n/a	n/a	n/a	n/a	n/a					No	No	No	No	No	n/a
EIF5A	chr17:7210318-7215782:+	0.000151887	0.0930894	AFE	n/a	chr17:7210317:7210434:+/chr17:7210644:7211071:+	71.4484	75.5667	4.11837	-1.96	69.799	0.0542533	0.313185	No	No	No	No	No	No
EIF5A	chr17:7210318-7215782:+	0.000151887	0.0930894	AFE	n/a	chr17:7210317:7210434:+/chr17:7211285:7211432:+	69.6484	70.9054	1.25701	-0.72	66.471	0.471704	0.719066	No	No	No	No	No	No
NEURL4andGPS2	chr17:7214033-7232737:-	0.00265667	0.441671	RI	chr17:7217307-7217225:-@chr17:7217040-7216887:-	chr17:7217225-7217040:-	7.67871	13.3257	5.64697	-2.21	64.53	0.0303644	0.269248	No	No	No	No	No	No
NEURL4andGPS2	chr17:7214033-7232737:-	0.00265667	0.441671	RI	chr17:7217478-7217399:-@chr17:7217307-7217225:-	chr17:7217399-7217307:-	9.40076	15.7616	6.36088	-2.57	68.798	0.0121782	0.194418	No	No	No	No	No	No
ACAP1andKCTD11	chr17:7239844-7258263:+	0.604987	0.547685	n/a	n/a	n/a	n/a	n/a	n/a					No	No	No	No	No	n/a
C17orf61andPLSCR3	chr17:7293046-7307604:-	0.000460913	0.182965	A3SS	chr17:7296110:7296271:-@chr17:7294012|7294114:7293953:-	chr17:7294012-7294114:-	99.449	99.2598	-0.189245	2.05	83.954	0.0430159	0.297208	No	No	No	No	No	No
C17orf61andPLSCR3	chr17:7293046-7307604:-	0.000460913	0.182965	SE	chr17:7296786:7296828:-@chr17:7296463:7296683:-@chr17:7296110:7296271:-	chr17:7296463-7296683:-	97.9265	98.2391	0.312635	-1.58	81.572	0.117	0.420303	No	No	No	No	No	No
C17orf61andPLSCR3	chr17:7293046-7307604:-	0.000460913	0.182965	A5SS	chr17:7296828:7296463|7296786:-@chr17:7296110:7296271:-	chr17:7296463-7296786:-	65.9449	66.5244	0.579484	-0.58	79.026	0.56522	0.779957	No	No	No	No	No	No
C17orf61andPLSCR3	chr17:7293046-7307604:-	0.000460913	0.182965	RI	chr17:7296828-7296786:-@chr17:7296683-7296463:-	chr17:7296786-7296683:-	41.6574	48.3579	6.70054	-1.57	74.327	0.120005	0.422007	No	No	No	No	No	No
C17orf61andPLSCR3	chr17:7293046-7307604:-	0.000460913	0.182965	SE	chr17:7297423:7297586:-@chr17:7296920:7297155:-@chr17:7296786:7296828:-	chr17:7296920-7297155:-	98.5844	98.4058	-0.178534	0.96	81.963	0.338657	0.62438	No	No	No	No	No	No
C17orf61andPLSCR3	chr17:7293046-7307604:-	0.000460913	0.182965	A5SS	chr17:7297586:7296920|7297423:-@chr17:7296786:7296828:-	chr17:7296920-7297423:-	93.9316	93.607	-0.324534	0.8	83.968	0.426232	0.684918	No	No	No	No	No	No
C17orf61andPLSCR3	chr17:7293046-7307604:-	0.000460913	0.182965	RI	chr17:7297478-7297423:-@chr17:7297155-7296920:-	chr17:7297423-7297155:-	28.8064	30.2951	1.48879	-0.82	67.221	0.415304	0.676223	No	No	No	No	No	No
C17orf61andPLSCR3	chr17:7293046-7307604:-	0.000460913	0.182965	A3SS	chr17:7297796:7297838:-@chr17:7297478|7297586:7297423:-	chr17:7297478-7297586:-	98.7505	98.7929	0.0424161	-0.24	82.879	0.814063	0.913104	No	No	No	No	No	No
C17orf61andPLSCR3	chr17:7293046-7307604:-	0.000460913	0.182965	A3SS	chr17:7297796:7297838:-@chr17:7297478|7297590:7297423:-	chr17:7297478-7297590:-	98.5085	98.5584	0.0499832	-0.23	82.734	0.817126	0.914257	No	No	No	No	No	No
C17orf61andPLSCR3	chr17:7293046-7307604:-	0.000460913	0.182965	A3SS	chr17:7297796:7297838:-@chr17:7297586|7297590:7297423:-	chr17:7297586-7297590:-	82.5136	81.7414	-0.772208	0.87	76.239	0.389647	0.655097	No	No	No	No	No	No
TNFSF12-TNFSF13	chr17:7451641-7465140:+	0.409021	0.125702	A3SS	chr17:7452374:7452629:+@chr17:7452788|7452791:7452838:+	chr17:7452788-7452791:+	90.6399	90.8044	0.164559	-0.17	79.377	0.864681	0.93692	Yes	No	No	No	No	No
TNFSF12-TNFSF13	chr17:7451641-7465140:+	0.409021	0.125702	SE	chr17:7462941:7463019:+@chr17:7463163:7463210:+@chr17:7463366:7463484:+	chr17:7463163-7463210:+	96.5209	96.413	-0.107934	0.2	78.326	0.838681	0.924726	Yes	No	No	No	No	No
SENP3_	chr17:7465199-7486082:+	0.000863588	0.54117	n/a	n/a	n/a	n/a	n/a	n/a					Yes	No	No	No	No	n/a
SAT2	chr17:7529552-7531195:-	0.0570284	1	SE	chr17:7530461:7530732:-@chr17:7530261:7530362:-@chr17:7530071:7530111:-	chr17:7530261-7530362:-	95.7544	94.9387	-0.815716	1.19	80.52	0.238928	0.538987	No	No	No	No	No	No
SAT2	chr17:7529552-7531195:-	0.0570284	1	RI	chr17:7530732-7530681:-@chr17:7530544-7530461:-	chr17:7530681-7530544:-	14.0257	18.348	4.32235	-1.38	81.311	0.169934	0.484273	No	No	No	No	No	No
KDM6B	chr17:7743222-7758120:+	0.232787	0.553832	n/a	n/a	n/a	n/a	n/a	n/a					Yes	No	No	No	No	n/a
LSMD1	chr17:7759951-7788605:-	0.0544671		n/a	n/a	n/a	n/a	n/a	n/a					Yes	No	No	No	No	n/a
CHD3	chr17:7788123-7816075:+	0.847003	0.903753	A3SS	chr17:7797123:7797253:+@chr17:7797433|7797445:7797583:+	chr17:7797433-7797445:+	81.7095	77.8328	-3.87668	1.64	82.977	0.104451	0.401494	No	No	No	No	No	No
CHD3	chr17:7788123-7816075:+	0.847003	0.903753	A3SS	chr17:7810919:7811020:+@chr17:7811209|7811212:7811337:+	chr17:7811209-7811212:+	90.9602	93.384	2.42381	-1.97	59.068	0.0538711	0.312787	No	No	No	No	No	No
CHD3	chr17:7788123-7816075:+	0.847003	0.903753	A5SS	chr17:7812461:7812656|7812702:+@chr17:7813746:7813909:+	chr17:7812656-7812702:+	54.6539	56.7286	2.07473	-0.66	59.212	0.51322	0.746357	No	No	No	No	No	No
VAMP2andPER1	chr17:8043782-8066863:-	0.726173	0.925338	ALE	n/a	chr17:8043781:8045073:-/chr17:8045966:8048487:-	28.3894	30.8682	2.47883	-3.42	83.996	0.00098237	0.113199	Yes	No	No	No	No	No
VAMP2andPER1	chr17:8043782-8066863:-	0.726173	0.925338	ALE	n/a	chr17:8043781:8045073:-/chr17:8051953:8052534:-	17.6823	21.1274	3.44509	-3.6	82.852	0.000537956	0.0981304	Yes	No	No	No	No	No
VAMP2andPER1	chr17:8043782-8066863:-	0.726173	0.925338	AFE	n/a	chr17:8045586:8045788:-/chr17:8050991:8051421:-	40.3242	40.909	0.584772	-0.39	79.969	0.699608	0.851534	Yes	No	No	No	No	No
VAMP2andPER1	chr17:8043782-8066863:-	0.726173	0.925338	AFE	n/a	chr17:8045586:8045788:-/chr17:8053749:8054607:-	34.8809	35.3873	0.506383	-0.34	74.62	0.732534	0.86609	Yes	No	No	No	No	No
C17orf68	chr17:8128140-8151412:-	0.684753		ALE	n/a	chr17:8128139:8131637:-/chr17:8132042:8132210:-	46.6589	45.051	-1.6079	1.15	65.254	0.255444	0.551077	Yes	No	No	No	No	No
RANGRF	chr17:8191815-8193955:+	0.0254854	0.553832	n/a	n/a	n/a	n/a	n/a	n/a					No	No	No	No	No	n/a
PIK3R5	chr17:8782190-8869028:-	0.697695		n/a	n/a	n/a	n/a	n/a	n/a					Yes	No	No	No	No	n/a
C17orf48	chr17:10600907-10616587:+	0.530774	0.819155	A5SS	chr17:10608227:10608844|10608932:+@chr17:10609755:10609871:+	chr17:10608844-10608932:+	70.8479	74.5666	3.71879	-1.7	76.409	0.0936499	0.382255	No	No	No	No	No	No
C17orf48	chr17:10600907-10616587:+	0.530774	0.819155	A5SS	chr17:10609755:10609867|10609871:+@chr17:10614151:10615183:+	chr17:10609867-10609871:+	92.7162	91.9744	-0.741773	0.74	78.859	0.459645	0.711003	No	No	No	No	No	No
moteru	chr17:13679945-13972812:-	0.885524		ALE	n/a	chr17:13932046:13934128:-/chr17:13937256:13937733:-	63.8457	64.5829	0.737115	-0.6	71.15	0.55062	0.768965	Yes	No	No	No	No	No
moteru	chr17:13679945-13972812:-	0.885524		AFE	n/a	chr17:13932046:13934128:-/chr17:13972588:13972965	59.9385	60.9165	0.978015	-0.66	77.589	0.509913	0.745306	Yes	No	No	No	No	No
HS3ST3B1	chr17:14204368-14252723:+	0.985421	0.684166	n/a	n/a	n/a	n/a	n/a	n/a					Yes	No	No	No	No	n/a
UBB	chr17:16284094-16286323:+	0.0788911	1	n/a	n/a	n/a	n/a	n/a	n/a					No	No	No	No	No	n/a
TRPV2	chr17:16318725-16340318:+	0.940401	1	ALE	n/a	chr17:16335279:16336238:+/chr17:16338808:16340318:+	24.3907	24.2078	-0.182859	0.39	83.366	0.700122	0.85163	No	No	No	No	No	No
ncRNA00188_	chr17:16342137-16381992:+	0.768475	0.976285	RI	chr17:16342641-16342728:+@chr17:16343499-16343567:+	chr17:16342728-16343499:+	27.6079	28.9771	1.36918	-0.68	69.304	0.495886	0.735482	No	No	No	No	No	No
ncRNA00188_	chr17:16342137-16381992:+	0.768475	0.976285	A3SS	chr17:16342641:16342728:+@chr17:16342842|16342895:16343017:+	chr17:16342842-16342895:+	81.699	81.4052	-0.293726	0.44	82.036	0.663786	0.835941	No	No	No	No	No	No
ncRNA00188_	chr17:16342137-16381992:+	0.768475	0.976285	A3SS	chr17:16342641:16342728:+@chr17:16342842|16342974:16343017:+	chr17:16342842-16342974:+	84.7759	84.3512	-0.424768	0.69	82.039	0.489678	0.730615	No	No	No	No	No	No
ncRNA00188_	chr17:16342137-16381992:+	0.768475	0.976285	SE	chr17:16342641:16342728:+@chr17:16342842:16343017:+@chr17:16343499:16343567:+	chr17:16342842-16343017:+	50.2905	50.9828	0.692299	-0.35	80.25	0.724215	0.862966	No	No	No	No	No	No
ncRNA00188_	chr17:16342137-16381992:+	0.768475	0.976285	A3SS	chr17:16342641:16342728:+@chr17:16342895|16342974:16343017:+	chr17:16342895-16342974:+	90.0099	90.2739	0.264023	-0.58	83.864	0.561252	0.776038	No	No	No	No	No	No
ncRNA00188_	chr17:16342137-16381992:+	0.768475	0.976285	SE	chr17:16342641:16342728:+@chr17:16342895:16343017:+@chr17:16343499:16343567:+	chr17:16342895-16343017:+	52.9816	53.3218	0.340218	-0.18	81.216	0.857924	0.933798	No	No	No	No	No	No
ncRNA00188_	chr17:16342137-16381992:+	0.768475	0.976285	SE	chr17:16342641:16342728:+@chr17:16342974:16343017:+@chr17:16343499:16343567:+	chr17:16342974-16343017:+	48.2603	48.9313	0.670978	-0.35	80.383	0.727521	0.86336	No	No	No	No	No	No
ncRNA00188_	chr17:16342137-16381992:+	0.768475	0.976285	SE	chr17:16343499:16343567:+@chr17:16344388:16344444:+@chr17:16344682:16345342:+	chr17:16344388-16344444:+	96.8531	96.6457	-0.207444	1.19	83.485	0.238864	0.538987	No	No	No	No	No	No
ZNF287	chr17:16452628-16472525:-	0.890815	0.405137	ALE	n/a	chr17:16453630:16456740:-/chr17:16471747:16472525:-	61.2127	62.7368	1.52407	-0.85	80.611	0.400375	0.663454	No	No	No	No	No	No
ZNF287	chr17:16452628-16472525:-	0.890815	0.405137	AFE	n/a	chr17:16471356:16471661:-/chr17:16471747:16472525:-	61.1668	59.9724	-1.19435	0.53	78.746	0.59725	0.799536	No	No	No	No	No	No
MPRIP	chr17:16946069-17121579:+	0.0799405	0.422537	AFE	n/a	chr17:17039532:17039764:+/chr17:17075031:17075179:+	55.636	56.1223	0.486271	-0.36	75.804	0.717683	0.859844	Yes	No	No	No	No	No
MPRIP	chr17:16946069-17121579:+	0.0799405	0.422537	AFE	n/a	chr17:17039532:17039764:+/chr17:17082871:17082891:+	12.5034	11.1566	-1.34679	0.49	68.288	0.626882	0.818762	Yes	No	No	No	No	No
MPRIP	chr17:16946069-17121579:+	0.0799405	0.422537	AFE	n/a	chr17:17039532:17039764:+/chr17:17104303:17106412	47.7215	43.6761	-4.04546	1.11	64.108	0.269758	0.563203	Yes	No	No	No	No	No
MPRIP	chr17:16946069-17121579:+	0.0799405	0.422537	ALE	n/a	chr17:17041229:17041633:+/chr17:17087625:17089424	78.1398	76.9224	-1.2174	0.77	80.476	0.443632	0.700718	Yes	No	No	No	No	No
MPRIP	chr17:16946069-17121579:+	0.0799405	0.422537	ALE	n/a	chr17:17041229:17041633:+/chr17:17104303:17106412	60.9193	57.9522	-2.96706	0.87	71.579	0.384642	0.651242	Yes	No	No	No	No	No
FLCNandPLD6	chr17:17104304-17140498:-	0.142508	0.409447	ALE	n/a	chr17:17104303:17106412/chr17:17115525:17117170:-	53.9601	53.1233	-0.836881	0.41	59.001	0.681483	0.843687	Yes	No	No	No	No	No
FLCNandPLD6	chr17:17104304-17140498:-	0.142508	0.409447	AFE	n/a	chr17:17108527:17109854/chr17:17140225:17140498:-	78.4552	75.7596	-2.69562	1.5	71.589	0.136793	0.446928	Yes	No	No	No	No	No
COPS3	chr17:17149931-17184612:-	0.233152	0.576308	SE	chr17:17165280:17165420:-@chr17:17163615:17163788:-@chr17:17158173:17158259:-	chr17:17163615-17163788:-	99.0204	98.766	-0.25445	1.69	83.326	0.0943537	0.383368	Yes	No	No	No	No	No
COPS3	chr17:17149931-17184612:-	0.233152	0.576308	SE	chr17:17184446:17184586:-@chr17:17179349:17179478:-@chr17:17174210:17174322:-	chr17:17179349-17179478:-	98.1003	97.6217	-0.478576	1.83	80.957	0.0706565	0.342066	Yes	No	No	No	No	No
COPS3	chr17:17149931-17184612:-	0.233152	0.576308	SE	chr17:17184446:17184586:-@chr17:17179349:17179497:-@chr17:17174210:17174322:-	chr17:17179349-17179497:-	97.2174	96.4991	-0.718242	1.88	81.357	0.0636892	0.328048	Yes	No	No	No	No	No
COPS3	chr17:17149931-17184612:-	0.233152	0.576308	A3SS	chr17:17184446:17184586:-@chr17:17179478|17179497:17179349:-	chr17:17179478-17179497:-	33.9534	33.135	-0.818369	0.41	78.914	0.680795	0.843533	Yes	No	No	No	No	No
ALKBH5	chr17:18086393-18113268:+	0.887883		n/a	n/a	n/a	n/a	n/a	n/a					No	No	No	No	No	n/a
FLII	chr17:18147483-18162230:-	0.455299	1	RI	chr17:18149376-18149058:-@chr17:18148974-18148869:-	chr17:18149058-18148974:-	7.66847	11.5319	3.86343	-1.79	50.973	0.0796894	0.361669	Yes	No	No	No	No	No
FLII	chr17:18147483-18162230:-	0.455299	1	RI	chr17:18149376-18149248:-@chr17:18149164-18149058:-	chr17:18149248-18149164:-	15.7817	20.4077	4.62598	-1.87	56.596	0.0673528	0.33744	Yes	No	No	No	No	No
SMCR8	chr17:18218438-18232192:+	0.0383147	0.0640572	n/a	n/a	n/a	n/a	n/a	n/a					No	No	No	No	No	n/a
USP22	chr17:20902906-20947073:-	0.771847		n/a	n/a	n/a	n/a	n/a	n/a					Yes	No	No	No	No	n/a
IFT20	chr17:26655351-26662444:-	0.300487		SE	chr17:26662366:26662444:-@chr17:26659172:26659207:-@chr17:26658885:26659013:-	chr17:26659172-26659207:-	57.6188	58.7405	1.12167	-0.41	80.43	0.684837	0.84466	No	No	No	No	No	No
TNFAIP1	chr17:26662549-26675738:+	0.193406		AFE	n/a	chr17:26662548:26663582:+/chr17:26671389:26675738	98.5737	98.4501	-0.123671	0.75	79.187	0.456873	0.709838	No	No	No	No	No	No
TNFAIP1	chr17:26662549-26675738:+	0.193406		ALE	n/a	chr17:26667334:26667511:+/chr17:26671389:26675738	75.4748	74.2943	-1.18045	0.9	79.221	0.371448	0.642351	No	No	No	No	No	No
TMEM199andSARM1	chr17:26684604-26728313:+	0.0409176		AFE	n/a	chr17:26684313:26685491/chr17:26698561:26700579	10.044	12.0029	1.95885	-2.22	80.406	0.0291112	0.266742	No	No	No	No	No	No
UNC119	chr17:26873723-26879688:-	0.0169919		n/a	n/a	n/a	n/a	n/a	n/a					No	No	No	No	No	n/a
SDF2	chr17:26975374-26989207:-	0.926728	0.767473	SE	chr17:26982305:26982501:-@chr17:26978504:26978595:-@chr17:26975607:26976294:-	chr17:26978504-26978595:-	46.3269	47.7817	1.4548	-0.61	82.641	0.544891	0.765676	No	No	No	No	No	No
RPL23_	chr17:27046410-27051814:+	0.123907		n/a	n/a	n/a	n/a	n/a	n/a					No	No	No	No	No	n/a
TRAF4	chr17:27071059-27077976:+	0.460636		RI	chr17:27074861-27074965:+@chr17:27075035-27075196:+	chr17:27074965-27075035:+	34.8894	48.2198	13.3304	-2.73	78.685	0.00791173	0.179365	No	No	No	No	No	No
DHRS13andFLOT2	chr17:27206353-27230089:-	0.349224		SE	chr17:27215963:27216044:-@chr17:27212875:27212965:-@chr17:27210126:27210249:-	chr17:27212875-27212965:-	75.3806	74.0935	-1.28718	0.94	82.552	0.352175	0.630441	No	No	No	No	Yes	Yes
PHF12	chr17:27232268-27278789:-	0.836054	0.405137	n/a	n/a	n/a	n/a	n/a	n/a					Yes	No	No	No	Yes	n/a
CPD	chr17:28705922-28796728:+	0.227251	0.553832	n/a	n/a	n/a	n/a	n/a	n/a					No	No	No	No	No	n/a
LRRC37B2	chr17:28903484-28999806:+	0.927792	0.240916	n/a	n/a	n/a	n/a	n/a	n/a					No	No	No	No	No	n/a
RAB11FIP4	chr17:29718642-29865235:+	0.871212	0.315927	n/a	n/a	n/a	n/a	n/a	n/a					No	No	No	No	No	n/a
ZNF207	chr17:30651451-30708906:+	0.656429	1	SE	chr17:30687911:30687986:+@chr17:30688487:30688534:+@chr17:30689933:30690003:+	chr17:30688487-30688534:+	91.3146	91.7743	0.459702	-0.41	80.039	0.680563	0.843533	Yes	No	No	No	Yes	No
ZNF207	chr17:30651451-30708906:+	0.656429	1	SE	chr17:30692349:30692506:+@chr17:30693684:30693776:+@chr17:30694791:30695033:+	chr17:30693684-30693776:+	77.7241	77.1465	-0.577591	0.51	80.06	0.610999	0.808832	Yes	No	No	No	Yes	No
PSMD11	chr17:30771274-30810337:+	0.902102		n/a	n/a	n/a	n/a	n/a	n/a					No	No	No	No	No	n/a
LIG3	chr17:33307530-33333756:+	0.348161	0.553832	n/a	n/a	n/a	n/a	n/a	n/a					No	Yes	No	No	No	n/a
SLFN5	chr17:33570051-33597115:+	0.892981		n/a	n/a	n/a	n/a	n/a	n/a					Yes	No	No	No	No	n/a
AP2B1andRPL17P42	chr17:33913919-34053436:+	0.647193	0.743587	n/a	n/a	n/a	n/a	n/a	n/a					No	Yes	No	No	No	n/a
CCL5	chr17:34198494-34207503:-	0.514014		SE	chr17:34205532:34205643:-@chr17:34202565:34202646:-@chr17:34198494:34199468:-	chr17:34202565-34202646:-	24.2194	23.6979	-0.521529	0.28	66.948	0.781601	0.896694	No	No	No	No	No	No
ZNHIT3	chr17:34842468-34855504:+	0.0597199		ALE	n/a	chr17:34851062:34852250/chr17:34853449:34856799	9.5671	10.9587	1.39162	-2.36	83.08	0.0207239	0.22911	No	No	No	No	No	No
GGNBP2	chr17:34900738-34946279:+	0.699438		n/a	n/a	n/a	n/a	n/a	n/a					No	No	No	No	No	n/a
MLLT6	chr17:36861790-36886403:+	0.72211		n/a	n/a	n/a	n/a	n/a	n/a					No	No	No	No	No	n/a
PSMB3	chr17:36908965-36920486:+	0.574449		SE	chr17:36912136:36912243:+@chr17:36916684:36916861:+@chr17:36918664:36918758:+	chr17:36916684-36916861:+	99.3717	99.3226	-0.0491447	0.49	74.777	0.62396	0.816681	No	No	No	No	No	No
RPL23andSNORA21	chr17:37004114-37010057:-	0.0445994		SE	chr17:37008857:37008985:-@chr17:37006615:37006728:-@chr17:37006338:37006467:-	chr17:37006615-37006728:-	99.9165	99.9105	-0.00597718	0.41	74.144	0.679593	0.843533	No	No	No	No	No	No
RPL19	chr17:37356537-37360985:+	0.437543		n/a	n/a	n/a	n/a	n/a	n/a					No	No	No	No	No	n/a
CDK12	chr17:37617740-37721160:+	0.586022	0.710435	AFE	n/a	chr17:37617739:37619370:+/chr17:37684960:37685412:+	7.34633	8.40275	1.05642	-0.81	78.549	0.420189	0.680479	No	No	No	No	No	No
CDK12	chr17:37617740-37721160:+	0.586022	0.710435	ALE	n/a	chr17:37684960:37685412:+/chr17:37685903:37691001:+	93.1708	90.0125	-3.15827	2.12	83.808	0.0372248	0.284504	No	No	No	No	No	No
C17orf37	chr17:37885403-37887075:-	0.923774	0.992575	n/a	n/a	n/a	n/a	n/a	n/a					No	No	No	No	No	n/a
THRA	chr17:38214543-38250121:+	0.147792	0.169231	n/a	n/a	n/a	n/a	n/a	n/a					Yes	No	No	No	No	n/a
NR1D1	chr17:38249037-38256983:-	0.548147	0.553832	n/a	n/a	n/a	n/a	n/a	n/a					Yes	No	No	No	No	n/a
MSL1	chr17:38278223-38293169:+	0.59436	0.553832	n/a	n/a	n/a	n/a	n/a	n/a					No	Yes	No	No	Yes	n/a
CASC3	chr17:38296502-38328431:+	0.368322		n/a	n/a	n/a	n/a	n/a	n/a					No	No	No	No	No	n/a
RARA	chr17:38465424-38513895:+	0.765949		AFE	n/a	chr17:38474471:38474700:+/chr17:38498244:38499119	17.6024	17.2131	-0.389281	0.26	75.683	0.794241	0.902368	Yes	No	No	No	No	No
EIF1	chr17:39845127-39848929:+	0.138844		RI	chr17:39845143-39845321:+@chr17:39846030-39846441:+	chr17:39845321-39846030:+	14.5808	20.5871	6.00632	-2.14	79.949	0.0353389	0.279373	No	No	No	No	No	No
EIF1	chr17:39845127-39848929:+	0.138844		SE	chr17:39845127:39845321:+@chr17:39846030:39846193:+@chr17:39846340:39846441:+	chr17:39846030-39846193:+	98.9304	98.6639	-0.266455	2.26	82.59	0.0267253	0.25902	No	No	No	No	No	No
EIF1	chr17:39845127-39848929:+	0.138844		A3SS	chr17:39845127:39845321:+@chr17:39846030|39846340:39846441:+	chr17:39846030-39846340:+	68.527	68.5294	0.00239607	0	70.659	0.997764	0.998764	No	No	No	No	No	No
EIF1	chr17:39845127-39848929:+	0.138844		RI	chr17:39846030-39846193:+@chr17:39846340-39846441:+	chr17:39846193-39846340:+	20.6961	27.9661	7.27001	-2.29	83.959	0.0247402	0.25126	No	No	No	No	No	No
ACLY	chr17:40023169-40086794:-	0.369079		n/a	n/a	n/a	n/a	n/a	n/a					Yes	No	No	No	No	n/a
CNP	chr17:40118738-40129754:+	0.437543		n/a	n/a	n/a	n/a	n/a	n/a					No	No	No	No	No	n/a
RAB5C	chr17:40276994-40307034:-	0.022171		ALE	n/a	chr17:40276993:40278503:-/chr17:40280568:40280818:-	60.6684	60.5228	-0.145663	0.27	76.088	0.787775	0.899114	No	No	No	No	No	No
RAB5C	chr17:40276994-40307034:-	0.022171		AFE	n/a	chr17:40276993:40278503:-/chr17:40306906:40307126	23.9169	24.3083	0.391433	-0.59	75.013	0.555174	0.771603	No	No	No	No	No	No
STAT5A	chr17:40439564-40464178:+	0.628994		SE	chr17:40441884:40442040:+@chr17:40443990:40444079:+@chr17:40447637:40447811:+	chr17:40443990-40444079:+	98.0243	97.2171	-0.807252	2.6	76.843	0.01132	0.193386	Yes	No	No	No	No	No
BECN1	chr17:40961879-40985367:-	0.0920621	0.392064	n/a	n/a	n/a	n/a	n/a	n/a					No	No	No	No	No	n/a
RPL27	chr17:41150290-41154982:+	0.588901		SE	chr17:41150489:41150848:+@chr17:41151950:41152119:+@chr17:41154690:41154800:+	chr17:41151950-41152119:+	99.7075	99.7082	0.0006895	-0.03	82.872	0.978083	0.988976	No	No	No	No	No	No
NBR2andNBR1	chr17:41277577-41363708:+	0.10622		AFE	n/a	chr17:41285908:41288341:+/chr17:41348958:41349535:+	95.6939	95.3929	-0.300914	0.62	80.067	0.538927	0.760898	Yes	No	No	No	No	No
NBR2andNBR1	chr17:41277577-41363708:+	0.10622		ALE	n/a	chr17:41285908:41288341:+/chr17:41352183:41352857:+	98.0049	97.8511	-0.153818	0.65	83.958	0.518033	0.747679	Yes	No	No	No	No	No
C17orf65	chr17:42253341-42264090:-	0.0820824	0.160049	SE	chr17:42263933:42264090:-@chr17:42260298:42260461:-@chr17:42258991:42259088:-	chr17:42260298-42260461:-	78.4148	77.6731	-0.741683	0.32	80.323	0.747281	0.876397	No	No	No	No	No	No
UBTF	chr17:42282400-42298994:-	0.446239		SE	chr17:42290187:42290307:-@chr17:42289712:42289822:-@chr17:42289241:42289374:-	chr17:42289712-42289822:-	84.9347	85.2325	0.297803	-0.29	64.499	0.775618	0.893751	No	No	No	No	No	No
UBTF	chr17:42282400-42298994:-	0.446239		AFE	n/a	chr17:42296812:42297118:-/chr17:42297598:42298249:-	51.8069	50.2094	-1.59742	0.56	80.896	0.57825	0.787261	No	No	No	No	No	No
SLC25A39	chr17:42396993-42402220:-	0.541486		A3SS	chr17:42400176:42400220:-@chr17:42399896|42399920:42399787:-	chr17:42399896-42399920:-	88.0811	86.836	-1.2451	1.17	80.927	0.246373	0.542346	No	No	No	No	No	No
GRN	chr17:42422491-42430474:+	0.82598		n/a	n/a	n/a	n/a	n/a	n/a					No	No	No	No	No	n/a
CCDC43	chr17:42750334-42767169:-	0.647301	1	n/a	n/a	n/a	n/a	n/a	n/a					No	No	No	No	No	n/a
DCAKD	chr17:43100707-43138477:-	0.0272961	0.553832	AFE	n/a	chr17:43128728:43129029:-/chr17:43138255:43138477:-	69.2989	61.5385	-7.76037	3.29	78.499	0.00148515	0.1277	No	No	No	No	No	No
FMNL1	chr17:43298811-43324687:+	0.461459	1	A5SS	chr17:43309734:43309817|43309847:+@chr17:43310591:43310664:+	chr17:43309817-43309847:+	86.3535	86.7989	0.445439	-0.65	78.276	0.517143	0.7474	No	Yes	No	No	No	No
FMNL1	chr17:43298811-43324687:+	0.461459	1	SE	chr17:43311439:43311567:+@chr17:43312199:43312216:+@chr17:43313503:43313611:+	chr17:43312199-43312216:+	3.03419	6.06563	3.03144	-1.41	51.896	0.164145	0.477454	No	Yes	No	No	No	No
FMNL1	chr17:43298811-43324687:+	0.461459	1	SE	chr17:43322620:43322783:+@chr17:43322999:43323100:+@chr17:43323245:43323340:+	chr17:43322999-43323100:+	99.6985	99.5678	-0.130761	1.45	82.903	0.152038	0.467161	No	Yes	No	No	No	No
ARHGAP27	chr17:43471262-43503163:-	0.779828		SE	chr17:43481811:43482068:-@chr17:43481635:43481700:-@chr17:43481395:43481462:-	chr17:43481635-43481700:-	78.2193	77.0981	-1.12126	0.59	83.864	0.557011	0.773669	No	No	No	No	No	No
KIAA1267	chr17:44106924-44302716:-	0.99668		SE	chr17:44117068:44117250:-@chr17:44116393:44116581:-@chr17:44115904:44116052:-	chr17:44116393-44116581:-	98.1642	97.5926	-0.571559	1.52	83.306	0.131539	0.4428	Yes	No	No	No	No	No
CDC27	chr17:45195063-45266788:-	0.0894061		A3SS	chr17:45219595:45219802:-@chr17:45219388|45219391:45219219:-	chr17:45219388-45219391:-	70.8821	72.8618	1.97969	-0.78	67.625	0.435683	0.693942	Yes	No	No	No	No	No
CDC27	chr17:45195063-45266788:-	0.0894061		SE	chr17:45258928:45259003:-@chr17:45249283:45249430:-@chr17:45247283:45247408:-	chr17:45249283-45249430:-	95.7471	92.8308	-2.91629	3.04	83.722	0.00311301	0.160803	Yes	No	No	No	No	No
NPEPPS	chr17:45600311-45702019:+	0.557917		n/a	n/a	n/a	n/a	n/a	n/a					Yes	No	No	No	Yes	n/a
SNX11	chr17:46180720-46200963:+	0.779828		n/a	n/a	n/a	n/a	n/a	n/a					No	No	No	No	No	n/a
PDK2	chr17:48172022-48188945:+	0.979555		n/a	n/a	n/a	n/a	n/a	n/a					Yes	No	No	No	No	n/a
TOB1	chr17:48939580-48945338:-	0.476982		n/a	n/a	n/a	n/a	n/a	n/a					Yes	No	No	No	No	n/a
NME1-NME2	chr17:49230894-49259354:+	0.162276		n/a	n/a	n/a	n/a	n/a	n/a					No	No	No	No	No	n/a
VEZF1	chr17:56048908-56065621:-	0.0110833		A3SS	chr17:56059234:56059297:-@chr17:56058147|56058165:56057964:-	chr17:56058147-56058165:-	39.9593	38.4658	-1.4935	0.52	81.638	0.606793	0.805473	No	Yes	No	No	No	No
DYNLL2	chr17:56160781-56168591:+	0.193406		SE	chr17:56160781:56161044:+@chr17:56164443:56164583:+@chr17:56166503:56168591:+	chr17:56164443-56164583:+	98.2932	98.1627	-0.130511	0.8	76.998	0.425079	0.684918	No	No	No	No	No	No
kuteru	chr17:56168909-56180104:+	0.979142	1	AFE/ALE	n/a	chr17:56168908:56171749:+/chr17:56171790:56178846:+	28.8796	28.3156	-0.563985	0.98	144.95	0.330251	0.621853	Yes	No	No	No	No	No
SUPT4H1	chr17:56422536-56430453:-	0.741693		SE	chr17:56428763:56428869:-@chr17:56424890:56424945:-@chr17:56424549:56424602:-	chr17:56424890-56424945:-	96.7835	96.5813	-0.202232	0.36	70.366	0.719934	0.861263	Yes	No	No	No	No	No
RAD51C	chr17:56769502-56811702:+	0.786998	1	AFE	n/a	chr17:56769501:56772241:+/chr17:56807665:56807668:+	8.23288	5.31042	-2.92246	1.14	61.753	0.260447	0.553109	No	No	No	No	No	No
RAD51C	chr17:56769502-56811702:+	0.786998	1	ALE	n/a	chr17:56772291:56772741:+/chr17:56811478:56811702:+	23.8029	23.3756	-0.427222	0.38	77.716	0.702774	0.852581	No	No	No	No	No	No
TMEM49	chr17:57784042-57919621:+	0.919396		n/a	n/a	n/a	n/a	n/a	n/a					Yes	No	No	No	No	n/a
MED13	chr17:60019912-60142643:-	0.512998		n/a	n/a	n/a	n/a	n/a	n/a					Yes	No	No	No	No	n/a
skazor	chr17:61687932-61689391:+	0.768475	0.334031	AFE/ALE	n/a	chr17:61687931:61688541/chr17:61688806:61689391:+	35.2031	37.8378	2.63476	-1.79	129.22	0.0754359	0.353687	Yes	No	No	No	No	No
LIMD2	chr17:61771521-61778532:-	0.557061	1	RI	chr17:61776429-61776388:-@chr17:61776298-61776159:-	chr17:61776388-61776298:-	21.3776	26.3861	5.00843	-2.27	71.34	0.0259151	0.255717	No	No	No	No	No	No
LIMD2	chr17:61771521-61778532:-	0.557061	1	A3SS	chr17:61777392:61777546:-@chr17:61776708|61776755:61776617:-	chr17:61776708-61776755:-	51.4621	54.6134	3.15133	-2	72.998	0.0486831	0.304999	No	No	No	No	No	No
LIMD2	chr17:61771521-61778532:-	0.557061	1	RI	chr17:61777468-61777392:-@chr17:61776708-61776617:-	chr17:61777392-61776708:-	28.176	32.5257	4.34962	-2.22	63.341	0.0301666	0.268985	No	No	No	No	No	No
PSMC5	chr17:61904513-61909386:+	0.97273	0.965522	n/a	n/a	n/a	n/a	n/a	n/a					No	No	No	No	No	n/a
CD79B	chr17:62006096-62009715:-	0.972663	1	SE	chr17:62008695:62008748:-@chr17:62007434:62007745:-@chr17:62007130:62007248:-	chr17:62007434-62007745:-	98.2913	98.2897	-0.00159867	0.01	77.402	0.995179	0.998177	No	No	No	No	No	No
CD79B	chr17:62006096-62009715:-	0.972663	1	A3SS	chr17:62009555:62009704:-@chr17:62008745|62008748:62008695:-	chr17:62008745-62008748:-	84.4938	83.7203	-0.77348	0.7	81.918	0.48667	0.728261	No	No	No	No	No	No
ICAM2	chr17:62079945-62097995:-	0.0447992		SE	chr17:62097883:62097995:-@chr17:62085101:62085182:-@chr17:62083991:62084095:-	chr17:62085101-62085182:-	47.3998	49.7951	2.3953	-1.24	83.988	0.218413	0.525172	Yes	No	No	No	No	No
ICAM2	chr17:62079945-62097995:-	0.0447992		A5SS	chr17:62097991:62097766|62097883:-@chr17:62083991:62084095:-	chr17:62097766-62097883:-	92.3498	92.5961	0.246359	-0.49	83.791	0.625137	0.817507	Yes	No	No	No	No	No
ERN1	chr17:62116503-62208178:-	0.673416	0.211975	ALE	n/a	chr17:62116502:62120181:-/chr17:62174972:62175601:-	25.3508	24.0072	-1.34356	0.63	64.805	0.53179	0.755449	Yes	No	No	No	No	No
ERN1	chr17:62116503-62208178:-	0.673416	0.211975	AFE	n/a	chr17:62116502:62120181:-/chr17:62206094:62208178:-	34.843	31.8339	-3.00909	1.27	69.55	0.208211	0.517903	Yes	No	No	No	No	No
DDX5	chr17:62494373-62504317:-	0.0330591	0.62647	RI	chr17:62496891-62496667:-@chr17:62496444-62495740:-	chr17:62496667-62496444:-	21.5034	26.7621	5.25869	-1.8	82.053	0.0760176	0.355745	Yes	No	No	No	No	No
DDX5	chr17:62494373-62504317:-	0.0330591	0.62647	RI	chr17:62498187-62498128:-@chr17:62496891-62496667:-	chr17:62498128-62496891:-	23.1556	30.2008	7.04522	-2.17	83.342	0.0332326	0.276911	Yes	No	No	No	No	No
BPTF	chr17:65821639-65980494:+	0.309274	0.0640385	ALE	n/a	chr17:65821638:65823225:+/chr17:65976392:65978145:+	30.2707	31.9913	1.72069	-0.59	67.103	0.554895	0.771603	Yes	Yes	No	No	No	No
BPTF	chr17:65821639-65980494:+	0.309274	0.0640385	ALE	n/a	chr17:65821638:65823225:+/chr17:65978248:65980494:+	68.7466	72.3361	3.5895	-1.31	50.047	0.197119	0.510101	Yes	Yes	No	No	No	No
AMZ2	chr17:66097691-66253873:+	0.0370462		ALE	n/a	chr17:66121698:66132140/chr17:66252954:66253873:+	68.9349	65.4425	-3.49239	2.17	83.41	0.0328914	0.276911	Yes	No	No	No	No	No
ARSGandPRKAR1A	chr17:66255323-66547460:+	0.122222		n/a	n/a	n/a	n/a	n/a	n/a					Yes	No	No	No	No	n/a
MAP2K6	chr17:67410854-67542161:+	0.143442	0.558511	AFE	n/a	chr17:67410853:67411141:+/chr17:67541561:67542161:+	5.88068	8.10354	2.22286	-2.54	77.491	0.0130982	0.201381	Yes	No	No	No	No	No
MAP2K6	chr17:67410854-67542161:+	0.143442	0.558511	ALE	n/a	chr17:67537731:67540931:+/chr17:67541561:67542161:+	20.4905	26.6338	6.14332	-2.77	73.667	0.00706353	0.176249	Yes	No	No	No	No	No
RPL38	chr17:72199721-72206793:+	0.215425		n/a	n/a	n/a	n/a	n/a	n/a					No	No	No	No	No	n/a
TTYH2	chr17:72209653-72258163:+	0.14323	0.553832	n/a	n/a	n/a	n/a	n/a	n/a					No	No	No	No	No	n/a
CD300C	chr17:72537207-72542310:-	0.83165	1	n/a	n/a	n/a	n/a	n/a	n/a					No	No	No	No	No	n/a
RAB37	chr17:72666201-72743474:+	0.859999		AFE	n/a	chr17:72732958:72733256:+/chr17:72733356:72733910:+	78.1493	78.8462	0.69687	-0.48	75.876	0.636069	0.821962	No	No	No	No	No	No
SLC9A3R1	chr17:72744689-72765498:+	0.489159	1	SE	chr17:72759165:72759659:+@chr17:72763075:72763115:+@chr17:72764286:72764375:+	chr17:72763075-72763115:+	98.3928	98.163	-0.229782	0.94	83.837	0.350643	0.629327	No	No	No	No	No	No
ICT1	chr17:73008150-73017359:+	0.0920621		AFE	n/a	chr17:73008149:73009391:+/chr17:73015787:73015854:+	87.1708	86.473	-0.697813	1.69	80.084	0.0957833	0.383646	No	No	No	No	No	No
ICT1	chr17:73008150-73017359:+	0.0920621		ALE	n/a	chr17:73008149:73009391:+/chr17:73017015:73017359:+	89.4554	88.129	-1.32632	3.43	83.086	0.000947362	0.113199	No	No	No	No	No	No
NT5C	chr17:73126320-73128029:-	0.489889	0.881631	n/a	n/a	n/a	n/a	n/a	n/a					No	No	No	No	No	n/a
SUMO2	chr17:73161682-73179102:-	0.726896		AFE	n/a	chr17:73178476:73178659:-/chr17:73178908:73179102:-	92.581	92.6807	0.099649	-0.2	63.441	0.839245	0.924726	No	No	No	No	No	No
MRPS7	chr17:73257749-73263055:+	0.144468		n/a	n/a	n/a	n/a	n/a	n/a					No	No	No	No	No	n/a
MIF4GD	chr17:73261785-73267322:-	0.509111		RI	chr17:73264273-73264164:-@chr17:73263982-73263827:-	chr17:73264164-73263982:-	19.9881	22.2369	2.24876	-1.13	66.554	0.261604	0.554289	No	No	No	No	No	No
MIF4GD	chr17:73261785-73267322:-	0.509111		SE	chr17:73266195:73266326:-@chr17:73265428:73265529:-@chr17:73264164:73264273:-	chr17:73265428-73265529:-	65.6818	64.594	-1.08782	0.71	83.585	0.482004	0.725914	No	No	No	No	No	No
MIF4GD	chr17:73261785-73267322:-	0.509111		SE	chr17:73266195:73266326:-@chr17:73265428:73265550:-@chr17:73264164:73264273:-	chr17:73265428-73265550:-	61.498	60.608	-0.890024	0.56	83.949	0.575646	0.786506	No	No	No	No	No	No
MIF4GD	chr17:73261785-73267322:-	0.509111		A3SS	chr17:73266195:73266326:-@chr17:73265529|73265550:73265428:-	chr17:73265529-73265550:-	94.768	93.1478	-1.62025	1.7	83.044	0.093061	0.380983	No	No	No	No	No	No
SAP30BP	chr17:73663196-73704142:+	0.732178	1	n/a	n/a	n/a	n/a	n/a	n/a					No	No	No	No	No	n/a
H3F3B	chr17:73772510-73776342:-	0.910261	1	n/a	n/a	n/a	n/a	n/a	n/a					Yes	No	No	No	No	n/a
FBF1andMRPL38	chr17:73894724-73937221:-	0.0291095	0.767473	n/a	n/a	n/a	n/a	n/a	n/a					No	No	No	No	No	n/a
ACOX1	chr17:73937582-73975516:-	0.408691	1	n/a	n/a	n/a	n/a	n/a	n/a					No	No	No	No	No	n/a
C17orf106andCDK3	chr17:73975323-74002080:+	0.544741		n/a	n/a	n/a	n/a	n/a	n/a					No	No	No	No	No	n/a
FAM100B	chr17:74261279-74267386:+	0.271041	0.553832	n/a	n/a	n/a	n/a	n/a	n/a					Yes	No	No	No	No	n/a
SNORD1C	chr17:74553850-74562228:+	0.394606	0.370624	SE	chr17:74553850:74553939:+@chr17:74555027:74555125:+@chr17:74557370:74557480:+	chr17:74555027-74555125:+	49.6739	52.497	2.82312	-1.24	83.479	0.21935	0.525521	No	No	No	No	No	No
C17orf95	chr17:74722891-74730018:+	0.752828	1	A5SS	chr17:74722919:74723260|74723295:+@chr17:74725772:74725876:+	chr17:74723260-74723295:+	95.8138	95.2981	-0.515659	0.93	81.623	0.355738	0.63102	Yes	No	No	No	No	No
C17orf95	chr17:74722891-74730018:+	0.752828	1	A5SS	chr17:74722919:74723260|74723295:+@chr17:74729060:74729297:+	chr17:74723260-74723295:+	93.865	94.2257	0.360665	-0.57	69.007	0.569301	0.78168	Yes	No	No	No	No	No
C17orf95	chr17:74722891-74730018:+	0.752828	1	SE	chr17:74722919:74723260:+@chr17:74725772:74725876:+@chr17:74729060:74729297:+	chr17:74725772-74725876:+	94.3349	94.4332	0.0983182	-0.16	71.893	0.87112	0.941853	Yes	No	No	No	No	No
C17orf95	chr17:74722891-74730018:+	0.752828	1	SE	chr17:74722919:74723295:+@chr17:74725772:74725876:+@chr17:74729060:74729297:+	chr17:74725772-74725876:+	89.0753	88.4764	-0.598861	0.64	83.843	0.522478	0.749686	Yes	No	No	No	No	No
SRSF2	chr17:74730194-74733973:-	0.0976252	0.0640385	SE	chr17:74732236:74733412:-@chr17:74731854:74731957:-@chr17:74730214:74731240:-	chr17:74731854-74731957:-	47.1889	51.8004	4.61144	-1.61	84	0.111781	0.412943	Yes	No	Yes	Yes	Yes	Yes
SEPT9	chr17:75276650-75496678:+	0.106139	0.0478862	AFE	n/a	chr17:75369271:75369634:+/chr17:75401150:75401222:+	7.43237	4.02687	-3.4055	2.83	47.345	0.00678722	0.176249	Yes	No	No	No	No	No
SEPT9	chr17:75276650-75496678:+	0.106139	0.0478862	AFE	n/a	chr17:75369271:75369634:+/chr17:75446666:75447204:+	25.1761	20.3961	-4.78	2.55	54.695	0.0136914	0.206128	Yes	No	No	No	No	No
SEPT9	chr17:75276650-75496678:+	0.106139	0.0478862	AFE	n/a	chr17:75369271:75369634:+/chr17:75449907:75450531:+	69.239	66.7673	-2.47173	1.5	67.275	0.139345	0.449685	Yes	No	No	No	No	No
TMC6	chr17:76101689-76128489:-	0.0136203	0.102648	SE	chr17:76121239:76121344:-@chr17:76120970:76121066:-@chr17:76120605:76120862:-	chr17:76120970-76121066:-	98.7526	98.4151	-0.337474	1.27	83.979	0.207784	0.517903	No	No	No	No	No	No
TMC6	chr17:76101689-76128489:-	0.0136203	0.102648	RI	chr17:76122447-76122358:-@chr17:76121965-76121807:-	chr17:76122358-76121965:-	8.52396	13.8017	5.27774	-2.09	63.853	0.040212	0.290301	No	No	No	No	No	No
TMC6	chr17:76101689-76128489:-	0.0136203	0.102648	AFE	n/a	chr17:76124692:76124866:-/chr17:76128421:76128589	72.3887	73.1946	0.805902	-0.86	70.821	0.395241	0.658904	No	No	No	No	No	No
TMC8	chr17:76126851-76139049:+	0.00252231	0.503442	A5SS	chr17:76133316:76133404|76133439:+@chr17:76133798:76133895:+	chr17:76133404-76133439:+	97.5304	96.1031	-1.42728	3.26	80.417	0.00165959	0.1277	No	No	No	No	No	No
TMC8	chr17:76126851-76139049:+	0.00252231	0.503442	RI	chr17:76133316-76133404:+@chr17:76133798-76133895:+	chr17:76133404-76133798:+	94.2611	91.3401	-2.92106	3.27	82.763	0.00154765	0.1277	No	No	No	No	No	No
TMC8	chr17:76126851-76139049:+	0.00252231	0.503442	RI	chr17:76133316-76133439:+@chr17:76133798-76133895:+	chr17:76133439-76133798:+	13.9477	20.9183	6.97061	-2.81	77.188	0.00630298	0.176249	No	No	No	No	No	No
SYNGR2	chr17:76164638-76169817:+	0.0466003		n/a	n/a	n/a	n/a	n/a	n/a					No	No	No	No	No	n/a
gusy	chr17:76311810-76344625:+	0.387322	0.36453	AFE/ALE	n/a	chr17:76341252:76341945:+/chr17:76341948:76342461:+	34.7981	31.7692	-3.02894	1.92	154.4	0.0573155	0.317964	Yes	No	No	No	No	No
CYTH1	chr17:76669983-76778405:-	0.00482972	0.767473	n/a	n/a	n/a	n/a	n/a	n/a					Yes	No	No	No	No	n/a
GAA	chr17:78075350-78093687:+	0.83582	0.220995	SE	chr17:78075350:78075424:+@chr17:78075610:78075689:+@chr17:78078354:78078931:+	chr17:78075610-78075689:+	91.3694	90.5541	-0.815295	0.61	80.574	0.542982	0.76482	No	No	No	No	No	No
SLC38A10	chr17:79218611-79269565:-	0.357148		n/a	n/a	n/a	n/a	n/a	n/a					No	No	No	No	No	n/a
ACTG1	chr17:79476993-79490873:-	0.609116		RI	chr17:79478652-79478214:-@chr17:79478134-79477953:-	chr17:79478214-79478134:-	11.349	12.8257	1.4767	-0.81	49.037	0.424425	0.68438	No	No	No	No	No	No
ACTG1	chr17:79476993-79490873:-	0.609116		RI	chr17:79479386-79479258:-@chr17:79479168-79478929:-	chr17:79479258-79479168:-	9.03989	10.4868	1.44694	-0.77	48.525	0.443871	0.700718	No	No	No	No	No	No
ACTG1	chr17:79476993-79490873:-	0.609116		A5SS	chr17:79479844:79479641|79479760:-@chr17:79479258:79479386:-	chr17:79479641-79479760:-	98.9507	98.9888	0.0380993	-0.37	82.962	0.711911	0.856418	No	No	No	No	No	No
C17orf70	chr17:79506762-79520987:-	0.271041		n/a	n/a	n/a	n/a	n/a	n/a					No	No	No	No	No	n/a
NPLOC4	chr17:79523912-79615494:-	0.641555	0.637554	n/a	n/a	n/a	n/a	n/a	n/a					No	No	No	No	No	n/a
C17orf90	chr17:79632064-79633695:-	0.244432	0.405137	n/a	n/a	n/a	n/a	n/a	n/a					No	No	No	No	No	n/a
P4HB	chr17:79801033-79818544:-	0.408691	0.558511	ALE	n/a	chr17:79801032:79801968:-/chr17:79805118:79805723:-	13.8624	14.0986	0.236262	-0.93	74.697	0.355606	0.63102	No	No	No	No	No	No
ARHGDIA	chr17:79825595-79829282:-	0.0291095	0.743587	RI	chr17:79826951-79826865:-@chr17:79826460-79825598:-	chr17:79826865-79826460:-	99.5629	99.4837	-0.079271	1.2	82.782	0.234796	0.536711	No	No	No	No	No	No
ARHGDIA	chr17:79825595-79829282:-	0.0291095	0.743587	RI	chr17:79827501-79827418:-@chr17:79827282-79827206:-	chr17:79827418-79827282:-	11.2167	15.5146	4.29799	-2.15	53.285	0.0359024	0.280279	No	No	No	No	No	No
ARHGDIA	chr17:79825595-79829282:-	0.0291095	0.743587	RI	chr17:79829204-79829174:-@chr17:79827833-79827617:-	chr17:79829174-79827833:-	8.79469	13.861	5.06634	-2.28	59.743	0.0262357	0.25687	No	No	No	No	No	No
DCXR	chr17:79993007-79995608:-	0.173743		RI	chr17:79994519-79994420:-@chr17:79994324-79994260:-	chr17:79994420-79994324:-	14.2914	18.8301	4.53866	-1.81	69.111	0.0741078	0.352233	No	No	No	No	No	No
RFNG	chr17:80005778-80009707:-	0.0670545	0.483403	RI	chr17:80007882-80007794:-@chr17:80007718-80007553:-	chr17:80007794-80007718:-	16.565	22.296	5.73103	-2.5	70.846	0.0149044	0.216983	No	No	No	No	No	No
GPS1	chr17:80009024-80016134:+	0.10335	1	SE	chr17:80009763:80009840:+@chr17:80010251:80010335:+@chr17:80011150:80011242:+	chr17:80010251-80010335:+	34.2895	39.0934	4.80392	-2.02	80.802	0.0468185	0.303708	No	No	No	No	No	No
GPS1	chr17:80009024-80016134:+	0.10335	1	A3SS	chr17:80011744:80011925:+@chr17:80012374|80012386:80012686:+	chr17:80012374-80012386:+	89.8819	89.264	-0.617817	0.76	80.191	0.451566	0.706293	No	No	No	No	No	No
GPS1	chr17:80009024-80016134:+	0.10335	1	A3SS	chr17:80012774:80012851:+@chr17:80013038|80013041:80013098:+	chr17:80013038-80013041:+	68.7759	68.4117	-0.364176	0.35	70.905	0.724786	0.862966	No	No	No	No	No	No
GPS1	chr17:80009024-80016134:+	0.10335	1	RI	chr17:80014716-80014850:+@chr17:80014929-80015346:+	chr17:80014850-80014929:+	6.4824	8.83048	2.34808	-1.18	52.151	0.242094	0.540441	No	No	No	No	No	No
CSNK1D	chr17:80196591-80231506:-	0.018393	0.481043	SE	chr17:80206751:80206890:-@chr17:80203852:80203915:-@chr17:80202172:80202707:-	chr17:80203852-80203915:-	91.7941	91.8831	0.0890293	-0.16	83.999	0.872985	0.943189	No	Yes	No	No	No	No
CSNK1D	chr17:80196591-80231506:-	0.018393	0.481043	RI	chr17:80207478-80207307:-@chr17:80206890-80206751:-	chr17:80207307-80206890:-	17.0157	29.1294	12.1137	-3.17	78.665	0.00220133	0.140323	No	Yes	No	No	No	No
CSNK1D	chr17:80196591-80231506:-	0.018393	0.481043	RI	chr17:80213453-80213305:-@chr17:80211120-80210892:-	chr17:80213305-80211120:-	4.85205	10.784	5.93197	-2.66	60.857	0.0100878	0.18973	No	Yes	No	No	No	No
CD7	chr17:80272514-80275481:-	0.583153		n/a	n/a	n/a	n/a	n/a	n/a					No	No	No	No	No	n/a
SECTM1	chr17:80278900-80291950:-	0.642963	0.553832	n/a	n/a	n/a	n/a	n/a	n/a					No	No	No	No	No	n/a
HEXDC	chr17:80376194-80400521:+	0.438801	0.0134691	RI	chr17:80398873-80398951:+@chr17:80399041-80399142:+	chr17:80398951-80399041:+	57.4824	61.2278	3.74538	-1.29	80.851	0.201806	0.512935	No	No	No	No	No	No
C17orf62	chr17:80399956-80408695:-	0.0163067	0.115881	SE	chr17:80407046:80407168:-@chr17:80405456:80405497:-@chr17:80404499:80404572:-	chr17:80405456-80405497:-	97.954	97.3097	-0.644282	1.94	82.959	0.05554	0.314552	No	No	No	No	No	No
NARF	chr17:80416076-80446143:+	0.391819	0.742146	RI	chr17:80441592-80441655:+@chr17:80442689-80442826:+	chr17:80441655-80442689:+	4.24151	9.15745	4.91594	-2.03	58.21	0.0471872	0.303708	No	No	No	No	No	No
METRNL	chr17:81037488-81053018:+	0.830708		n/a	n/a	n/a	n/a	n/a	n/a					No	No	No	No	No	n/a
SMCHD1	chr18:2655702-2805020:+	0.0108706	1.14198e-06	ALE	n/a	chr18:2800520:2802009:+/chr18:2802525:2805020:+	92.38	90.5839	-1.79611	3.5	82.845	0.000754844	0.0981304	Yes	Yes	No	No	No	No
LPIN2	chr18:2916992-3013313:-	0.897617	0.553832	AFE	n/a	chr18:2982665:2982896:-/chr18:3013084:3013313:-	23.1287	23.8857	0.756985	-0.27	68.831	0.785063	0.897917	Yes	No	No	No	No	No
MYL12A	chr18:3247479-3256239:+	0.0404021	0.743587	SE	chr18:3247528:3247907:+@chr18:3249359:3249441:+@chr18:3253231:3253426:+	chr18:3249359-3249441:+	14.5673	17.6924	3.12506	-1.63	57.184	0.109244	0.408459	Yes	No	No	No	No	No
TGIF1	chr18:3411606-3459298:+	0.0692857		n/a	n/a	n/a	n/a	n/a	n/a					Yes	No	No	No	No	n/a
LOC339290	chr18:5237825-5246771:+	0.719111	1	n/a	n/a	n/a	n/a	n/a	n/a					No	No	No	No	No	n/a
ZFP161	chr18:5289019-5297052:-	0.331619		AFE	n/a	chr18:5294328:5295169:-/chr18:5295811:5296193:-	29.7408	28.5308	-1.21005	0.49	76.159	0.62508	0.817507	No	No	No	No	No	No
wowu	chr18:9517947-9520195:+	0.716153	0.911597	AFE/ALE	n/a	chr18:9517946:9518730:+/chr18:9519024:9520195:+	42.7648	41.6928	-1.07207	0.79	157.72	0.432956	0.691069	Yes	No	No	No	No	No
VAPA	chr18:9913676-9960018:+	0.864889		n/a	n/a	n/a	n/a	n/a	n/a					Yes	No	No	No	No	n/a
AFG3L2	chr18:12328941-12377447:-	0.0858337		ALE	n/a	chr18:12328508:12331477/chr18:12370847:12370925:-	57.1161	59.9979	2.88182	-1.8	52.892	0.0769082	0.358905	No	No	No	No	No	No
AFG3L2	chr18:12328941-12377447:-	0.0858337		AFE	n/a	chr18:12351083:12351214:-/chr18:12376967:12377447:-	10.7615	12.6999	1.93838	-1.93	83.292	0.0569076	0.317057	No	No	No	No	No	No
PSMG2	chr18:12658042-12725739:+	0.0946933		n/a	n/a	n/a	n/a	n/a	n/a					No	No	No	No	No	n/a
choywu	chr18:12670426-12672162:-	0.874933	0.553832	AFE/ALE	n/a	chr18:12670425:12671144:-/chr18:12671201:12672162:-	50.8374	48.4239	-2.41356	1.24	159.56	0.215613	0.523495	Yes	No	No	No	No	No
PTPN2	chr18:12785477-12929641:-	0.854416		n/a	n/a	n/a	n/a	n/a	n/a					Yes	No	No	No	No	n/a
MIB1	chr18:19284917-19450918:+	0.0516927	0.0574705	n/a	n/a	n/a	n/a	n/a	n/a					No	No	No	No	No	n/a
NPC1	chr18:21086148-21166939:-	0.817322		n/a	n/a	n/a	n/a	n/a	n/a					Yes	No	No	No	No	n/a
TTC39C	chr18:21572738-21715892:+	0.630264	0.553832	n/a	n/a	n/a	n/a	n/a	n/a					Yes	No	No	No	No	n/a
MAPRE2	chr18:32556892-32723434:+	0.00657146		n/a	n/a	n/a	n/a	n/a	n/a					Yes	Yes	No	No	No	n/a
ELP2	chr18:33709408-33760851:+	0.113433	1	n/a	n/a	n/a	n/a	n/a	n/a					No	No	No	No	No	n/a
C18orf10	chr18:34357154-34409355:-	0.776817	1	ALE	n/a	chr18:34357153:34360701/chr18:34366447:34367042:-	80.8484	78.9447	-1.90373	1.45	69.084	0.150264	0.466037	No	No	No	No	No	No
C18orf10	chr18:34357154-34409355:-	0.776817	1	ALE	n/a	chr18:34357153:34360701/chr18:34373947:34374927:-	77.0989	75.1329	-1.966	1.55	70.029	0.124736	0.429549	No	No	No	No	No	No
C18orf10	chr18:34357154-34409355:-	0.776817	1	AFE	n/a	chr18:34373947:34374927:-/chr18:34408645:34409355	54.9407	56.667	1.72636	-1.11	82.849	0.268957	0.561922	No	No	No	No	No	No
IER3IP1andHDHD2	chr18:44633775-44702732:-	0.349224	0.887736	ALE	n/a	chr18:44632246:44637617/chr18:44681405:44682603:-	84.7425	84.6881	-0.0543453	0.15	54.995	0.883642	0.94942	No	No	No	No	No	No
IER3IP1andHDHD2	chr18:44633775-44702732:-	0.349224	0.887736	A5SS	chr18:44662820:44662673|44662710:-@chr18:44660867:44661075:-	chr18:44662673-44662710:-	87.9098	88.4057	0.49588	-0.43	83.205	0.665647	0.836526	No	No	No	No	No	No
IER3IP1andHDHD2	chr18:44633775-44702732:-	0.349224	0.887736	AFE	n/a	chr18:44676748:44676870:-/chr18:44702557:44702732:-	78.5619	77.4002	-1.1617	1.14	70.613	0.256315	0.551077	No	No	No	No	No	No
SMAD2	chr18:45359337-45457563:-	0.658682	0.00654138	SE	chr18:45422892:45423180:-@chr18:45396846:45396935:-@chr18:45395614:45395807:-	chr18:45396846-45396935:-	98.7319	98.6174	-0.114483	0.58	78.773	0.565828	0.780129	Yes	No	No	No	No	No
SMAD2	chr18:45359337-45457563:-	0.658682	0.00654138	SE	chr18:45456732:45456935:-@chr18:45446443:45446540:-@chr18:45422892:45423180:-	chr18:45446443-45446540:-	39.7001	38.0127	-1.68742	0.59	78.976	0.557969	0.774641	Yes	No	No	No	No	No
SMAD2	chr18:45359337-45457563:-	0.658682	0.00654138	SE	chr18:45457171:45457515:-@chr18:45456732:45456817:-@chr18:45422892:45423180:-	chr18:45456732-45456817:-	95.2655	95.7791	0.513579	-1.01	71.786	0.314752	0.609249	Yes	No	No	No	No	No
RPL17_	chr18:47008027-47018935:-	0.0256535	0.682443	RI	chr18:47015920-47015729:-@chr18:47014936-47014851:-	chr18:47015729-47014936:-	0.81408	3.17437	2.36029	-1.16	48.58	0.251944	0.548166	Yes	No	No	No	No	No
RPL17_	chr18:47008027-47018935:-	0.0256535	0.682443	A5SS	chr18:47018827:47018628|47018645:-@chr18:47017902:47017954:-	chr18:47018628-47018645:-	83.0395	83.3441	0.304674	-0.26	83.251	0.792047	0.901093	Yes	No	No	No	No	No
ELAC1andSMAD4	chr18:48494355-48611412:+	0.0600626	0.215456	n/a	n/a	n/a	n/a	n/a	n/a					Yes	No	No	No	No	n/a
jeewo	chr18:52557408-52562747:+	0.821707	0.0859011	n/a	n/a	n/a	n/a	n/a	n/a					Yes	No	No	No	No	n/a
NARS	chr18:55267752-55289445:-	0.290513		n/a	n/a	n/a	n/a	n/a	n/a					No	No	No	No	No	n/a
MALT1	chr18:56338618-56418127:+	0.930143	1	n/a	n/a	n/a	n/a	n/a	n/a					Yes	No	No	No	No	n/a
ZCCHC2	chr18:60190658-60254943:+	0.779042	0.760721	AFE/ALE	n/a	chr18:60190657:60192728:+/chr18:60241289:60245821:+	69.6358	70.746	1.11024	-0.8	159.88	0.422396	0.68221	Yes	No	No	No	No	No
BCL2	chr18:60790579-60987361:-	0.151388		n/a	n/a	n/a	n/a	n/a	n/a					Yes	No	No	No	No	n/a
CD226	chr18:67498394-67624411:-	0.966292		n/a	n/a	n/a	n/a	n/a	n/a					Yes	No	No	No	No	n/a
CNDP2	chr18:72163052-72190687:+	0.050924	0.962882	n/a	n/a	n/a	n/a	n/a	n/a					No	No	No	No	No	n/a
NFATC1	chr18:77155699-77289325:+	0.736164	0.264478	A5SS	chr18:77246248:77246630|77246937:+@chr18:77287528:77289323:+	chr18:77246630-77246937:+	92.3922	93.5673	1.17513	-1.25	74.764	0.213572	0.521484	Yes	No	No	No	No	No
CTDP1	chr18:77439801-77514510:+	0.0330591	0.232357	SE	chr18:77477810:77478016:+@chr18:77488907:77489069:+@chr18:77496355:77496521:+	chr18:77488907-77489069:+	91.0628	88.5365	-2.52628	2.86	83.81	0.00533357	0.171405	Yes	No	No	No	No	No
CTDP1	chr18:77439801-77514510:+	0.0330591	0.232357	MXE	chr18:77477810:77478016:+@chr18:77488907:77489069:+@chr18:77496355:77496521:+@chr18:77513652:77514507:+	chr18:77488907-77489069:+/chr18:77496355-77496521:+	43.4704	40.9928	-2.47759					Yes	No	No	No	No	No
CTDP1	chr18:77439801-77514510:+	0.0330591	0.232357	SE	chr18:77488907:77489069:+@chr18:77496355:77496521:+@chr18:77513652:77514507:+	chr18:77496355-77496521:+	97.1221	96.8362	-0.285909	0.41	82.321	0.679722	0.843533	Yes	No	No	No	No	No
TXNL4A	chr18:77730812-77793938:-	0.992528	0.967672	SE	chr18:77748240:77748580:-@chr18:77737598:77737701:-@chr18:77732863:77733856:-	chr18:77737598-77737701:-	97.8064	97.6928	-0.113579	0.49	83.973	0.628042	0.819219	No	No	No	No	No	No
TXNL4A	chr18:77730812-77793938:-	0.992528	0.967672	SE	chr18:77748240:77748580:-@chr18:77746602:77746750:-@chr18:77737598:77737701:-	chr18:77746602-77746750:-	29.1537	30.7061	1.55237	-0.85	70.403	0.399588	0.663021	No	No	No	No	No	No
RNF126	chr19:647526-663304:-	0.300487		n/a	n/a	n/a	n/a	n/a	n/a					No	No	No	No	No	n/a
MED16	chr19:867630-898409:-	0.923988	1	n/a	n/a	n/a	n/a	n/a	n/a					No	No	No	No	No	n/a
C19orf22	chr19:896498-913245:-	0.777261	1	SE	chr19:901976:902130:-@chr19:901422:901546:-@chr19:900829:900952:-	chr19:901422-901546:-	99.5057	99.3832	-0.122544	1.57	83.932	0.121279	0.424627	No	No	No	No	No	No
CNN2	chr19:1026285-1039072:+	0.217732	0.0220739	A5SS	chr19:1032558:1032662|1032695:+@chr19:1036129:1036245:+	chr19:1032662-1032695:+	99.5368	99.4719	-0.0649575	0.96	81.031	0.337492	0.623767	No	No	No	No	No	No
CNN2	chr19:1026285-1039072:+	0.217732	0.0220739	SE	chr19:1032558:1032695:+@chr19:1036129:1036245:+@chr19:1036415:1036561:+	chr19:1036129-1036245:+	99.1837	98.9949	-0.188818	1.32	75.104	0.191082	0.510006	No	No	No	No	No	No
HMHA1	chr19:1065922-1087041:+	0.00317165	0.244649	RI	chr19:1082839-1083065:+@chr19:1083142-1083352:+	chr19:1083065-1083142:+	17.7704	21.9972	4.22677	-2.14	65.593	0.0361975	0.280279	No	No	No	No	No	No
SBNO2	chr19:1107633-1174282:-	0.461459		RI	chr19:1109776-1109682:-@chr19:1109597-1109505:-	chr19:1109682-1109597:-	24.8523	27.9085	3.05617	-1.12	74.259	0.267275	0.560753	No	No	No	No	No	No
STK11	chr19:1177550-1228785:+	0.182857		n/a	n/a	n/a	n/a	n/a	n/a					No	No	No	No	No	n/a
ATP5D	chr19:1241745-1244825:+	0.957022	0.989994	RI	chr19:1244314-1244439:+@chr19:1244736-1244825:+	chr19:1244439-1244736:+	75.0612	74.0207	-1.04056	0.87	81.689	0.386208	0.651242	No	No	No	No	No	No
MIDN	chr19:1248552-1259142:+	0.337273		SE	chr19:1251838:1251900:+@chr19:1253953:1254081:+@chr19:1254166:1254477:+	chr19:1253953-1254081:+	53.4773	52.6996	-0.777693	0.24	81.389	0.808041	0.911137	No	No	No	No	No	No
CIRBP	chr19:1261166-1275032:+	0.0100584	0.198609	A3SS	chr19:1269331:1269409:+@chr19:1270866|1270927:1271035:+	chr19:1270866-1270927:+	90.3786	90.1928	-0.185865	0.37	81.644	0.712062	0.856418	No	No	Yes	No	No	No
CIRBP	chr19:1261166-1275032:+	0.0100584	0.198609	RI	chr19:1270927-1271035:+@chr19:1271139-1271466:+	chr19:1271035-1271139:+	17.5376	19.984	2.44635	-1.38	53.611	0.172213	0.485626	No	No	Yes	No	No	No
CIRBP	chr19:1261166-1275032:+	0.0100584	0.198609	RI	chr19:1271139-1271245:+@chr19:1271328-1271466:+	chr19:1271245-1271328:+	8.04259	11.5272	3.48456	-1.7	55.316	0.0949471	0.383646	No	No	Yes	No	No	No
CIRBP	chr19:1261166-1275032:+	0.0100584	0.198609	RI	chr19:1271139-1271466:+@chr19:1271550-1271631:+	chr19:1271466-1271550:+	22.7869	31.5651	8.77825	-2.41	76.708	0.018292	0.226518	No	No	Yes	No	No	No
CIRBP	chr19:1261166-1275032:+	0.0100584	0.198609	RI	chr19:1271980-1272050:+@chr19:1274306-1274439:+	chr19:1272050-1274306:+	92.5306	92.231	-0.299542	0.58	83.351	0.561306	0.776038	No	No	Yes	No	No	No
CIRBP	chr19:1261166-1275032:+	0.0100584	0.198609	RI	chr19:1271980-1274439:+@chr19:1274648-1274806:+	chr19:1274439-1274648:+	57.5381	62.5046	4.96648	-2.67	81.702	0.0090266	0.180291	No	No	Yes	No	No	No
NDUFS7	chr19:1383526-1395907:+	0.0146863		RI	chr19:1390870-1391049:+@chr19:1391118-1391164:+	chr19:1391049-1391118:+	17.2167	18.885	1.6683	-0.78	70.239	0.437329	0.694789	No	No	No	No	No	No
DAZAP1	chr19:1407563-1435687:+	0.191551		n/a	n/a	n/a	n/a	n/a	n/a					No	No	Yes	Yes	No	n/a
RPS15	chr19:1438128-1441937:+	0.343173		n/a	n/a	n/a	n/a	n/a	n/a					No	No	No	No	No	n/a
UQCR11andMBD3	chr19:1573595-1605483:-	0.0550224		AFE	n/a	chr19:1585053:1586888:-/chr19:1605358:1605483:-	96.0938	95.1917	-0.902102	2.14	81.856	0.0352833	0.279373	No	No	No	No	No	No
REXO1	chr19:1815245-1848473:-	0.951687	0.553832	n/a	n/a	n/a	n/a	n/a	n/a					No	No	No	No	No	n/a
FAM108A1	chr19:1876300-1885549:-	0.0607281		n/a	n/a	n/a	n/a	n/a	n/a					No	No	No	No	No	n/a
CSNK1G2	chr19:1941140-1981423:+	0.930143		n/a	n/a	n/a	n/a	n/a	n/a					No	No	No	No	No	n/a
MKNK2	chr19:2037470-2051242:-	0.54267	0.364635	n/a	n/a	n/a	n/a	n/a	n/a					No	No	No	No	No	n/a
AP3D1andMOBKL2A	chr19:2071031-2151556:-	0.377966		n/a	n/a	n/a	n/a	n/a	n/a					No	No	No	No	No	n/a
PLEKHJ1	chr19:2230018-2237974:-	0.0221183		n/a	n/a	n/a	n/a	n/a	n/a					No	No	No	No	No	n/a
SF3A2	chr19:2236520-2248678:+	0.00238171	0.537416	AFE	n/a	chr19:2233146:2236951/chr19:2237293:2237974	0.341634	0.7329	0.391266	-2.47	67.946	0.0159317	0.221542	No	No	No	No	No	No
SF3A2	chr19:2236520-2248678:+	0.00238171	0.537416	RI	chr19:2246752-2246801:+@chr19:2246881-2247021:+	chr19:2246801-2246881:+	25.0074	32.4065	7.39908	-2.78	76.413	0.00690175	0.176249	No	No	No	No	No	No
OAZ1andSPPL2B	chr19:2269525-2355251:+	0.271041		A3SS	chr19:2269525:2269743:+@chr19:2271384|2271390:2271529:+	chr19:2271384-2271390:+	64.4399	63.9155	-0.524444	0.57	59.746	0.568558	0.78168	No	No	No	No	No	No
OAZ1andSPPL2B	chr19:2269525-2355251:+	0.271041		SE	chr19:2269525:2269743:+@chr19:2271384:2271529:+@chr19:2271781:2271953:+	chr19:2271384-2271529:+	99.7664	99.7019	-0.0644565	1.59	83.787	0.11584	0.417639	No	No	No	No	No	No
OAZ1andSPPL2B	chr19:2269525-2355251:+	0.271041		A3SS	chr19:2269525:2269743:+@chr19:2271384|2271781:2271953:+	chr19:2271384-2271781:+	65.6112	65.2419	-0.36929	0.42	63.781	0.678654	0.843533	No	No	No	No	No	No
OAZ1andSPPL2B	chr19:2269525-2355251:+	0.271041		SE	chr19:2269525:2269743:+@chr19:2271390:2271529:+@chr19:2271781:2271953:+	chr19:2271390-2271529:+	99.7945	99.7349	-0.0595565	1.63	83.615	0.106945	0.406819	No	No	No	No	No	No
OAZ1andSPPL2B	chr19:2269525-2355251:+	0.271041		RI	chr19:2271384-2271529:+@chr19:2271781-2271953:+	chr19:2271529-2271781:+	2.24194	5.12718	2.88524	-1.41	48.601	0.164112	0.477454	No	No	No	No	No	No
LSM7	chr19:2321510-2328619:-	0.932722		ALE	n/a	chr19:2321509:2322025:-/chr19:2324123:2326343:-	8.92013	9.66765	0.747518	-1.74	67.586	0.0857693	0.368737	No	No	No	No	No	No
LSM7	chr19:2321510-2328619:-	0.932722		AFE	n/a	chr19:2321509:2322025:-/chr19:2327267:2329682	7.09514	7.47123	0.37609	-1.53	74.534	0.129426	0.440137	No	No	No	No	No	No
GADD45B	chr19:2475457-2478257:+	0.377966		n/a	n/a	n/a	n/a	n/a	n/a					No	No	No	No	No	n/a
AES	chr19:3052906-3063104:-	0.245791	1	A3SS	chr19:3054118:3054192:-@chr19:3054035|3054038:3052908:-	chr19:3054035-3054038:-	96.8942	96.8514	-0.0427727	0.24	80.689	0.812691	0.913104	No	No	No	No	No	No
AES	chr19:3052906-3063104:-	0.245791	1	A5SS	chr19:3057740:3057656|3057677:-@chr19:3056310:3056354:-	chr19:3057656-3057677:-	98.3747	98.0092	-0.365478	1.37	83.988	0.172991	0.486791	No	No	No	No	No	No
AES	chr19:3052906-3063104:-	0.245791	1	AFE	n/a	chr19:3062171:3062506:-/chr19:3062697:3063104:-	15.513	14.2449	-1.26814	1.1	81.008	0.27399	0.56573	No	No	No	No	No	No
FZR1	chr19:3505838-3539012:+	0.0593732		RI	chr19:3526118-3526181:+@chr19:3526257-3526384:+	chr19:3526181-3526257:+	19.6388	27.238	7.59917	-1.94	83.375	0.0558358	0.314641	No	No	No	No	No	No
EEF2	chr19:3975657-3985460:-	0.950564		ALE	n/a	chr19:3977816:3978263/chr19:3979776:3980320:-	35.601	35.6429	0.0419009	-0.24	66.261	0.814662	0.913104	Yes	No	No	No	No	No
EEF2	chr19:3975657-3985460:-	0.950564		ALE	n/a	chr19:3977816:3978263/chr19:3980511:3980977:-	37.6207	37.7671	0.146385	-0.66	73.053	0.513238	0.746357	Yes	No	No	No	No	No
EEF2	chr19:3975657-3985460:-	0.950564		AFE	n/a	chr19:3979326:3979457:-/chr19:3979776:3980320:-	41.3068	41.8779	0.571133	-1.05	67.055	0.299224	0.59448	Yes	No	No	No	No	No
EEF2	chr19:3975657-3985460:-	0.950564		AFE	n/a	chr19:3979326:3979457:-/chr19:3982243:3982422:-	53.7799	54.571	0.79105	-1.46	66.082	0.149859	0.465261	Yes	No	No	No	No	No
HSD11B1LandRPL36	chr19:5680610-5691886:+	0.882694		n/a	n/a	n/a	n/a	n/a	n/a					No	No	No	No	No	n/a
GTF2F1andPSPN	chr19:6374909-6393991:-	0.824763	0.998828	n/a	n/a	n/a	n/a	n/a	n/a					No	No	No	No	No	n/a
KHSRP	chr19:6413114-6424823:-	0.823525		n/a	n/a	n/a	n/a	n/a	n/a					No	No	No	Yes	No	n/a
DENND1C	chr19:6467211-6482567:-	0.625985		n/a	n/a	n/a	n/a	n/a	n/a					No	No	No	No	No	n/a
ARHGEF18	chr19:7413848-7537372:+	0.200749		AFE	n/a	chr19:7532086:7532570:+/chr19:7535011:7538254	60.5323	57.9289	-2.60344	2.11	76.48	0.0384413	0.285595	No	No	No	No	No	No
ARHGEF18	chr19:7413848-7537372:+	0.200749		ALE	n/a	chr19:7533710:7534017:+/chr19:7535011:7538254	51.7033	49.5354	-2.16792	1.58	54.202	0.120841	0.423934	No	No	No	No	No	No
XAB2	chr19:7684403-7694451:-	0.509263		RI	chr19:7685555-7685433:-@chr19:7685332-7685161:-	chr19:7685433-7685332:-	7.00198	12.7633	5.76132	-2.15	68.906	0.0352299	0.279373	No	Yes	No	No	No	No
[truncated: 2,066 more rows]
