# Supplementary material for: Shifts in isoform usage underlie transcriptional differences in regulatory T cells in type 1 diabetes
Source: Commun Biol. 2023 Sep 27;6:988. doi: 10.1038/s42003-023-05327-7 (PMC10533491; doi:10.1038/s42003-023-05327-7)
Supplement: Supplementary file 5 — Supplementary Data 2 [file 42003_2023_5327_MOESM5_ESM.xlsx]

## Sheet: Description of data
Tab index
Tab	Description
Counts for Figure 2A	Summary count and proportion data used in Figure 2A of exon fragments and junctions detected in unaffected controls, T1D cases, and in both, for each cell type examined
Exon fragment summary	Summary data for exon fragments, including gene and transcript annotations and detection by cell type and disease status
Junction summary	Summary data for junctions (annotated junctions, unannotated junctions, exon-intron border junctions), including gene and transcript annotations and detection by cell type and disease status
Transcript summary	Summary data for transcripts, including indicators for inclusion in cell type × disease status reduced reference transcriptomes, and detection by cell type and disease status
Column descriptions for Counts for Figure 2A
Column	Description
Feature	Feature type: exon fragment, annotated junctions, unannotated junctions, exon-intron border junctions, transcripts, genes
CTL	Number of feature type detected only in controls
Both	Number of feature type detected in both controls and T1D cases
T1D	Number of feature type detected only in T1D cases
Total	Total number of feature type detected
% CTL	Feature type detected only in controls as a proportion of the total of feature type detected
% Both	Feature type detected both in controls and T1D cases as a proportion of the total of feature type detected
% T1D	Feature type detected only in T1D cases as a proportion of the total of feature type detected
Column descriptions for exon fragment summary
Column	Description
event_id	Exon fragment identifier
chromosome	Chromosome
exon_fragment_start	Genomic start position of exon fragment relative to + strand
exon_fragment_end	Genomic end position of exon fragment relative to + strand
exonic_region_id	Associated exonic region identifier
exonic_region_start	Genomic start position of exonic region relative to + strand
exonic_region_end	Genomic end position of exonic region relative to + strand
exon_id(s)	Identifier of exons associated with exon fragment
exons_annotated_to_fragment	Number of exons associated with exon fragment
transcript_id	Identifier of transcripts associated with exon fragment
transcripts_annotated_to_fragment	Number of transcripts associated with exon fragment
gene_id	Identifier of genes associated with exon fragment
genes_annotated_to_fragment	Number of genes associated with exon fragment
annotation_frequency	Annotation frequency of exon fragment. Unique = annotated to a single transcript of associated genes; Common = annotated to multiple transcripts of associated genes; Constitutive = annotated to all transcripts of associated genes
flag_multiple_genes	Exon fragment is annotated to multiple genes
total_transcripts_per_genes	Total number of transcripts annotated to all genes associated with exon fragment
flag_detected_CTL_Treg	Fragment detected in unaffected control memory CD4+/CD25+ regulatory T cells
flag_detected_T1D_Treg	Fragment detected in type 1 diabetic memory CD4+/CD25+ regulatory T cells
flag_detected_CTL_mCD4pCD25n	Fragment detected in unaffected control memory CD4+/CD25- T cells
flag_detected_T1D_mCD4pCD25n	Fragment detected in type 1 diabetic memory CD4+/CD25- T cells
Column descriptions for junction summary
Column	Description
junction_classification	Junction classification: annotated junction = associated with at least one transcript in genome annotation; Unannotated junction = not associated with any transcript in genome annotation; Exon-intron border junction = sequence positioned on exon-intron border
event_id	Junction identifier as genomic coordinates of gene in the format "chr:gene start:gene end:strand". Coordinates are relative to the + strand
transcript_id	Identifier of transcripts associated with exon fragment. "Unannotated" if junction is an unannotated junctions or exon-intron border junctions
gene_id	Identifier of genes associated with exon fragment
annotation_frequency	Annotation frequency of junction. Unique = annotated to a single transcript of associated genes; Common = annotated to multiple transcripts of associated genes; Constitutive = annotated to all transcripts of associated genes; Multigenic = junction sequence annotated to multiple genes; Shared sequence = junction sequence is shared between multiple junctions
flag_detected_CTL_Treg	Junction detected in unaffected control memory CD4+/CD25+ regulatory T cells
flag_detected_T1D_Treg	Junction detected in type 1 diabetic memory CD4+/CD25+ regulatory T cells
flag_detected_CTL_mCD4pCD25n	Junction detected in unaffected control memory CD4+/CD25- T cells
flag_detected_T1D_mCD4pCD25n	Junction detected in type 1 diabetic memory CD4+/CD25- T cells
Column descriptions for transcript summary
Column	Description
transcript_id	Aceview transcript identifier
gene_id	Aceview gene identifier
flag_iso_in_CTL_ref_Treg	Transcript retained in reduced reference transcriptome for unaffected control memory CD4+/CD25+ regulatory T cells
flag_iso_in_T1D_ref_Treg	Transcript retained in reduced reference transcriptome for type 1 diabetic memory CD4+/CD25+ regulatory T cells
flag_iso_in_CTL_ref_mCD4pCD25n	Transcript retained in reduced reference transcriptome for unaffected control memory CD4+/CD25- T cells
flag_iso_in_T1D_ref_mCD4pCD25n	Transcript retained in reduced reference transcriptome for type 1 diabetic memory CD4+/CD25- T cells
flag_iso_dtct_CTL_Treg	Transcript detected in unaffected control memory CD4+/CD25+ regulatory T cells
flag_iso_dtct_T1D_Treg	Transcript detected in type 1 diabetic memory CD4+/CD25+ regulatory T cells
flag_iso_dtct_CTL_mCD4pCD25n	Transcript detected in unaffected control memory CD4+/CD25- T cells
flag_iso_dtct_T1D_mCD4pCD25n	Transcript detected in type 1 diabetic memory CD4+/CD25- T cells
flag_gene_in_CTL_ref_Treg	Gene retained in reduced reference transcriptome for unaffected control memory CD4+/CD25+ regulatory T cells
flag_gene_in_T1D_ref_Treg	Gene retained in reduced reference transcriptome for type 1 diabetic memory CD4+/CD25+ regulatory T cells
flag_gene_in_CTL_ref_mCD4pCD25n	Gene retained in reduced reference transcriptome for unaffected control memory CD4+/CD25- T cells
flag_gene_in_T1D_ref_mCD4pCD25n	Gene retained in reduced reference transcriptome for type 1 diabetic memory CD4+/CD25- T cells

## Sheet: Counts for Figure 2A
Memory CD4+/CD25+ regulatory T cells (Treg)
Feature	CTL	Both	T1D	Total	% CTL	% Both	% T1D
Exon fragments	1670	268180	18827	288677	0.00578501	0.928997	0.0652182
Annotated junctions	896	85796	5784	92476	0.009689	0.927765	0.062546
Unannotated junctions	19	471	172	662	0.0287009	0.71148	0.259819
Exon-intron border junctions	45	2493	562	3100	0.0145161	0.804194	0.18129
15,111 transcripts	184	11595	3332	15111	0.0121766	0.767322	0.220502
8,642 genes	74	7282	1286	8642	0.00856283	0.842629	0.148808
Memory CD4+/CD25- T cells
Feature	CTL	Both	T1D	Total	% CTL	% Both	% T1D
Exon fragments	7441	266422	2310	276173	0.0269433	0.964692	0.00836432
Annotated junctions	3113	84079	917	88109	0.0353312	0.954261	0.0104076
Unannotated junctions	39	547	31	617	0.0632091	0.886548	0.0502431
Exon-intron border junctions	195	2532	101	2828	0.0689533	0.895332	0.0357143
13,401 transcripts	1052	11996	353	13401	0.0785016	0.895157	0.0263413
7,920 genes	459	7340	121	7920	0.0579545	0.926768	0.0152778

## Sheet: Exon fragment summary
event_id	chromosome	exon_fragment_start	exon_fragment_end	exonic_region_id	exonic_region_start	exonic_region_end	exon_id(s)	exons_annotated_to_fragment	transcript_id	transcripts_annotated_to_fragment	gene_id	genes_annotated_to_fragment	annotation_frequency	flag_multiple_genes	total_transcripts_per_genes	flag_detected_CTL_Treg	flag_detected_T1D_Treg	flag_detected_CTL_mCD4pCD25n	flag_detected_T1D_mCD4pCD25n
S1_SI:1	1	10210	10591	S1_SI	10210	10591	tisimo:1	1	tisimo.aAug10	1	tisimo	1	Unique	0	1	0	0	0	0
F2_SI:1	1	11854	11873	F2_SI	11854	12227	DDX11L1:1	1	DDX11L1.bAug10	1	DDX11L1	1	Unique	0	3	0	0	0	0
F2_SI:2	1	11873	12009	F2_SI	11854	12227	DDX11L1:1|DDX11L1:2	2	DDX11L1.bAug10|DDX11L1.aAug10|DDX11L1.cAug10	3	DDX11L1	1	Constitutive	0	3	0	0	0	0
F2_SI:3	1	12009	12169	F2_SI	11854	12227	DDX11L1:1|DDX11L1:2|tisimo:2	3	DDX11L1.bAug10|DDX11L1.aAug10|DDX11L1.cAug10|tisimo.aAug10	4	DDX11L1|tisimo	2	Constitutive	1	4	0	0	0	0
F2_SI:4	1	12169	12227	F2_SI	11854	12227	DDX11L1:1|DDX11L1:2	2	DDX11L1.bAug10|DDX11L1.aAug10|DDX11L1.cAug10	3	DDX11L1	1	Constitutive	0	3	0	0	0	0
F3_SI:1	1	12594	12612	F3_SI	12594	12721	DDX11L1:3	1	DDX11L1.aAug10	1	DDX11L1	1	Unique	0	3	0	0	0	0
F3_SI:2	1	12612	12645	F3_SI	12594	12721	DDX11L1:3|DDX11L1:4	2	DDX11L1.aAug10|DDX11L1.bAug10	2	DDX11L1	1	Common	0	3	0	0	0	0
F3_SI:3	1	12645	12697	F3_SI	12594	12721	DDX11L1:3|DDX11L1:4|DDX11L1:5	3	DDX11L1.aAug10|DDX11L1.bAug10|DDX11L1.cAug10	3	DDX11L1	1	Constitutive	0	3	0	0	0	0
F3_SI:4	1	12697	12721	F3_SI	12594	12721	DDX11L1:3|DDX11L1:4	2	DDX11L1.aAug10|DDX11L1.bAug10	2	DDX11L1	1	Common	0	3	0	0	0	0
F4_SI:1	1	13220	13402	F4_SI	13220	16785	DDX11L1:6|DDX11L1:7	2	DDX11L1.cAug10|DDX11L1.bAug10	2	DDX11L1	1	Common	0	3	0	0	0	0
F4_SI:2	1	13402	14358	F4_SI	13220	16785	DDX11L1:6|DDX11L1:7|DDX11L1:8	3	DDX11L1.cAug10|DDX11L1.bAug10|DDX11L1.aAug10	3	DDX11L1	1	Constitutive	0	3	0	0	0	0
F4_SI:3	1	14358	14361	F4_SI	13220	16785	DDX11L1:6|DDX11L1:7|DDX11L1:8|WASH7P:1	4	DDX11L1.cAug10|DDX11L1.bAug10|DDX11L1.aAug10|WASH7P.vnAug10	4	DDX11L1|WASH7P	2	Common	1	48	0	0	0	0
F4_SI:4	1	14361	14362	F4_SI	13220	16785	DDX11L1:6|DDX11L1:7|WASH7P:1	3	DDX11L1.cAug10|DDX11L1.bAug10|WASH7P.vnAug10	3	DDX11L1|WASH7P	2	Common	1	48	0	0	0	0
F4_SI:5	1	14362	14366	F4_SI	13220	16785	DDX11L1:7|WASH7P:1|WASH7P:2	3	DDX11L1.bAug10|WASH7P.vnAug10|WASH7P.hAug10	3	DDX11L1|WASH7P	2	Common	1	48	0	0	0	0
F4_SI:6	1	14366	14406	F4_SI	13220	16785	DDX11L1:7|WASH7P:1|WASH7P:2|WASH7P:3	4	DDX11L1.bAug10|WASH7P.vnAug10|WASH7P.hAug10|WASH7P.aAug10	4	DDX11L1|WASH7P	2	Common	1	48	0	0	0	0
F4_SI:7	1	14406	14408	F4_SI	13220	16785	DDX11L1:7|WASH7P:1|WASH7P:2|WASH7P:3|WASH7P:4|WASH7P:5	6	DDX11L1.bAug10|WASH7P.vnAug10|WASH7P.hAug10|WASH7P.aAug10|WASH7P.jAug10|WASH7P.uAug10|WASH7P.vmAug10|WASH7P.vqAug10|WASH7P.vrAug10|WASH7P.vaAug10|WASH7P.vbAug10	11	DDX11L1|WASH7P	2	Common	1	48	0	0	0	0
F4_SI:8	1	14408	14409	F4_SI	13220	16785	DDX11L1:7|WASH7P:1|WASH7P:2|WASH7P:3|WASH7P:4|WASH7P:5|WASH7P:6	7	DDX11L1.bAug10|WASH7P.vnAug10|WASH7P.hAug10|WASH7P.aAug10|WASH7P.jAug10|WASH7P.uAug10|WASH7P.vmAug10|WASH7P.vqAug10|WASH7P.vrAug10|WASH7P.vaAug10|WASH7P.vbAug10|WASH7P.voAug10	12	DDX11L1|WASH7P	2	Common	1	48	0	0	0	0
F4_SI:9	1	14409	14416	F4_SI	13220	16785	WASH7P:1|WASH7P:2|WASH7P:3|WASH7P:4|WASH7P:5|WASH7P:6	6	WASH7P.vnAug10|WASH7P.hAug10|WASH7P.aAug10|WASH7P.jAug10|WASH7P.uAug10|WASH7P.vmAug10|WASH7P.vqAug10|WASH7P.vrAug10|WASH7P.vaAug10|WASH7P.vbAug10|WASH7P.voAug10	11	WASH7P	1	Common	0	45	0	0	0	0
F4_SI:10	1	14416	14439	F4_SI	13220	16785	WASH7P:1|WASH7P:2|WASH7P:3|WASH7P:4|WASH7P:5|WASH7P:6|WASH7P:7	7	WASH7P.vnAug10|WASH7P.hAug10|WASH7P.aAug10|WASH7P.jAug10|WASH7P.uAug10|WASH7P.vmAug10|WASH7P.vqAug10|WASH7P.vrAug10|WASH7P.vaAug10|WASH7P.vbAug10|WASH7P.voAug10|WASH7P.cAug10	12	WASH7P	1	Common	0	45	0	0	0	0
F4_SI:11	1	14439	14453	F4_SI	13220	16785	WASH7P:1|WASH7P:2|WASH7P:3|WASH7P:4|WASH7P:5|WASH7P:6|WASH7P:7|WASH7P:8	8	WASH7P.vnAug10|WASH7P.hAug10|WASH7P.aAug10|WASH7P.jAug10|WASH7P.uAug10|WASH7P.vmAug10|WASH7P.vqAug10|WASH7P.vrAug10|WASH7P.vaAug10|WASH7P.vbAug10|WASH7P.voAug10|WASH7P.cAug10|WASH7P.nAug10	13	WASH7P	1	Common	0	45	0	0	0	0
F4_SI:12	1	14453	14459	F4_SI	13220	16785	WASH7P:1|WASH7P:2|WASH7P:3|WASH7P:4|WASH7P:5|WASH7P:6|WASH7P:7|WASH7P:8|WASH7P:9	9	WASH7P.vnAug10|WASH7P.hAug10|WASH7P.aAug10|WASH7P.jAug10|WASH7P.uAug10|WASH7P.vmAug10|WASH7P.vqAug10|WASH7P.vrAug10|WASH7P.vaAug10|WASH7P.vbAug10|WASH7P.voAug10|WASH7P.cAug10|WASH7P.nAug10|WASH7P.qAug10	14	WASH7P	1	Common	0	45	0	0	0	0
F4_SI:13	1	14459	14829	F4_SI	13220	16785	WASH7P:1|WASH7P:2|WASH7P:3|WASH7P:4|WASH7P:5|WASH7P:6|WASH7P:7|WASH7P:8|WASH7P:9|WASH7P:10	10	WASH7P.vnAug10|WASH7P.hAug10|WASH7P.aAug10|WASH7P.jAug10|WASH7P.uAug10|WASH7P.vmAug10|WASH7P.vqAug10|WASH7P.vrAug10|WASH7P.vaAug10|WASH7P.vbAug10|WASH7P.voAug10|WASH7P.cAug10|WASH7P.nAug10|WASH7P.qAug10|WASH7P.vpAug10	15	WASH7P	1	Common	0	45	1	1	1	1
F4_SI:14	1	14829	14969	F4_SI	13220	16785	WASH7P:5	1	WASH7P.vaAug10|WASH7P.vbAug10	2	WASH7P	1	Common	0	45	0	1	1	1
F4_SI:15	1	14969	15038	F4_SI	13220	16785	WASH7P:5|WASH7P:11|WASH7P:12|WASH7P:13	4	WASH7P.vaAug10|WASH7P.vbAug10|WASH7P.cAug10|WASH7P.hAug10|WASH7P.jAug10|WASH7P.nAug10|WASH7P.uAug10|WASH7P.vmAug10|WASH7P.voAug10|WASH7P.vpAug10|WASH7P.vqAug10|WASH7P.qAug10|WASH7P.aAug10|WASH7P.vnAug10	14	WASH7P	1	Common	0	45	1	1	1	1
F4_SI:16	1	15038	15212	F4_SI	13220	16785	WASH7P:5|WASH7P:12|WASH7P:13	3	WASH7P.vaAug10|WASH7P.vbAug10|WASH7P.qAug10|WASH7P.aAug10|WASH7P.vnAug10	5	WASH7P	1	Common	0	45	0	0	0	0
F4_SI:17	1	15212	15795	F4_SI	13220	16785	WASH7P:5|WASH7P:12|WASH7P:13|WASH7P:14	4	WASH7P.vaAug10|WASH7P.vbAug10|WASH7P.qAug10|WASH7P.aAug10|WASH7P.vnAug10|WASH7P.vdAug10	6	WASH7P	1	Common	0	45	0	0	0	0
F4_SI:18	1	15795	15870	F4_SI	13220	16785	WASH7P:5|WASH7P:12|WASH7P:13|WASH7P:14|WASH7P:15|WASH7P:16|WASH7P:17	7	WASH7P.vaAug10|WASH7P.vbAug10|WASH7P.qAug10|WASH7P.aAug10|WASH7P.vnAug10|WASH7P.vdAug10|WASH7P.hAug10|WASH7P.jAug10|WASH7P.nAug10|WASH7P.uAug10|WASH7P.vmAug10|WASH7P.voAug10|WASH7P.vqAug10|WASH7P.vrAug10|WASH7P.cAug10|WASH7P.vpAug10	16	WASH7P	1	Common	0	45	0	0	1	0
F4_SI:19	1	15870	15947	F4_SI	13220	16785	WASH7P:5|WASH7P:12|WASH7P:13|WASH7P:14|WASH7P:15|WASH7P:16|WASH7P:17|WASH7P:18	8	WASH7P.vaAug10|WASH7P.vbAug10|WASH7P.qAug10|WASH7P.aAug10|WASH7P.vnAug10|WASH7P.vdAug10|WASH7P.hAug10|WASH7P.jAug10|WASH7P.nAug10|WASH7P.uAug10|WASH7P.vmAug10|WASH7P.voAug10|WASH7P.vqAug10|WASH7P.vrAug10|WASH7P.cAug10|WASH7P.vpAug10|WASH7P.vsAug10	17	WASH7P	1	Common	0	45	0	0	0	0
F4_SI:20	1	15947	16027	F4_SI	13220	16785	WASH7P:5|WASH7P:13|WASH7P:16|WASH7P:17|WASH7P:18	5	WASH7P.vaAug10|WASH7P.vbAug10|WASH7P.aAug10|WASH7P.vnAug10|WASH7P.cAug10|WASH7P.vpAug10|WASH7P.vsAug10	7	WASH7P	1	Common	0	45	0	0	0	0
F4_SI:21	1	16027	16310	F4_SI	13220	16785	WASH7P:5|WASH7P:13|WASH7P:16|WASH7P:17	4	WASH7P.vaAug10|WASH7P.vbAug10|WASH7P.aAug10|WASH7P.vnAug10|WASH7P.cAug10|WASH7P.vpAug10	6	WASH7P	1	Common	0	45	0	1	1	1
F4_SI:22	1	16310	16449	F4_SI	13220	16785	WASH7P:5|WASH7P:13|WASH7P:17|WASH7P:19	4	WASH7P.vaAug10|WASH7P.vbAug10|WASH7P.aAug10|WASH7P.vnAug10|WASH7P.vpAug10|WASH7P.pAug10	6	WASH7P	1	Common	0	45	1	1	1	1
F4_SI:23	1	16449	16546	F4_SI	13220	16785	WASH7P:5|WASH7P:13|WASH7P:17|WASH7P:19|WASH7P:20	5	WASH7P.vaAug10|WASH7P.vbAug10|WASH7P.aAug10|WASH7P.vnAug10|WASH7P.vpAug10|WASH7P.pAug10|WASH7P.iAug10	7	WASH7P	1	Common	0	45	1	1	1	1
F4_SI:24	1	16546	16573	F4_SI	13220	16785	WASH7P:5|WASH7P:13|WASH7P:17|WASH7P:19|WASH7P:20|WASH7P:21	6	WASH7P.vaAug10|WASH7P.vbAug10|WASH7P.aAug10|WASH7P.vnAug10|WASH7P.vpAug10|WASH7P.pAug10|WASH7P.iAug10|WASH7P.veAug10	8	WASH7P	1	Common	0	45	0	1	0	0
F4_SI:25	1	16573	16606	F4_SI	13220	16785	WASH7P:5|WASH7P:13|WASH7P:17|WASH7P:19|WASH7P:20|WASH7P:21|WASH7P:22	7	WASH7P.vaAug10|WASH7P.vbAug10|WASH7P.aAug10|WASH7P.vnAug10|WASH7P.vpAug10|WASH7P.pAug10|WASH7P.iAug10|WASH7P.veAug10|WASH7P.vvAug10	9	WASH7P	1	Common	0	45	0	1	0	0
F4_SI:26	1	16606	16609	F4_SI	13220	16785	WASH7P:5|WASH7P:13|WASH7P:17|WASH7P:19|WASH7P:20|WASH7P:21|WASH7P:22|WASH7P:23	8	WASH7P.vaAug10|WASH7P.vbAug10|WASH7P.aAug10|WASH7P.vnAug10|WASH7P.vpAug10|WASH7P.pAug10|WASH7P.iAug10|WASH7P.veAug10|WASH7P.vvAug10|WASH7P.cAug10|WASH7P.hAug10|WASH7P.jAug10|WASH7P.nAug10|WASH7P.qAug10|WASH7P.uAug10|WASH7P.vdAug10|WASH7P.vmAug10|WASH7P.voAug10|WASH7P.vqAug10|WASH7P.vrAug10|WASH7P.vsAug10	21	WASH7P	1	Common	0	45	1	1	1	1
F4_SI:27	1	16609	16646	F4_SI	13220	16785	WASH7P:5|WASH7P:13|WASH7P:17|WASH7P:19|WASH7P:20|WASH7P:21|WASH7P:22|WASH7P:23|WASH7P:24	9	WASH7P.vaAug10|WASH7P.vbAug10|WASH7P.aAug10|WASH7P.vnAug10|WASH7P.vpAug10|WASH7P.pAug10|WASH7P.iAug10|WASH7P.veAug10|WASH7P.vvAug10|WASH7P.cAug10|WASH7P.hAug10|WASH7P.jAug10|WASH7P.nAug10|WASH7P.qAug10|WASH7P.uAug10|WASH7P.vdAug10|WASH7P.vmAug10|WASH7P.voAug10|WASH7P.vqAug10|WASH7P.vrAug10|WASH7P.vsAug10|WASH7P.kAug10	22	WASH7P	1	Common	0	45	1	1	1	1
F4_SI:28	1	16646	16725	F4_SI	13220	16785	WASH7P:5|WASH7P:13|WASH7P:17|WASH7P:19|WASH7P:20|WASH7P:21|WASH7P:22|WASH7P:23|WASH7P:24|WASH7P:25	10	WASH7P.vaAug10|WASH7P.vbAug10|WASH7P.aAug10|WASH7P.vnAug10|WASH7P.vpAug10|WASH7P.pAug10|WASH7P.iAug10|WASH7P.veAug10|WASH7P.vvAug10|WASH7P.cAug10|WASH7P.hAug10|WASH7P.jAug10|WASH7P.nAug10|WASH7P.qAug10|WASH7P.uAug10|WASH7P.vdAug10|WASH7P.vmAug10|WASH7P.voAug10|WASH7P.vqAug10|WASH7P.vrAug10|WASH7P.vsAug10|WASH7P.kAug10|WASH7P.oAug10	23	WASH7P	1	Common	0	45	1	1	1	1
F4_SI:29	1	16725	16727	F4_SI	13220	16785	WASH7P:5|WASH7P:13|WASH7P:17|WASH7P:19|WASH7P:20|WASH7P:21|WASH7P:22|WASH7P:23|WASH7P:24|WASH7P:25|WASH7P:26	11	WASH7P.vaAug10|WASH7P.vbAug10|WASH7P.aAug10|WASH7P.vnAug10|WASH7P.vpAug10|WASH7P.pAug10|WASH7P.iAug10|WASH7P.veAug10|WASH7P.vvAug10|WASH7P.cAug10|WASH7P.hAug10|WASH7P.jAug10|WASH7P.nAug10|WASH7P.qAug10|WASH7P.uAug10|WASH7P.vdAug10|WASH7P.vmAug10|WASH7P.voAug10|WASH7P.vqAug10|WASH7P.vrAug10|WASH7P.vsAug10|WASH7P.kAug10|WASH7P.oAug10|WASH7P.vcAug10	24	WASH7P	1	Common	0	45	0	1	1	0
F4_SI:30	1	16727	16753	F4_SI	13220	16785	WASH7P:5|WASH7P:13|WASH7P:17|WASH7P:19|WASH7P:20|WASH7P:21|WASH7P:22|WASH7P:23|WASH7P:24|WASH7P:25|WASH7P:26|WASH7P:27	12	WASH7P.vaAug10|WASH7P.vbAug10|WASH7P.aAug10|WASH7P.vnAug10|WASH7P.vpAug10|WASH7P.pAug10|WASH7P.iAug10|WASH7P.veAug10|WASH7P.vvAug10|WASH7P.cAug10|WASH7P.hAug10|WASH7P.jAug10|WASH7P.nAug10|WASH7P.qAug10|WASH7P.uAug10|WASH7P.vdAug10|WASH7P.vmAug10|WASH7P.voAug10|WASH7P.vqAug10|WASH7P.vrAug10|WASH7P.vsAug10|WASH7P.kAug10|WASH7P.oAug10|WASH7P.vcAug10|WASH7P.dAug10|WASH7P.vtAug10	26	WASH7P	1	Common	0	45	0	0	0	0
F4_SI:31	1	16753	16765	F4_SI	13220	16785	WASH7P:5|WASH7P:13|WASH7P:17|WASH7P:19|WASH7P:20|WASH7P:21|WASH7P:22|WASH7P:23|WASH7P:24|WASH7P:25|WASH7P:26|WASH7P:27|WASH7P:28	13	WASH7P.vaAug10|WASH7P.vbAug10|WASH7P.aAug10|WASH7P.vnAug10|WASH7P.vpAug10|WASH7P.pAug10|WASH7P.iAug10|WASH7P.veAug10|WASH7P.vvAug10|WASH7P.cAug10|WASH7P.hAug10|WASH7P.jAug10|WASH7P.nAug10|WASH7P.qAug10|WASH7P.uAug10|WASH7P.vdAug10|WASH7P.vmAug10|WASH7P.voAug10|WASH7P.vqAug10|WASH7P.vrAug10|WASH7P.vsAug10|WASH7P.kAug10|WASH7P.oAug10|WASH7P.vcAug10|WASH7P.dAug10|WASH7P.vtAug10|WASH7P.vkAug10	27	WASH7P	1	Common	0	45	0	0	0	0
F4_SI:32	1	16765	16785	F4_SI	13220	16785	WASH7P:20	1	WASH7P.iAug10	1	WASH7P	1	Unique	0	45	0	0	0	0
F5_SI:1	1	16853	16854	F5_SI	16853	23078	WASH7P:29	1	WASH7P.nAug10|WASH7P.pAug10|WASH7P.vfAug10	3	WASH7P	1	Common	0	45	0	0	0	0
F5_SI:2	1	16854	16857	F5_SI	16853	23078	WASH7P:29|WASH7P:30	2	WASH7P.nAug10|WASH7P.pAug10|WASH7P.vfAug10|WASH7P.vgAug10	4	WASH7P	1	Common	0	45	0	0	0	0
F5_SI:3	1	16857	16858	F5_SI	16853	23078	WASH7P:29|WASH7P:30|WASH7P:31|WASH7P:32	4	WASH7P.nAug10|WASH7P.pAug10|WASH7P.vfAug10|WASH7P.vgAug10|WASH7P.vsAug10|WASH7P.vtAug10|WASH7P.vvAug10|WASH7P.aAug10|WASH7P.cAug10|WASH7P.dAug10|WASH7P.gAug10|WASH7P.hAug10|WASH7P.jAug10|WASH7P.kAug10|WASH7P.oAug10|WASH7P.qAug10|WASH7P.rAug10|WASH7P.sAug10|WASH7P.uAug10|WASH7P.vbAug10|WASH7P.vcAug10|WASH7P.vdAug10|WASH7P.veAug10|WASH7P.vkAug10|WASH7P.vmAug10|WASH7P.vnAug10|WASH7P.voAug10|WASH7P.v…	31	WASH7P	1	Common	0	45	0	0	0	0
F5_SI:4	1	16858	16859	F5_SI	16853	23078	WASH7P:29|WASH7P:30|WASH7P:31|WASH7P:32|WASH7P:33	5	WASH7P.nAug10|WASH7P.pAug10|WASH7P.vfAug10|WASH7P.vgAug10|WASH7P.vsAug10|WASH7P.vtAug10|WASH7P.vvAug10|WASH7P.aAug10|WASH7P.cAug10|WASH7P.dAug10|WASH7P.gAug10|WASH7P.hAug10|WASH7P.jAug10|WASH7P.kAug10|WASH7P.oAug10|WASH7P.qAug10|WASH7P.rAug10|WASH7P.sAug10|WASH7P.uAug10|WASH7P.vbAug10|WASH7P.vcAug10|WASH7P.vdAug10|WASH7P.veAug10|WASH7P.vkAug10|WASH7P.vmAug10|WASH7P.vnAug10|WASH7P.voAug10|WASH7P.v…	32	WASH7P	1	Common	0	45	0	0	0	0
F5_SI:5	1	16859	16861	F5_SI	16853	23078	WASH7P:29|WASH7P:30|WASH7P:31|WASH7P:32|WASH7P:33|WASH7P:34	6	WASH7P.nAug10|WASH7P.pAug10|WASH7P.vfAug10|WASH7P.vgAug10|WASH7P.vsAug10|WASH7P.vtAug10|WASH7P.vvAug10|WASH7P.aAug10|WASH7P.cAug10|WASH7P.dAug10|WASH7P.gAug10|WASH7P.hAug10|WASH7P.jAug10|WASH7P.kAug10|WASH7P.oAug10|WASH7P.qAug10|WASH7P.rAug10|WASH7P.sAug10|WASH7P.uAug10|WASH7P.vbAug10|WASH7P.vcAug10|WASH7P.vdAug10|WASH7P.veAug10|WASH7P.vkAug10|WASH7P.vmAug10|WASH7P.vnAug10|WASH7P.voAug10|WASH7P.v…	33	WASH7P	1	Common	0	45	0	0	0	0
F5_SI:6	1	16861	17044	F5_SI	16853	23078	WASH7P:29|WASH7P:30|WASH7P:31|WASH7P:32|WASH7P:33|WASH7P:34|WASH7P:35	7	WASH7P.nAug10|WASH7P.pAug10|WASH7P.vfAug10|WASH7P.vgAug10|WASH7P.vsAug10|WASH7P.vtAug10|WASH7P.vvAug10|WASH7P.aAug10|WASH7P.cAug10|WASH7P.dAug10|WASH7P.gAug10|WASH7P.hAug10|WASH7P.jAug10|WASH7P.kAug10|WASH7P.oAug10|WASH7P.qAug10|WASH7P.rAug10|WASH7P.sAug10|WASH7P.uAug10|WASH7P.vbAug10|WASH7P.vcAug10|WASH7P.vdAug10|WASH7P.veAug10|WASH7P.vkAug10|WASH7P.vmAug10|WASH7P.vnAug10|WASH7P.voAug10|WASH7P.v…	34	WASH7P	1	Common	0	45	1	1	1	1
F5_SI:7	1	17044	17055	F5_SI	16853	23078	WASH7P:29|WASH7P:30|WASH7P:31|WASH7P:32|WASH7P:33|WASH7P:34|WASH7P:35|WASH7P:36	8	WASH7P.nAug10|WASH7P.pAug10|WASH7P.vfAug10|WASH7P.vgAug10|WASH7P.vsAug10|WASH7P.vtAug10|WASH7P.vvAug10|WASH7P.aAug10|WASH7P.cAug10|WASH7P.dAug10|WASH7P.gAug10|WASH7P.hAug10|WASH7P.jAug10|WASH7P.kAug10|WASH7P.oAug10|WASH7P.qAug10|WASH7P.rAug10|WASH7P.sAug10|WASH7P.uAug10|WASH7P.vbAug10|WASH7P.vcAug10|WASH7P.vdAug10|WASH7P.veAug10|WASH7P.vkAug10|WASH7P.vmAug10|WASH7P.vnAug10|WASH7P.voAug10|WASH7P.v…	35	WASH7P	1	Common	0	45	1	1	1	1
F5_SI:8	1	17055	17232	F5_SI	16853	23078	WASH7P:32|WASH7P:37	2	WASH7P.vaAug10|WASH7P.iAug10	2	WASH7P	1	Common	0	45	0	0	0	0
F5_SI:9	1	17232	17251	F5_SI	16853	23078	WASH7P:32|WASH7P:37|WASH7P:38|WASH7P:39|WASH7P:40	5	WASH7P.vaAug10|WASH7P.iAug10|WASH7P.cAug10|WASH7P.hAug10|WASH7P.kAug10|WASH7P.mAug10|WASH7P.nAug10|WASH7P.oAug10|WASH7P.pAug10|WASH7P.qAug10|WASH7P.rAug10|WASH7P.uAug10|WASH7P.vbAug10|WASH7P.vcAug10|WASH7P.vdAug10|WASH7P.vfAug10|WASH7P.vgAug10|WASH7P.vpAug10|WASH7P.vsAug10|WASH7P.vtAug10|WASH7P.vvAug10|WASH7P.aAug10|WASH7P.jAug10|WASH7P.tAug10|WASH7P.vmAug10|WASH7P.vnAug10|WASH7P.voAug10|WASH7P.v…	29	WASH7P	1	Common	0	45	1	1	1	1
F5_SI:10	1	17251	17258	F5_SI	16853	23078	WASH7P:32|WASH7P:37|WASH7P:38|WASH7P:39|WASH7P:40|WASH7P:41	6	WASH7P.vaAug10|WASH7P.iAug10|WASH7P.cAug10|WASH7P.hAug10|WASH7P.kAug10|WASH7P.mAug10|WASH7P.nAug10|WASH7P.oAug10|WASH7P.pAug10|WASH7P.qAug10|WASH7P.rAug10|WASH7P.uAug10|WASH7P.vbAug10|WASH7P.vcAug10|WASH7P.vdAug10|WASH7P.vfAug10|WASH7P.vgAug10|WASH7P.vpAug10|WASH7P.vsAug10|WASH7P.vtAug10|WASH7P.vvAug10|WASH7P.aAug10|WASH7P.jAug10|WASH7P.tAug10|WASH7P.vmAug10|WASH7P.vnAug10|WASH7P.voAug10|WASH7P.v…	30	WASH7P	1	Common	0	45	1	1	1	1
F5_SI:11	1	17258	17368	F5_SI	16853	23078	WASH7P:32|WASH7P:37|WASH7P:38|WASH7P:39|WASH7P:40|WASH7P:41|WASH7P:42	7	WASH7P.vaAug10|WASH7P.iAug10|WASH7P.cAug10|WASH7P.hAug10|WASH7P.kAug10|WASH7P.mAug10|WASH7P.nAug10|WASH7P.oAug10|WASH7P.pAug10|WASH7P.qAug10|WASH7P.rAug10|WASH7P.uAug10|WASH7P.vbAug10|WASH7P.vcAug10|WASH7P.vdAug10|WASH7P.vfAug10|WASH7P.vgAug10|WASH7P.vpAug10|WASH7P.vsAug10|WASH7P.vtAug10|WASH7P.vvAug10|WASH7P.aAug10|WASH7P.jAug10|WASH7P.tAug10|WASH7P.vmAug10|WASH7P.vnAug10|WASH7P.voAug10|WASH7P.v…	31	WASH7P	1	Common	0	45	1	1	1	1
F5_SI:12	1	17368	17525	F5_SI	16853	23078	WASH7P:32|WASH7P:37|WASH7P:39|WASH7P:40	4	WASH7P.vaAug10|WASH7P.iAug10|WASH7P.aAug10|WASH7P.jAug10|WASH7P.tAug10|WASH7P.vmAug10|WASH7P.vnAug10|WASH7P.voAug10|WASH7P.vqAug10|WASH7P.vkAug10	10	WASH7P	1	Common	0	45	0	1	1	1
F5_SI:13	1	17525	17539	F5_SI	16853	23078	WASH7P:32|WASH7P:37|WASH7P:39|WASH7P:40|WASH7P:43	5	WASH7P.vaAug10|WASH7P.iAug10|WASH7P.aAug10|WASH7P.jAug10|WASH7P.tAug10|WASH7P.vmAug10|WASH7P.vnAug10|WASH7P.voAug10|WASH7P.vqAug10|WASH7P.vkAug10|WASH7P.vsAug10	11	WASH7P	1	Common	0	45	0	1	0	0
F5_SI:14	1	17539	17605	F5_SI	16853	23078	WASH7P:32|WASH7P:37|WASH7P:39|WASH7P:40|WASH7P:43|WASH7P:44	6	WASH7P.vaAug10|WASH7P.iAug10|WASH7P.aAug10|WASH7P.jAug10|WASH7P.tAug10|WASH7P.vmAug10|WASH7P.vnAug10|WASH7P.voAug10|WASH7P.vqAug10|WASH7P.vkAug10|WASH7P.vsAug10|WASH7P.lAug10	12	WASH7P	1	Common	0	45	0	1	1	0
F5_SI:15	1	17605	17671	F5_SI	16853	23078	WASH7P:32|WASH7P:37|WASH7P:39|WASH7P:40|WASH7P:43|WASH7P:44|WASH7P:45|WASH7P:46	8	WASH7P.vaAug10|WASH7P.iAug10|WASH7P.aAug10|WASH7P.jAug10|WASH7P.tAug10|WASH7P.vmAug10|WASH7P.vnAug10|WASH7P.voAug10|WASH7P.vqAug10|WASH7P.vkAug10|WASH7P.vsAug10|WASH7P.lAug10|WASH7P.bAug10|WASH7P.cAug10|WASH7P.dAug10|WASH7P.fAug10|WASH7P.gAug10|WASH7P.hAug10|WASH7P.kAug10|WASH7P.mAug10|WASH7P.nAug10|WASH7P.oAug10|WASH7P.pAug10|WASH7P.qAug10|WASH7P.rAug10|WASH7P.sAug10|WASH7P.uAug10|WASH7P.vbAug10…	35	WASH7P	1	Common	0	45	1	1	1	1
F5_SI:16	1	17671	17742	F5_SI	16853	23078	WASH7P:32|WASH7P:37|WASH7P:39|WASH7P:40|WASH7P:43|WASH7P:44|WASH7P:45|WASH7P:46|WASH7P:47	9	WASH7P.vaAug10|WASH7P.iAug10|WASH7P.aAug10|WASH7P.jAug10|WASH7P.tAug10|WASH7P.vmAug10|WASH7P.vnAug10|WASH7P.voAug10|WASH7P.vqAug10|WASH7P.vkAug10|WASH7P.vsAug10|WASH7P.lAug10|WASH7P.bAug10|WASH7P.cAug10|WASH7P.dAug10|WASH7P.fAug10|WASH7P.gAug10|WASH7P.hAug10|WASH7P.kAug10|WASH7P.mAug10|WASH7P.nAug10|WASH7P.oAug10|WASH7P.pAug10|WASH7P.qAug10|WASH7P.rAug10|WASH7P.sAug10|WASH7P.uAug10|WASH7P.vbAug10…	36	WASH7P	1	Common	0	45	1	1	1	1
F5_SI:17	1	17742	17758	F5_SI	16853	23078	WASH7P:32|WASH7P:40|WASH7P:46	3	WASH7P.vaAug10|WASH7P.vkAug10|WASH7P.vrAug10	3	WASH7P	1	Common	0	45	0	0	0	0
F5_SI:18	1	17758	17914	F5_SI	16853	23078	WASH7P:32|WASH7P:46	2	WASH7P.vaAug10|WASH7P.vrAug10	2	WASH7P	1	Common	0	45	0	0	0	0
F5_SI:19	1	17914	18061	F5_SI	16853	23078	WASH7P:32|WASH7P:46|WASH7P:48	3	WASH7P.vaAug10|WASH7P.vrAug10|WASH7P.aAug10|WASH7P.bAug10|WASH7P.cAug10|WASH7P.dAug10|WASH7P.fAug10|WASH7P.gAug10|WASH7P.hAug10|WASH7P.iAug10|WASH7P.jAug10|WASH7P.kAug10|WASH7P.lAug10|WASH7P.mAug10|WASH7P.nAug10|WASH7P.oAug10|WASH7P.pAug10|WASH7P.qAug10|WASH7P.rAug10|WASH7P.sAug10|WASH7P.tAug10|WASH7P.uAug10|WASH7P.vbAug10|WASH7P.vcAug10|WASH7P.vdAug10|WASH7P.veAug10|WASH7P.vfAug10|WASH7P.vgAug10…	38	WASH7P	1	Common	0	45	1	1	1	1
F5_SI:20	1	18061	18267	F5_SI	16853	23078	WASH7P:32	1	WASH7P.vaAug10	1	WASH7P	1	Unique	0	45	0	0	0	0
F5_SI:21	1	18267	18366	F5_SI	16853	23078	WASH7P:32|WASH7P:49|WASH7P:50|WASH7P:51|WASH7P:52|WASH7P:53	6	WASH7P.vaAug10|WASH7P.aAug10|WASH7P.cAug10|WASH7P.dAug10|WASH7P.fAug10|WASH7P.hAug10|WASH7P.jAug10|WASH7P.kAug10|WASH7P.uAug10|WASH7P.vgAug10|WASH7P.vmAug10|WASH7P.vsAug10|WASH7P.vtAug10|WASH7P.vwAug10|WASH7P.iAug10|WASH7P.lAug10|WASH7P.mAug10|WASH7P.rAug10|WASH7P.sAug10|WASH7P.vhAug10|WASH7P.vqAug10|WASH7P.nAug10|WASH7P.oAug10|WASH7P.pAug10|WASH7P.qAug10|WASH7P.vnAug10|WASH7P.gAug10|WASH7P.voAug…	28	WASH7P	1	Common	0	45	1	1	1	1
F5_SI:22	1	18366	18369	F5_SI	16853	23078	WASH7P:32|WASH7P:50|WASH7P:51|WASH7P:52|WASH7P:53	5	WASH7P.vaAug10|WASH7P.iAug10|WASH7P.lAug10|WASH7P.mAug10|WASH7P.rAug10|WASH7P.sAug10|WASH7P.vhAug10|WASH7P.vqAug10|WASH7P.nAug10|WASH7P.oAug10|WASH7P.pAug10|WASH7P.qAug10|WASH7P.vnAug10|WASH7P.gAug10|WASH7P.voAug10	15	WASH7P	1	Common	0	45	1	1	1	1
F5_SI:23	1	18369	18379	F5_SI	16853	23078	WASH7P:32|WASH7P:51|WASH7P:52|WASH7P:53	4	WASH7P.vaAug10|WASH7P.nAug10|WASH7P.oAug10|WASH7P.pAug10|WASH7P.qAug10|WASH7P.vnAug10|WASH7P.gAug10|WASH7P.voAug10	8	WASH7P	1	Common	0	45	1	1	1	1
F5_SI:24	1	18379	18500	F5_SI	16853	23078	WASH7P:32|WASH7P:52|WASH7P:53	3	WASH7P.vaAug10|WASH7P.gAug10|WASH7P.voAug10	3	WASH7P	1	Common	0	45	0	0	0	0
F5_SI:25	1	18500	18554	F5_SI	16853	23078	WASH7P:32|WASH7P:52|WASH7P:53|WASH7P:54	4	WASH7P.vaAug10|WASH7P.gAug10|WASH7P.voAug10|WASH7P.vqAug10|WASH7P.vtAug10|WASH7P.vwAug10	6	WASH7P	1	Common	0	45	0	0	0	0
F5_SI:26	1	18554	18652	F5_SI	16853	23078	WASH7P:32|WASH7P:52|WASH7P:53	3	WASH7P.vaAug10|WASH7P.gAug10|WASH7P.voAug10	3	WASH7P	1	Common	0	45	0	0	0	0
F5_SI:27	1	18652	18912	F5_SI	16853	23078	WASH7P:32|WASH7P:53	2	WASH7P.vaAug10|WASH7P.voAug10	2	WASH7P	1	Common	0	45	0	0	0	0
F5_SI:28	1	18912	19057	F5_SI	16853	23078	WASH7P:32|WASH7P:53|WASH7P:55|WASH7P:56|WASH7P:57|WASH7P:58|WASH7P:59|WASH7P:60|WASH7P:61	9	WASH7P.vaAug10|WASH7P.voAug10|WASH7P.rAug10|WASH7P.cAug10|WASH7P.dAug10|WASH7P.sAug10|WASH7P.vwAug10|WASH7P.vqAug10|WASH7P.lAug10|WASH7P.uAug10|WASH7P.vmAug10	11	WASH7P	1	Common	0	45	0	0	0	0
F5_SI:29	1	19057	19075	F5_SI	16853	23078	WASH7P:32|WASH7P:53|WASH7P:56|WASH7P:57|WASH7P:58|WASH7P:59|WASH7P:60|WASH7P:61	8	WASH7P.vaAug10|WASH7P.voAug10|WASH7P.cAug10|WASH7P.dAug10|WASH7P.sAug10|WASH7P.vwAug10|WASH7P.vqAug10|WASH7P.lAug10|WASH7P.uAug10|WASH7P.vmAug10	10	WASH7P	1	Common	0	45	0	0	0	0
F5_SI:30	1	19075	19139	F5_SI	16853	23078	WASH7P:32|WASH7P:53|WASH7P:57|WASH7P:58|WASH7P:59|WASH7P:60|WASH7P:61	7	WASH7P.vaAug10|WASH7P.voAug10|WASH7P.dAug10|WASH7P.sAug10|WASH7P.vwAug10|WASH7P.vqAug10|WASH7P.lAug10|WASH7P.uAug10|WASH7P.vmAug10	9	WASH7P	1	Common	0	45	0	0	0	0
F5_SI:31	1	19139	19146	F5_SI	16853	23078	WASH7P:32|WASH7P:53|WASH7P:58|WASH7P:59|WASH7P:60|WASH7P:61	6	WASH7P.vaAug10|WASH7P.voAug10|WASH7P.vqAug10|WASH7P.lAug10|WASH7P.uAug10|WASH7P.vmAug10	6	WASH7P	1	Common	0	45	0	0	0	0
F5_SI:32	1	19146	19236	F5_SI	16853	23078	WASH7P:32|WASH7P:58|WASH7P:59|WASH7P:60|WASH7P:61	5	WASH7P.vaAug10|WASH7P.vqAug10|WASH7P.lAug10|WASH7P.uAug10|WASH7P.vmAug10	5	WASH7P	1	Common	0	45	0	0	0	0
F5_SI:33	1	19236	19417	F5_SI	16853	23078	WASH7P:32|WASH7P:59|WASH7P:60|WASH7P:61	4	WASH7P.vaAug10|WASH7P.lAug10|WASH7P.uAug10|WASH7P.vmAug10	4	WASH7P	1	Common	0	45	0	0	0	0
F5_SI:34	1	19417	19457	F5_SI	16853	23078	WASH7P:59|WASH7P:60|WASH7P:61	3	WASH7P.lAug10|WASH7P.uAug10|WASH7P.vmAug10	3	WASH7P	1	Common	0	45	0	0	0	0
F5_SI:35	1	19457	19885	F5_SI	16853	23078	WASH7P:60|WASH7P:61	2	WASH7P.uAug10|WASH7P.vmAug10	2	WASH7P	1	Common	0	45	0	0	0	0
F5_SI:36	1	19885	20286	F5_SI	16853	23078	WASH7P:60|WASH7P:61|WASH7P:62	3	WASH7P.uAug10|WASH7P.vmAug10|WASH7P.vxAug10	3	WASH7P	1	Common	0	45	0	1	0	0
F5_SI:37	1	20286	20323	F5_SI	16853	23078	WASH7P:60|WASH7P:61	2	WASH7P.uAug10|WASH7P.vmAug10	2	WASH7P	1	Common	0	45	0	0	0	0
F5_SI:38	1	20323	22212	F5_SI	16853	23078	WASH7P:61	1	WASH7P.vmAug10	1	WASH7P	1	Unique	0	45	0	0	0	0
F5_SI:39	1	22212	22605	F5_SI	16853	23078	WASH7P:61|WASH7P:63	2	WASH7P.vmAug10|WASH7P.vlAug10	2	WASH7P	1	Common	0	45	0	0	0	0
F5_SI:40	1	22605	23078	F5_SI	16853	23078	WASH7P:61	1	WASH7P.vmAug10	1	WASH7P	1	Unique	0	45	0	0	0	0
F6_SI:1	1	23129	24211	F6_SI	23129	24901	WASH7P:64	1	WASH7P.eAug10	1	WASH7P	1	Unique	0	45	0	0	0	0
F6_SI:2	1	24211	24213	F6_SI	23129	24901	WASH7P:64|WASH7P:65	2	WASH7P.eAug10|WASH7P.viAug10	2	WASH7P	1	Common	0	45	0	0	0	0
F6_SI:3	1	24213	24439	F6_SI	23129	24901	WASH7P:64|WASH7P:65|WASH7P:66	3	WASH7P.eAug10|WASH7P.viAug10|WASH7P.vjAug10	3	WASH7P	1	Common	0	45	0	0	0	0
F6_SI:4	1	24439	24525	F6_SI	23129	24901	WASH7P:64|WASH7P:66	2	WASH7P.eAug10|WASH7P.vjAug10	2	WASH7P	1	Common	0	45	0	0	0	0
F6_SI:5	1	24525	24737	F6_SI	23129	24901	WASH7P:64	1	WASH7P.eAug10	1	WASH7P	1	Unique	0	45	0	0	0	0
F6_SI:6	1	24737	24806	F6_SI	23129	24901	WASH7P:64|WASH7P:67|WASH7P:68|WASH7P:69|WASH7P:70|WASH7P:71	6	WASH7P.eAug10|WASH7P.fAug10|WASH7P.vjAug10|WASH7P.vvAug10|WASH7P.aAug10|WASH7P.bAug10|WASH7P.cAug10|WASH7P.dAug10|WASH7P.hAug10|WASH7P.iAug10|WASH7P.jAug10|WASH7P.mAug10|WASH7P.oAug10|WASH7P.pAug10|WASH7P.qAug10|WASH7P.sAug10|WASH7P.tAug10|WASH7P.vbAug10|WASH7P.vdAug10|WASH7P.vgAug10|WASH7P.viAug10|WASH7P.vlAug10|WASH7P.vnAug10|WASH7P.vpAug10|WASH7P.vrAug10|WASH7P.vtAug10|WASH7P.vwAug10|WASH7P.vx…	29	WASH7P	1	Common	0	45	1	1	1	1
F6_SI:7	1	24806	24812	F6_SI	23129	24901	WASH7P:64|WASH7P:68|WASH7P:69|WASH7P:70|WASH7P:71	5	WASH7P.eAug10|WASH7P.vjAug10|WASH7P.vvAug10|WASH7P.aAug10|WASH7P.bAug10|WASH7P.cAug10|WASH7P.dAug10|WASH7P.hAug10|WASH7P.iAug10|WASH7P.jAug10|WASH7P.mAug10|WASH7P.oAug10|WASH7P.pAug10|WASH7P.qAug10|WASH7P.sAug10|WASH7P.tAug10|WASH7P.vbAug10|WASH7P.vdAug10|WASH7P.vgAug10|WASH7P.viAug10|WASH7P.vlAug10|WASH7P.vnAug10|WASH7P.vpAug10|WASH7P.vrAug10|WASH7P.vtAug10|WASH7P.vwAug10|WASH7P.vxAug10|WASH7P.n…	28	WASH7P	1	Common	0	45	1	1	1	1
F6_SI:8	1	24812	24887	F6_SI	23129	24901	WASH7P:64|WASH7P:69|WASH7P:70|WASH7P:71	4	WASH7P.eAug10|WASH7P.vvAug10|WASH7P.aAug10|WASH7P.bAug10|WASH7P.cAug10|WASH7P.dAug10|WASH7P.hAug10|WASH7P.iAug10|WASH7P.jAug10|WASH7P.mAug10|WASH7P.oAug10|WASH7P.pAug10|WASH7P.qAug10|WASH7P.sAug10|WASH7P.tAug10|WASH7P.vbAug10|WASH7P.vdAug10|WASH7P.vgAug10|WASH7P.viAug10|WASH7P.vlAug10|WASH7P.vnAug10|WASH7P.vpAug10|WASH7P.vrAug10|WASH7P.vtAug10|WASH7P.vwAug10|WASH7P.vxAug10|WASH7P.nAug10	27	WASH7P	1	Common	0	45	1	1	1	1
F6_SI:9	1	24887	24891	F6_SI	23129	24901	WASH7P:64|WASH7P:70|WASH7P:71	3	WASH7P.eAug10|WASH7P.aAug10|WASH7P.bAug10|WASH7P.cAug10|WASH7P.dAug10|WASH7P.hAug10|WASH7P.iAug10|WASH7P.jAug10|WASH7P.mAug10|WASH7P.oAug10|WASH7P.pAug10|WASH7P.qAug10|WASH7P.sAug10|WASH7P.tAug10|WASH7P.vbAug10|WASH7P.vdAug10|WASH7P.vgAug10|WASH7P.viAug10|WASH7P.vlAug10|WASH7P.vnAug10|WASH7P.vpAug10|WASH7P.vrAug10|WASH7P.vtAug10|WASH7P.vwAug10|WASH7P.vxAug10|WASH7P.nAug10	26	WASH7P	1	Common	0	45	1	1	1	0
F6_SI:10	1	24891	24901	F6_SI	23129	24901	WASH7P:71	1	WASH7P.nAug10	1	WASH7P	1	Unique	0	45	0	0	0	0
S7_SI:1	1	28045	29178	S7_SI	28045	29178	spopoybu:1	1	spopoybu.aAug10-unspliced	1	spopoybu	1	Unique	0	1	0	0	0	0
F8_SI:1	1	29320	29326	F8_SI	29320	30667	WASH7P:72|WASH7P:73|WASH7P:74|WASH7P:75|WASH7P:76|WASH7P:77|WASH7P:78|WASH7P:79|WASH7P:80|WASH7P:81|WASH7P:82|WASH7P:83|WASH7P:84|WASH7P:85|WASH7P:86|WASH7P:87|WASH7P:88|WASH7P:89	18	WASH7P.mAug10|WASH7P.sAug10|WASH7P.cAug10|WASH7P.jAug10|WASH7P.vlAug10|WASH7P.vxAug10|WASH7P.vhAug10|WASH7P.vtAug10|WASH7P.vwAug10|WASH7P.vfAug10|WASH7P.vbAug10|WASH7P.pAug10|WASH7P.vrAug10|WASH7P.vdAug10|WASH7P.vcAug10|WASH7P.veAug10|WASH7P.vnAug10|WASH7P.iAug10|WASH7P.viAug10|WASH7P.vsAug10|WASH7P.tAug10|WASH7P.hAug10|WASH7P.qAug10|WASH7P.aAug10|WASH7P.kAug10|WASH7P.bAug10|WASH7P.eAug10	27	WASH7P	1	Common	0	45	0	0	0	0
F8_SI:2	1	29326	29333	F8_SI	29320	30667	WASH7P:73|WASH7P:74|WASH7P:75|WASH7P:76|WASH7P:77|WASH7P:78|WASH7P:79|WASH7P:80|WASH7P:81|WASH7P:82|WASH7P:83|WASH7P:84|WASH7P:85|WASH7P:86|WASH7P:87|WASH7P:88|WASH7P:89	17	WASH7P.sAug10|WASH7P.cAug10|WASH7P.jAug10|WASH7P.vlAug10|WASH7P.vxAug10|WASH7P.vhAug10|WASH7P.vtAug10|WASH7P.vwAug10|WASH7P.vfAug10|WASH7P.vbAug10|WASH7P.pAug10|WASH7P.vrAug10|WASH7P.vdAug10|WASH7P.vcAug10|WASH7P.veAug10|WASH7P.vnAug10|WASH7P.iAug10|WASH7P.viAug10|WASH7P.vsAug10|WASH7P.tAug10|WASH7P.hAug10|WASH7P.qAug10|WASH7P.aAug10|WASH7P.kAug10|WASH7P.bAug10|WASH7P.eAug10	26	WASH7P	1	Common	0	45	0	0	0	0
F8_SI:3	1	29333	29343	F8_SI	29320	30667	WASH7P:74|WASH7P:75|WASH7P:76|WASH7P:77|WASH7P:78|WASH7P:79|WASH7P:80|WASH7P:81|WASH7P:82|WASH7P:83|WASH7P:84|WASH7P:85|WASH7P:86|WASH7P:87|WASH7P:88|WASH7P:89	16	WASH7P.cAug10|WASH7P.jAug10|WASH7P.vlAug10|WASH7P.vxAug10|WASH7P.vhAug10|WASH7P.vtAug10|WASH7P.vwAug10|WASH7P.vfAug10|WASH7P.vbAug10|WASH7P.pAug10|WASH7P.vrAug10|WASH7P.vdAug10|WASH7P.vcAug10|WASH7P.veAug10|WASH7P.vnAug10|WASH7P.iAug10|WASH7P.viAug10|WASH7P.vsAug10|WASH7P.tAug10|WASH7P.hAug10|WASH7P.qAug10|WASH7P.aAug10|WASH7P.kAug10|WASH7P.bAug10|WASH7P.eAug10	25	WASH7P	1	Common	0	45	0	0	0	0
F8_SI:4	1	29343	29344	F8_SI	29320	30667	WASH7P:75|WASH7P:76|WASH7P:77|WASH7P:78|WASH7P:79|WASH7P:80|WASH7P:81|WASH7P:82|WASH7P:83|WASH7P:84|WASH7P:85|WASH7P:86|WASH7P:87|WASH7P:88|WASH7P:89	15	WASH7P.vhAug10|WASH7P.vtAug10|WASH7P.vwAug10|WASH7P.vfAug10|WASH7P.vbAug10|WASH7P.pAug10|WASH7P.vrAug10|WASH7P.vdAug10|WASH7P.vcAug10|WASH7P.veAug10|WASH7P.vnAug10|WASH7P.iAug10|WASH7P.viAug10|WASH7P.vsAug10|WASH7P.tAug10|WASH7P.hAug10|WASH7P.qAug10|WASH7P.aAug10|WASH7P.kAug10|WASH7P.bAug10|WASH7P.eAug10	21	WASH7P	1	Common	0	45	0	0	0	0
F8_SI:5	1	29344	29345	F8_SI	29320	30667	WASH7P:76|WASH7P:77|WASH7P:78|WASH7P:79|WASH7P:80|WASH7P:81|WASH7P:82|WASH7P:83|WASH7P:84|WASH7P:85|WASH7P:86|WASH7P:87|WASH7P:88|WASH7P:89	14	WASH7P.vfAug10|WASH7P.vbAug10|WASH7P.pAug10|WASH7P.vrAug10|WASH7P.vdAug10|WASH7P.vcAug10|WASH7P.veAug10|WASH7P.vnAug10|WASH7P.iAug10|WASH7P.viAug10|WASH7P.vsAug10|WASH7P.tAug10|WASH7P.hAug10|WASH7P.qAug10|WASH7P.aAug10|WASH7P.kAug10|WASH7P.bAug10|WASH7P.eAug10	18	WASH7P	1	Common	0	45	0	0	0	0
F8_SI:6	1	29345	29346	F8_SI	29320	30667	WASH7P:77|WASH7P:78|WASH7P:79|WASH7P:80|WASH7P:81|WASH7P:82|WASH7P:83|WASH7P:84|WASH7P:85|WASH7P:86|WASH7P:87|WASH7P:88|WASH7P:89	13	WASH7P.vbAug10|WASH7P.pAug10|WASH7P.vrAug10|WASH7P.vdAug10|WASH7P.vcAug10|WASH7P.veAug10|WASH7P.vnAug10|WASH7P.iAug10|WASH7P.viAug10|WASH7P.vsAug10|WASH7P.tAug10|WASH7P.hAug10|WASH7P.qAug10|WASH7P.aAug10|WASH7P.kAug10|WASH7P.bAug10|WASH7P.eAug10	17	WASH7P	1	Common	0	45	0	0	0	0
F8_SI:7	1	29346	29350	F8_SI	29320	30667	WASH7P:78|WASH7P:79|WASH7P:80|WASH7P:81|WASH7P:82|WASH7P:83|WASH7P:84|WASH7P:85|WASH7P:86|WASH7P:87|WASH7P:88|WASH7P:89	12	WASH7P.pAug10|WASH7P.vrAug10|WASH7P.vdAug10|WASH7P.vcAug10|WASH7P.veAug10|WASH7P.vnAug10|WASH7P.iAug10|WASH7P.viAug10|WASH7P.vsAug10|WASH7P.tAug10|WASH7P.hAug10|WASH7P.qAug10|WASH7P.aAug10|WASH7P.kAug10|WASH7P.bAug10|WASH7P.eAug10	16	WASH7P	1	Common	0	45	0	0	0	0
F8_SI:8	1	29350	29353	F8_SI	29320	30667	WASH7P:79|WASH7P:80|WASH7P:81|WASH7P:82|WASH7P:83|WASH7P:84|WASH7P:85|WASH7P:86|WASH7P:87|WASH7P:88|WASH7P:89	11	WASH7P.vdAug10|WASH7P.vcAug10|WASH7P.veAug10|WASH7P.vnAug10|WASH7P.iAug10|WASH7P.viAug10|WASH7P.vsAug10|WASH7P.tAug10|WASH7P.hAug10|WASH7P.qAug10|WASH7P.aAug10|WASH7P.kAug10|WASH7P.bAug10|WASH7P.eAug10	14	WASH7P	1	Common	0	45	0	0	0	0
F8_SI:9	1	29353	29355	F8_SI	29320	30667	WASH7P:80|WASH7P:81|WASH7P:82|WASH7P:83|WASH7P:84|WASH7P:85|WASH7P:86|WASH7P:87|WASH7P:88|WASH7P:89	10	WASH7P.vcAug10|WASH7P.veAug10|WASH7P.vnAug10|WASH7P.iAug10|WASH7P.viAug10|WASH7P.vsAug10|WASH7P.tAug10|WASH7P.hAug10|WASH7P.qAug10|WASH7P.aAug10|WASH7P.kAug10|WASH7P.bAug10|WASH7P.eAug10	13	WASH7P	1	Common	0	45	0	0	0	0
F8_SI:10	1	29355	29356	F8_SI	29320	30667	WASH7P:81|WASH7P:82|WASH7P:83|WASH7P:84|WASH7P:85|WASH7P:86|WASH7P:87|WASH7P:88|WASH7P:89	9	WASH7P.veAug10|WASH7P.vnAug10|WASH7P.iAug10|WASH7P.viAug10|WASH7P.vsAug10|WASH7P.tAug10|WASH7P.hAug10|WASH7P.qAug10|WASH7P.aAug10|WASH7P.kAug10|WASH7P.bAug10|WASH7P.eAug10	12	WASH7P	1	Common	0	45	0	0	0	0
F8_SI:11	1	29356	29358	F8_SI	29320	30667	WASH7P:82|WASH7P:83|WASH7P:84|WASH7P:85|WASH7P:86|WASH7P:87|WASH7P:88|WASH7P:89	8	WASH7P.iAug10|WASH7P.viAug10|WASH7P.vsAug10|WASH7P.tAug10|WASH7P.hAug10|WASH7P.qAug10|WASH7P.aAug10|WASH7P.kAug10|WASH7P.bAug10|WASH7P.eAug10	10	WASH7P	1	Common	0	45	0	0	0	0
F8_SI:12	1	29358	29362	F8_SI	29320	30667	WASH7P:83|WASH7P:84|WASH7P:85|WASH7P:86|WASH7P:87|WASH7P:88|WASH7P:89	7	WASH7P.tAug10|WASH7P.hAug10|WASH7P.qAug10|WASH7P.aAug10|WASH7P.kAug10|WASH7P.bAug10|WASH7P.eAug10	7	WASH7P	1	Common	0	45	0	0	0	0
F8_SI:13	1	29362	29415	F8_SI	29320	30667	WASH7P:84|WASH7P:85|WASH7P:86|WASH7P:87|WASH7P:88|WASH7P:89	6	WASH7P.hAug10|WASH7P.qAug10|WASH7P.aAug10|WASH7P.kAug10|WASH7P.bAug10|WASH7P.eAug10	6	WASH7P	1	Common	0	45	0	0	0	0
F8_SI:14	1	29415	29479	F8_SI	29320	30667	WASH7P:85|WASH7P:86|WASH7P:87|WASH7P:88|WASH7P:89	5	WASH7P.qAug10|WASH7P.aAug10|WASH7P.kAug10|WASH7P.bAug10|WASH7P.eAug10	5	WASH7P	1	Common	0	45	0	0	0	0
F8_SI:15	1	29479	29483	F8_SI	29320	30667	WASH7P:86|WASH7P:87|WASH7P:88|WASH7P:89	4	WASH7P.aAug10|WASH7P.kAug10|WASH7P.bAug10|WASH7P.eAug10	4	WASH7P	1	Common	0	45	0	0	0	0
F8_SI:16	1	29483	29810	F8_SI	29320	30667	WASH7P:87|WASH7P:88|WASH7P:89	3	WASH7P.kAug10|WASH7P.bAug10|WASH7P.eAug10	3	WASH7P	1	Common	0	45	0	0	0	0
F8_SI:17	1	29810	29823	F8_SI	29320	30667	WASH7P:88|WASH7P:89	2	WASH7P.bAug10|WASH7P.eAug10	2	WASH7P	1	Common	0	45	0	0	0	0
F8_SI:18	1	29823	29864	F8_SI	29320	30667	WASH7P:88|WASH7P:89|WASH7P:90	3	WASH7P.bAug10|WASH7P.eAug10|WASH7P.oAug10	3	WASH7P	1	Common	0	45	0	0	0	0
F8_SI:19	1	29864	29964	F8_SI	29320	30667	WASH7P:89|WASH7P:90	2	WASH7P.eAug10|WASH7P.oAug10	2	WASH7P	1	Common	0	45	0	0	0	0
F8_SI:20	1	29964	29970	F8_SI	29320	30667	WASH7P:89	1	WASH7P.eAug10	1	WASH7P	1	Unique	0	45	0	0	0	0
F8_SI:21	1	29970	29984	F8_SI	29320	30667	WASH7P:89|MIR1302:1	2	WASH7P.eAug10|MIR1302.aAug10	2	WASH7P|MIR1302	2	Common	1	46	0	0	0	0
F8_SI:22	1	29984	30667	F8_SI	29320	30667	MIR1302:1	1	MIR1302.aAug10	1	MIR1302	1	Unique	0	1	0	0	0	0
F9_SI:1	1	30757	30975	F9_SI	30757	31110	WASH7P:91	1	WASH7P.vzAug10-unspliced	1	WASH7P	1	Unique	0	45	0	0	0	0
F9_SI:2	1	30975	31109	F9_SI	30757	31110	WASH7P:91|MIR1302:2	2	WASH7P.vzAug10-unspliced|MIR1302.aAug10	2	WASH7P|MIR1302	2	Common	1	46	0	0	0	0
F9_SI:3	1	31109	31110	F9_SI	30757	31110	MIR1302:2	1	MIR1302.aAug10	1	MIR1302	1	Unique	0	1	0	0	0	0
S10_SI:1	1	34553	35174	S10_SI	34553	35174	FAM138A:1	1	FAM138A.aAug10	1	FAM138A	1	Unique	0	1	0	0	0	0
S11_SI:1	1	35276	35481	S11_SI	35276	35481	FAM138A:2	1	FAM138A.aAug10	1	FAM138A	1	Unique	0	1	0	0	0	0
S12_SI:1	1	35720	36082	S12_SI	35720	36082	FAM138A:3	1	FAM138A.aAug10	1	FAM138A	1	Unique	0	1	0	0	0	0
S13_SI:1	1	53276	54070	S13_SI	53276	54070	OR4G4P:1	1	OR4G4P.aAug10-unspliced	1	OR4G4P	1	Unique	0	1	0	0	0	0
S14_SI:1	1	69053	70109	S14_SI	69053	70109	OR4F5:1	1	OR4F5.aAug10-unspliced	1	OR4F5	1	Unique	0	1	0	0	0	0
S15_SI:1	1	87521	87727	S15_SI	87521	87727	flarrobo:1	1	flarrobo.bAug10	1	flarrobo	1	Unique	0	2	0	0	0	0
F16_SI:1	1	90471	90725	F16_SI	90471	91108	flarrobo:2	1	flarrobo.aAug10-unspliced	1	flarrobo	1	Unique	0	2	0	0	0	0
F16_SI:2	1	90725	90896	F16_SI	90471	91108	flarrobo:2|flarrobo:3	2	flarrobo.aAug10-unspliced|flarrobo.bAug10	2	flarrobo	1	Constitutive	0	2	0	0	0	0
F16_SI:3	1	90896	91108	F16_SI	90471	91108	flarrobo:2	1	flarrobo.aAug10-unspliced	1	flarrobo	1	Unique	0	2	0	0	0	0
S17_SI:1	1	91305	91629	S17_SI	91305	91629	glarobo:1	1	glarobo.aAug10	1	glarobo	1	Unique	0	1	0	0	0	0
S18_SI:1	1	92090	92240	S18_SI	92090	92240	glarobo:2	1	glarobo.aAug10	1	glarobo	1	Unique	0	1	0	0	0	0
S19_SI:1	1	112699	112792	S19_SI	112699	112792	glarobo:3	1	glarobo.aAug10	1	glarobo	1	Unique	0	1	0	0	0	0
S20_SI:1	1	129143	129223	S20_SI	129143	129223	LOC100287060:1	1	LOC100287060.aAug10	1	LOC100287060	1	Unique	0	1	0	0	0	0
S21_SI:1	1	133373	133541	S21_SI	133373	133541	LOC100287060:2	1	LOC100287060.aAug10	1	LOC100287060	1	Unique	0	1	0	0	0	0
F22_SI:1	1	134772	139293	F22_SI	134772	139696	LOC653340:1	1	LOC653340.aAug10	1	LOC653340	1	Unique	0	3	0	0	0	0
F22_SI:2	1	139293	139399	F22_SI	134772	139696	LOC653340:1|LOC653340:2	2	LOC653340.aAug10|LOC653340.cAug10	2	LOC653340	1	Common	0	3	0	0	0	0
F22_SI:3	1	139399	139696	F22_SI	134772	139696	LOC653340:1|LOC653340:2|LOC653340:3	3	LOC653340.aAug10|LOC653340.cAug10|LOC653340.bAug10	3	LOC653340	1	Constitutive	0	3	0	0	0	0
F23_SI:1	1	139789	139847	F23_SI	139789	140206	LOC653340:4|LOC653340:5	2	LOC653340.bAug10|LOC653340.cAug10|LOC653340.aAug10	3	LOC653340	1	Constitutive	0	3	0	0	0	0
F23_SI:2	1	139847	140074	F23_SI	139789	140206	LOC653340:5	1	LOC653340.aAug10	1	LOC653340	1	Unique	0	3	0	0	0	0
F23_SI:3	1	140074	140182	F23_SI	139789	140206	LOC653340:5|LOC653340:6	2	LOC653340.aAug10|LOC653340.cAug10	2	LOC653340	1	Common	0	3	0	0	0	0
F23_SI:4	1	140182	140206	F23_SI	139789	140206	LOC653340:6	1	LOC653340.cAug10	1	LOC653340	1	Unique	0	3	0	0	0	0
S24_SI:1	1	142946	143011	S24_SI	142946	143011	LOC653340:7	1	LOC653340.bAug10	1	LOC653340	1	Unique	0	3	0	0	0	0
S25_SI:1	1	143855	143991	S25_SI	143855	143991	LOC653340:8	1	LOC653340.bAug10	1	LOC653340	1	Unique	0	3	0	0	0	0
S26_SI:1	1	165875	165942	S26_SI	165875	165942	slawplar:1	1	slawplar.aAug10	1	slawplar	1	Unique	0	1	0	0	0	0
S27_SI:1	1	168099	168165	S27_SI	168099	168165	slawplar:2	1	slawplar.aAug10	1	slawplar	1	Unique	0	1	0	0	0	0
S28_SI:1	1	169048	169264	S28_SI	169048	169264	slawplar:3	1	slawplar.aAug10	1	slawplar	1	Unique	0	1	0	0	0	0
S29_SI:1	1	172556	172688	S29_SI	172556	172688	slawplar:4	1	slawplar.aAug10	1	slawplar	1	Unique	0	1	0	0	0	0
S30_SI:1	1	173752	173864	S30_SI	173752	173864	slawplar:5	1	slawplar.aAug10	1	slawplar	1	Unique	0	1	0	0	0	0
S31_SI:1	1	227943	228680	S31_SI	227943	228680	RPL23AP21:1	1	RPL23AP21.aAug10-unspliced	1	RPL23AP21	1	Unique	0	1	0	0	0	0
F32_SI:1	1	233952	234180	F32_SI	233952	234691	mawmeybo:1	1	mawmeybo.aAug10-unspliced	1	mawmeybo	1	Unique	0	1	0	0	0	0
F32_SI:2	1	234180	234578	F32_SI	233952	234691	mawmeybo:1|storubu:1	2	mawmeybo.aAug10-unspliced|storubu.aAug10-unspliced	2	mawmeybo|storubu	2	Constitutive	1	2	0	0	0	0
F32_SI:3	1	234578	234691	F32_SI	233952	234691	mawmeybo:1	1	mawmeybo.aAug10-unspliced	1	mawmeybo	1	Unique	0	1	0	0	0	0
S33_SI:1	1	235480	237857	S33_SI	235480	237857	zosabo:1	1	zosabo.aAug10-unspliced	1	zosabo	1	Unique	0	1	0	0	0	0
F34_SI:1	1	320162	320653	F34_SI	320162	320938	LOC100132287:1|LOC100132287:2	2	LOC100132287.dAug10|LOC100132287.eAug10	2	LOC100132287	1	Common	0	5	0	0	0	0
F34_SI:2	1	320653	320880	F34_SI	320162	320938	LOC100132287:2	1	LOC100132287.eAug10	1	LOC100132287	1	Unique	0	5	0	0	0	0
F34_SI:3	1	320880	320938	F34_SI	320162	320938	LOC100132287:2|LOC100132287:3	2	LOC100132287.eAug10|LOC100132287.dAug10	2	LOC100132287	1	Common	0	5	0	0	0	0
S35_SI:1	1	321031	321056	S35_SI	321031	321056	LOC100132287:4	1	LOC100132287.dAug10	1	LOC100132287	1	Unique	0	5	0	0	0	0
S36_SI:1	1	322037	322228	S36_SI	322037	322228	LOC100132287:5	1	LOC100132287.eAug10	1	LOC100132287	1	Unique	0	5	0	0	0	0
S37_SI:1	1	323891	324060	S37_SI	323891	324060	LOC100132287:6	1	LOC100132287.aAug10	1	LOC100132287	1	Unique	0	5	0	0	0	0
S38_SI:1	1	324287	324345	S38_SI	324287	324345	LOC100132287:7	1	LOC100132287.aAug10|LOC100132287.eAug10	2	LOC100132287	1	Common	0	5	0	0	0	0
F39_SI:1	1	324438	324621	F39_SI	324438	328581	LOC100132287:8|LOC100132287:9	2	LOC100132287.eAug10|LOC100132287.aAug10	2	LOC100132287	1	Common	0	5	0	0	0	0
F39_SI:2	1	324621	326903	F39_SI	324438	328581	LOC100132287:9	1	LOC100132287.aAug10	1	LOC100132287	1	Unique	0	5	0	0	0	0
F39_SI:3	1	326903	327430	F39_SI	324438	328581	LOC100132287:9|LOC100132287:10	2	LOC100132287.aAug10|LOC100132287.bAug10-unspliced	2	LOC100132287	1	Common	0	5	0	0	0	0
F39_SI:4	1	327430	327460	F39_SI	324438	328581	LOC100132287:9	1	LOC100132287.aAug10	1	LOC100132287	1	Unique	0	5	0	0	0	0
F39_SI:5	1	327460	328581	F39_SI	324438	328581	LOC100132287:9|LOC100132287:11	2	LOC100132287.aAug10|LOC100132287.cAug10-unspliced	2	LOC100132287	1	Common	0	5	0	0	0	0
S40_SI:1	1	328738	329689	S40_SI	328738	329689	LOC100132287:12	1	LOC100132287.bAug10-unspliced	1	LOC100132287	1	Unique	0	5	0	0	0	0
S41_SI:1	1	334053	334297	S41_SI	334053	334297	zawfawbu:1	1	zawfawbu.aAug10	1	zawfawbu	1	Unique	0	1	0	0	0	0
S42_SI:1	1	338979	339104	S42_SI	338979	339104	zawfawbu:2	1	zawfawbu.aAug10	1	zawfawbu	1	Unique	0	1	0	0	0	0
S43_SI:1	1	358707	359520	S43_SI	358707	359520	zersabo:1	1	zersabo.aAug10-unspliced	1	zersabo	1	Unique	0	1	0	0	0	0
S44_SI:1	1	367639	368642	S44_SI	367639	368642	OR4F29:1	1	OR4F29.aAug10-unspliced	1	OR4F29	1	Unique	0	1	0	0	0	0
S45_SI:1	1	439364	439568	S45_SI	439364	439568	spawrubo:1	1	spawrubo.aAug10	1	spawrubo	1	Unique	0	3	0	0	0	0
S46_SI:1	1	444251	444852	S46_SI	444251	444852	swerrubu:1	1	swerrubu.aAug10-unspliced	1	swerrubu	1	Unique	0	1	0	0	0	0
S47_SI:1	1	446013	446193	S47_SI	446013	446193	spawrubo:2	1	spawrubo.aAug10	1	spawrubo	1	Unique	0	3	0	0	0	0
S48_SI:1	1	446300	446424	S48_SI	446300	446424	vawkoybu:1	1	vawkoybu.aAug10	1	vawkoybu	1	Unique	0	1	0	0	0	0
S49_SI:1	1	446607	447641	S49_SI	446607	447641	vawkoybu:2	1	vawkoybu.aAug10	1	vawkoybu	1	Unique	0	1	0	0	0	0
S50_SI:1	1	450886	451086	S50_SI	450886	451086	spawrubo:3	1	spawrubo.bAug10	1	spawrubo	1	Unique	0	3	0	0	0	0
S51_SI:1	1	451087	451430	S51_SI	451087	451430	boyrabu:1	1	boyrabu.aAug10-unspliced	1	boyrabu	1	Unique	0	1	0	0	0	0
F52_SI:1	1	453183	453284	F52_SI	453183	454202	spawrubo:4	1	spawrubo.cAug10	1	spawrubo	1	Unique	0	3	0	0	0	0
F52_SI:2	1	453284	453318	F52_SI	453183	454202	spawrubo:4|flyzerbo:1	2	spawrubo.cAug10|flyzerbo.aAug10-unspliced	2	spawrubo|flyzerbo	2	Common	1	4	0	0	0	0
F52_SI:3	1	453318	453644	F52_SI	453183	454202	flyzerbo:1	1	flyzerbo.aAug10-unspliced	1	flyzerbo	1	Unique	0	1	0	0	0	0
F52_SI:4	1	453644	453857	F52_SI	453183	454202	flyzerbo:1|spawrubo:5|spawrubo:6|spawrubo:7	4	flyzerbo.aAug10-unspliced|spawrubo.bAug10|spawrubo.cAug10|spawrubo.aAug10	4	flyzerbo|spawrubo	2	Constitutive	1	4	0	0	0	0
F52_SI:5	1	453857	453942	F52_SI	453183	454202	spawrubo:5|spawrubo:6|spawrubo:7	3	spawrubo.bAug10|spawrubo.cAug10|spawrubo.aAug10	3	spawrubo	1	Constitutive	0	3	0	0	0	0
F52_SI:6	1	453942	453948	F52_SI	453183	454202	spawrubo:6|spawrubo:7	2	spawrubo.cAug10|spawrubo.aAug10	2	spawrubo	1	Common	0	3	0	0	0	0
F52_SI:7	1	453948	454202	F52_SI	453183	454202	spawrubo:7	1	spawrubo.aAug10	1	spawrubo	1	Unique	0	3	0	0	0	0
S53_SI:1	1	455163	455710	S53_SI	455163	455710	flyzerbo:2	1	flyzerbo.aAug10-unspliced	1	flyzerbo	1	Unique	0	1	0	0	0	0
S54_SI:1	1	456410	457002	S54_SI	456410	457002	noymeybo:1	1	noymeybo.aAug10-unspliced	1	noymeybo	1	Unique	0	1	0	0	0	0
F55_SI:1	1	461289	461545	F55_SI	461289	461797	meydu:1	1	meydu.bAug10	1	meydu	1	Unique	0	2	0	0	0	0
F55_SI:2	1	461545	461797	F55_SI	461289	461797	meydu:1|meydu:2	2	meydu.bAug10|meydu.aAug10	2	meydu	1	Constitutive	0	2	0	0	0	0
F56_SI:1	1	462898	462973	F56_SI	462898	463610	meydu:3|meydu:4	2	meydu.bAug10|meydu.aAug10	2	meydu	1	Constitutive	0	2	0	0	0	0
F56_SI:2	1	462973	463032	F56_SI	462898	463610	meydu:4	1	meydu.aAug10	1	meydu	1	Unique	0	2	0	0	0	0
F56_SI:3	1	463032	463061	F56_SI	462898	463610	meydu:4|meydu:5	2	meydu.aAug10|meydu.bAug10	2	meydu	1	Constitutive	0	2	0	0	0	0
F56_SI:4	1	463061	463610	F56_SI	462898	463610	meydu:5	1	meydu.bAug10	1	meydu	1	Unique	0	2	0	0	0	0
S57_SI:1	1	463859	464580	S57_SI	463859	464580	meydu:6	1	meydu.aAug10	1	meydu	1	Unique	0	2	0	0	0	0
S58_SI:1	1	523008	523081	S58_SI	523008	523081	fukobo:1	1	fukobo.aAug10	1	fukobo	1	Unique	0	1	0	0	0	0
F59_SI:1	1	529614	530058	F59_SI	529614	530148	fukobo:2	1	fukobo.aAug10	1	fukobo	1	Unique	0	1	0	0	0	0
F59_SI:2	1	530058	530136	F59_SI	529614	530148	fukobo:2|glyrobo:1	2	fukobo.aAug10|glyrobo.aAug10	2	fukobo|glyrobo	2	Constitutive	1	2	0	0	0	0
F59_SI:3	1	530136	530148	F59_SI	529614	530148	fukobo:2	1	fukobo.aAug10	1	fukobo	1	Unique	0	1	0	0	0	0
S60_SI:1	1	536777	536957	S60_SI	536777	536957	glyrobo:2	1	glyrobo.aAug10	1	glyrobo	1	Unique	0	1	0	0	0	0
S61_SI:1	1	543334	543538	S61_SI	543334	543538	glyrobo:3	1	glyrobo.aAug10	1	glyrobo	1	Unique	0	1	0	0	0	0
S62_SI:1	1	545927	546425	S62_SI	545927	546425	glorfoybu:1	1	glorfoybu.aAug10-unspliced	1	glorfoybu	1	Unique	0	1	0	0	0	0
S63_SI:1	1	562757	563203	S63_SI	562757	563203	kloypeybo:1	1	kloypeybo.aAug10	1	kloypeybo	1	Unique	0	1	0	0	0	0
S64_SI:1	1	563340	563603	S64_SI	563340	563603	kloypeybo:2	1	kloypeybo.aAug10	1	kloypeybo	1	Unique	0	1	0	0	0	0
S65_SI:1	1	564298	564390	S65_SI	564298	564390	kloypeybo:3	1	kloypeybo.aAug10	1	kloypeybo	1	Unique	0	1	0	0	0	0
F66_SI:1	1	564455	564463	F66_SI	564455	564822	sleefoybu:1	1	sleefoybu.aAug10-unspliced	1	sleefoybu	1	Unique	0	1	0	0	0	0
F66_SI:2	1	564463	564817	F66_SI	564455	564822	sleefoybu:1|klafoybu:1	2	sleefoybu.aAug10-unspliced|klafoybu.aAug10-unspliced	2	sleefoybu|klafoybu	2	Constitutive	1	2	1	1	1	1
F66_SI:3	1	564817	564822	F66_SI	564455	564822	klafoybu:1	1	klafoybu.aAug10-unspliced	1	klafoybu	1	Unique	0	1	1	1	1	1
F67_SI:1	1	564950	565087	F67_SI	564950	566130	satoyo:1	1	satoyo.aAug10-unspliced	1	satoyo	1	Unique	0	2	1	1	1	1
F67_SI:2	1	565087	565403	F67_SI	564950	566130	satoyo:1|satoyo:2	2	satoyo.aAug10-unspliced|satoyo.bAug10	2	satoyo	1	Constitutive	0	2	1	1	1	1
F67_SI:3	1	565403	565475	F67_SI	564950	566130	satoyo:1	1	satoyo.aAug10-unspliced	1	satoyo	1	Unique	0	2	1	1	1	1
F67_SI:4	1	565475	565485	F67_SI	564950	566130	satoyo:1|satoyo:3	2	satoyo.aAug10-unspliced|satoyo.bAug10	2	satoyo	1	Constitutive	0	2	0	0	0	0
F67_SI:5	1	565485	566130	F67_SI	564950	566130	satoyo:1	1	satoyo.aAug10-unspliced	1	satoyo	1	Unique	0	2	1	1	1	1
F68_SI:1	1	566134	566450	F68_SI	566134	568852	LOC100288578:1	1	LOC100288578.aAug10-unspliced	1	LOC100288578	1	Unique	0	1	1	1	1	1
F68_SI:2	1	566450	567069	F68_SI	566134	568852	LOC100288578:1|sperrubo:1	2	LOC100288578.aAug10-unspliced|sperrubo.aAug10-unspliced	2	LOC100288578|sperrubo	2	Constitutive	1	2	1	1	1	1
F68_SI:3	1	567069	567077	F68_SI	566134	568852	LOC100288578:1	1	LOC100288578.aAug10-unspliced	1	LOC100288578	1	Unique	0	1	0	0	0	0
F68_SI:4	1	567077	568091	F68_SI	566134	568852	LOC100288578:1|smawfoybu:1	2	LOC100288578.aAug10-unspliced|smawfoybu.aAug10-unspliced	2	LOC100288578|smawfoybu	2	Constitutive	1	2	1	1	1	1
F68_SI:5	1	568091	568852	F68_SI	566134	568852	smawfoybu:1	1	smawfoybu.aAug10-unspliced	1	smawfoybu	1	Unique	0	1	1	1	1	1
F69_SI:1	1	569206	569268	F69_SI	569206	569468	speyrubo:1	1	speyrubo.aAug10	1	speyrubo	1	Unique	0	2	1	1	1	1
F69_SI:2	1	569268	569378	F69_SI	569206	569468	speyrubo:1|speyrubo:2	2	speyrubo.aAug10|speyrubo.bAug10-unspliced	2	speyrubo	1	Constitutive	0	2	1	1	1	1
F69_SI:3	1	569378	569468	F69_SI	569206	569468	speyrubo:2	1	speyrubo.bAug10-unspliced	1	speyrubo	1	Unique	0	2	1	1	1	1
S70_SI:1	1	569579	570307	S70_SI	569579	570307	speyrubo:3	1	speyrubo.aAug10	1	speyrubo	1	Unique	0	2	1	1	1	1
S71_SI:1	1	621050	622833	S71_SI	621050	622833	OR4F16:1	1	OR4F16.aAug10-unspliced	1	OR4F16	1	Unique	0	1	0	0	0	0
S72_SI:1	1	624189	624459	S72_SI	624189	624459	gorjar:1	1	gorjar.aAug10	1	gorjar	1	Unique	0	1	0	0	0	0
S73_SI:1	1	630167	630980	S73_SI	630167	630980	woysabo:1	1	woysabo.aAug10-unspliced	1	woysabo	1	Unique	0	1	0	0	0	0
S74_SI:1	1	634306	634339	S74_SI	634306	634339	gorjar:2	1	gorjar.aAug10	1	gorjar	1	Unique	0	1	0	0	0	0
S75_SI:1	1	639064	639171	S75_SI	639064	639171	gorjar:3	1	gorjar.aAug10	1	gorjar	1	Unique	0	1	0	0	0	0
S76_SI:1	1	650608	650733	S76_SI	650608	650733	sporrubo:1	1	sporrubo.aAug10	1	sporrubo	1	Unique	0	1	0	0	0	0
S77_SI:1	1	655411	655655	S77_SI	655411	655655	sporrubo:2	1	sporrubo.aAug10	1	sporrubo	1	Unique	0	1	0	0	0	0
F78_SI:1	1	661138	662430	F78_SI	661138	665184	LOC100133331:1|LOC100133331:2	2	LOC100133331.aAug10|LOC100133331.gAug10	2	LOC100133331	1	Common	0	16	0	0	0	0
F78_SI:2	1	662430	662943	F78_SI	661138	665184	LOC100133331:2	1	LOC100133331.gAug10	1	LOC100133331	1	Unique	0	16	0	0	0	0
F78_SI:3	1	662943	663089	F78_SI	661138	665184	LOC100133331:2|LOC100133331:3	2	LOC100133331.gAug10|LOC100133331.aAug10	2	LOC100133331	1	Common	0	16	0	0	0	0
F78_SI:4	1	663089	663825	F78_SI	661138	665184	LOC100133331:2	1	LOC100133331.gAug10	1	LOC100133331	1	Unique	0	16	0	0	0	0
F78_SI:5	1	663825	664672	F78_SI	661138	665184	LOC100133331:2|LOC100133331:4	2	LOC100133331.gAug10|LOC100133331.hAug10	2	LOC100133331	1	Common	0	16	0	0	0	0
F78_SI:6	1	664672	664706	F78_SI	661138	665184	LOC100133331:2|LOC100133331:4|LOC100133331:5	3	LOC100133331.gAug10|LOC100133331.hAug10|LOC100133331.eAug10	3	LOC100133331	1	Common	0	16	0	1	1	1
F78_SI:7	1	664706	664759	F78_SI	661138	665184	LOC100133331:2|LOC100133331:4|LOC100133331:5|LOC100133331:6	4	LOC100133331.gAug10|LOC100133331.hAug10|LOC100133331.eAug10|LOC100133331.iAug10	4	LOC100133331	1	Common	0	16	1	1	1	1
F78_SI:8	1	664759	664872	F78_SI	661138	665184	LOC100133331:2|LOC100133331:4|LOC100133331:5|LOC100133331:6|jerfobu:1	5	LOC100133331.gAug10|LOC100133331.hAug10|LOC100133331.eAug10|LOC100133331.iAug10|jerfobu.aAug10	5	LOC100133331|jerfobu	2	Common	1	17	0	0	0	0
F78_SI:9	1	664872	664934	F78_SI	661138	665184	LOC100133331:2|LOC100133331:4|LOC100133331:6|jerfobu:1	4	LOC100133331.gAug10|LOC100133331.hAug10|LOC100133331.iAug10|jerfobu.aAug10	4	LOC100133331|jerfobu	2	Common	1	17	0	0	0	0
F78_SI:10	1	664934	664978	F78_SI	661138	665184	LOC100133331:2|LOC100133331:4|LOC100133331:6|jerfobu:1|LOC100133331:7	5	LOC100133331.gAug10|LOC100133331.hAug10|LOC100133331.iAug10|jerfobu.aAug10|LOC100133331.dAug10	5	LOC100133331|jerfobu	2	Common	1	17	0	0	0	0
F78_SI:11	1	664978	665031	F78_SI	661138	665184	LOC100133331:2|LOC100133331:4|LOC100133331:6|LOC100133331:7	4	LOC100133331.gAug10|LOC100133331.hAug10|LOC100133331.iAug10|LOC100133331.dAug10	4	LOC100133331	1	Common	0	16	0	0	0	0
F78_SI:12	1	665031	665184	F78_SI	661138	665184	LOC100133331:2|LOC100133331:6|LOC100133331:7	3	LOC100133331.gAug10|LOC100133331.iAug10|LOC100133331.dAug10	3	LOC100133331	1	Common	0	16	0	1	0	0
F79_SI:1	1	665277	665335	F79_SI	665277	665424	LOC100133331:8|LOC100133331:9	2	LOC100133331.gAug10|LOC100133331.iAug10|LOC100133331.dAug10	3	LOC100133331	1	Common	0	16	0	0	0	0
F79_SI:2	1	665335	665424	F79_SI	665277	665424	LOC100133331:9	1	LOC100133331.dAug10	1	LOC100133331	1	Unique	0	16	0	0	0	0
S80_SI:1	1	665562	665731	S80_SI	665562	665731	LOC100133331:10	1	LOC100133331.gAug10	1	LOC100133331	1	Unique	0	16	0	0	0	0
S81_SI:1	1	665771	666352	S81_SI	665771	666352	rosoyo:1	1	rosoyo.aAug10-unspliced	1	rosoyo	1	Unique	0	1	0	0	0	0
S82_SI:1	1	667396	667587	S82_SI	667396	667587	LOC100133331:11	1	LOC100133331.iAug10	1	LOC100133331	1	Unique	0	16	0	0	0	0
F83_SI:1	1	668360	668387	F83_SI	668360	668593	LOC100133331:12	1	LOC100133331.iAug10	1	LOC100133331	1	Unique	0	16	0	0	0	0
F83_SI:2	1	668387	668422	F83_SI	668360	668593	LOC100133331:12|jerfobu:2	2	LOC100133331.iAug10|jerfobu.aAug10	2	LOC100133331|jerfobu	2	Common	1	17	0	0	0	0
F83_SI:3	1	668422	668440	F83_SI	668360	668593	LOC100133331:12|jerfobu:2|LOC100133331:13	3	LOC100133331.iAug10|jerfobu.aAug10|LOC100133331.mAug10	3	LOC100133331|jerfobu	2	Common	1	17	0	0	0	0
F83_SI:4	1	668440	668593	F83_SI	668360	668593	LOC100133331:12|jerfobu:2|LOC100133331:13|LOC100133331:14	4	LOC100133331.iAug10|jerfobu.aAug10|LOC100133331.mAug10|LOC100133331.hAug10	4	LOC100133331|jerfobu	2	Common	1	17	0	0	0	0
F84_SI:1	1	668686	668744	F84_SI	668686	669079	jerfobu:3|LOC100133331:15|LOC100133331:16	3	jerfobu.aAug10|LOC100133331.hAug10|LOC100133331.iAug10|LOC100133331.mAug10	4	jerfobu|LOC100133331	2	Common	1	17	0	0	0	0
F84_SI:2	1	668744	669079	F84_SI	668686	669079	LOC100133331:16	1	LOC100133331.mAug10	1	LOC100133331	1	Unique	0	16	0	0	0	0
F85_SI:1	1	670802	670812	F85_SI	670802	670997	jerfobu:4|LOC100133331:17	2	jerfobu.aAug10|LOC100133331.hAug10|LOC100133331.iAug10	3	jerfobu|LOC100133331	2	Common	1	17	0	0	0	0
F85_SI:2	1	670812	670892	F85_SI	670802	670997	LOC100133331:17	1	LOC100133331.hAug10|LOC100133331.iAug10	2	LOC100133331	1	Common	0	16	0	0	0	0
F85_SI:3	1	670892	670921	F85_SI	670802	670997	LOC100133331:17|LOC100133331:18	2	LOC100133331.hAug10|LOC100133331.iAug10|LOC100133331.kAug10	3	LOC100133331	1	Common	0	16	0	0	0	0
F85_SI:4	1	670921	670993	F85_SI	670802	670997	LOC100133331:17|LOC100133331:18|LOC100133331:19	3	LOC100133331.hAug10|LOC100133331.iAug10|LOC100133331.kAug10|LOC100133331.qAug10	4	LOC100133331	1	Common	0	16	0	0	0	0
F85_SI:5	1	670993	670997	F85_SI	670802	670997	LOC100133331:18	1	LOC100133331.kAug10	1	LOC100133331	1	Unique	0	16	0	0	0	0
F86_SI:1	1	671766	671862	F86_SI	671766	671999	LOC100133331:20	1	LOC100133331.hAug10|LOC100133331.iAug10|LOC100133331.kAug10	3	LOC100133331	1	Common	0	16	0	0	0	0
F86_SI:2	1	671862	671999	F86_SI	671766	671999	LOC100133331:20|LOC100133331:21	2	LOC100133331.hAug10|LOC100133331.iAug10|LOC100133331.kAug10|LOC100133331.oAug10	4	LOC100133331	1	Common	0	16	0	0	0	0
F87_SI:1	1	672092	672150	F87_SI	672092	672410	LOC100133331:22|LOC100133331:23	2	LOC100133331.hAug10|LOC100133331.iAug10|LOC100133331.kAug10|LOC100133331.oAug10|LOC100133331.qAug10	5	LOC100133331	1	Common	0	16	0	0	0	0
F87_SI:2	1	672150	672410	F87_SI	672092	672410	LOC100133331:23	1	LOC100133331.qAug10	1	LOC100133331	1	Unique	0	16	0	0	0	0
S88_SI:1	1	673364	673707	S88_SI	673364	673707	LOC100133331:24	1	LOC100133331.eAug10	1	LOC100133331	1	Unique	0	16	0	0	0	0
F89_SI:1	1	674213	674215	F89_SI	674213	674408	LOC100133331:25	1	LOC100133331.iAug10|LOC100133331.kAug10|LOC100133331.oAug10	3	LOC100133331	1	Common	0	16	0	0	0	0
F89_SI:2	1	674215	674275	F89_SI	674213	674408	LOC100133331:25|LOC100133331:26	2	LOC100133331.iAug10|LOC100133331.kAug10|LOC100133331.oAug10|LOC100133331.pAug10	4	LOC100133331	1	Common	0	16	0	0	0	0
F89_SI:3	1	674275	674279	F89_SI	674213	674408	LOC100133331:25|LOC100133331:26|LOC100133331:27	3	LOC100133331.iAug10|LOC100133331.kAug10|LOC100133331.oAug10|LOC100133331.pAug10|LOC100133331.cAug10	5	LOC100133331	1	Common	0	16	0	0	0	0
F89_SI:4	1	674279	674304	F89_SI	674213	674408	LOC100133331:25|LOC100133331:26|LOC100133331:27|LOC100133331:28	4	LOC100133331.iAug10|LOC100133331.kAug10|LOC100133331.oAug10|LOC100133331.pAug10|LOC100133331.cAug10|LOC100133331.fAug10	6	LOC100133331	1	Common	0	16	0	0	0	0
F89_SI:5	1	674304	674350	F89_SI	674213	674408	LOC100133331:25|LOC100133331:26|LOC100133331:27|LOC100133331:28|LOC100133331:29	5	LOC100133331.iAug10|LOC100133331.kAug10|LOC100133331.oAug10|LOC100133331.pAug10|LOC100133331.cAug10|LOC100133331.fAug10|LOC100133331.bAug10	7	LOC100133331	1	Common	0	16	0	0	0	0
F89_SI:6	1	674350	674404	F89_SI	674213	674408	LOC100133331:25|LOC100133331:26|LOC100133331:27|LOC100133331:28|LOC100133331:29|LOC100133331:30	6	LOC100133331.iAug10|LOC100133331.kAug10|LOC100133331.oAug10|LOC100133331.pAug10|LOC100133331.cAug10|LOC100133331.fAug10|LOC100133331.bAug10|LOC100133331.nAug10	8	LOC100133331	1	Common	0	16	0	0	0	0
F89_SI:7	1	674404	674408	F89_SI	674213	674408	LOC100133331:27	1	LOC100133331.cAug10	1	LOC100133331	1	Unique	0	16	0	0	0	0
F90_SI:1	1	674750	675172	F90_SI	674750	676504	LOC100133331:31	1	LOC100133331.jAug10-unspliced	1	LOC100133331	1	Unique	0	16	0	0	0	0
F90_SI:2	1	675172	675182	F90_SI	674750	676504	LOC100133331:31|LOC100133331:32	2	LOC100133331.jAug10-unspliced|LOC100133331.fAug10	2	LOC100133331	1	Common	0	16	0	0	0	0
F90_SI:3	1	675182	675415	F90_SI	674750	676504	LOC100133331:31|LOC100133331:32|LOC100133331:33	3	LOC100133331.jAug10-unspliced|LOC100133331.fAug10|LOC100133331.bAug10|LOC100133331.cAug10|LOC100133331.kAug10|LOC100133331.nAug10	6	LOC100133331	1	Common	0	16	0	0	0	0
F90_SI:4	1	675415	675508	F90_SI	674750	676504	LOC100133331:31	1	LOC100133331.jAug10-unspliced	1	LOC100133331	1	Unique	0	16	0	0	0	0
F90_SI:5	1	675508	675566	F90_SI	674750	676504	LOC100133331:31|LOC100133331:34|LOC100133331:35	3	LOC100133331.jAug10-unspliced|LOC100133331.bAug10|LOC100133331.cAug10|LOC100133331.fAug10|LOC100133331.iAug10|LOC100133331.kAug10|LOC100133331.nAug10|LOC100133331.oAug10|LOC100133331.pAug10	9	LOC100133331	1	Common	0	16	0	0	0	0
F90_SI:6	1	675566	675793	F90_SI	674750	676504	LOC100133331:31|LOC100133331:35	2	LOC100133331.jAug10-unspliced|LOC100133331.pAug10	2	LOC100133331	1	Common	0	16	0	0	0	0
F90_SI:7	1	675793	675805	F90_SI	674750	676504	LOC100133331:31|LOC100133331:35|LOC100133331:36|LOC100133331:37|LOC100133331:38	5	LOC100133331.jAug10-unspliced|LOC100133331.pAug10|LOC100133331.oAug10|LOC100133331.bAug10|LOC100133331.fAug10|LOC100133331.cAug10	6	LOC100133331	1	Common	0	16	0	0	0	0
F90_SI:8	1	675805	675894	F90_SI	674750	676504	LOC100133331:31|LOC100133331:36|LOC100133331:37|LOC100133331:38	4	LOC100133331.jAug10-unspliced|LOC100133331.oAug10|LOC100133331.bAug10|LOC100133331.fAug10|LOC100133331.cAug10	5	LOC100133331	1	Common	0	16	0	0	0	0
F90_SI:9	1	675894	675936	F90_SI	674750	676504	LOC100133331:31|LOC100133331:37|LOC100133331:38	3	LOC100133331.jAug10-unspliced|LOC100133331.bAug10|LOC100133331.fAug10|LOC100133331.cAug10	4	LOC100133331	1	Common	0	16	0	0	0	0
F90_SI:10	1	675936	676284	F90_SI	674750	676504	LOC100133331:31|LOC100133331:38	2	LOC100133331.jAug10-unspliced|LOC100133331.cAug10	2	LOC100133331	1	Common	0	16	0	0	0	0
F90_SI:11	1	676284	676504	F90_SI	674750	676504	LOC100133331:38	1	LOC100133331.cAug10	1	LOC100133331	1	Unique	0	16	0	0	0	0
S91_SI:1	1	678665	678730	S91_SI	678665	678730	LOC100133331:39	1	LOC100133331.hAug10|LOC100133331.iAug10|LOC100133331.kAug10|LOC100133331.nAug10	4	LOC100133331	1	Common	0	16	0	0	0	0
F92_SI:1	1	679563	679574	F92_SI	679563	679899	LOC100133331:40	1	LOC100133331.nAug10	1	LOC100133331	1	Unique	0	16	0	0	0	0
F92_SI:2	1	679574	679706	F92_SI	679563	679899	LOC100133331:40|LOC100133331:41|LOC100133331:42	3	LOC100133331.nAug10|LOC100133331.hAug10|LOC100133331.kAug10	3	LOC100133331	1	Common	0	16	0	0	0	0
F92_SI:3	1	679706	679709	F92_SI	679563	679899	LOC100133331:41|LOC100133331:42	2	LOC100133331.hAug10|LOC100133331.kAug10	2	LOC100133331	1	Common	0	16	0	0	0	0
F92_SI:4	1	679709	679899	F92_SI	679563	679899	LOC100133331:42	1	LOC100133331.kAug10	1	LOC100133331	1	Unique	0	16	0	0	0	0
S93_SI:1	1	682074	682198	S93_SI	682074	682198	LOC100133331:43	1	LOC100133331.iAug10	1	LOC100133331	1	Unique	0	16	0	0	0	0
S94_SI:1	1	684617	684650	S94_SI	684617	684650	LOC100133331:44	1	LOC100133331.iAug10	1	LOC100133331	1	Unique	0	16	0	0	0	0
S95_SI:1	1	700230	700627	S95_SI	700230	700627	LOC100288069:1	1	LOC100288069.aAug10	1	LOC100288069	1	Unique	0	2	0	0	0	0
S96_SI:1	1	701708	701767	S96_SI	701708	701767	LOC100288069:2	1	LOC100288069.aAug10	1	LOC100288069	1	Unique	0	2	0	0	0	0
S97_SI:1	1	703927	703993	S97_SI	703927	703993	LOC100288069:3	1	LOC100288069.aAug10	1	LOC100288069	1	Unique	0	2	0	0	0	0
S98_SI:1	1	704876	705092	S98_SI	704876	705092	LOC100288069:4	1	LOC100288069.aAug10	1	LOC100288069	1	Unique	0	2	0	0	0	0
S99_SI:1	1	708355	708487	S99_SI	708355	708487	LOC100288069:5	1	LOC100288069.aAug10	1	LOC100288069	1	Unique	0	2	0	0	0	0
F100_SI:1	1	709550	709625	F100_SI	709550	709660	LOC100288069:6	1	LOC100288069.aAug10	1	LOC100288069	1	Unique	0	2	0	0	0	0
F100_SI:2	1	709625	709660	F100_SI	709550	709660	LOC100288069:6|LOC100288069:7	2	LOC100288069.aAug10|LOC100288069.cAug10	2	LOC100288069	1	Constitutive	0	2	0	0	0	0
F101_SI:1	1	713663	713938	F101_SI	713663	714068	LOC100288069:8	1	LOC100288069.aAug10	1	LOC100288069	1	Unique	0	2	0	0	0	0
F101_SI:2	1	713938	714034	F101_SI	713663	714068	LOC100288069:8|LOC100288069:9	2	LOC100288069.aAug10|LOC100288069.cAug10	2	LOC100288069	1	Constitutive	0	2	0	0	0	0
F101_SI:3	1	714034	714068	F101_SI	713663	714068	LOC100288069:8	1	LOC100288069.aAug10	1	LOC100288069	1	Unique	0	2	0	0	0	0
F102_SI:1	1	714189	714390	F102_SI	714189	714472	tisamo:1	1	tisamo.eAug10|tisamo.fAug10	2	tisamo	1	Common	0	5	0	0	0	0
F102_SI:2	1	714390	714435	F102_SI	714189	714472	tisamo:1|tisamo:2	2	tisamo.eAug10|tisamo.fAug10|tisamo.gAug10	3	tisamo	1	Common	0	5	0	1	0	0
F102_SI:3	1	714435	714472	F102_SI	714189	714472	tisamo:1|tisamo:2|tisamo:3	3	tisamo.eAug10|tisamo.fAug10|tisamo.gAug10|tisamo.bAug10	4	tisamo	1	Common	0	5	0	0	1	0
S103_SI:1	1	715654	716215	S103_SI	715654	716215	smerrabu:1	1	smerrabu.aAug10-unspliced	1	smerrabu	1	Unique	0	1	0	0	0	0
S104_SI:1	1	717316	717584	S104_SI	717316	717584	tisamo:4	1	tisamo.eAug10	1	tisamo	1	Unique	0	5	0	0	0	0
S105_SI:1	1	718621	719643	S105_SI	718621	719643	smerrabu:2	1	smerrabu.aAug10-unspliced	1	smerrabu	1	Unique	0	1	0	0	0	0
S106_SI:1	1	719749	720130	S106_SI	719749	720130	tisamo:5	1	tisamo.gAug10	1	tisamo	1	Unique	0	5	0	0	0	0
S107_SI:1	1	720980	721178	S107_SI	720980	721178	LOC100287934:1	1	LOC100287934.aAug10-unspliced	1	LOC100287934	1	Unique	0	1	0	0	0	0
S108_SI:1	1	721320	723059	S108_SI	721320	723059	LOC100287934:2	1	LOC100287934.aAug10-unspliced	1	LOC100287934	1	Unique	0	1	0	0	0	0
S109_SI:1	1	730625	731102	S109_SI	730625	731102	vymeybo:1	1	vymeybo.aAug10-unspliced	1	vymeybo	1	Unique	0	1	0	0	0	0
S110_SI:1	1	736258	736543	S110_SI	736258	736543	keefobu:1	1	keefobu.aAug10	1	keefobu	1	Unique	0	1	0	0	0	0
F111_SI:1	1	739298	739330	F111_SI	739298	739602	tisamo:6	1	tisamo.bAug10	1	tisamo	1	Unique	0	5	0	0	0	0
F111_SI:2	1	739330	739562	F111_SI	739298	739602	tisamo:6|tisamo:7	2	tisamo.bAug10|tisamo.fAug10	2	tisamo	1	Common	0	5	0	0	0	0
F111_SI:3	1	739562	739602	F111_SI	739298	739602	tisamo:6	1	tisamo.bAug10	1	tisamo	1	Unique	0	5	0	0	0	0
F112_SI:1	1	740155	740311	F112_SI	740155	740346	tisamo:8	1	tisamo.bAug10	1	tisamo	1	Unique	0	5	0	0	0	0
F112_SI:2	1	740311	740346	F112_SI	740155	740346	tisamo:8|tisamo:9	2	tisamo.bAug10|tisamo.aAug10	2	tisamo	1	Common	0	5	0	0	0	0
S113_SI:1	1	741178	741271	S113_SI	741178	741271	keefobu:2	1	keefobu.aAug10	1	keefobu	1	Unique	0	1	1	1	1	1
F114_SI:1	1	742596	742703	F114_SI	742596	742845	tisamo:10|tisamo:11	2	tisamo.aAug10|tisamo.bAug10	2	tisamo	1	Common	0	5	0	0	0	0
F114_SI:2	1	742703	742845	F114_SI	742596	742845	tisamo:11	1	tisamo.bAug10	1	tisamo	1	Unique	0	5	0	0	0	0
S115_SI:1	1	743953	744003	S115_SI	743953	744003	keefobu:3	1	keefobu.aAug10	1	keefobu	1	Unique	0	1	1	1	0	0
S116_SI:1	1	745001	745440	S116_SI	745001	745440	tisamo:12	1	tisamo.aAug10	1	tisamo	1	Unique	0	5	0	0	0	0
F117_SI:1	1	745446	745488	F117_SI	745446	745911	keefobu:4	1	keefobu.aAug10	1	keefobu	1	Unique	0	1	1	1	1	1
F117_SI:2	1	745488	745550	F117_SI	745446	745911	keefobu:4|NCRNA00115:1	2	keefobu.aAug10|NCRNA00115.cAug10	2	keefobu|NCRNA00115	2	Common	1	3	1	1	1	1
F117_SI:3	1	745550	745911	F117_SI	745446	745911	keefobu:4	1	keefobu.aAug10	1	keefobu	1	Unique	0	1	0	0	0	0
S118_SI:1	1	746250	747338	S118_SI	746250	747338	swoypoy:1	1	swoypoy.aAug10-unspliced	1	swoypoy	1	Unique	0	1	0	0	0	0
S119_SI:1	1	747430	747762	S119_SI	747430	747762	swoypoy:2	1	swoypoy.aAug10-unspliced	1	swoypoy	1	Unique	0	1	0	0	0	0
F120_SI:1	1	752751	752752	F120_SI	752751	753582	tuyoro:1	1	tuyoro.aAug10	1	tuyoro	1	Unique	0	1	0	1	1	1
F120_SI:2	1	752752	753578	F120_SI	752751	753582	tuyoro:1|NCRNA00115:2	2	tuyoro.aAug10|NCRNA00115.cAug10	2	tuyoro|NCRNA00115	2	Common	1	3	0	1	1	1
F120_SI:3	1	753578	753582	F120_SI	752751	753582	tuyoro:1	1	tuyoro.aAug10	1	tuyoro	1	Unique	0	1	0	0	0	0
S121_SI:1	1	754102	755217	S121_SI	754102	755217	tuyoro:2	1	tuyoro.aAug10	1	tuyoro	1	Unique	0	1	0	0	0	0
F122_SI:1	1	761585	762215	F122_SI	761585	762911	NCRNA00115:3	1	NCRNA00115.aAug10-unspliced	1	NCRNA00115	1	Unique	0	2	0	0	0	0
F122_SI:2	1	762215	762303	F122_SI	761585	762911	NCRNA00115:3|LOC643837:1	2	NCRNA00115.aAug10-unspliced|LOC643837.vbAug10	2	NCRNA00115|LOC643837	2	Common	1	26	0	0	0	0
F122_SI:3	1	762303	762863	F122_SI	761585	762911	NCRNA00115:3	1	NCRNA00115.aAug10-unspliced	1	NCRNA00115	1	Unique	0	2	0	0	0	0
F122_SI:4	1	762863	762904	F122_SI	761585	762911	NCRNA00115:3|NCRNA00115:4	2	NCRNA00115.aAug10-unspliced|NCRNA00115.cAug10	2	NCRNA00115	1	Constitutive	0	2	0	0	0	0
F122_SI:5	1	762904	762911	F122_SI	761585	762911	NCRNA00115:4	1	NCRNA00115.cAug10	1	NCRNA00115	1	Unique	0	2	0	0	0	0
F123_SI:1	1	762964	763018	F123_SI	762964	763155	LOC643837:2	1	LOC643837.gAug10	1	LOC643837	1	Unique	0	24	0	0	0	0
F123_SI:2	1	763018	763026	F123_SI	762964	763155	LOC643837:2|LOC643837:3	2	LOC643837.gAug10|LOC643837.qAug10	2	LOC643837	1	Common	0	24	0	0	0	0
F123_SI:3	1	763026	763039	F123_SI	762964	763155	LOC643837:2|LOC643837:3|LOC643837:4	3	LOC643837.gAug10|LOC643837.qAug10|LOC643837.nAug10	3	LOC643837	1	Common	0	24	0	0	0	0
F123_SI:4	1	763039	763041	F123_SI	762964	763155	LOC643837:2|LOC643837:3|LOC643837:4|LOC643837:5	4	LOC643837.gAug10|LOC643837.qAug10|LOC643837.nAug10|LOC643837.oAug10|LOC643837.uAug10	5	LOC643837	1	Common	0	24	0	0	0	0
F123_SI:5	1	763041	763050	F123_SI	762964	763155	LOC643837:2|LOC643837:3|LOC643837:4|LOC643837:5|LOC643837:6	5	LOC643837.gAug10|LOC643837.qAug10|LOC643837.nAug10|LOC643837.oAug10|LOC643837.uAug10|LOC643837.lAug10	6	LOC643837	1	Common	0	24	0	0	0	0
F123_SI:6	1	763050	763056	F123_SI	762964	763155	LOC643837:2|LOC643837:3|LOC643837:4|LOC643837:5|LOC643837:6|LOC643837:7	6	LOC643837.gAug10|LOC643837.qAug10|LOC643837.nAug10|LOC643837.oAug10|LOC643837.uAug10|LOC643837.lAug10|LOC643837.vcAug10	7	LOC643837	1	Common	0	24	0	1	1	0
F123_SI:7	1	763056	763068	F123_SI	762964	763155	LOC643837:2|LOC643837:3|LOC643837:4|LOC643837:5|LOC643837:6|LOC643837:7|LOC643837:8	7	LOC643837.gAug10|LOC643837.qAug10|LOC643837.nAug10|LOC643837.oAug10|LOC643837.uAug10|LOC643837.lAug10|LOC643837.vcAug10|LOC643837.jAug10|LOC643837.pAug10	9	LOC643837	1	Common	0	24	1	1	1	1
F123_SI:8	1	763068	763076	F123_SI	762964	763155	LOC643837:2|LOC643837:3|LOC643837:4|LOC643837:5|LOC643837:6|LOC643837:7|LOC643837:8|LOC643837:9	8	LOC643837.gAug10|LOC643837.qAug10|LOC643837.nAug10|LOC643837.oAug10|LOC643837.uAug10|LOC643837.lAug10|LOC643837.vcAug10|LOC643837.jAug10|LOC643837.pAug10|LOC643837.mAug10	10	LOC643837	1	Common	0	24	1	1	1	1
F123_SI:9	1	763076	763088	F123_SI	762964	763155	LOC643837:2|LOC643837:3|LOC643837:4|LOC643837:5|LOC643837:6|LOC643837:7|LOC643837:8|LOC643837:9|LOC643837:10	9	LOC643837.gAug10|LOC643837.qAug10|LOC643837.nAug10|LOC643837.oAug10|LOC643837.uAug10|LOC643837.lAug10|LOC643837.vcAug10|LOC643837.jAug10|LOC643837.pAug10|LOC643837.mAug10|LOC643837.dAug10	11	LOC643837	1	Common	0	24	1	1	1	1
F123_SI:10	1	763088	763095	F123_SI	762964	763155	LOC643837:2|LOC643837:3|LOC643837:4|LOC643837:5|LOC643837:6|LOC643837:7|LOC643837:8|LOC643837:9|LOC643837:10|LOC643837:11	10	LOC643837.gAug10|LOC643837.qAug10|LOC643837.nAug10|LOC643837.oAug10|LOC643837.uAug10|LOC643837.lAug10|LOC643837.vcAug10|LOC643837.jAug10|LOC643837.pAug10|LOC643837.mAug10|LOC643837.dAug10|LOC643837.cAug10	12	LOC643837	1	Common	0	24	1	1	1	1
F123_SI:11	1	763095	763155	F123_SI	762964	763155	LOC643837:2|LOC643837:3|LOC643837:4|LOC643837:5|LOC643837:6|LOC643837:7|LOC643837:8|LOC643837:9|LOC643837:10|LOC643837:11|LOC643837:12	11	LOC643837.gAug10|LOC643837.qAug10|LOC643837.nAug10|LOC643837.oAug10|LOC643837.uAug10|LOC643837.lAug10|LOC643837.vcAug10|LOC643837.jAug10|LOC643837.pAug10|LOC643837.mAug10|LOC643837.dAug10|LOC643837.cAug10|LOC643837.eAug10	13	LOC643837	1	Common	0	24	1	1	1	1
F124_SI:1	1	763178	763190	F124_SI	763178	763233	LOC643837:13|LOC643837:14	2	LOC643837.sAug10|LOC643837.rAug10	2	LOC643837	1	Common	0	24	0	0	0	0
F124_SI:2	1	763190	763229	F124_SI	763178	763233	LOC643837:13|LOC643837:14|LOC643837:15	3	LOC643837.sAug10|LOC643837.rAug10|LOC643837.vaAug10	3	LOC643837	1	Common	0	24	0	0	0	0
F124_SI:3	1	763229	763233	F124_SI	763178	763233	LOC643837:14	1	LOC643837.rAug10	1	LOC643837	1	Unique	0	24	0	0	0	0
S125_SI:1	1	763294	763567	S125_SI	763294	763567	LOC643837:16	1	LOC643837.tAug10	1	LOC643837	1	Unique	0	24	0	0	0	0
S126_SI:1	1	764382	764484	S126_SI	764382	764484	LOC643837:17	1	LOC643837.cAug10|LOC643837.dAug10|LOC643837.eAug10|LOC643837.gAug10|LOC643837.lAug10|LOC643837.mAug10|LOC643837.nAug10|LOC643837.oAug10|LOC643837.pAug10|LOC643837.qAug10|LOC643837.rAug10|LOC643837.sAug10|LOC643837.tAug10|LOC643837.uAug10|LOC643837.vaAug10|LOC643837.vbAug10|LOC643837.vcAug10	17	LOC643837	1	Common	0	24	1	1	1	1
S127_SI:1	1	766984	767057	S127_SI	766984	767057	LOC643837:18	1	LOC643837.hAug10	1	LOC643837	1	Unique	0	24	0	0	0	0
S128_SI:1	1	767820	768186	S128_SI	767820	768186	sneyrabu:1	1	sneyrabu.aAug10-unspliced	1	sneyrabu	1	Unique	0	1	0	0	0	0
F129_SI:1	1	774283	774818	F129_SI	774283	775654	reymeybo:1	1	reymeybo.aAug10-unspliced	1	reymeybo	1	Unique	0	2	0	0	0	0
F129_SI:2	1	774818	774866	F129_SI	774283	775654	reymeybo:1|reymeybo:2	2	reymeybo.aAug10-unspliced|reymeybo.bAug10	2	reymeybo	1	Constitutive	0	2	0	0	0	0
F129_SI:3	1	774866	774908	F129_SI	774283	775654	reymeybo:1	1	reymeybo.aAug10-unspliced	1	reymeybo	1	Unique	0	2	0	0	0	0
F129_SI:4	1	774908	775497	F129_SI	774283	775654	reymeybo:1|reymeybo:3	2	reymeybo.aAug10-unspliced|reymeybo.bAug10	2	reymeybo	1	Constitutive	0	2	0	0	0	0
F129_SI:5	1	775497	775654	F129_SI	774283	775654	reymeybo:1	1	reymeybo.aAug10-unspliced	1	reymeybo	1	Unique	0	2	0	0	0	0
F130_SI:1	1	776579	776753	F130_SI	776579	778984	LOC643837:19|LOC643837:20|LOC643837:21	3	LOC643837.vcAug10|LOC643837.oAug10|LOC643837.hAug10	3	LOC643837	1	Common	0	24	1	1	1	1
F130_SI:2	1	776753	777118	F130_SI	776579	778984	LOC643837:20|LOC643837:21	2	LOC643837.oAug10|LOC643837.hAug10	2	LOC643837	1	Common	0	24	1	1	1	1
F130_SI:3	1	777118	778984	F130_SI	776579	778984	LOC643837:21	1	LOC643837.hAug10	1	LOC643837	1	Unique	0	24	1	1	1	1
S131_SI:1	1	783033	783186	S131_SI	783033	783186	LOC643837:22	1	LOC643837.cAug10|LOC643837.lAug10|LOC643837.mAug10|LOC643837.nAug10|LOC643837.pAug10|LOC643837.rAug10|LOC643837.vaAug10	7	LOC643837	1	Common	0	24	1	1	1	1
S132_SI:1	1	784863	784982	S132_SI	784863	784982	LOC643837:23	1	LOC643837.lAug10|LOC643837.pAug10|LOC643837.rAug10	3	LOC643837	1	Common	0	24	1	1	1	1
F133_SI:1	1	785157	785557	F133_SI	785157	788146	LOC643837:24	1	LOC643837.fAug10	1	LOC643837	1	Unique	0	24	0	0	0	0
F133_SI:2	1	785557	785732	F133_SI	785157	788146	LOC643837:24|LOC643837:25	2	LOC643837.fAug10|LOC643837.pAug10	2	LOC643837	1	Common	0	24	0	0	0	0
F133_SI:3	1	785732	786727	F133_SI	785157	788146	LOC643837:24	1	LOC643837.fAug10	1	LOC643837	1	Unique	0	24	0	0	0	0
F133_SI:4	1	786727	787216	F133_SI	785157	788146	LOC643837:24|LOC643837:26	2	LOC643837.fAug10|LOC643837.kAug10	2	LOC643837	1	Common	0	24	0	0	0	0
F133_SI:5	1	787216	787306	F133_SI	785157	788146	LOC643837:26	1	LOC643837.kAug10	1	LOC643837	1	Unique	0	24	0	0	0	0
F133_SI:6	1	787306	787378	F133_SI	785157	788146	LOC643837:26|LOC643837:27|LOC643837:28|LOC643837:29|LOC643837:30|LOC643837:31|LOC643837:32|LOC643837:33|LOC643837:34	9	LOC643837.kAug10|LOC643837.vcAug10|LOC643837.rAug10|LOC643837.tAug10|LOC643837.fAug10|LOC643837.gAug10|LOC643837.lAug10|LOC643837.mAug10|LOC643837.nAug10|LOC643837.qAug10|LOC643837.sAug10|LOC643837.vaAug10|LOC643837.vbAug10|LOC643837.cAug10|LOC643837.uAug10|LOC643837.dAug10|LOC643837.jAug10	17	LOC643837	1	Common	0	24	1	1	1	1
F133_SI:7	1	787378	787438	F133_SI	785157	788146	LOC643837:26|LOC643837:28|LOC643837:29|LOC643837:30|LOC643837:31|LOC643837:32|LOC643837:33|LOC643837:34	8	LOC643837.kAug10|LOC643837.rAug10|LOC643837.tAug10|LOC643837.fAug10|LOC643837.gAug10|LOC643837.lAug10|LOC643837.mAug10|LOC643837.nAug10|LOC643837.qAug10|LOC643837.sAug10|LOC643837.vaAug10|LOC643837.vbAug10|LOC643837.cAug10|LOC643837.uAug10|LOC643837.dAug10|LOC643837.jAug10	16	LOC643837	1	Common	0	24	1	1	1	1
F133_SI:8	1	787438	787486	F133_SI	785157	788146	LOC643837:26|LOC643837:29|LOC643837:30|LOC643837:31|LOC643837:32|LOC643837:33|LOC643837:34	7	LOC643837.kAug10|LOC643837.tAug10|LOC643837.fAug10|LOC643837.gAug10|LOC643837.lAug10|LOC643837.mAug10|LOC643837.nAug10|LOC643837.qAug10|LOC643837.sAug10|LOC643837.vaAug10|LOC643837.vbAug10|LOC643837.cAug10|LOC643837.uAug10|LOC643837.dAug10|LOC643837.jAug10	15	LOC643837	1	Common	0	24	1	1	1	1
F133_SI:9	1	787486	787490	F133_SI	785157	788146	LOC643837:26|LOC643837:30|LOC643837:31|LOC643837:32|LOC643837:33|LOC643837:34	6	LOC643837.kAug10|LOC643837.fAug10|LOC643837.gAug10|LOC643837.lAug10|LOC643837.mAug10|LOC643837.nAug10|LOC643837.qAug10|LOC643837.sAug10|LOC643837.vaAug10|LOC643837.vbAug10|LOC643837.cAug10|LOC643837.uAug10|LOC643837.dAug10|LOC643837.jAug10	14	LOC643837	1	Common	0	24	1	1	1	1
F133_SI:10	1	787490	787554	F133_SI	785157	788146	LOC643837:31|LOC643837:32|LOC643837:33|LOC643837:34	4	LOC643837.cAug10|LOC643837.uAug10|LOC643837.dAug10|LOC643837.jAug10	4	LOC643837	1	Common	0	24	0	0	0	0
F133_SI:11	1	787554	787613	F133_SI	785157	788146	LOC643837:32|LOC643837:33|LOC643837:34	3	LOC643837.uAug10|LOC643837.dAug10|LOC643837.jAug10	3	LOC643837	1	Common	0	24	0	0	0	0
F133_SI:12	1	787613	787843	F133_SI	785157	788146	LOC643837:33|LOC643837:34	2	LOC643837.dAug10|LOC643837.jAug10	2	LOC643837	1	Common	0	24	0	0	0	0
F133_SI:13	1	787843	788050	F133_SI	785157	788146	LOC643837:34	1	LOC643837.jAug10	1	LOC643837	1	Unique	0	24	0	0	0	0
F133_SI:14	1	788050	788073	F133_SI	785157	788146	LOC643837:34|LOC643837:35|LOC643837:36|LOC643837:37	4	LOC643837.jAug10|LOC643837.uAug10|LOC643837.vaAug10|LOC643837.eAug10|LOC643837.gAug10|LOC643837.kAug10|LOC643837.lAug10|LOC643837.mAug10|LOC643837.nAug10|LOC643837.sAug10|LOC643837.vbAug10	11	LOC643837	1	Common	0	24	1	1	1	1
F133_SI:15	1	788073	788114	F133_SI	785157	788146	LOC643837:34|LOC643837:36|LOC643837:37	3	LOC643837.jAug10|LOC643837.vaAug10|LOC643837.eAug10|LOC643837.gAug10|LOC643837.kAug10|LOC643837.lAug10|LOC643837.mAug10|LOC643837.nAug10|LOC643837.sAug10|LOC643837.vbAug10	10	LOC643837	1	Common	0	24	1	1	1	1
F133_SI:16	1	788114	788146	F133_SI	785157	788146	LOC643837:34|LOC643837:37	2	LOC643837.jAug10|LOC643837.eAug10|LOC643837.gAug10|LOC643837.kAug10|LOC643837.lAug10|LOC643837.mAug10|LOC643837.nAug10|LOC643837.sAug10|LOC643837.vbAug10	9	LOC643837	1	Common	0	24	1	1	1	1
F134_SI:1	1	788770	788839	F134_SI	788770	794826	LOC643837:38|LOC643837:39|LOC643837:40|LOC643837:41|LOC643837:42|LOC643837:43|LOC643837:44|LOC643837:45|LOC643837:46	9	LOC643837.vbAug10|LOC643837.sAug10|LOC643837.nAug10|LOC643837.qAug10|LOC643837.eAug10|LOC643837.mAug10|LOC643837.kAug10|LOC643837.fAug10|LOC643837.jAug10|LOC643837.lAug10|LOC643837.gAug10	11	LOC643837	1	Common	0	24	1	1	1	1
F134_SI:2	1	788839	788895	F134_SI	788770	794826	LOC643837:39|LOC643837:40|LOC643837:41|LOC643837:42|LOC643837:43|LOC643837:44|LOC643837:45|LOC643837:46	8	LOC643837.sAug10|LOC643837.nAug10|LOC643837.qAug10|LOC643837.eAug10|LOC643837.mAug10|LOC643837.kAug10|LOC643837.fAug10|LOC643837.jAug10|LOC643837.lAug10|LOC643837.gAug10	10	LOC643837	1	Common	0	24	1	1	1	1
F134_SI:3	1	788895	788902	F134_SI	788770	794826	LOC643837:40|LOC643837:41|LOC643837:42|LOC643837:43|LOC643837:44|LOC643837:45|LOC643837:46	7	LOC643837.nAug10|LOC643837.qAug10|LOC643837.eAug10|LOC643837.mAug10|LOC643837.kAug10|LOC643837.fAug10|LOC643837.jAug10|LOC643837.lAug10|LOC643837.gAug10	9	LOC643837	1	Common	0	24	1	1	1	1
F134_SI:4	1	788902	788934	F134_SI	788770	794826	LOC643837:41|LOC643837:42|LOC643837:43|LOC643837:44|LOC643837:45|LOC643837:46	6	LOC643837.qAug10|LOC643837.eAug10|LOC643837.mAug10|LOC643837.kAug10|LOC643837.fAug10|LOC643837.jAug10|LOC643837.lAug10|LOC643837.gAug10	8	LOC643837	1	Common	0	24	1	1	1	1
F134_SI:5	1	788934	788956	F134_SI	788770	794826	LOC643837:42|LOC643837:43|LOC643837:44|LOC643837:45|LOC643837:46	5	LOC643837.eAug10|LOC643837.mAug10|LOC643837.kAug10|LOC643837.fAug10|LOC643837.jAug10|LOC643837.lAug10|LOC643837.gAug10	7	LOC643837	1	Common	0	24	1	1	1	1
F134_SI:6	1	788956	788997	F134_SI	788770	794826	LOC643837:42|LOC643837:43|LOC643837:44|LOC643837:45|LOC643837:46|LOC643837:47	6	LOC643837.eAug10|LOC643837.mAug10|LOC643837.kAug10|LOC643837.fAug10|LOC643837.jAug10|LOC643837.lAug10|LOC643837.gAug10|LOC643837.nAug10	8	LOC643837	1	Common	0	24	1	1	1	1
F134_SI:7	1	788997	789740	F134_SI	788770	794826	LOC643837:43|LOC643837:44|LOC643837:45|LOC643837:46|LOC643837:47	5	LOC643837.mAug10|LOC643837.kAug10|LOC643837.fAug10|LOC643837.jAug10|LOC643837.lAug10|LOC643837.gAug10|LOC643837.nAug10	7	LOC643837	1	Common	0	24	1	1	1	1
F134_SI:8	1	789740	789751	F134_SI	788770	794826	LOC643837:44|LOC643837:45|LOC643837:46	3	LOC643837.kAug10|LOC643837.fAug10|LOC643837.jAug10|LOC643837.lAug10|LOC643837.gAug10	5	LOC643837	1	Common	0	24	1	1	1	1
F134_SI:9	1	789751	789752	F134_SI	788770	794826	LOC643837:45|LOC643837:46	2	LOC643837.fAug10|LOC643837.jAug10|LOC643837.lAug10|LOC643837.gAug10	4	LOC643837	1	Common	0	24	1	1	1	1
F134_SI:10	1	789752	789767	F134_SI	788770	794826	LOC643837:45|LOC643837:46|LOC643837:48	3	LOC643837.fAug10|LOC643837.jAug10|LOC643837.lAug10|LOC643837.gAug10|LOC643837.bAug10-unspliced	5	LOC643837	1	Common	0	24	1	1	1	1
F134_SI:11	1	789767	790461	F134_SI	788770	794826	LOC643837:46|LOC643837:48	2	LOC643837.gAug10|LOC643837.bAug10-unspliced	2	LOC643837	1	Common	0	24	1	1	1	1
F134_SI:12	1	790461	790519	F134_SI	788770	794826	LOC643837:46	1	LOC643837.gAug10	1	LOC643837	1	Unique	0	24	1	1	1	1
F134_SI:13	1	790519	790745	F134_SI	788770	794826	LOC643837:46|LOC643837:49	2	LOC643837.gAug10|LOC643837.aAug10-unspliced	2	LOC643837	1	Common	0	24	1	1	1	1
F134_SI:14	1	790745	790834	F134_SI	788770	794826	LOC643837:49	1	LOC643837.aAug10-unspliced	1	LOC643837	1	Unique	0	24	1	1	1	1
F134_SI:15	1	790834	791392	F134_SI	788770	794826	LOC643837:49|LOC643837:50	2	LOC643837.aAug10-unspliced|LOC643837.bAug10-unspliced	2	LOC643837	1	Common	0	24	1	1	1	1
F134_SI:16	1	791392	792526	F134_SI	788770	794826	LOC643837:50	1	LOC643837.bAug10-unspliced	1	LOC643837	1	Unique	0	24	1	1	1	1
F134_SI:17	1	792526	794824	F134_SI	788770	794826	LOC643837:50|LOC643837:51	2	LOC643837.bAug10-unspliced|LOC643837.iAug10-unspliced	2	LOC643837	1	Common	0	24	0	0	0	0
F134_SI:18	1	794824	794826	F134_SI	788770	794826	LOC643837:51	1	LOC643837.iAug10-unspliced	1	LOC643837	1	Unique	0	24	0	0	0	0
F135_SI:1	1	803451	803456	F135_SI	803451	804055	FAM41C:1	1	FAM41C.cAug10	1	FAM41C	1	Unique	0	5	0	0	0	0
F135_SI:2	1	803456	803619	F135_SI	803451	804055	FAM41C:1|FAM41C:2	2	FAM41C.cAug10|FAM41C.aAug10	2	FAM41C	1	Common	0	5	0	0	0	0
F135_SI:3	1	803619	803625	F135_SI	803451	804055	FAM41C:1|FAM41C:2|FAM41C:3|FAM41C:4	4	FAM41C.cAug10|FAM41C.aAug10|FAM41C.bAug10|FAM41C.eAug10	4	FAM41C	1	Common	0	5	0	0	0	0
F135_SI:4	1	803625	803910	F135_SI	803451	804055	FAM41C:1|FAM41C:2|FAM41C:3|FAM41C:4|FAM41C:5	5	FAM41C.cAug10|FAM41C.aAug10|FAM41C.bAug10|FAM41C.eAug10|FAM41C.dAug10	5	FAM41C	1	Constitutive	0	5	0	0	0	0
F135_SI:5	1	803910	803913	F135_SI	803451	804055	FAM41C:1|FAM41C:2|FAM41C:4	3	FAM41C.cAug10|FAM41C.aAug10|FAM41C.eAug10	3	FAM41C	1	Common	0	5	0	0	0	0
F135_SI:6	1	803913	804002	F135_SI	803451	804055	FAM41C:1|FAM41C:2	2	FAM41C.cAug10|FAM41C.aAug10	2	FAM41C	1	Common	0	5	0	0	0	0
F135_SI:7	1	804002	804006	F135_SI	803451	804055	FAM41C:1|FAM41C:2|FAM41C:6	3	FAM41C.cAug10|FAM41C.aAug10|FAM41C.eAug10	3	FAM41C	1	Common	0	5	0	0	0	0
F135_SI:8	1	804006	804024	F135_SI	803451	804055	FAM41C:1|FAM41C:2|FAM41C:6|FAM41C:7	4	FAM41C.cAug10|FAM41C.aAug10|FAM41C.eAug10|FAM41C.bAug10|FAM41C.dAug10	5	FAM41C	1	Constitutive	0	5	0	0	0	0
F135_SI:9	1	804024	804055	F135_SI	803451	804055	FAM41C:1|FAM41C:2|FAM41C:7	3	FAM41C.cAug10|FAM41C.aAug10|FAM41C.bAug10|FAM41C.dAug10	4	FAM41C	1	Common	0	5	0	0	0	0
S136_SI:1	1	804907	804955	S136_SI	804907	804955	FAM41C:8	1	FAM41C.bAug10	1	FAM41C	1	Unique	0	5	0	0	0	0
S137_SI:1	1	805465	805581	S137_SI	805465	805581	FAM41C:9	1	FAM41C.bAug10	1	FAM41C	1	Unique	0	5	0	0	0	0
F138_SI:1	1	809491	810419	F138_SI	809491	810535	FAM41C:10	1	FAM41C.aAug10	1	FAM41C	1	Unique	0	5	0	0	0	0
F138_SI:2	1	810419	810535	F138_SI	809491	810535	FAM41C:10|FAM41C:11	2	FAM41C.aAug10|FAM41C.cAug10|FAM41C.dAug10	3	FAM41C	1	Common	0	5	0	0	0	0
F139_SI:1	1	812125	812182	F139_SI	812125	812284	FAM41C:12|FAM41C:13	2	FAM41C.cAug10|FAM41C.aAug10	2	FAM41C	1	Common	0	5	0	0	0	0
F139_SI:2	1	812182	812284	F139_SI	812125	812284	FAM41C:13	1	FAM41C.aAug10	1	FAM41C	1	Unique	0	5	0	0	0	0
S140_SI:1	1	840214	840337	S140_SI	840214	840337	zoyplaw:1	1	zoyplaw.aAug10	1	zoyplaw	1	Unique	0	1	0	0	0	0
S141_SI:1	1	846815	846853	S141_SI	846815	846853	mera:1	1	mera.aAug10	1	mera	1	Unique	0	2	0	0	0	0
F142_SI:1	1	847324	849550	F142_SI	847324	850735	mera:2	1	mera.aAug10	1	mera	1	Unique	0	2	0	0	0	0
F142_SI:2	1	849550	849824	F142_SI	847324	850735	mera:2|mera:3	2	mera.aAug10|mera.cAug10	2	mera	1	Constitutive	0	2	0	0	0	0
F142_SI:3	1	849824	850182	F142_SI	847324	850735	mera:2	1	mera.aAug10	1	mera	1	Unique	0	2	0	0	0	0
F142_SI:4	1	850182	850351	F142_SI	847324	850735	mera:2|mera:4	2	mera.aAug10|mera.cAug10	2	mera	1	Constitutive	0	2	0	0	0	0
F142_SI:5	1	850351	850735	F142_SI	847324	850735	mera:2	1	mera.aAug10	1	mera	1	Unique	0	2	0	0	0	0
S143_SI:1	1	851129	851356	S143_SI	851129	851356	zoyplaw:2	1	zoyplaw.aAug10	1	zoyplaw	1	Unique	0	1	0	0	0	0
F144_SI:1	1	852245	852749	F144_SI	852245	856491	FLJ39609:1	1	FLJ39609.aAug10-unspliced	1	FLJ39609	1	Unique	0	5	0	0	0	0
F144_SI:2	1	852749	852866	F144_SI	852245	856491	FLJ39609:1|FLJ39609:2	2	FLJ39609.aAug10-unspliced|FLJ39609.eAug10	2	FLJ39609	1	Common	0	5	0	0	0	0
F144_SI:3	1	852866	852952	F144_SI	852245	856491	FLJ39609:1	1	FLJ39609.aAug10-unspliced	1	FLJ39609	1	Unique	0	5	0	0	0	0
F144_SI:4	1	852952	852954	F144_SI	852245	856491	FLJ39609:1|FLJ39609:3	2	FLJ39609.aAug10-unspliced|FLJ39609.cAug10|FLJ39609.dAug10	3	FLJ39609	1	Common	0	5	0	0	0	0
F144_SI:5	1	852954	853100	F144_SI	852245	856491	FLJ39609:1|FLJ39609:3|FLJ39609:4	3	FLJ39609.aAug10-unspliced|FLJ39609.cAug10|FLJ39609.dAug10|FLJ39609.bAug10	4	FLJ39609	1	Common	0	5	0	0	0	0
F144_SI:6	1	853100	853401	F144_SI	852245	856491	FLJ39609:1	1	FLJ39609.aAug10-unspliced	1	FLJ39609	1	Unique	0	5	0	0	0	0
F144_SI:7	1	853401	853490	F144_SI	852245	856491	FLJ39609:1|FLJ39609:5|FLJ39609:6|FLJ39609:7|FLJ39609:8	5	FLJ39609.aAug10-unspliced|FLJ39609.bAug10|FLJ39609.dAug10|FLJ39609.cAug10|FLJ39609.eAug10	5	FLJ39609	1	Constitutive	0	5	0	0	0	0
F144_SI:8	1	853490	853495	F144_SI	852245	856491	FLJ39609:1|FLJ39609:6|FLJ39609:7|FLJ39609:8	4	FLJ39609.aAug10-unspliced|FLJ39609.dAug10|FLJ39609.cAug10|FLJ39609.eAug10	4	FLJ39609	1	Common	0	5	0	0	0	0
F144_SI:9	1	853495	853555	F144_SI	852245	856491	FLJ39609:1|FLJ39609:7|FLJ39609:8	3	FLJ39609.aAug10-unspliced|FLJ39609.cAug10|FLJ39609.eAug10	3	FLJ39609	1	Common	0	5	0	0	0	0
F144_SI:10	1	853555	853914	F144_SI	852245	856491	FLJ39609:1|FLJ39609:8	2	FLJ39609.aAug10-unspliced|FLJ39609.eAug10	2	FLJ39609	1	Common	0	5	0	0	0	0
F144_SI:11	1	853914	854204	F144_SI	852245	856491	FLJ39609:1	1	FLJ39609.aAug10-unspliced	1	FLJ39609	1	Unique	0	5	0	0	0	0
F144_SI:12	1	854204	854295	F144_SI	852245	856491	FLJ39609:1|FLJ39609:9	2	FLJ39609.aAug10-unspliced|FLJ39609.bAug10|FLJ39609.cAug10|FLJ39609.dAug10	4	FLJ39609	1	Common	0	5	0	0	0	0
F144_SI:13	1	854295	854714	F144_SI	852245	856491	FLJ39609:1	1	FLJ39609.aAug10-unspliced	1	FLJ39609	1	Unique	0	5	0	0	0	0
F144_SI:14	1	854714	854817	F144_SI	852245	856491	FLJ39609:1|FLJ39609:10|FLJ39609:11	3	FLJ39609.aAug10-unspliced|FLJ39609.cAug10|FLJ39609.dAug10|FLJ39609.bAug10	4	FLJ39609	1	Common	0	5	0	0	0	0
F144_SI:15	1	854817	855072	F144_SI	852245	856491	FLJ39609:1|FLJ39609:11	2	FLJ39609.aAug10-unspliced|FLJ39609.bAug10	2	FLJ39609	1	Common	0	5	0	0	0	0
F144_SI:16	1	855072	856491	F144_SI	852245	856491	FLJ39609:1	1	FLJ39609.aAug10-unspliced	1	FLJ39609	1	Unique	0	5	0	0	0	0
S145_SI:1	1	859307	859935	S145_SI	859307	859935	plawrarbo:1	1	plawrarbo.aAug10-unspliced	1	plawrarbo	1	Unique	0	1	0	0	0	0
S146_SI:1	1	860241	860328	S146_SI	860241	860328	SAMD11:1	1	SAMD11.aAug10	1	SAMD11	1	Unique	0	8	0	0	0	0
S147_SI:1	1	860485	860569	S147_SI	860485	860569	SAMD11:2	1	SAMD11.gAug10	1	SAMD11	1	Unique	0	8	0	0	0	0
S148_SI:1	1	861111	861180	S148_SI	861111	861180	SAMD11:3	1	SAMD11.bAug10	1	SAMD11	1	Unique	0	8	0	0	0	0
F149_SI:1	1	861301	861393	F149_SI	861301	861683	SAMD11:4|SAMD11:5	2	SAMD11.aAug10|SAMD11.bAug10|SAMD11.gAug10	3	SAMD11	1	Common	0	8	0	0	0	0
F149_SI:2	1	861393	861683	F149_SI	861301	861683	SAMD11:5	1	SAMD11.gAug10	1	SAMD11	1	Unique	0	8	0	0	0	0
S150_SI:1	1	863399	863942	S150_SI	863399	863942	sarmeybo:1	1	sarmeybo.aAug10-unspliced	1	sarmeybo	1	Unique	0	1	0	0	0	0
S151_SI:1	1	864109	864801	S151_SI	864109	864801	turorbu:1	1	turorbu.aAug10-unspliced	1	turorbu	1	Unique	0	1	0	0	0	0
F152_SI:1	1	865534	865691	F152_SI	865534	865716	SAMD11:6	1	SAMD11.aAug10|SAMD11.bAug10	2	SAMD11	1	Common	0	8	0	0	0	0
F152_SI:2	1	865691	865716	F152_SI	865534	865716	SAMD11:6|SAMD11:7	2	SAMD11.aAug10|SAMD11.bAug10|SAMD11.cAug10	3	SAMD11	1	Common	0	8	0	0	0	0
S153_SI:1	1	866418	866469	S153_SI	866418	866469	SAMD11:8	1	SAMD11.aAug10|SAMD11.bAug10|SAMD11.cAug10	3	SAMD11	1	Common	0	8	0	0	0	0
S154_SI:1	1	870324	870333	S154_SI	870324	870333	SAMD11:9	1	SAMD11.eAug10	1	SAMD11	1	Unique	0	8	0	0	0	0
S155_SI:1	1	871151	871276	S155_SI	871151	871276	SAMD11:10	1	SAMD11.aAug10|SAMD11.bAug10|SAMD11.cAug10|SAMD11.eAug10	4	SAMD11	1	Common	0	8	0	0	0	0
S156_SI:1	1	874419	874509	S156_SI	874419	874509	SAMD11:11	1	SAMD11.aAug10|SAMD11.bAug10|SAMD11.cAug10|SAMD11.eAug10	4	SAMD11	1	Common	0	8	0	0	0	0
F157_SI:1	1	874654	874792	F157_SI	874654	874840	SAMD11:12|SAMD11:13	2	SAMD11.cAug10|SAMD11.eAug10|SAMD11.aAug10|SAMD11.bAug10	4	SAMD11	1	Common	0	8	0	0	0	0
F157_SI:2	1	874792	874840	F157_SI	874654	874840	SAMD11:13	1	SAMD11.aAug10|SAMD11.bAug10	2	SAMD11	1	Common	0	8	0	0	0	0
S158_SI:1	1	874878	875578	S158_SI	874878	875578	sarmeybo:2	1	sarmeybo.aAug10-unspliced	1	sarmeybo	1	Unique	0	1	0	0	0	0
S159_SI:1	1	875722	875842	S159_SI	875722	875842	SAMD11:14	1	SAMD11.hAug10	1	SAMD11	1	Unique	0	8	0	0	0	0
F160_SI:1	1	876461	876523	F160_SI	876461	876686	SAMD11:15	1	SAMD11.dAug10	1	SAMD11	1	Unique	0	8	0	0	0	0
F160_SI:2	1	876523	876686	F160_SI	876461	876686	SAMD11:15|SAMD11:16	2	SAMD11.dAug10|SAMD11.aAug10|SAMD11.bAug10|SAMD11.cAug10|SAMD11.eAug10|SAMD11.hAug10	6	SAMD11	1	Common	0	8	0	0	0	0
S161_SI:1	1	876735	877445	S161_SI	876735	877445	snyplar:1	1	snyplar.aAug10-unspliced	1	snyplar	1	Unique	0	1	0	0	0	0
F162_SI:1	1	877482	877515	F162_SI	877482	878757	SAMD11:17	1	SAMD11.fAug10	1	SAMD11	1	Unique	0	8	0	0	0	0
F162_SI:2	1	877515	877553	F162_SI	877482	878757	SAMD11:17|SAMD11:18|SAMD11:19|SAMD11:20	4	SAMD11.fAug10|SAMD11.hAug10|SAMD11.aAug10|SAMD11.bAug10|SAMD11.cAug10|SAMD11.dAug10|SAMD11.eAug10	7	SAMD11	1	Common	0	8	0	0	0	0
F162_SI:3	1	877553	877631	F162_SI	877482	878757	SAMD11:17|SAMD11:19|SAMD11:20	3	SAMD11.fAug10|SAMD11.aAug10|SAMD11.bAug10|SAMD11.cAug10|SAMD11.dAug10|SAMD11.eAug10	6	SAMD11	1	Common	0	8	0	0	0	0
F162_SI:4	1	877631	877789	F162_SI	877482	878757	SAMD11:20	1	SAMD11.eAug10	1	SAMD11	1	Unique	0	8	0	0	0	0
F162_SI:5	1	877789	877868	F162_SI	877482	878757	SAMD11:20|SAMD11:21|SAMD11:22	3	SAMD11.eAug10|SAMD11.aAug10|SAMD11.bAug10|SAMD11.cAug10|SAMD11.dAug10|SAMD11.fAug10	6	SAMD11	1	Common	0	8	0	0	0	0
F162_SI:6	1	877868	877938	F162_SI	877482	878757	SAMD11:22	1	SAMD11.fAug10	1	SAMD11	1	Unique	0	8	0	0	0	0
F162_SI:7	1	877938	878136	F162_SI	877482	878757	SAMD11:22|SAMD11:23|SAMD11:24	3	SAMD11.fAug10|SAMD11.aAug10|SAMD11.bAug10|SAMD11.cAug10|SAMD11.dAug10|SAMD11.eAug10	6	SAMD11	1	Common	0	8	0	0	0	0
F162_SI:8	1	878136	878438	F162_SI	877482	878757	SAMD11:23|SAMD11:24	2	SAMD11.aAug10|SAMD11.bAug10|SAMD11.cAug10|SAMD11.dAug10|SAMD11.eAug10	5	SAMD11	1	Common	0	8	0	0	0	0
F162_SI:9	1	878438	878632	F162_SI	877482	878757	SAMD11:24	1	SAMD11.eAug10	1	SAMD11	1	Unique	0	8	0	0	0	0
F162_SI:10	1	878632	878730	F162_SI	877482	878757	SAMD11:24|SAMD11:25	2	SAMD11.eAug10|SAMD11.aAug10|SAMD11.bAug10|SAMD11.cAug10|SAMD11.dAug10	5	SAMD11	1	Common	0	8	0	0	0	0
F162_SI:11	1	878730	878757	F162_SI	877482	878757	SAMD11:25	1	SAMD11.aAug10|SAMD11.bAug10|SAMD11.cAug10|SAMD11.dAug10	4	SAMD11	1	Common	0	8	0	0	0	0
F163_SI:1	1	878926	879077	F163_SI	878926	880180	mergabu:1	1	mergabu.aAug10-unspliced	1	mergabu	1	Unique	0	1	0	0	0	0
F163_SI:2	1	879077	879188	F163_SI	878926	880180	mergabu:1|SAMD11:26|SAMD11:27	3	mergabu.aAug10-unspliced|SAMD11.bAug10|SAMD11.cAug10|SAMD11.dAug10|SAMD11.aAug10	5	mergabu|SAMD11	2	Common	1	9	0	0	0	0
F163_SI:3	1	879188	879272	F163_SI	878926	880180	mergabu:1|SAMD11:27	2	mergabu.aAug10-unspliced|SAMD11.aAug10	2	mergabu|SAMD11	2	Common	1	9	0	0	0	0
F163_SI:4	1	879272	879287	F163_SI	878926	880180	mergabu:1|SAMD11:27|SAMD11:28	3	mergabu.aAug10-unspliced|SAMD11.aAug10|SAMD11.dAug10	3	mergabu|SAMD11	2	Common	1	9	0	0	0	0
F163_SI:5	1	879287	879340	F163_SI	878926	880180	mergabu:1|SAMD11:27|SAMD11:28|SAMD11:29|SAMD11:30	5	mergabu.aAug10-unspliced|SAMD11.aAug10|SAMD11.dAug10|SAMD11.cAug10|SAMD11.bAug10	5	mergabu|SAMD11	2	Common	1	9	0	0	0	0
F163_SI:6	1	879340	879503	F163_SI	878926	880180	SAMD11:27|SAMD11:28|SAMD11:29|SAMD11:30	4	SAMD11.aAug10|SAMD11.dAug10|SAMD11.cAug10|SAMD11.bAug10	4	SAMD11	1	Common	0	8	0	0	0	0
F163_SI:7	1	879503	879583	F163_SI	878926	880180	SAMD11:27|SAMD11:28|SAMD11:29|SAMD11:30|NOC2L:1	5	SAMD11.aAug10|SAMD11.dAug10|SAMD11.cAug10|SAMD11.bAug10|NOC2L.bAug10	5	SAMD11|NOC2L	2	Common	1	16	0	0	0	0
F163_SI:8	1	879583	879594	F163_SI	878926	880180	SAMD11:27|SAMD11:28|SAMD11:29|SAMD11:30|NOC2L:1|NOC2L:2	6	SAMD11.aAug10|SAMD11.dAug10|SAMD11.cAug10|SAMD11.bAug10|NOC2L.bAug10|NOC2L.cAug10|NOC2L.fAug10	7	SAMD11|NOC2L	2	Common	1	16	0	0	0	0
F163_SI:9	1	879594	879952	F163_SI	878926	880180	SAMD11:27|SAMD11:28|SAMD11:29|SAMD11:30|NOC2L:1|NOC2L:2|NOC2L:3	7	SAMD11.aAug10|SAMD11.dAug10|SAMD11.cAug10|SAMD11.bAug10|NOC2L.bAug10|NOC2L.cAug10|NOC2L.fAug10|NOC2L.aAug10	8	SAMD11|NOC2L	2	Common	1	16	1	1	1	1
F163_SI:10	1	879952	879954	F163_SI	878926	880180	SAMD11:27|SAMD11:29|SAMD11:30|NOC2L:1|NOC2L:2|NOC2L:3	6	SAMD11.aAug10|SAMD11.cAug10|SAMD11.bAug10|NOC2L.bAug10|NOC2L.cAug10|NOC2L.fAug10|NOC2L.aAug10	7	SAMD11|NOC2L	2	Common	1	16	1	1	1	1
F163_SI:11	1	879954	879961	F163_SI	878926	880180	SAMD11:27|SAMD11:30|NOC2L:1|NOC2L:2|NOC2L:3	5	SAMD11.aAug10|SAMD11.bAug10|NOC2L.bAug10|NOC2L.cAug10|NOC2L.fAug10|NOC2L.aAug10	6	SAMD11|NOC2L	2	Common	1	16	1	1	1	1
F163_SI:12	1	879961	879971	F163_SI	878926	880180	SAMD11:27|NOC2L:1|NOC2L:2|NOC2L:3	4	SAMD11.aAug10|NOC2L.bAug10|NOC2L.cAug10|NOC2L.fAug10|NOC2L.aAug10	5	SAMD11|NOC2L	2	Common	1	16	1	1	1	1
F163_SI:13	1	879971	880100	F163_SI	878926	880180	SAMD11:27|NOC2L:1|NOC2L:2|NOC2L:3|NOC2L:4	5	SAMD11.aAug10|NOC2L.bAug10|NOC2L.cAug10|NOC2L.fAug10|NOC2L.aAug10|NOC2L.eAug10	6	SAMD11|NOC2L	2	Common	1	16	1	1	1	1
F163_SI:14	1	880100	880180	F163_SI	878926	880180	NOC2L:1|NOC2L:2|NOC2L:3|NOC2L:4	4	NOC2L.bAug10|NOC2L.cAug10|NOC2L.fAug10|NOC2L.aAug10|NOC2L.eAug10	5	NOC2L	1	Common	0	8	1	1	1	1
F164_SI:1	1	880421	880436	F164_SI	880421	880526	NOC2L:5	1	NOC2L.aAug10|NOC2L.cAug10|NOC2L.fAug10	3	NOC2L	1	Common	0	8	1	1	1	1
F164_SI:2	1	880436	880526	F164_SI	880421	880526	NOC2L:5|NOC2L:6	2	NOC2L.aAug10|NOC2L.cAug10|NOC2L.fAug10|NOC2L.bAug10|NOC2L.eAug10	5	NOC2L	1	Common	0	8	1	1	1	1
F165_SI:1	1	880538	880897	F165_SI	880538	882726	NOC2L:7	1	NOC2L.hAug10-unspliced	1	NOC2L	1	Unique	0	8	0	0	0	0
F165_SI:2	1	880897	881033	F165_SI	880538	882726	NOC2L:7|NOC2L:8	2	NOC2L.hAug10-unspliced|NOC2L.aAug10|NOC2L.bAug10|NOC2L.cAug10|NOC2L.eAug10|NOC2L.fAug10	6	NOC2L	1	Common	0	8	1	1	1	1
F165_SI:3	1	881033	881453	F165_SI	880538	882726	NOC2L:7	1	NOC2L.hAug10-unspliced	1	NOC2L	1	Unique	0	8	0	0	0	0
F165_SI:4	1	881453	881552	F165_SI	880538	882726	NOC2L:7|NOC2L:9	2	NOC2L.hAug10-unspliced|NOC2L.gAug10	2	NOC2L	1	Common	0	8	0	0	0	0
F165_SI:5	1	881552	881666	F165_SI	880538	882726	NOC2L:7|NOC2L:9|NOC2L:10	3	NOC2L.hAug10-unspliced|NOC2L.gAug10|NOC2L.aAug10|NOC2L.bAug10|NOC2L.cAug10|NOC2L.eAug10|NOC2L.fAug10	7	NOC2L	1	Common	0	8	1	1	1	1
F165_SI:6	1	881666	881781	F165_SI	880538	882726	NOC2L:7	1	NOC2L.hAug10-unspliced	1	NOC2L	1	Unique	0	8	0	0	0	0
F165_SI:7	1	881781	881877	F165_SI	880538	882726	NOC2L:7|NOC2L:11|NOC2L:12|NOC2L:13|NOC2L:14	5	NOC2L.hAug10-unspliced|NOC2L.eAug10|NOC2L.aAug10|NOC2L.bAug10|NOC2L.cAug10|NOC2L.gAug10|NOC2L.fAug10	7	NOC2L	1	Common	0	8	1	1	1	1
F165_SI:8	1	881877	881925	F165_SI	880538	882726	NOC2L:7|NOC2L:12|NOC2L:13|NOC2L:14	4	NOC2L.hAug10-unspliced|NOC2L.aAug10|NOC2L.bAug10|NOC2L.cAug10|NOC2L.gAug10|NOC2L.fAug10	6	NOC2L	1	Common	0	8	1	1	1	1
F165_SI:9	1	881925	881968	F165_SI	880538	882726	NOC2L:7|NOC2L:13|NOC2L:14	3	NOC2L.hAug10-unspliced|NOC2L.gAug10|NOC2L.fAug10	3	NOC2L	1	Common	0	8	0	0	0	0
F165_SI:10	1	881968	882149	F165_SI	880538	882726	NOC2L:13|NOC2L:14	2	NOC2L.gAug10|NOC2L.fAug10	2	NOC2L	1	Common	0	8	0	0	0	0
F165_SI:11	1	882149	882726	F165_SI	880538	882726	NOC2L:14	1	NOC2L.fAug10	1	NOC2L	1	Unique	0	8	0	0	0	0
S166_SI:1	1	883510	883612	S166_SI	883510	883612	NOC2L:15	1	NOC2L.aAug10|NOC2L.bAug10|NOC2L.cAug10|NOC2L.eAug10	4	NOC2L	1	Common	0	8	1	1	1	1
F167_SI:1	1	883869	883934	F167_SI	883869	883983	NOC2L:16|NOC2L:17	2	NOC2L.eAug10|NOC2L.aAug10|NOC2L.bAug10|NOC2L.cAug10	4	NOC2L	1	Common	0	8	1	1	1	1
F167_SI:2	1	883934	883983	F167_SI	883869	883983	NOC2L:17	1	NOC2L.aAug10|NOC2L.bAug10|NOC2L.cAug10	3	NOC2L	1	Common	0	8	1	1	1	1
S168_SI:1	1	886506	886618	S168_SI	886506	886618	NOC2L:18	1	NOC2L.aAug10|NOC2L.bAug10|NOC2L.cAug10	3	NOC2L	1	Common	0	8	1	1	1	1
S169_SI:1	1	887379	887519	S169_SI	887379	887519	NOC2L:19	1	NOC2L.aAug10|NOC2L.bAug10|NOC2L.cAug10	3	NOC2L	1	Common	0	8	1	1	1	1
S170_SI:1	1	887791	887980	S170_SI	887791	887980	NOC2L:20	1	NOC2L.aAug10|NOC2L.bAug10|NOC2L.cAug10	3	NOC2L	1	Common	0	8	1	1	1	1
S171_SI:1	1	888554	888668	S171_SI	888554	888668	NOC2L:21	1	NOC2L.aAug10|NOC2L.bAug10|NOC2L.cAug10	3	NOC2L	1	Common	0	8	1	1	1	1
S172_SI:1	1	889161	889272	S172_SI	889161	889272	NOC2L:22	1	NOC2L.aAug10|NOC2L.bAug10|NOC2L.cAug10	3	NOC2L	1	Common	0	8	1	1	1	1
F173_SI:1	1	889383	889462	F173_SI	889383	889903	NOC2L:23|NOC2L:24	2	NOC2L.aAug10|NOC2L.bAug10|NOC2L.cAug10	3	NOC2L	1	Common	0	8	1	1	1	1
F173_SI:2	1	889462	889805	F173_SI	889383	889903	NOC2L:24	1	NOC2L.cAug10	1	NOC2L	1	Unique	0	8	0	0	0	0
F173_SI:3	1	889805	889903	F173_SI	889383	889903	NOC2L:24|NOC2L:25	2	NOC2L.cAug10|NOC2L.dAug10	2	NOC2L	1	Common	0	8	0	1	1	1
F174_SI:1	1	890049	890433	F174_SI	890049	890821	teerorbu:1	1	teerorbu.aAug10-unspliced	1	teerorbu	1	Unique	0	2	0	0	0	0
F174_SI:2	1	890433	890508	F174_SI	890049	890821	teerorbu:1|teerorbu:2	2	teerorbu.aAug10-unspliced|teerorbu.bAug10	2	teerorbu	1	Constitutive	0	2	0	0	0	0
F174_SI:3	1	890508	890575	F174_SI	890049	890821	teerorbu:1	1	teerorbu.aAug10-unspliced	1	teerorbu	1	Unique	0	2	0	0	0	0
F174_SI:4	1	890575	890711	F174_SI	890049	890821	teerorbu:1|teerorbu:3	2	teerorbu.aAug10-unspliced|teerorbu.bAug10	2	teerorbu	1	Constitutive	0	2	0	0	0	0
F174_SI:5	1	890711	890821	F174_SI	890049	890821	teerorbu:3	1	teerorbu.bAug10	1	teerorbu	1	Unique	0	2	0	0	0	0
S175_SI:1	1	891302	891393	S175_SI	891302	891393	NOC2L:26	1	NOC2L.aAug10|NOC2L.bAug10|NOC2L.cAug10|NOC2L.dAug10	4	NOC2L	1	Common	0	8	1	1	1	1
S176_SI:1	1	891474	891595	S176_SI	891474	891595	NOC2L:27	1	NOC2L.aAug10|NOC2L.bAug10|NOC2L.cAug10|NOC2L.dAug10	4	NOC2L	1	Common	0	8	1	1	1	1
S177_SI:1	1	892273	892405	S177_SI	892273	892405	NOC2L:28	1	NOC2L.aAug10|NOC2L.bAug10|NOC2L.cAug10|NOC2L.dAug10	4	NOC2L	1	Common	0	8	1	1	1	1
F178_SI:1	1	892478	892653	F178_SI	892478	894461	NOC2L:29|NOC2L:30	2	NOC2L.aAug10|NOC2L.bAug10|NOC2L.dAug10|NOC2L.cAug10	4	NOC2L	1	Common	0	8	1	1	1	1
F178_SI:2	1	892653	894308	F178_SI	892478	894461	NOC2L:30	1	NOC2L.cAug10	1	NOC2L	1	Unique	0	8	0	0	0	0
F178_SI:3	1	894308	894461	F178_SI	892478	894461	NOC2L:30|NOC2L:31	2	NOC2L.cAug10|NOC2L.aAug10|NOC2L.bAug10|NOC2L.dAug10	4	NOC2L	1	Common	0	8	1	1	1	1
F179_SI:1	1	894594	894635	F179_SI	894594	894689	NOC2L:32|NOC2L:33|NOC2L:34|NOC2L:35	4	NOC2L.cAug10|NOC2L.aAug10|NOC2L.bAug10|NOC2L.dAug10	4	NOC2L	1	Common	0	8	1	1	1	1
F179_SI:2	1	894635	894646	F179_SI	894594	894689	NOC2L:33|NOC2L:34|NOC2L:35	3	NOC2L.aAug10|NOC2L.bAug10|NOC2L.dAug10	3	NOC2L	1	Common	0	8	0	1	1	1
F179_SI:3	1	894646	894678	F179_SI	894594	894689	NOC2L:34|NOC2L:35	2	NOC2L.bAug10|NOC2L.dAug10	2	NOC2L	1	Common	0	8	0	0	0	0
F179_SI:4	1	894678	894689	F179_SI	894594	894689	NOC2L:35	1	NOC2L.dAug10	1	NOC2L	1	Unique	0	8	0	0	0	0
F180_SI:1	1	895964	895966	F180_SI	895964	896625	KLHL17:1	1	KLHL17.fAug10-unspliced	1	KLHL17	1	Unique	0	8	0	0	0	0
F180_SI:2	1	895966	895988	F180_SI	895964	896625	KLHL17:1|KLHL17:2	2	KLHL17.fAug10-unspliced|KLHL17.aAug10	2	KLHL17	1	Common	0	8	0	0	0	0
F180_SI:3	1	895988	896180	F180_SI	895964	896625	KLHL17:1|KLHL17:2|KLHL17:3	3	KLHL17.fAug10-unspliced|KLHL17.aAug10|KLHL17.bAug10	3	KLHL17	1	Common	0	8	0	0	0	0
F180_SI:4	1	896180	896625	F180_SI	895964	896625	KLHL17:1	1	KLHL17.fAug10-unspliced	1	KLHL17	1	Unique	0	8	0	0	0	0
F181_SI:1	1	896672	896696	F181_SI	896672	897851	KLHL17:4	1	KLHL17.aAug10|KLHL17.bAug10	2	KLHL17	1	Common	0	8	0	0	0	0
F181_SI:2	1	896696	896817	F181_SI	896672	897851	KLHL17:4|KLHL17:5	2	KLHL17.aAug10|KLHL17.bAug10|KLHL17.gAug10-unspliced	3	KLHL17	1	Common	0	8	0	0	0	0
F181_SI:3	1	896817	896932	F181_SI	896672	897851	KLHL17:4|KLHL17:5|KLHL17:6	3	KLHL17.aAug10|KLHL17.bAug10|KLHL17.gAug10-unspliced|KLHL17.dAug10	4	KLHL17	1	Common	0	8	1	1	1	1
F181_SI:4	1	896932	897008	F181_SI	896672	897851	KLHL17:5|KLHL17:6	2	KLHL17.gAug10-unspliced|KLHL17.dAug10	2	KLHL17	1	Common	0	8	0	0	0	0
F181_SI:5	1	897008	897109	F181_SI	896672	897851	KLHL17:5|KLHL17:6|KLHL17:7|KLHL17:8	4	KLHL17.gAug10-unspliced|KLHL17.dAug10|KLHL17.bAug10|KLHL17.aAug10	4	KLHL17	1	Common	0	8	1	1	1	1
F181_SI:6	1	897109	897130	F181_SI	896672	897851	KLHL17:5|KLHL17:6|KLHL17:8	3	KLHL17.gAug10-unspliced|KLHL17.dAug10|KLHL17.aAug10	3	KLHL17	1	Common	0	8	0	1	0	1
F181_SI:7	1	897130	897205	F181_SI	896672	897851	KLHL17:5	1	KLHL17.gAug10-unspliced	1	KLHL17	1	Unique	0	8	0	0	0	0
F181_SI:8	1	897205	897312	F181_SI	896672	897851	KLHL17:5|KLHL17:9|KLHL17:10	3	KLHL17.gAug10-unspliced|KLHL17.aAug10|KLHL17.bAug10|KLHL17.dAug10	4	KLHL17	1	Common	0	8	1	1	1	1
F181_SI:9	1	897312	897427	F181_SI	896672	897851	KLHL17:9|KLHL17:10	2	KLHL17.aAug10|KLHL17.bAug10|KLHL17.dAug10	3	KLHL17	1	Common	0	8	1	1	1	1
F181_SI:10	1	897427	897595	F181_SI	896672	897851	KLHL17:10	1	KLHL17.dAug10	1	KLHL17	1	Unique	0	8	0	0	0	0
F181_SI:11	1	897595	897734	F181_SI	896672	897851	KLHL17:10|KLHL17:11	2	KLHL17.dAug10|KLHL17.eAug10	2	KLHL17	1	Common	0	8	0	0	0	0
F181_SI:12	1	897734	897768	F181_SI	896672	897851	KLHL17:10|KLHL17:11|KLHL17:12	3	KLHL17.dAug10|KLHL17.eAug10|KLHL17.aAug10|KLHL17.bAug10	4	KLHL17	1	Common	0	8	1	1	1	1
F181_SI:13	1	897768	897787	F181_SI	896672	897851	KLHL17:10|KLHL17:11|KLHL17:12|KLHL17:13	4	KLHL17.dAug10|KLHL17.eAug10|KLHL17.aAug10|KLHL17.bAug10|KLHL17.hAug10	5	KLHL17	1	Common	0	8	1	1	1	1
F181_SI:14	1	897787	897851	F181_SI	896672	897851	KLHL17:10|KLHL17:11|KLHL17:12|KLHL17:13|KLHL17:14	5	KLHL17.dAug10|KLHL17.eAug10|KLHL17.aAug10|KLHL17.bAug10|KLHL17.hAug10|KLHL17.cAug10	6	KLHL17	1	Common	0	8	1	1	1	1
F182_SI:1	1	897995	898083	F182_SI	897995	899388	KLHL17:15	1	KLHL17.bAug10	1	KLHL17	1	Unique	0	8	0	0	0	0
F182_SI:2	1	898083	898297	F182_SI	897995	899388	KLHL17:15|KLHL17:16|KLHL17:17	3	KLHL17.bAug10|KLHL17.aAug10|KLHL17.cAug10|KLHL17.dAug10|KLHL17.eAug10|KLHL17.hAug10	6	KLHL17	1	Common	0	8	1	1	1	1
F182_SI:3	1	898297	898411	F182_SI	897995	899388	KLHL17:17	1	KLHL17.hAug10	1	KLHL17	1	Unique	0	8	0	0	0	0
F182_SI:4	1	898411	898488	F182_SI	897995	899388	KLHL17:17|KLHL17:18|KLHL17:19	3	KLHL17.hAug10|KLHL17.dAug10|KLHL17.bAug10|KLHL17.cAug10	4	KLHL17	1	Common	0	8	0	0	0	0
F182_SI:5	1	898488	898566	F182_SI	897995	899388	KLHL17:17|KLHL17:18|KLHL17:19|KLHL17:20|KLHL17:21	5	KLHL17.hAug10|KLHL17.dAug10|KLHL17.bAug10|KLHL17.cAug10|KLHL17.eAug10|KLHL17.aAug10	6	KLHL17	1	Common	0	8	1	1	1	1
F182_SI:6	1	898566	898631	F182_SI	897995	899388	KLHL17:18|KLHL17:19|KLHL17:20|KLHL17:21	4	KLHL17.dAug10|KLHL17.bAug10|KLHL17.cAug10|KLHL17.eAug10|KLHL17.aAug10	5	KLHL17	1	Common	0	8	0	1	1	1
F182_SI:7	1	898631	898633	F182_SI	897995	899388	KLHL17:18|KLHL17:19|KLHL17:21	3	KLHL17.dAug10|KLHL17.bAug10|KLHL17.cAug10|KLHL17.aAug10	4	KLHL17	1	Common	0	8	0	0	0	0
F182_SI:8	1	898633	898716	F182_SI	897995	899388	KLHL17:19	1	KLHL17.bAug10|KLHL17.cAug10	2	KLHL17	1	Common	0	8	0	0	0	0
F182_SI:9	1	898716	898884	F182_SI	897995	899388	KLHL17:19|KLHL17:22	2	KLHL17.bAug10|KLHL17.cAug10|KLHL17.aAug10|KLHL17.dAug10	4	KLHL17	1	Common	0	8	1	1	1	1
F182_SI:10	1	898884	899299	F182_SI	897995	899388	KLHL17:19	1	KLHL17.bAug10|KLHL17.cAug10	2	KLHL17	1	Common	0	8	0	0	0	0
F182_SI:11	1	899299	899388	F182_SI	897995	899388	KLHL17:19|KLHL17:23	2	KLHL17.bAug10|KLHL17.cAug10|KLHL17.aAug10|KLHL17.dAug10	4	KLHL17	1	Common	0	8	1	1	1	1
F183_SI:1	1	899486	899547	F183_SI	899486	899560	KLHL17:24|KLHL17:25	2	KLHL17.dAug10|KLHL17.aAug10|KLHL17.bAug10|KLHL17.cAug10	4	KLHL17	1	Common	0	8	1	1	1	1
F183_SI:2	1	899547	899560	F183_SI	899486	899560	KLHL17:25	1	KLHL17.aAug10|KLHL17.bAug10|KLHL17.cAug10	3	KLHL17	1	Common	0	8	0	1	0	0
S184_SI:1	1	899728	899910	S184_SI	899728	899910	KLHL17:26	1	KLHL17.aAug10|KLHL17.bAug10|KLHL17.cAug10|KLHL17.dAug10	4	KLHL17	1	Common	0	8	1	1	1	1
F185_SI:1	1	900342	900703	F185_SI	900342	902282	KLHL17:27|KLHL17:28|KLHL17:29	3	KLHL17.bAug10|KLHL17.dAug10|KLHL17.aAug10|KLHL17.cAug10	4	KLHL17	1	Common	0	8	1	1	1	1
F185_SI:2	1	900703	901094	F185_SI	900342	902282	KLHL17:27|KLHL17:28|KLHL17:29|smoyplar:1	4	KLHL17.bAug10|KLHL17.dAug10|KLHL17.aAug10|KLHL17.cAug10|smoyplar.aAug10-unspliced	5	KLHL17|smoyplar	2	Common	1	9	1	1	1	1
F185_SI:3	1	901094	901098	F185_SI	900342	902282	KLHL17:28|KLHL17:29|smoyplar:1	3	KLHL17.aAug10|KLHL17.cAug10|smoyplar.aAug10-unspliced	3	KLHL17|smoyplar	2	Common	1	9	0	1	1	1
F185_SI:4	1	901098	901099	F185_SI	900342	902282	KLHL17:29|smoyplar:1	2	KLHL17.cAug10|smoyplar.aAug10-unspliced	2	KLHL17|smoyplar	2	Common	1	9	0	0	0	0
F185_SI:5	1	901099	901876	F185_SI	900342	902282	smoyplar:1	1	smoyplar.aAug10-unspliced	1	smoyplar	1	Unique	0	1	1	1	1	1
F185_SI:6	1	901876	901881	F185_SI	900342	902282	smoyplar:1|PLEKHN1:1	2	smoyplar.aAug10-unspliced|PLEKHN1.bAug10|PLEKHN1.cAug10	3	smoyplar|PLEKHN1	2	Common	1	7	0	1	0	0
F185_SI:7	1	901881	901994	F185_SI	900342	902282	smoyplar:1|PLEKHN1:1|PLEKHN1:2	3	smoyplar.aAug10-unspliced|PLEKHN1.bAug10|PLEKHN1.cAug10|PLEKHN1.aAug10	4	smoyplar|PLEKHN1	2	Common	1	7	1	1	1	1
F185_SI:8	1	901994	902083	F185_SI	900342	902282	smoyplar:1	1	smoyplar.aAug10-unspliced	1	smoyplar	1	Unique	0	1	0	0	0	0
F185_SI:9	1	902083	902183	F185_SI	900342	902282	smoyplar:1|PLEKHN1:3	2	smoyplar.aAug10-unspliced|PLEKHN1.aAug10|PLEKHN1.bAug10|PLEKHN1.cAug10	4	smoyplar|PLEKHN1	2	Common	1	7	1	1	1	1
F185_SI:10	1	902183	902282	F185_SI	900342	902282	smoyplar:1	1	smoyplar.aAug10-unspliced	1	smoyplar	1	Unique	0	1	1	1	1	1
S186_SI:1	1	905656	905803	S186_SI	905656	905803	PLEKHN1:4	1	PLEKHN1.aAug10|PLEKHN1.bAug10|PLEKHN1.cAug10	3	PLEKHN1	1	Common	0	6	0	0	0	0
S187_SI:1	1	905900	905981	S187_SI	905900	905981	PLEKHN1:5	1	PLEKHN1.aAug10|PLEKHN1.bAug10|PLEKHN1.cAug10	3	PLEKHN1	1	Common	0	6	0	0	0	0
F188_SI:1	1	906065	906138	F188_SI	906065	906386	PLEKHN1:6|PLEKHN1:7	2	PLEKHN1.bAug10|PLEKHN1.cAug10|PLEKHN1.aAug10	3	PLEKHN1	1	Common	0	6	0	0	0	0
F188_SI:2	1	906138	906258	F188_SI	906065	906386	PLEKHN1:7	1	PLEKHN1.aAug10	1	PLEKHN1	1	Unique	0	6	0	0	0	0
F188_SI:3	1	906258	906386	F188_SI	906065	906386	PLEKHN1:7|PLEKHN1:8	2	PLEKHN1.aAug10|PLEKHN1.bAug10|PLEKHN1.cAug10|PLEKHN1.eAug10	4	PLEKHN1	1	Common	0	6	0	0	0	0
F189_SI:1	1	906456	906492	F189_SI	906456	906609	PLEKHN1:9	1	PLEKHN1.aAug10|PLEKHN1.cAug10|PLEKHN1.eAug10	3	PLEKHN1	1	Common	0	6	0	0	0	0
F189_SI:2	1	906492	906511	F189_SI	906456	906609	PLEKHN1:9|PLEKHN1:10	2	PLEKHN1.aAug10|PLEKHN1.cAug10|PLEKHN1.eAug10|PLEKHN1.bAug10	4	PLEKHN1	1	Common	0	6	0	0	0	0
F189_SI:3	1	906511	906588	F189_SI	906456	906609	PLEKHN1:9|PLEKHN1:10|C1orf170:1	3	PLEKHN1.aAug10|PLEKHN1.cAug10|PLEKHN1.eAug10|PLEKHN1.bAug10|C1orf170.dAug10	5	PLEKHN1|C1orf170	2	Common	1	10	0	0	0	0
F189_SI:4	1	906588	906609	F189_SI	906456	906609	C1orf170:1	1	C1orf170.dAug10	1	C1orf170	1	Unique	0	4	0	0	0	0
F190_SI:1	1	906703	906784	F190_SI	906703	906903	PLEKHN1:11|PLEKHN1:12	2	PLEKHN1.aAug10|PLEKHN1.bAug10|PLEKHN1.cAug10|PLEKHN1.eAug10	4	PLEKHN1	1	Common	0	6	0	0	0	0
F190_SI:2	1	906784	906903	F190_SI	906703	906903	PLEKHN1:12	1	PLEKHN1.eAug10	1	PLEKHN1	1	Unique	0	6	0	0	0	0
S191_SI:1	1	907454	907530	S191_SI	907454	907530	PLEKHN1:13	1	PLEKHN1.aAug10|PLEKHN1.bAug10|PLEKHN1.cAug10	3	PLEKHN1	1	Common	0	6	0	0	0	0
S192_SI:1	1	907667	907804	S192_SI	907667	907804	PLEKHN1:14	1	PLEKHN1.aAug10|PLEKHN1.bAug10|PLEKHN1.cAug10	3	PLEKHN1	1	Common	0	6	0	0	0	0
F193_SI:1	1	908240	908311	F193_SI	908240	908390	PLEKHN1:15	1	PLEKHN1.aAug10|PLEKHN1.bAug10|PLEKHN1.cAug10	3	PLEKHN1	1	Common	0	6	0	0	0	0
F193_SI:2	1	908311	908390	F193_SI	908240	908390	PLEKHN1:15|PLEKHN1:16	2	PLEKHN1.aAug10|PLEKHN1.bAug10|PLEKHN1.cAug10|PLEKHN1.fAug10	4	PLEKHN1	1	Common	0	6	0	0	0	0
S194_SI:1	1	908565	908706	S194_SI	908565	908706	PLEKHN1:17	1	PLEKHN1.aAug10|PLEKHN1.bAug10|PLEKHN1.fAug10	3	PLEKHN1	1	Common	0	6	0	0	0	0
F195_SI:1	1	908879	908951	F195_SI	908879	909020	PLEKHN1:18	1	PLEKHN1.aAug10|PLEKHN1.bAug10|PLEKHN1.cAug10	3	PLEKHN1	1	Common	0	6	0	0	0	0
F195_SI:2	1	908951	909020	F195_SI	908879	909020	PLEKHN1:18|PLEKHN1:19	2	PLEKHN1.aAug10|PLEKHN1.bAug10|PLEKHN1.cAug10|PLEKHN1.dAug10	4	PLEKHN1	1	Common	0	6	0	0	0	0
F196_SI:1	1	909212	909340	F196_SI	909212	909431	PLEKHN1:20|PLEKHN1:21	2	PLEKHN1.fAug10|PLEKHN1.aAug10|PLEKHN1.bAug10|PLEKHN1.cAug10|PLEKHN1.dAug10	5	PLEKHN1	1	Common	0	6	0	0	0	0
F196_SI:2	1	909340	909431	F196_SI	909212	909431	PLEKHN1:21	1	PLEKHN1.aAug10|PLEKHN1.bAug10|PLEKHN1.cAug10|PLEKHN1.dAug10	4	PLEKHN1	1	Common	0	6	0	0	0	0
S197_SI:1	1	909695	909744	S197_SI	909695	909744	PLEKHN1:22	1	PLEKHN1.aAug10|PLEKHN1.bAug10|PLEKHN1.cAug10|PLEKHN1.dAug10	4	PLEKHN1	1	Common	0	6	0	0	0	0
F198_SI:1	1	909821	909968	F198_SI	909821	910488	PLEKHN1:23|PLEKHN1:24|PLEKHN1:25	3	PLEKHN1.dAug10|PLEKHN1.aAug10|PLEKHN1.bAug10|PLEKHN1.cAug10	4	PLEKHN1	1	Common	0	6	0	0	0	0
F198_SI:2	1	909968	910388	F198_SI	909821	910488	PLEKHN1:24|PLEKHN1:25	2	PLEKHN1.aAug10|PLEKHN1.bAug10|PLEKHN1.cAug10	3	PLEKHN1	1	Common	0	6	0	0	0	0
F198_SI:3	1	910388	910488	F198_SI	909821	910488	PLEKHN1:25	1	PLEKHN1.bAug10|PLEKHN1.cAug10	2	PLEKHN1	1	Common	0	6	0	0	0	0
F199_SI:1	1	910577	910584	F199_SI	910577	911649	C1orf170:2	1	C1orf170.aAug10	1	C1orf170	1	Unique	0	4	0	0	0	0
F199_SI:2	1	910584	911091	F199_SI	910577	911649	C1orf170:2|C1orf170:3	2	C1orf170.aAug10|C1orf170.cAug10	2	C1orf170	1	Common	0	4	0	0	0	0
F199_SI:3	1	911091	911244	F199_SI	910577	911649	C1orf170:2|C1orf170:3|PLEKHN1:26	3	C1orf170.aAug10|C1orf170.cAug10|PLEKHN1.dAug10	3	C1orf170|PLEKHN1	2	Common	1	10	0	0	0	0
F199_SI:4	1	911244	911335	F199_SI	910577	911649	C1orf170:2|C1orf170:3	2	C1orf170.aAug10|C1orf170.cAug10	2	C1orf170	1	Common	0	4	0	0	0	0
F199_SI:5	1	911335	911649	F199_SI	910577	911649	C1orf170:2|C1orf170:3|C1orf170:4	3	C1orf170.aAug10|C1orf170.cAug10|C1orf170.dAug10	3	C1orf170	1	Common	0	4	0	0	0	0
F200_SI:1	1	911878	911979	F200_SI	911878	912022	C1orf170:5|C1orf170:6|C1orf170:7	3	C1orf170.dAug10|C1orf170.aAug10|C1orf170.cAug10	3	C1orf170	1	Common	0	4	0	0	0	0
F200_SI:2	1	911979	912004	F200_SI	911878	912022	C1orf170:6|C1orf170:7	2	C1orf170.aAug10|C1orf170.cAug10	2	C1orf170	1	Common	0	4	0	0	0	0
F200_SI:3	1	912004	912022	F200_SI	911878	912022	C1orf170:7	1	C1orf170.cAug10	1	C1orf170	1	Unique	0	4	0	0	0	0
F201_SI:1	1	914260	915509	F201_SI	914260	916082	C1orf170:8	1	C1orf170.aAug10	1	C1orf170	1	Unique	0	4	0	0	0	0
F201_SI:2	1	915509	916037	F201_SI	914260	916082	C1orf170:8|C1orf170:9	2	C1orf170.aAug10|C1orf170.bAug10-unspliced	2	C1orf170	1	Common	0	4	0	0	0	0
F201_SI:3	1	916037	916082	F201_SI	914260	916082	C1orf170:9	1	C1orf170.bAug10-unspliced	1	C1orf170	1	Unique	0	4	0	0	0	0
S202_SI:1	1	916516	916553	S202_SI	916516	916553	C1orf170:10	1	C1orf170.aAug10	1	C1orf170	1	Unique	0	4	0	0	0	0
S203_SI:1	1	917444	917472	S203_SI	917444	917472	C1orf170:11	1	C1orf170.aAug10	1	C1orf170	1	Unique	0	4	0	0	0	0
S204_SI:1	1	931396	932197	S204_SI	931396	932197	skorarbo:1	1	skorarbo.aAug10-unspliced	1	skorarbo	1	Unique	0	1	0	0	0	0
S205_SI:1	1	932398	933431	S205_SI	932398	933431	seemeybo:1	1	seemeybo.aAug10-unspliced	1	seemeybo	1	Unique	0	1	0	0	0	0
F206_SI:1	1	934339	934342	F206_SI	934339	934812	HES4:1	1	HES4.cAug10	1	HES4	1	Unique	0	6	0	0	0	0
F206_SI:2	1	934342	934344	F206_SI	934339	934812	HES4:1|HES4:2	2	HES4.cAug10|HES4.dAug10	2	HES4	1	Common	0	6	0	0	0	0
F206_SI:3	1	934344	934350	F206_SI	934339	934812	HES4:1|HES4:2|HES4:3	3	HES4.cAug10|HES4.dAug10|HES4.aAug10|HES4.bAug10|HES4.fAug10	5	HES4	1	Common	0	6	0	0	0	0
F206_SI:4	1	934350	934812	F206_SI	934339	934812	HES4:1|HES4:2|HES4:3|HES4:4	4	HES4.cAug10|HES4.dAug10|HES4.aAug10|HES4.bAug10|HES4.fAug10|HES4.eAug10	6	HES4	1	Constitutive	0	6	1	1	0	0
F207_SI:1	1	934905	934912	F207_SI	934905	936407	HES4:5|HES4:6	2	HES4.aAug10|HES4.bAug10|HES4.cAug10|HES4.dAug10	4	HES4	1	Common	0	6	1	1	0	0
F207_SI:2	1	934912	934993	F207_SI	934905	936407	HES4:5|HES4:6|HES4:7|HES4:8	4	HES4.aAug10|HES4.bAug10|HES4.cAug10|HES4.dAug10|HES4.fAug10|HES4.eAug10	6	HES4	1	Constitutive	0	6	1	1	1	1
F207_SI:3	1	934993	935071	F207_SI	934905	936407	HES4:6|HES4:8	2	HES4.dAug10|HES4.eAug10	2	HES4	1	Common	0	6	0	0	0	0
F207_SI:4	1	935071	935167	F207_SI	934905	936407	HES4:6|HES4:8|HES4:9|HES4:10	4	HES4.dAug10|HES4.eAug10|HES4.cAug10|HES4.fAug10|HES4.aAug10	5	HES4	1	Common	0	6	1	1	0	0
F207_SI:5	1	935167	935221	F207_SI	934905	936407	HES4:6|HES4:8|HES4:10	3	HES4.dAug10|HES4.eAug10|HES4.aAug10	3	HES4	1	Common	0	6	0	0	0	0
F207_SI:6	1	935221	935245	F207_SI	934905	936407	HES4:6|HES4:10	2	HES4.dAug10|HES4.aAug10	2	HES4	1	Common	0	6	0	0	0	0
F207_SI:7	1	935245	935478	F207_SI	934905	936407	HES4:6|HES4:10|HES4:11|HES4:12|HES4:13	5	HES4.dAug10|HES4.aAug10|HES4.fAug10|HES4.cAug10|HES4.bAug10	5	HES4	1	Common	0	6	1	1	0	0
F207_SI:8	1	935478	935552	F207_SI	934905	936407	HES4:6|HES4:10|HES4:12|HES4:13	4	HES4.dAug10|HES4.aAug10|HES4.cAug10|HES4.bAug10	4	HES4	1	Common	0	6	0	0	0	0
F207_SI:9	1	935552	935553	F207_SI	934905	936407	HES4:6|HES4:10|HES4:13	3	HES4.dAug10|HES4.aAug10|HES4.bAug10	3	HES4	1	Common	0	6	0	0	0	0
F207_SI:10	1	935553	935580	F207_SI	934905	936407	HES4:6|HES4:13	2	HES4.dAug10|HES4.bAug10	2	HES4	1	Common	0	6	0	0	0	0
F207_SI:11	1	935580	936407	F207_SI	934905	936407	HES4:6	1	HES4.dAug10	1	HES4	1	Unique	0	6	0	0	0	0
F208_SI:1	1	936517	936524	F208_SI	936517	936661	ISG15:1	1	ISG15.cAug10	1	ISG15	1	Unique	0	3	0	0	0	0
F208_SI:2	1	936524	936643	F208_SI	936517	936661	ISG15:1|ISG15:2	2	ISG15.cAug10|ISG15.bAug10	2	ISG15	1	Common	0	3	0	0	0	0
F208_SI:3	1	936643	936661	F208_SI	936517	936661	ISG15:1	1	ISG15.cAug10	1	ISG15	1	Unique	0	3	0	0	0	0
S209_SI:1	1	943573	943659	S209_SI	943573	943659	ISG15:3	1	ISG15.bAug10|ISG15.cAug10	2	ISG15	1	Common	0	3	0	0	0	0
S210_SI:1	1	945099	945702	S210_SI	945099	945702	toyrorbu:1	1	toyrorbu.aAug10-unspliced	1	toyrorbu	1	Unique	0	1	0	0	0	0
S211_SI:1	1	947376	947570	S211_SI	947376	947570	jeyby:1	1	jeyby.aAug10	1	jeyby	1	Unique	0	1	0	0	0	0
S212_SI:1	1	948296	948573	S212_SI	948296	948573	jeyby:2	1	jeyby.aAug10	1	jeyby	1	Unique	0	1	0	0	0	0
S213_SI:1	1	948845	948956	S213_SI	948845	948956	ISG15:4	1	ISG15.aAug10	1	ISG15	1	Unique	0	3	1	1	1	1
F214_SI:1	1	949363	949815	F214_SI	949363	949926	ISG15:5|ISG15:6|ISG15:7	3	ISG15.bAug10|ISG15.cAug10|ISG15.aAug10	3	ISG15	1	Constitutive	0	3	1	1	1	1
F214_SI:2	1	949815	949921	F214_SI	949363	949926	ISG15:6|ISG15:7	2	ISG15.cAug10|ISG15.aAug10	2	ISG15	1	Common	0	3	1	1	1	1
F214_SI:3	1	949921	949926	F214_SI	949363	949926	ISG15:7	1	ISG15.aAug10	1	ISG15	1	Unique	0	3	0	0	0	0
S215_SI:1	1	955502	955753	S215_SI	955502	955753	AGRN:1	1	AGRN.aAug10	1	AGRN	1	Unique	0	14	0	0	0	0
S216_SI:1	1	957580	957842	S216_SI	957580	957842	AGRN:2	1	AGRN.aAug10	1	AGRN	1	Unique	0	14	0	0	0	0
S217_SI:1	1	961061	961504	S217_SI	961061	961504	varorbu:1	1	varorbu.aAug10-unspliced	1	varorbu	1	Unique	0	1	0	0	0	0
S218_SI:1	1	969485	970083	S218_SI	969485	970083	AGRN:3	1	AGRN.nAug10	1	AGRN	1	Unique	0	14	0	0	0	0
S219_SI:1	1	970656	970704	S219_SI	970656	970704	AGRN:4	1	AGRN.aAug10|AGRN.nAug10	2	AGRN	1	Common	0	14	0	0	0	0
F220_SI:1	1	976044	976105	F220_SI	976044	976260	AGRN:5|AGRN:6	2	AGRN.nAug10|AGRN.aAug10	2	AGRN	1	Common	0	14	0	0	0	0
F220_SI:2	1	976105	976260	F220_SI	976044	976260	AGRN:6	1	AGRN.aAug10	1	AGRN	1	Unique	0	14	0	0	0	0
S221_SI:1	1	976552	976777	S221_SI	976552	976777	AGRN:7	1	AGRN.aAug10	1	AGRN	1	Unique	0	14	0	0	0	0
S222_SI:1	1	976857	977082	S222_SI	976857	977082	AGRN:8	1	AGRN.aAug10	1	AGRN	1	Unique	0	14	0	0	0	0
S223_SI:1	1	977335	977542	S223_SI	977335	977542	AGRN:9	1	AGRN.aAug10	1	AGRN	1	Unique	0	14	0	0	0	0
S224_SI:1	1	977554	977945	S224_SI	977554	977945	vororbu:1	1	vororbu.aAug10-unspliced	1	vororbu	1	Unique	0	1	0	0	0	0
S225_SI:1	1	978618	978837	S225_SI	978618	978837	AGRN:10	1	AGRN.aAug10	1	AGRN	1	Unique	0	14	0	0	0	0
S226_SI:1	1	978917	979112	S226_SI	978917	979112	AGRN:11	1	AGRN.aAug10	1	AGRN	1	Unique	0	14	0	0	0	0
S227_SI:1	1	979202	979403	S227_SI	979202	979403	AGRN:12	1	AGRN.aAug10	1	AGRN	1	Unique	0	14	0	1	0	0
S228_SI:1	1	979488	979637	S228_SI	979488	979637	AGRN:13	1	AGRN.aAug10	1	AGRN	1	Unique	0	14	0	0	0	0
S229_SI:1	1	979713	979819	S229_SI	979713	979819	AGRN:14	1	AGRN.aAug10	1	AGRN	1	Unique	0	14	0	0	0	0
S230_SI:1	1	980540	980657	S230_SI	980540	980657	AGRN:15	1	AGRN.aAug10	1	AGRN	1	Unique	0	14	0	0	0	0
F231_SI:1	1	980738	980772	F231_SI	980738	980903	AGRN:16	1	AGRN.aAug10	1	AGRN	1	Unique	0	14	0	0	0	0
F231_SI:2	1	980772	980903	F231_SI	980738	980903	AGRN:16|AGRN:17	2	AGRN.aAug10|AGRN.gAug10	2	AGRN	1	Common	0	14	0	1	0	0
S232_SI:1	1	981112	981256	S232_SI	981112	981256	AGRN:18	1	AGRN.aAug10|AGRN.gAug10	2	AGRN	1	Common	0	14	0	0	0	0
S233_SI:1	1	981343	981468	S233_SI	981343	981468	AGRN:19	1	AGRN.aAug10|AGRN.gAug10	2	AGRN	1	Common	0	14	0	0	0	0
F234_SI:1	1	981539	981645	F234_SI	981539	981719	AGRN:20|AGRN:21	2	AGRN.aAug10|AGRN.gAug10	2	AGRN	1	Common	0	14	0	0	0	0
F234_SI:2	1	981645	981719	F234_SI	981539	981719	AGRN:21	1	AGRN.gAug10	1	AGRN	1	Unique	0	14	0	0	0	0
F235_SI:1	1	981776	982057	F235_SI	981776	982115	AGRN:22	1	AGRN.aAug10	1	AGRN	1	Unique	0	14	0	0	0	0
F235_SI:2	1	982057	982115	F235_SI	981776	982115	AGRN:22|AGRN:23	2	AGRN.aAug10|AGRN.kAug10	2	AGRN	1	Common	0	14	0	0	0	0
F236_SI:1	1	982199	982337	F236_SI	982199	982834	AGRN:24|AGRN:25	2	AGRN.aAug10|AGRN.kAug10	2	AGRN	1	Common	0	14	0	0	0	0
F236_SI:2	1	982337	982706	F236_SI	982199	982834	AGRN:25	1	AGRN.kAug10	1	AGRN	1	Unique	0	14	0	0	0	0
F236_SI:3	1	982706	982834	F236_SI	982199	982834	AGRN:25|AGRN:26	2	AGRN.kAug10|AGRN.aAug10	2	AGRN	1	Common	0	14	0	0	0	0
F237_SI:1	1	982854	982952	F237_SI	982854	983067	AGRN:27	1	AGRN.mAug10	1	AGRN	1	Unique	0	14	0	0	0	0
F237_SI:2	1	982952	983067	F237_SI	982854	983067	AGRN:27|AGRN:28	2	AGRN.mAug10|AGRN.aAug10|AGRN.kAug10	3	AGRN	1	Common	0	14	1	1	0	0
F238_SI:1	1	983155	983218	F238_SI	983155	983275	AGRN:29|AGRN:30|AGRN:31	3	AGRN.mAug10|AGRN.kAug10|AGRN.aAug10	3	AGRN	1	Common	0	14	0	0	0	0
F238_SI:2	1	983218	983245	F238_SI	983155	983275	AGRN:30|AGRN:31	2	AGRN.kAug10|AGRN.aAug10	2	AGRN	1	Common	0	14	0	0	0	0
F238_SI:3	1	983245	983275	F238_SI	983155	983275	AGRN:31	1	AGRN.aAug10	1	AGRN	1	Unique	0	14	0	0	0	0
S239_SI:1	1	983391	983745	S239_SI	983391	983745	AGRN:32	1	AGRN.aAug10	1	AGRN	1	Unique	0	14	0	0	0	0
S240_SI:1	1	984246	984439	S240_SI	984246	984439	AGRN:33	1	AGRN.aAug10	1	AGRN	1	Unique	0	14	0	1	0	0
S241_SI:1	1	984615	984831	S241_SI	984615	984831	AGRN:34	1	AGRN.aAug10	1	AGRN	1	Unique	0	14	0	1	0	0
F242_SI:1	1	984945	985008	F242_SI	984945	985175	AGRN:35	1	AGRN.aAug10	1	AGRN	1	Unique	0	14	0	1	0	0
F242_SI:2	1	985008	985175	F242_SI	984945	985175	AGRN:35|AGRN:36	2	AGRN.aAug10|AGRN.bAug10	2	AGRN	1	Common	0	14	0	1	0	0
S243_SI:1	1	985282	985417	S243_SI	985282	985417	AGRN:37	1	AGRN.aAug10|AGRN.bAug10	2	AGRN	1	Common	0	14	0	1	0	0
S244_SI:1	1	985612	985709	S244_SI	985612	985709	AGRN:38	1	AGRN.aAug10|AGRN.bAug10	2	AGRN	1	Common	0	14	0	1	0	0
F245_SI:1	1	985806	985888	F245_SI	985806	985971	AGRN:39	1	AGRN.aAug10|AGRN.bAug10	2	AGRN	1	Common	0	14	0	0	0	0
F245_SI:2	1	985888	985971	F245_SI	985806	985971	AGRN:39|AGRN:40	2	AGRN.aAug10|AGRN.bAug10|AGRN.cAug10	3	AGRN	1	Common	0	14	0	0	0	0
F246_SI:1	1	986105	986202	F246_SI	986105	986217	AGRN:41	1	AGRN.aAug10|AGRN.bAug10|AGRN.cAug10	3	AGRN	1	Common	0	14	0	0	0	0
F246_SI:2	1	986202	986217	F246_SI	986105	986217	AGRN:41|AGRN:42	2	AGRN.aAug10|AGRN.bAug10|AGRN.cAug10|AGRN.lAug10	4	AGRN	1	Common	0	14	0	0	0	0
F247_SI:1	1	986321	986411	F247_SI	986321	986423	AGRN:43	1	AGRN.eAug10	1	AGRN	1	Unique	0	14	0	0	0	0
F247_SI:2	1	986411	986423	F247_SI	986321	986423	AGRN:43|AGRN:44	2	AGRN.eAug10|AGRN.bAug10|AGRN.cAug10|AGRN.lAug10	4	AGRN	1	Common	0	14	0	0	0	0
S248_SI:1	1	986632	986749	S248_SI	986632	986749	AGRN:45	1	AGRN.aAug10|AGRN.bAug10|AGRN.cAug10|AGRN.eAug10|AGRN.lAug10	5	AGRN	1	Common	0	14	0	1	0	0
F249_SI:1	1	986832	986852	F249_SI	986832	987025	AGRN:46	1	AGRN.eAug10|AGRN.lAug10|AGRN.aAug10|AGRN.bAug10|AGRN.cAug10	5	AGRN	1	Common	0	14	0	0	0	0
F249_SI:2	1	986852	986978	F249_SI	986832	987025	AGRN:46|AGRN:47	2	AGRN.eAug10|AGRN.lAug10|AGRN.aAug10|AGRN.bAug10|AGRN.cAug10|AGRN.hAug10	6	AGRN	1	Common	0	14	0	1	0	0
F249_SI:3	1	986978	987005	F249_SI	986832	987025	AGRN:46|AGRN:47|AGRN:48	3	AGRN.eAug10|AGRN.lAug10|AGRN.aAug10|AGRN.bAug10|AGRN.cAug10|AGRN.hAug10|AGRN.iAug10	7	AGRN	1	Common	0	14	0	1	0	0
F249_SI:4	1	987005	987025	F249_SI	986832	987025	AGRN:46|AGRN:47|AGRN:48|AGRN:49	4	AGRN.eAug10|AGRN.lAug10|AGRN.aAug10|AGRN.bAug10|AGRN.cAug10|AGRN.hAug10|AGRN.iAug10|AGRN.dAug10	8	AGRN	1	Common	0	14	0	0	0	0
F250_SI:1	1	987107	987144	F250_SI	987107	989518	AGRN:50|AGRN:51|AGRN:52	3	AGRN.aAug10|AGRN.bAug10|AGRN.cAug10|AGRN.eAug10|AGRN.hAug10|AGRN.iAug10|AGRN.lAug10|AGRN.dAug10	8	AGRN	1	Common	0	14	1	1	0	0
F250_SI:2	1	987144	987195	F250_SI	987107	989518	AGRN:50|AGRN:51|AGRN:52|AGRN:53	4	AGRN.aAug10|AGRN.bAug10|AGRN.cAug10|AGRN.eAug10|AGRN.hAug10|AGRN.iAug10|AGRN.lAug10|AGRN.dAug10|AGRN.jAug10	9	AGRN	1	Common	0	14	1	1	0	1
F250_SI:3	1	987195	987329	F250_SI	987107	989518	AGRN:51|AGRN:52	2	AGRN.lAug10|AGRN.dAug10	2	AGRN	1	Common	0	14	0	0	0	0
F250_SI:4	1	987329	987372	F250_SI	987107	989518	AGRN:52	1	AGRN.dAug10	1	AGRN	1	Unique	0	14	0	0	0	0
F250_SI:5	1	987372	987396	F250_SI	987107	989518	AGRN:52|AGRN:54	2	AGRN.dAug10|AGRN.cAug10|AGRN.iAug10	3	AGRN	1	Common	0	14	0	0	0	0
F250_SI:6	1	987396	988827	F250_SI	987107	989518	AGRN:52	1	AGRN.dAug10	1	AGRN	1	Unique	0	14	0	0	0	0
F250_SI:7	1	988827	988840	F250_SI	987107	989518	AGRN:52|AGRN:55	2	AGRN.dAug10|AGRN.fAug10	2	AGRN	1	Common	0	14	0	0	0	0
F250_SI:8	1	988840	988873	F250_SI	987107	989518	AGRN:52|AGRN:55|AGRN:56	3	AGRN.dAug10|AGRN.fAug10|AGRN.cAug10|AGRN.hAug10	4	AGRN	1	Common	0	14	0	0	0	0
F250_SI:9	1	988873	989104	F250_SI	987107	989518	AGRN:52	1	AGRN.dAug10	1	AGRN	1	Unique	0	14	0	0	0	0
F250_SI:10	1	989104	989132	F250_SI	987107	989518	AGRN:52|AGRN:57	2	AGRN.dAug10|AGRN.jAug10	2	AGRN	1	Common	0	14	0	0	0	0
F250_SI:11	1	989132	989324	F250_SI	987107	989518	AGRN:52|AGRN:57|AGRN:58|AGRN:59|AGRN:60|AGRN:61	6	AGRN.dAug10|AGRN.jAug10|AGRN.cAug10|AGRN.hAug10|AGRN.aAug10|AGRN.bAug10|AGRN.fAug10|AGRN.iAug10|AGRN.eAug10	9	AGRN	1	Common	0	14	1	1	1	1
F250_SI:12	1	989324	989343	F250_SI	987107	989518	AGRN:52|AGRN:57|AGRN:59|AGRN:60|AGRN:61	5	AGRN.dAug10|AGRN.jAug10|AGRN.hAug10|AGRN.aAug10|AGRN.bAug10|AGRN.fAug10|AGRN.iAug10|AGRN.eAug10	8	AGRN	1	Common	0	14	0	1	0	0
F250_SI:13	1	989343	989357	F250_SI	987107	989518	AGRN:52|AGRN:57|AGRN:60|AGRN:61	4	AGRN.dAug10|AGRN.jAug10|AGRN.aAug10|AGRN.bAug10|AGRN.fAug10|AGRN.iAug10|AGRN.eAug10	7	AGRN	1	Common	0	14	0	0	0	0
F250_SI:14	1	989357	989518	F250_SI	987107	989518	AGRN:61	1	AGRN.eAug10	1	AGRN	1	Unique	0	14	0	0	0	0
S251_SI:1	1	989827	989931	S251_SI	989827	989931	AGRN:62	1	AGRN.aAug10|AGRN.bAug10|AGRN.dAug10|AGRN.fAug10|AGRN.iAug10|AGRN.jAug10	6	AGRN	1	Common	0	14	0	0	0	0
F252_SI:1	1	990203	990230	F252_SI	990203	991504	AGRN:63|AGRN:64|AGRN:65|AGRN:66|AGRN:67|AGRN:68	6	AGRN.bAug10|AGRN.iAug10|AGRN.jAug10|AGRN.fAug10|AGRN.dAug10|AGRN.aAug10	6	AGRN	1	Common	0	14	0	0	0	0
F252_SI:2	1	990230	990264	F252_SI	990203	991504	AGRN:64|AGRN:65|AGRN:66|AGRN:67|AGRN:68	5	AGRN.iAug10|AGRN.jAug10|AGRN.fAug10|AGRN.dAug10|AGRN.aAug10	5	AGRN	1	Common	0	14	0	0	0	0
F252_SI:3	1	990264	990292	F252_SI	990203	991504	AGRN:65|AGRN:66|AGRN:67|AGRN:68	4	AGRN.jAug10|AGRN.fAug10|AGRN.dAug10|AGRN.aAug10	4	AGRN	1	Common	0	14	0	0	0	0
F252_SI:4	1	990292	990595	F252_SI	990203	991504	AGRN:66|AGRN:67|AGRN:68	3	AGRN.fAug10|AGRN.dAug10|AGRN.aAug10	3	AGRN	1	Common	0	14	1	1	1	1
F252_SI:5	1	990595	991277	F252_SI	990203	991504	AGRN:67|AGRN:68	2	AGRN.dAug10|AGRN.aAug10	2	AGRN	1	Common	0	14	1	1	1	1
F252_SI:6	1	991277	991492	F252_SI	990203	991504	AGRN:67|AGRN:68|AGRN:69	3	AGRN.dAug10|AGRN.aAug10|AGRN.fAug10	3	AGRN	1	Common	0	14	0	0	0	0
F252_SI:7	1	991492	991502	F252_SI	990203	991504	AGRN:68|AGRN:69	2	AGRN.aAug10|AGRN.fAug10	2	AGRN	1	Common	0	14	0	0	0	0
F252_SI:8	1	991502	991504	F252_SI	990203	991504	AGRN:69	1	AGRN.fAug10	1	AGRN	1	Unique	0	14	0	0	0	0
F253_SI:1	1	995108	995125	F253_SI	995108	995226	LOC100288175:1	1	LOC100288175.aAug10	1	LOC100288175	1	Unique	0	4	0	0	0	0
F253_SI:2	1	995125	995162	F253_SI	995108	995226	LOC100288175:1|LOC100288175:2	2	LOC100288175.aAug10|LOC100288175.bAug10	2	LOC100288175	1	Common	0	4	0	0	0	0
F253_SI:3	1	995162	995226	F253_SI	995108	995226	LOC100288175:1	1	LOC100288175.aAug10	1	LOC100288175	1	Unique	0	4	0	0	0	0
F254_SI:1	1	995656	995659	F254_SI	995656	995773	LOC100288175:3	1	LOC100288175.bAug10	1	LOC100288175	1	Unique	0	4	0	0	0	0
F254_SI:2	1	995659	995773	F254_SI	995656	995773	LOC100288175:3|LOC100288175:4	2	LOC100288175.bAug10|LOC100288175.aAug10	2	LOC100288175	1	Common	0	4	0	0	0	0
S255_SI:1	1	996399	996497	S255_SI	996399	996497	LOC100288175:5	1	LOC100288175.bAug10	1	LOC100288175	1	Unique	0	4	0	0	0	0
S256_SI:1	1	997614	998188	S256_SI	997614	998188	snarplar:1	1	snarplar.aAug10	1	snarplar	1	Unique	0	1	0	0	0	0
F257_SI:1	1	998440	998458	F257_SI	998440	998668	snarplar:2	1	snarplar.aAug10	1	snarplar	1	Unique	0	1	0	0	0	0
F257_SI:2	1	998458	998581	F257_SI	998440	998668	snarplar:2|LOC100288175:6	2	snarplar.aAug10|LOC100288175.aAug10|LOC100288175.bAug10	3	snarplar|LOC100288175	2	Common	1	5	0	0	0	0
F257_SI:3	1	998581	998668	F257_SI	998440	998668	snarplar:2	1	snarplar.aAug10	1	snarplar	1	Unique	0	1	0	0	0	0
F258_SI:1	1	999874	999897	F258_SI	999874	999969	LOC100288175:7	1	LOC100288175.dAug10	1	LOC100288175	1	Unique	0	4	0	0	0	0
F258_SI:2	1	999897	999969	F258_SI	999874	999969	LOC100288175:7|LOC100288175:8	2	LOC100288175.dAug10|LOC100288175.eAug10	2	LOC100288175	1	Common	0	4	0	0	0	0
F259_SI:1	1	1001209	1001328	F259_SI	1001209	1001836	LOC100288175:9|LOC100288175:10|LOC100288175:11	3	LOC100288175.dAug10|LOC100288175.bAug10|LOC100288175.aAug10	3	LOC100288175	1	Common	0	4	0	0	0	0
F259_SI:2	1	1001328	1001737	F259_SI	1001209	1001836	LOC100288175:9|LOC100288175:10|LOC100288175:11|LOC100288175:12	4	LOC100288175.dAug10|LOC100288175.bAug10|LOC100288175.aAug10|LOC100288175.eAug10	4	LOC100288175	1	Constitutive	0	4	0	0	0	0
F259_SI:3	1	1001737	1001744	F259_SI	1001209	1001836	LOC100288175:10|LOC100288175:11|LOC100288175:12	3	LOC100288175.bAug10|LOC100288175.aAug10|LOC100288175.eAug10	3	LOC100288175	1	Common	0	4	0	0	0	0
F259_SI:4	1	1001744	1001821	F259_SI	1001209	1001836	LOC100288175:11|LOC100288175:12	2	LOC100288175.aAug10|LOC100288175.eAug10	2	LOC100288175	1	Common	0	4	0	0	0	0
F259_SI:5	1	1001821	1001836	F259_SI	1001209	1001836	LOC100288175:11	1	LOC100288175.aAug10	1	LOC100288175	1	Unique	0	4	0	0	0	0
S260_SI:1	1	1006664	1007955	S260_SI	1006664	1007955	LOC401934:1	1	LOC401934.aAug10	1	LOC401934	1	Unique	0	1	0	0	0	0
S261_SI:1	1	1009395	1009686	S261_SI	1009395	1009686	LOC401934:2	1	LOC401934.aAug10	1	LOC401934	1	Unique	0	1	0	0	0	0
F262_SI:1	1	1017197	1017204	F262_SI	1017197	1019886	C1orf159:1	1	C1orf159.aAug10|C1orf159.gAug10	2	C1orf159	1	Common	0	24	0	0	0	0
F262_SI:2	1	1017204	1017230	F262_SI	1017197	1019886	C1orf159:1|C1orf159:2|C1orf159:3|C1orf159:4	4	C1orf159.aAug10|C1orf159.gAug10|C1orf159.oAug10|C1orf159.cAug10|C1orf159.hAug10|C1orf159.iAug10|C1orf159.tAug10|C1orf159.rAug10	8	C1orf159	1	Common	0	24	0	0	0	0
F262_SI:3	1	1017230	1017234	F262_SI	1017197	1019886	C1orf159:1|C1orf159:2|C1orf159:3|C1orf159:4|C1orf159:5	5	C1orf159.aAug10|C1orf159.gAug10|C1orf159.oAug10|C1orf159.cAug10|C1orf159.hAug10|C1orf159.iAug10|C1orf159.tAug10|C1orf159.rAug10|C1orf159.jAug10	9	C1orf159	1	Common	0	24	0	0	0	0
F262_SI:4	1	1017234	1017453	F262_SI	1017197	1019886	C1orf159:1|C1orf159:2|C1orf159:3|C1orf159:4|C1orf159:5|C1orf159:6	6	C1orf159.aAug10|C1orf159.gAug10|C1orf159.oAug10|C1orf159.cAug10|C1orf159.hAug10|C1orf159.iAug10|C1orf159.tAug10|C1orf159.rAug10|C1orf159.jAug10|C1orf159.dAug10|C1orf159.kAug10	11	C1orf159	1	Common	0	24	1	1	1	1
F262_SI:5	1	1017453	1017525	F262_SI	1017197	1019886	C1orf159:1|C1orf159:2|C1orf159:3|C1orf159:4|C1orf159:5|C1orf159:6|C1orf159:7	7	C1orf159.aAug10|C1orf159.gAug10|C1orf159.oAug10|C1orf159.cAug10|C1orf159.hAug10|C1orf159.iAug10|C1orf159.tAug10|C1orf159.rAug10|C1orf159.jAug10|C1orf159.dAug10|C1orf159.kAug10|C1orf159.fAug10	12	C1orf159	1	Common	0	24	1	1	1	1
F262_SI:6	1	1017525	1017598	F262_SI	1017197	1019886	C1orf159:1|C1orf159:2|C1orf159:3|C1orf159:4|C1orf159:5|C1orf159:6|C1orf159:7|C1orf159:8	8	C1orf159.aAug10|C1orf159.gAug10|C1orf159.oAug10|C1orf159.cAug10|C1orf159.hAug10|C1orf159.iAug10|C1orf159.tAug10|C1orf159.rAug10|C1orf159.jAug10|C1orf159.dAug10|C1orf159.kAug10|C1orf159.fAug10|C1orf159.vdAug10	13	C1orf159	1	Common	0	24	1	1	1	1
F262_SI:7	1	1017598	1017620	F262_SI	1017197	1019886	C1orf159:1|C1orf159:3|C1orf159:4|C1orf159:5|C1orf159:6|C1orf159:7|C1orf159:8	7	C1orf159.aAug10|C1orf159.gAug10|C1orf159.cAug10|C1orf159.hAug10|C1orf159.iAug10|C1orf159.tAug10|C1orf159.rAug10|C1orf159.jAug10|C1orf159.dAug10|C1orf159.kAug10|C1orf159.fAug10|C1orf159.vdAug10	12	C1orf159	1	Common	0	24	1	1	1	1
F262_SI:8	1	1017620	1017633	F262_SI	1017197	1019886	C1orf159:1|C1orf159:3|C1orf159:4|C1orf159:5|C1orf159:6|C1orf159:7|C1orf159:8|C1orf159:9	8	C1orf159.aAug10|C1orf159.gAug10|C1orf159.cAug10|C1orf159.hAug10|C1orf159.iAug10|C1orf159.tAug10|C1orf159.rAug10|C1orf159.jAug10|C1orf159.dAug10|C1orf159.kAug10|C1orf159.fAug10|C1orf159.vdAug10|C1orf159.bAug10	13	C1orf159	1	Common	0	24	1	1	1	1
F262_SI:9	1	1017633	1017983	F262_SI	1017197	1019886	C1orf159:1|C1orf159:3|C1orf159:4|C1orf159:5|C1orf159:6|C1orf159:7|C1orf159:9	7	C1orf159.aAug10|C1orf159.gAug10|C1orf159.cAug10|C1orf159.hAug10|C1orf159.iAug10|C1orf159.tAug10|C1orf159.rAug10|C1orf159.jAug10|C1orf159.dAug10|C1orf159.kAug10|C1orf159.fAug10|C1orf159.bAug10	12	C1orf159	1	Common	0	24	1	1	1	1
F262_SI:10	1	1017983	1018076	F262_SI	1017197	1019886	C1orf159:1|C1orf159:3|C1orf159:4|C1orf159:5|C1orf159:6|C1orf159:7|C1orf159:9|C1orf159:10	8	C1orf159.aAug10|C1orf159.gAug10|C1orf159.cAug10|C1orf159.hAug10|C1orf159.iAug10|C1orf159.tAug10|C1orf159.rAug10|C1orf159.jAug10|C1orf159.dAug10|C1orf159.kAug10|C1orf159.fAug10|C1orf159.bAug10|C1orf159.vdAug10	13	C1orf159	1	Common	0	24	1	1	1	1
F262_SI:11	1	1018076	1018367	F262_SI	1017197	1019886	C1orf159:1|C1orf159:3|C1orf159:4|C1orf159:5|C1orf159:6|C1orf159:7|C1orf159:9|C1orf159:10|C1orf159:11	9	C1orf159.aAug10|C1orf159.gAug10|C1orf159.cAug10|C1orf159.hAug10|C1orf159.iAug10|C1orf159.tAug10|C1orf159.rAug10|C1orf159.jAug10|C1orf159.dAug10|C1orf159.kAug10|C1orf159.fAug10|C1orf159.bAug10|C1orf159.vdAug10|C1orf159.nAug10	14	C1orf159	1	Common	0	24	1	1	1	1
F262_SI:12	1	1018367	1019268	F262_SI	1017197	1019886	C1orf159:4	1	C1orf159.rAug10	1	C1orf159	1	Unique	0	24	0	0	0	0
F262_SI:13	1	1019268	1019294	F262_SI	1017197	1019886	C1orf159:4|C1orf159:12	2	C1orf159.rAug10|C1orf159.vgAug10	2	C1orf159	1	Common	0	24	0	0	0	0
F262_SI:14	1	1019294	1019391	F262_SI	1017197	1019886	C1orf159:4|C1orf159:12|C1orf159:13|C1orf159:14|C1orf159:15|C1orf159:16	6	C1orf159.rAug10|C1orf159.vgAug10|C1orf159.eAug10|C1orf159.vdAug10|C1orf159.hAug10|C1orf159.tAug10|C1orf159.aAug10|C1orf159.bAug10|C1orf159.cAug10	9	C1orf159	1	Common	0	24	1	1	1	1
F262_SI:15	1	1019391	1019452	F262_SI	1017197	1019886	C1orf159:4|C1orf159:12|C1orf159:14|C1orf159:15|C1orf159:16	5	C1orf159.rAug10|C1orf159.vgAug10|C1orf159.vdAug10|C1orf159.hAug10|C1orf159.tAug10|C1orf159.aAug10|C1orf159.bAug10|C1orf159.cAug10	8	C1orf159	1	Common	0	24	1	1	1	1
F262_SI:16	1	1019452	1019466	F262_SI	1017197	1019886	C1orf159:4|C1orf159:12|C1orf159:15|C1orf159:16	4	C1orf159.rAug10|C1orf159.vgAug10|C1orf159.hAug10|C1orf159.tAug10|C1orf159.aAug10|C1orf159.bAug10|C1orf159.cAug10	7	C1orf159	1	Common	0	24	0	1	1	1
F262_SI:17	1	1019466	1019732	F262_SI	1017197	1019886	C1orf159:4|C1orf159:12|C1orf159:16	3	C1orf159.rAug10|C1orf159.vgAug10|C1orf159.aAug10|C1orf159.bAug10|C1orf159.cAug10	5	C1orf159	1	Common	0	24	0	0	0	0
F262_SI:18	1	1019732	1019763	F262_SI	1017197	1019886	C1orf159:4|C1orf159:12|C1orf159:16|C1orf159:17|C1orf159:18	5	C1orf159.rAug10|C1orf159.vgAug10|C1orf159.aAug10|C1orf159.bAug10|C1orf159.cAug10|C1orf159.eAug10|C1orf159.fAug10|C1orf159.gAug10|C1orf159.hAug10|C1orf159.kAug10|C1orf159.nAug10|C1orf159.tAug10|C1orf159.iAug10	13	C1orf159	1	Common	0	24	0	0	0	0
F262_SI:19	1	1019763	1019860	F262_SI	1017197	1019886	C1orf159:4|C1orf159:18	2	C1orf159.rAug10|C1orf159.iAug10	2	C1orf159	1	Common	0	24	0	0	0	0
F262_SI:20	1	1019860	1019886	F262_SI	1017197	1019886	C1orf159:4|C1orf159:18|C1orf159:19	3	C1orf159.rAug10|C1orf159.iAug10|C1orf159.aAug10|C1orf159.bAug10|C1orf159.cAug10|C1orf159.dAug10|C1orf159.eAug10|C1orf159.fAug10|C1orf159.gAug10|C1orf159.hAug10|C1orf159.kAug10|C1orf159.nAug10|C1orf159.tAug10|C1orf159.vgAug10	14	C1orf159	1	Common	0	24	0	0	0	0
S263_SI:1	1	1020630	1020690	S263_SI	1020630	1020690	C1orf159:20	1	C1orf159.iAug10	1	C1orf159	1	Unique	0	24	0	0	0	0
F264_SI:1	1	1021257	1021281	F264_SI	1021257	1021392	C1orf159:21|C1orf159:22	2	C1orf159.vgAug10|C1orf159.aAug10|C1orf159.bAug10|C1orf159.cAug10|C1orf159.dAug10|C1orf159.eAug10|C1orf159.fAug10|C1orf159.gAug10|C1orf159.hAug10|C1orf159.iAug10|C1orf159.jAug10|C1orf159.kAug10|C1orf159.nAug10|C1orf159.rAug10|C1orf159.tAug10	15	C1orf159	1	Common	0	24	1	1	1	1
F264_SI:2	1	1021281	1021392	F264_SI	1021257	1021392	C1orf159:22	1	C1orf159.aAug10|C1orf159.bAug10|C1orf159.cAug10|C1orf159.dAug10|C1orf159.eAug10|C1orf159.fAug10|C1orf159.gAug10|C1orf159.hAug10|C1orf159.iAug10|C1orf159.jAug10|C1orf159.kAug10|C1orf159.nAug10|C1orf159.rAug10|C1orf159.tAug10	14	C1orf159	1	Common	0	24	1	1	1	1
F265_SI:1	1	1022518	1022534	F265_SI	1022518	1023015	C1orf159:23|C1orf159:24	2	C1orf159.aAug10|C1orf159.bAug10|C1orf159.cAug10|C1orf159.dAug10|C1orf159.eAug10|C1orf159.fAug10|C1orf159.gAug10|C1orf159.hAug10|C1orf159.iAug10|C1orf159.jAug10|C1orf159.nAug10|C1orf159.tAug10|C1orf159.rAug10	13	C1orf159	1	Common	0	24	1	1	1	1
F265_SI:2	1	1022534	1022569	F265_SI	1022518	1023015	C1orf159:23|C1orf159:24|C1orf159:25	3	C1orf159.aAug10|C1orf159.bAug10|C1orf159.cAug10|C1orf159.dAug10|C1orf159.eAug10|C1orf159.fAug10|C1orf159.gAug10|C1orf159.hAug10|C1orf159.iAug10|C1orf159.jAug10|C1orf159.nAug10|C1orf159.tAug10|C1orf159.rAug10|C1orf159.lAug10	14	C1orf159	1	Common	0	24	1	1	1	1
F265_SI:3	1	1022569	1022584	F265_SI	1022518	1023015	C1orf159:23|C1orf159:24|C1orf159:25|C1orf159:26	4	C1orf159.aAug10|C1orf159.bAug10|C1orf159.cAug10|C1orf159.dAug10|C1orf159.eAug10|C1orf159.fAug10|C1orf159.gAug10|C1orf159.hAug10|C1orf159.iAug10|C1orf159.jAug10|C1orf159.nAug10|C1orf159.tAug10|C1orf159.rAug10|C1orf159.lAug10|C1orf159.mAug10	15	C1orf159	1	Common	0	24	1	1	1	1
F265_SI:4	1	1022584	1022728	F265_SI	1022518	1023015	C1orf159:24	1	C1orf159.rAug10	1	C1orf159	1	Unique	0	24	0	0	0	0
F265_SI:5	1	1022728	1022881	F265_SI	1022518	1023015	C1orf159:24|C1orf159:27	2	C1orf159.rAug10|C1orf159.pAug10	2	C1orf159	1	Common	0	24	0	0	0	0
F265_SI:6	1	1022881	1022977	F265_SI	1022518	1023015	C1orf159:24|C1orf159:27|C1orf159:28	3	C1orf159.rAug10|C1orf159.pAug10|C1orf159.aAug10|C1orf159.bAug10|C1orf159.cAug10|C1orf159.dAug10|C1orf159.eAug10|C1orf159.fAug10|C1orf159.gAug10|C1orf159.hAug10|C1orf159.iAug10|C1orf159.jAug10|C1orf159.kAug10|C1orf159.lAug10|C1orf159.mAug10|C1orf159.nAug10|C1orf159.tAug10	17	C1orf159	1	Common	0	24	1	1	1	1
F265_SI:7	1	1022977	1023015	F265_SI	1022518	1023015	C1orf159:24	1	C1orf159.rAug10	1	C1orf159	1	Unique	0	24	0	0	0	0
F266_SI:1	1	1025732	1025785	F266_SI	1025732	1027674	C1orf159:29|C1orf159:30|C1orf159:31	3	C1orf159.aAug10|C1orf159.bAug10|C1orf159.dAug10|C1orf159.eAug10|C1orf159.fAug10|C1orf159.gAug10|C1orf159.hAug10|C1orf159.iAug10|C1orf159.jAug10|C1orf159.kAug10|C1orf159.lAug10|C1orf159.mAug10|C1orf159.pAug10|C1orf159.tAug10|C1orf159.nAug10|C1orf159.cAug10	16	C1orf159	1	Common	0	24	1	1	1	1
F266_SI:2	1	1025785	1025789	F266_SI	1025732	1027674	C1orf159:29|C1orf159:30|C1orf159:31|C1orf159:32	4	C1orf159.aAug10|C1orf159.bAug10|C1orf159.dAug10|C1orf159.eAug10|C1orf159.fAug10|C1orf159.gAug10|C1orf159.hAug10|C1orf159.iAug10|C1orf159.jAug10|C1orf159.kAug10|C1orf159.lAug10|C1orf159.mAug10|C1orf159.pAug10|C1orf159.tAug10|C1orf159.nAug10|C1orf159.cAug10|C1orf159.vfAug10	17	C1orf159	1	Common	0	24	1	1	1	1
F266_SI:3	1	1025789	1025799	F266_SI	1025732	1027674	C1orf159:29|C1orf159:30|C1orf159:31|C1orf159:32|C1orf159:33	5	C1orf159.aAug10|C1orf159.bAug10|C1orf159.dAug10|C1orf159.eAug10|C1orf159.fAug10|C1orf159.gAug10|C1orf159.hAug10|C1orf159.iAug10|C1orf159.jAug10|C1orf159.kAug10|C1orf159.lAug10|C1orf159.mAug10|C1orf159.pAug10|C1orf159.tAug10|C1orf159.nAug10|C1orf159.cAug10|C1orf159.vfAug10|C1orf159.sAug10	18	C1orf159	1	Common	0	24	1	1	1	1
F266_SI:4	1	1025799	1025808	F266_SI	1025732	1027674	C1orf159:29|C1orf159:30|C1orf159:31|C1orf159:32|C1orf159:33|C1orf159:34	6	C1orf159.aAug10|C1orf159.bAug10|C1orf159.dAug10|C1orf159.eAug10|C1orf159.fAug10|C1orf159.gAug10|C1orf159.hAug10|C1orf159.iAug10|C1orf159.jAug10|C1orf159.kAug10|C1orf159.lAug10|C1orf159.mAug10|C1orf159.pAug10|C1orf159.tAug10|C1orf159.nAug10|C1orf159.cAug10|C1orf159.vfAug10|C1orf159.sAug10|C1orf159.qAug10	19	C1orf159	1	Common	0	24	1	1	1	1
F266_SI:5	1	1025808	1025967	F266_SI	1025732	1027674	C1orf159:30|C1orf159:31|C1orf159:34	3	C1orf159.nAug10|C1orf159.cAug10|C1orf159.qAug10	3	C1orf159	1	Common	0	24	0	0	0	0
F266_SI:6	1	1025967	1026255	F266_SI	1025732	1027674	C1orf159:31	1	C1orf159.cAug10	1	C1orf159	1	Unique	0	24	0	0	0	0
F266_SI:7	1	1026255	1026363	F266_SI	1025732	1027674	C1orf159:31|C1orf159:35	2	C1orf159.cAug10|C1orf159.aAug10|C1orf159.lAug10	3	C1orf159	1	Common	0	24	0	0	0	0
F266_SI:8	1	1026363	1026434	F266_SI	1025732	1027674	C1orf159:31	1	C1orf159.cAug10	1	C1orf159	1	Unique	0	24	0	0	0	0
F266_SI:9	1	1026434	1026657	F266_SI	1025732	1027674	C1orf159:31|C1orf159:36	2	C1orf159.cAug10|C1orf159.vcAug10	2	C1orf159	1	Common	0	24	0	0	0	0
F266_SI:10	1	1026657	1026754	F266_SI	1025732	1027674	C1orf159:31|C1orf159:36|C1orf159:37	3	C1orf159.cAug10|C1orf159.vcAug10|C1orf159.tAug10|C1orf159.vfAug10	4	C1orf159	1	Common	0	24	0	0	0	0
F266_SI:11	1	1026754	1026851	F266_SI	1025732	1027674	C1orf159:36	1	C1orf159.vcAug10	1	C1orf159	1	Unique	0	24	0	0	0	0
F266_SI:12	1	1026851	1026945	F266_SI	1025732	1027674	C1orf159:36|C1orf159:38|C1orf159:39|C1orf159:40	4	C1orf159.vcAug10|C1orf159.aAug10|C1orf159.cAug10|C1orf159.dAug10|C1orf159.eAug10|C1orf159.fAug10|C1orf159.gAug10|C1orf159.hAug10|C1orf159.iAug10|C1orf159.jAug10|C1orf159.kAug10|C1orf159.lAug10|C1orf159.nAug10|C1orf159.pAug10|C1orf159.qAug10|C1orf159.sAug10|C1orf159.tAug10|C1orf159.vfAug10|C1orf159.mAug10|C1orf159.bAug10	20	C1orf159	1	Common	0	24	1	1	1	1
F266_SI:13	1	1026945	1026989	F266_SI	1025732	1027674	C1orf159:39|C1orf159:40	2	C1orf159.mAug10|C1orf159.bAug10	2	C1orf159	1	Common	0	24	0	0	0	0
F266_SI:14	1	1026989	1027370	F266_SI	1025732	1027674	C1orf159:40	1	C1orf159.bAug10	1	C1orf159	1	Unique	0	24	0	0	0	0
F266_SI:15	1	1027370	1027483	F266_SI	1025732	1027674	C1orf159:40|C1orf159:41|C1orf159:42	3	C1orf159.bAug10|C1orf159.aAug10|C1orf159.cAug10|C1orf159.dAug10|C1orf159.eAug10|C1orf159.fAug10|C1orf159.gAug10|C1orf159.hAug10|C1orf159.iAug10|C1orf159.jAug10|C1orf159.kAug10|C1orf159.lAug10|C1orf159.mAug10|C1orf159.nAug10|C1orf159.pAug10|C1orf159.sAug10|C1orf159.tAug10|C1orf159.vcAug10|C1orf159.vfAug10|C1orf159.qAug10	20	C1orf159	1	Common	0	24	1	1	1	1
F266_SI:16	1	1027483	1027554	F266_SI	1025732	1027674	C1orf159:40|C1orf159:42	2	C1orf159.bAug10|C1orf159.qAug10	2	C1orf159	1	Common	0	24	0	0	0	0
F266_SI:17	1	1027554	1027674	F266_SI	1025732	1027674	C1orf159:42	1	C1orf159.qAug10	1	C1orf159	1	Unique	0	24	0	0	0	0
S267_SI:1	1	1027945	1028192	S267_SI	1027945	1028192	C1orf159:43	1	C1orf159.kAug10|C1orf159.vfAug10	2	C1orf159	1	Common	0	24	0	0	0	0
S268_SI:1	1	1030456	1030504	S268_SI	1030456	1030504	C1orf159:44	1	C1orf159.eAug10	1	C1orf159	1	Unique	0	24	0	0	0	0
S269_SI:1	1	1038629	1038926	S269_SI	1038629	1038926	burobu:1	1	burobu.aAug10	1	burobu	1	Unique	0	1	0	0	0	0
S270_SI:1	1	1038988	1039339	S270_SI	1038988	1039339	glorwybo:1	1	glorwybo.aAug10-unspliced	1	glorwybo	1	Unique	0	1	0	0	0	0
F271_SI:1	1	1041335	1041429	F271_SI	1041335	1041597	C1orf159:45|C1orf159:46	2	C1orf159.iAug10|C1orf159.jAug10|C1orf159.fAug10	3	C1orf159	1	Common	0	24	0	0	0	0
F271_SI:2	1	1041429	1041597	F271_SI	1041335	1041597	C1orf159:46	1	C1orf159.fAug10	1	C1orf159	1	Unique	0	24	0	0	0	0
S272_SI:1	1	1042029	1042251	S272_SI	1042029	1042251	C1orf159:47	1	C1orf159.jAug10	1	C1orf159	1	Unique	0	24	0	0	0	0
S273_SI:1	1	1043858	1043898	S273_SI	1043858	1043898	burobu:2	1	burobu.aAug10	1	burobu	1	Unique	0	1	0	0	0	0
S274_SI:1	1	1043983	1044937	S274_SI	1043983	1044937	C1orf159:48	1	C1orf159.oAug10	1	C1orf159	1	Unique	0	24	0	0	0	0
S275_SI:1	1	1046024	1046210	S275_SI	1046024	1046210	C1orf159:49	1	C1orf159.oAug10	1	C1orf159	1	Unique	0	24	0	0	0	0
S276_SI:1	1	1047388	1047706	S276_SI	1047388	1047706	C1orf159:50	1	C1orf159.sAug10	1	C1orf159	1	Unique	0	24	0	0	0	0
S277_SI:1	1	1050401	1050455	S277_SI	1050401	1050455	C1orf159:51	1	C1orf159.aAug10|C1orf159.dAug10|C1orf159.jAug10	3	C1orf159	1	Common	0	24	0	0	0	0
F278_SI:1	1	1051439	1051455	F278_SI	1051439	1051735	C1orf159:52|C1orf159:53|C1orf159:54|C1orf159:55|C1orf159:56|C1orf159:57|C1orf159:58|C1orf159:59|C1orf159:60	9	C1orf159.kAug10|C1orf159.vfAug10|C1orf159.aAug10|C1orf159.eAug10|C1orf159.lAug10|C1orf159.nAug10|C1orf159.dAug10|C1orf159.jAug10|C1orf159.pAug10|C1orf159.cAug10|C1orf159.tAug10|C1orf159.vcAug10|C1orf159.hAug10|C1orf159.gAug10|C1orf159.iAug10|C1orf159.mAug10	16	C1orf159	1	Common	0	24	0	0	0	0
F278_SI:2	1	1051455	1051458	F278_SI	1051439	1051735	C1orf159:53|C1orf159:54|C1orf159:55|C1orf159:56|C1orf159:57|C1orf159:58|C1orf159:59|C1orf159:60	8	C1orf159.vfAug10|C1orf159.aAug10|C1orf159.eAug10|C1orf159.lAug10|C1orf159.nAug10|C1orf159.dAug10|C1orf159.jAug10|C1orf159.pAug10|C1orf159.cAug10|C1orf159.tAug10|C1orf159.vcAug10|C1orf159.hAug10|C1orf159.gAug10|C1orf159.iAug10|C1orf159.mAug10	15	C1orf159	1	Common	0	24	0	0	0	0
F278_SI:3	1	1051458	1051461	F278_SI	1051439	1051735	C1orf159:54|C1orf159:55|C1orf159:56|C1orf159:57|C1orf159:58|C1orf159:59|C1orf159:60	7	C1orf159.aAug10|C1orf159.eAug10|C1orf159.lAug10|C1orf159.nAug10|C1orf159.dAug10|C1orf159.jAug10|C1orf159.pAug10|C1orf159.cAug10|C1orf159.tAug10|C1orf159.vcAug10|C1orf159.hAug10|C1orf159.gAug10|C1orf159.iAug10|C1orf159.mAug10	14	C1orf159	1	Common	0	24	0	0	0	0
F278_SI:4	1	1051461	1051467	F278_SI	1051439	1051735	C1orf159:55|C1orf159:56|C1orf159:57|C1orf159:58|C1orf159:59|C1orf159:60	6	C1orf159.lAug10|C1orf159.nAug10|C1orf159.dAug10|C1orf159.jAug10|C1orf159.pAug10|C1orf159.cAug10|C1orf159.tAug10|C1orf159.vcAug10|C1orf159.hAug10|C1orf159.gAug10|C1orf159.iAug10|C1orf159.mAug10	12	C1orf159	1	Common	0	24	0	0	0	0
F278_SI:5	1	1051467	1051468	F278_SI	1051439	1051735	C1orf159:56|C1orf159:57|C1orf159:58|C1orf159:59|C1orf159:60	5	C1orf159.dAug10|C1orf159.jAug10|C1orf159.pAug10|C1orf159.cAug10|C1orf159.tAug10|C1orf159.vcAug10|C1orf159.hAug10|C1orf159.gAug10|C1orf159.iAug10|C1orf159.mAug10	10	C1orf159	1	Common	0	24	0	0	0	0
F278_SI:6	1	1051468	1051469	F278_SI	1051439	1051735	C1orf159:57|C1orf159:58|C1orf159:59|C1orf159:60	4	C1orf159.cAug10|C1orf159.tAug10|C1orf159.vcAug10|C1orf159.hAug10|C1orf159.gAug10|C1orf159.iAug10|C1orf159.mAug10	7	C1orf159	1	Common	0	24	0	0	0	0
F278_SI:7	1	1051469	1051473	F278_SI	1051439	1051735	C1orf159:58|C1orf159:59|C1orf159:60	3	C1orf159.vcAug10|C1orf159.hAug10|C1orf159.gAug10|C1orf159.iAug10|C1orf159.mAug10	5	C1orf159	1	Common	0	24	0	0	0	0
F278_SI:8	1	1051473	1051623	F278_SI	1051439	1051735	C1orf159:59|C1orf159:60	2	C1orf159.hAug10|C1orf159.gAug10|C1orf159.iAug10|C1orf159.mAug10	4	C1orf159	1	Common	0	24	0	0	0	0
F278_SI:9	1	1051623	1051735	F278_SI	1051439	1051735	C1orf159:60	1	C1orf159.gAug10|C1orf159.iAug10|C1orf159.mAug10	3	C1orf159	1	Common	0	24	0	0	0	0
S279_SI:1	1	1062650	1063195	S279_SI	1062650	1063195	kuby:1	1	kuby.aAug10-unspliced	1	kuby	1	Unique	0	1	0	0	0	0
S280_SI:1	1	1064756	1065273	S280_SI	1064756	1065273	sneeplar:1	1	sneeplar.aAug10-unspliced	1	sneeplar	1	Unique	0	1	0	0	0	0
S281_SI:1	1	1067851	1068544	S281_SI	1067851	1068544	snerplar:1	1	snerplar.aAug10-unspliced	1	snerplar	1	Unique	0	1	0	0	0	0
S282_SI:1	1	1072396	1072490	S282_SI	1072396	1072490	kawby:1	1	kawby.aAug10	1	kawby	1	Unique	0	2	0	0	0	0
F283_SI:1	1	1076204	1076354	F283_SI	1076204	1076412	kawby:2	1	kawby.aAug10	1	kawby	1	Unique	0	2	0	0	0	0
F283_SI:2	1	1076354	1076379	F283_SI	1076204	1076412	kawby:2|kawby:3	2	kawby.aAug10|kawby.bAug10	2	kawby	1	Constitutive	0	2	0	0	0	0
F283_SI:3	1	1076379	1076412	F283_SI	1076204	1076412	kawby:2	1	kawby.aAug10	1	kawby	1	Unique	0	2	0	0	0	0
F284_SI:1	1	1078118	1079228	F284_SI	1078118	1079432	kawby:4|kawby:5	2	kawby.bAug10|kawby.aAug10	2	kawby	1	Constitutive	0	2	0	0	0	0
F284_SI:2	1	1079228	1079432	F284_SI	1078118	1079432	kawby:5	1	kawby.aAug10	1	kawby	1	Unique	0	2	0	0	0	0
S285_SI:1	1	1085223	1085674	S285_SI	1085223	1085674	boyrobu:1	1	boyrobu.aAug10-unspliced	1	boyrobu	1	Unique	0	1	0	0	0	0
S286_SI:1	1	1098257	1099121	S286_SI	1098257	1099121	sneyplar:1	1	sneyplar.aAug10-unspliced	1	sneyplar	1	Unique	0	1	0	0	0	0
S287_SI:1	1	1104736	1105723	S287_SI	1104736	1105723	sneyplar:2	1	sneyplar.aAug10-unspliced	1	sneyplar	1	Unique	0	1	0	0	0	0
F288_SI:1	1	1108435	1109264	F288_SI	1108435	1112590	wykoybu:1|wykoybu:2	2	wykoybu.aAug10|wykoybu.bAug10-unspliced	2	wykoybu	1	Constitutive	0	2	0	0	0	0
F288_SI:2	1	1109264	1109278	F288_SI	1108435	1112590	wykoybu:1|wykoybu:2|TTLL10:1	3	wykoybu.aAug10|wykoybu.bAug10-unspliced|TTLL10.iAug10	3	wykoybu|TTLL10	2	Common	1	12	0	0	0	0
F288_SI:3	1	1109278	1109282	F288_SI	1108435	1112590	wykoybu:1|wykoybu:2|TTLL10:1|TTLL10:2	4	wykoybu.aAug10|wykoybu.bAug10-unspliced|TTLL10.iAug10|TTLL10.fAug10	4	wykoybu|TTLL10	2	Common	1	12	0	0	0	0
F288_SI:4	1	1109282	1109285	F288_SI	1108435	1112590	wykoybu:1|wykoybu:2|TTLL10:1|TTLL10:2|TTLL10:3	5	wykoybu.aAug10|wykoybu.bAug10-unspliced|TTLL10.iAug10|TTLL10.fAug10|TTLL10.bAug10	5	wykoybu|TTLL10	2	Common	1	12	0	0	0	0
F288_SI:5	1	1109285	1109306	F288_SI	1108435	1112590	wykoybu:1|wykoybu:2|TTLL10:1|TTLL10:2|TTLL10:3|TTLL10:4	6	wykoybu.aAug10|wykoybu.bAug10-unspliced|TTLL10.iAug10|TTLL10.fAug10|TTLL10.bAug10|TTLL10.aAug10	6	wykoybu|TTLL10	2	Common	1	12	0	0	0	0
F288_SI:6	1	1109306	1109595	F288_SI	1108435	1112590	wykoybu:1|wykoybu:2	2	wykoybu.aAug10|wykoybu.bAug10-unspliced	2	wykoybu	1	Constitutive	0	2	0	0	0	0
F288_SI:7	1	1109595	1109645	F288_SI	1108435	1112590	wykoybu:1|wykoybu:2|TTLL10:5	3	wykoybu.aAug10|wykoybu.bAug10-unspliced|TTLL10.fAug10	3	wykoybu|TTLL10	2	Common	1	12	0	0	0	0
F288_SI:8	1	1109645	1109664	F288_SI	1108435	1112590	wykoybu:1|wykoybu:2|TTLL10:5|TTLL10:6	4	wykoybu.aAug10|wykoybu.bAug10-unspliced|TTLL10.fAug10|TTLL10.bAug10	4	wykoybu|TTLL10	2	Common	1	12	0	0	0	0
F288_SI:9	1	1109664	1109701	F288_SI	1108435	1112590	wykoybu:1|wykoybu:2|TTLL10:5|TTLL10:6|TTLL10:7	5	wykoybu.aAug10|wykoybu.bAug10-unspliced|TTLL10.fAug10|TTLL10.bAug10|TTLL10.aAug10	5	wykoybu|TTLL10	2	Common	1	12	0	0	0	0
F288_SI:10	1	1109701	1109803	F288_SI	1108435	1112590	wykoybu:1|wykoybu:2	2	wykoybu.aAug10|wykoybu.bAug10-unspliced	2	wykoybu	1	Constitutive	0	2	0	0	0	0
F288_SI:11	1	1109803	1109869	F288_SI	1108435	1112590	wykoybu:1|wykoybu:2|TTLL10:8	3	wykoybu.aAug10|wykoybu.bAug10-unspliced|TTLL10.aAug10|TTLL10.bAug10|TTLL10.fAug10	5	wykoybu|TTLL10	2	Common	1	12	0	0	0	0
F288_SI:12	1	1109869	1109900	F288_SI	1108435	1112590	wykoybu:1|wykoybu:2	2	wykoybu.aAug10|wykoybu.bAug10-unspliced	2	wykoybu	1	Constitutive	0	2	0	0	0	0
F288_SI:13	1	1109900	1110414	F288_SI	1108435	1112590	wykoybu:1|wykoybu:2|TTLL10:9	3	wykoybu.aAug10|wykoybu.bAug10-unspliced|TTLL10.iAug10	3	wykoybu|TTLL10	2	Common	1	12	0	0	0	0
F288_SI:14	1	1110414	1111776	F288_SI	1108435	1112590	wykoybu:1|wykoybu:2	2	wykoybu.aAug10|wykoybu.bAug10-unspliced	2	wykoybu	1	Constitutive	0	2	0	0	0	0
F288_SI:15	1	1111776	1112590	F288_SI	1108435	1112590	wykoybu:2	1	wykoybu.bAug10-unspliced	1	wykoybu	1	Unique	0	2	0	0	0	0
S289_SI:1	1	1114568	1114713	S289_SI	1114568	1114713	TTLL10:10	1	TTLL10.aAug10|TTLL10.bAug10|TTLL10.fAug10	3	TTLL10	1	Common	0	10	0	0	0	0
S290_SI:1	1	1114744	1114934	S290_SI	1114744	1114934	wykoybu:3	1	wykoybu.aAug10	1	wykoybu	1	Unique	0	2	0	0	0	0
F291_SI:1	1	1115036	1115050	F291_SI	1115036	1115233	TTLL10:11	1	TTLL10.aAug10|TTLL10.bAug10|TTLL10.fAug10	3	TTLL10	1	Common	0	10	0	0	0	0
F291_SI:2	1	1115050	1115078	F291_SI	1115036	1115233	TTLL10:11|TTLL10:12	2	TTLL10.aAug10|TTLL10.bAug10|TTLL10.fAug10|TTLL10.dAug10	4	TTLL10	1	Common	0	10	0	0	0	0
F291_SI:3	1	1115078	1115117	F291_SI	1115036	1115233	TTLL10:11|TTLL10:12|TTLL10:13	3	TTLL10.aAug10|TTLL10.bAug10|TTLL10.fAug10|TTLL10.dAug10|TTLL10.cAug10	5	TTLL10	1	Common	0	10	0	0	0	0
F291_SI:4	1	1115117	1115233	F291_SI	1115036	1115233	TTLL10:12|TTLL10:13	2	TTLL10.dAug10|TTLL10.cAug10	2	TTLL10	1	Common	0	10	0	0	0	0
F292_SI:1	1	1115413	1115554	F292_SI	1115413	1115720	TTLL10:14|TTLL10:15	2	TTLL10.fAug10|TTLL10.aAug10|TTLL10.bAug10|TTLL10.cAug10|TTLL10.dAug10	5	TTLL10	1	Common	0	10	0	0	0	0
F292_SI:2	1	1115554	1115720	F292_SI	1115413	1115720	TTLL10:15	1	TTLL10.aAug10|TTLL10.bAug10|TTLL10.cAug10|TTLL10.dAug10	4	TTLL10	1	Common	0	10	0	0	0	0
F293_SI:1	1	1115862	1115916	F293_SI	1115862	1116264	TTLL10:16|TTLL10:17	2	TTLL10.aAug10|TTLL10.bAug10|TTLL10.cAug10|TTLL10.dAug10|TTLL10.gAug10	5	TTLL10	1	Common	0	10	0	0	0	0
F293_SI:2	1	1115916	1115981	F293_SI	1115862	1116264	TTLL10:16|TTLL10:17|TTLL10:18	3	TTLL10.aAug10|TTLL10.bAug10|TTLL10.cAug10|TTLL10.dAug10|TTLL10.gAug10|TTLL10.hAug10	6	TTLL10	1	Common	0	10	0	0	0	0
F293_SI:3	1	1115981	1116110	F293_SI	1115862	1116264	TTLL10:17	1	TTLL10.gAug10	1	TTLL10	1	Unique	0	10	0	0	0	0
F293_SI:4	1	1116110	1116240	F293_SI	1115862	1116264	TTLL10:17|TTLL10:19|TTLL10:20	3	TTLL10.gAug10|TTLL10.aAug10|TTLL10.bAug10|TTLL10.cAug10|TTLL10.dAug10|TTLL10.hAug10	6	TTLL10	1	Common	0	10	0	0	0	0
F293_SI:5	1	1116240	1116264	F293_SI	1115862	1116264	TTLL10:20	1	TTLL10.hAug10	1	TTLL10	1	Unique	0	10	0	0	0	0
S294_SI:1	1	1117120	1117195	S294_SI	1117120	1117195	TTLL10:21	1	TTLL10.aAug10|TTLL10.bAug10|TTLL10.cAug10|TTLL10.dAug10|TTLL10.gAug10	5	TTLL10	1	Common	0	10	0	0	0	0
S295_SI:1	1	1117740	1117826	S295_SI	1117740	1117826	TTLL10:22	1	TTLL10.aAug10|TTLL10.bAug10|TTLL10.cAug10|TTLL10.dAug10|TTLL10.gAug10	5	TTLL10	1	Common	0	10	0	0	0	0
S296_SI:1	1	1118255	1118427	S296_SI	1118255	1118427	TTLL10:23	1	TTLL10.aAug10|TTLL10.bAug10|TTLL10.cAug10|TTLL10.dAug10|TTLL10.gAug10	5	TTLL10	1	Common	0	10	0	0	0	0
F297_SI:1	1	1119299	1119440	F297_SI	1119299	1119471	TTLL10:24	1	TTLL10.aAug10|TTLL10.bAug10|TTLL10.cAug10|TTLL10.dAug10	4	TTLL10	1	Common	0	10	0	0	0	0
F297_SI:2	1	1119440	1119471	F297_SI	1119299	1119471	TTLL10:24|TTLL10:25	2	TTLL10.aAug10|TTLL10.bAug10|TTLL10.cAug10|TTLL10.dAug10|TTLL10.eAug10	5	TTLL10	1	Common	0	10	0	0	0	0
F298_SI:1	1	1120348	1120357	F298_SI	1120348	1121244	TTLL10:26|TTLL10:27	2	TTLL10.aAug10|TTLL10.bAug10|TTLL10.cAug10|TTLL10.dAug10	4	TTLL10	1	Common	0	10	0	0	0	0
F298_SI:2	1	1120357	1120415	F298_SI	1120348	1121244	TTLL10:26|TTLL10:27|TTLL10:28	3	TTLL10.aAug10|TTLL10.bAug10|TTLL10.cAug10|TTLL10.dAug10|TTLL10.eAug10	5	TTLL10	1	Common	0	10	0	0	0	0
F298_SI:3	1	1120415	1120489	F298_SI	1120348	1121244	TTLL10:26|TTLL10:27|TTLL10:28|TTLL10:29	4	TTLL10.aAug10|TTLL10.bAug10|TTLL10.cAug10|TTLL10.dAug10|TTLL10.eAug10|TTLL10.jAug10	6	TTLL10	1	Common	0	10	0	0	0	0
F298_SI:4	1	1120489	1121244	F298_SI	1120348	1121244	TTLL10:27	1	TTLL10.dAug10	1	TTLL10	1	Unique	0	10	0	0	0	0
S299_SI:1	1	1131765	1131868	S299_SI	1131765	1131868	TTLL10:30	1	TTLL10.jAug10	1	TTLL10	1	Unique	0	10	0	0	0	0
S300_SI:1	1	1131979	1132096	S300_SI	1131979	1132096	TTLL10:31	1	TTLL10.aAug10|TTLL10.bAug10|TTLL10.cAug10|TTLL10.eAug10|TTLL10.jAug10	5	TTLL10	1	Common	0	10	0	0	0	0
S301_SI:1	1	1132472	1132566	S301_SI	1132472	1132566	TTLL10:32	1	TTLL10.aAug10|TTLL10.bAug10|TTLL10.cAug10|TTLL10.eAug10|TTLL10.jAug10	5	TTLL10	1	Common	0	10	0	0	0	0
F302_SI:1	1	1132817	1132855	F302_SI	1132817	1133313	TTLL10:33|TTLL10:34|TTLL10:35|TTLL10:36|TTLL10:37	5	TTLL10.jAug10|TTLL10.cAug10|TTLL10.bAug10|TTLL10.eAug10|TTLL10.aAug10	5	TTLL10	1	Common	0	10	0	0	0	0
F302_SI:2	1	1132855	1132919	F302_SI	1132817	1133313	TTLL10:34|TTLL10:35|TTLL10:36|TTLL10:37	4	TTLL10.cAug10|TTLL10.bAug10|TTLL10.eAug10|TTLL10.aAug10	4	TTLL10	1	Common	0	10	0	0	0	0
F302_SI:3	1	1132919	1132920	F302_SI	1132817	1133313	TTLL10:35|TTLL10:36|TTLL10:37	3	TTLL10.bAug10|TTLL10.eAug10|TTLL10.aAug10	3	TTLL10	1	Common	0	10	0	0	0	0
F302_SI:4	1	1132920	1132928	F302_SI	1132817	1133313	TTLL10:36|TTLL10:37	2	TTLL10.eAug10|TTLL10.aAug10	2	TTLL10	1	Common	0	10	0	0	0	0
F302_SI:5	1	1132928	1133313	F302_SI	1132817	1133313	TTLL10:37	1	TTLL10.aAug10	1	TTLL10	1	Unique	0	10	0	0	0	0
S303_SI:1	1	1135226	1135612	S303_SI	1135226	1135612	dawrobu:1	1	dawrobu.aAug10-unspliced	1	dawrobu	1	Unique	0	1	0	0	0	0
F304_SI:1	1	1138887	1138888	F304_SI	1138887	1139616	TNFRSF18:1	1	TNFRSF18.bAug10	1	TNFRSF18	1	Unique	0	6	0	0	0	0
F304_SI:2	1	1138888	1139052	F304_SI	1138887	1139616	TNFRSF18:1|TNFRSF18:2|TNFRSF18:3	3	TNFRSF18.bAug10|TNFRSF18.cAug10|TNFRSF18.dAug10|TNFRSF18.eAug10	4	TNFRSF18	1	Common	0	6	1	1	1	1
F304_SI:3	1	1139052	1139223	F304_SI	1138887	1139616	TNFRSF18:1|TNFRSF18:2|TNFRSF18:3|TNFRSF18:4	4	TNFRSF18.bAug10|TNFRSF18.cAug10|TNFRSF18.dAug10|TNFRSF18.eAug10|TNFRSF18.aAug10	5	TNFRSF18	1	Common	0	6	1	1	1	1
F304_SI:4	1	1139223	1139340	F304_SI	1138887	1139616	TNFRSF18:1|TNFRSF18:2|TNFRSF18:3|TNFRSF18:4|TNFRSF18:5	5	TNFRSF18.bAug10|TNFRSF18.cAug10|TNFRSF18.dAug10|TNFRSF18.eAug10|TNFRSF18.aAug10|TNFRSF18.fAug10	6	TNFRSF18	1	Constitutive	0	6	1	1	1	1
F304_SI:5	1	1139340	1139348	F304_SI	1138887	1139616	TNFRSF18:1|TNFRSF18:3|TNFRSF18:4|TNFRSF18:5	4	TNFRSF18.bAug10|TNFRSF18.dAug10|TNFRSF18.eAug10|TNFRSF18.aAug10|TNFRSF18.fAug10	5	TNFRSF18	1	Common	0	6	1	1	1	1
F304_SI:6	1	1139348	1139413	F304_SI	1138887	1139616	TNFRSF18:4	1	TNFRSF18.aAug10	1	TNFRSF18	1	Unique	0	6	1	1	1	1
F304_SI:7	1	1139413	1139434	F304_SI	1138887	1139616	TNFRSF18:4|TNFRSF18:6	2	TNFRSF18.aAug10|TNFRSF18.bAug10|TNFRSF18.dAug10|TNFRSF18.fAug10	4	TNFRSF18	1	Common	0	6	1	1	1	1
F304_SI:8	1	1139434	1139616	F304_SI	1138887	1139616	TNFRSF18:4|TNFRSF18:6|TNFRSF18:7	3	TNFRSF18.aAug10|TNFRSF18.bAug10|TNFRSF18.dAug10|TNFRSF18.fAug10|TNFRSF18.eAug10	5	TNFRSF18	1	Common	0	6	1	1	1	1
F305_SI:1	1	1139778	1139866	F305_SI	1139778	1139885	TNFRSF18:8|TNFRSF18:9	2	TNFRSF18.aAug10|TNFRSF18.cAug10|TNFRSF18.dAug10|TNFRSF18.eAug10|TNFRSF18.fAug10|TNFRSF18.bAug10	6	TNFRSF18	1	Constitutive	0	6	1	1	1	1
F305_SI:2	1	1139866	1139885	F305_SI	1139778	1139885	TNFRSF18:9	1	TNFRSF18.bAug10	1	TNFRSF18	1	Unique	0	6	0	0	0	0
F306_SI:1	1	1140749	1140872	F306_SI	1140749	1142090	TNFRSF18:10|TNFRSF18:11	2	TNFRSF18.aAug10|TNFRSF18.cAug10|TNFRSF18.dAug10|TNFRSF18.eAug10|TNFRSF18.fAug10	5	TNFRSF18	1	Common	0	6	1	1	1	1
F306_SI:2	1	1140872	1141764	F306_SI	1140749	1142090	TNFRSF18:11	1	TNFRSF18.fAug10	1	TNFRSF18	1	Unique	0	6	0	0	0	0
F306_SI:3	1	1141764	1141956	F306_SI	1140749	1142090	TNFRSF18:11|TNFRSF18:12|TNFRSF18:13	3	TNFRSF18.fAug10|TNFRSF18.aAug10|TNFRSF18.cAug10|TNFRSF18.dAug10|TNFRSF18.eAug10	5	TNFRSF18	1	Common	0	6	1	1	1	1
F306_SI:4	1	1141956	1142089	F306_SI	1140749	1142090	TNFRSF18:11|TNFRSF18:13	2	TNFRSF18.fAug10|TNFRSF18.cAug10|TNFRSF18.dAug10|TNFRSF18.eAug10	4	TNFRSF18	1	Common	0	6	1	1	1	1
F306_SI:5	1	1142089	1142090	F306_SI	1140749	1142090	TNFRSF18:11	1	TNFRSF18.fAug10	1	TNFRSF18	1	Unique	0	6	0	0	0	0
F307_SI:1	1	1146706	1146720	F307_SI	1146706	1147634	TNFRSF4:1	1	TNFRSF4.bAug10	1	TNFRSF4	1	Unique	0	4	0	0	0	0
F307_SI:2	1	1146720	1146725	F307_SI	1146706	1147634	TNFRSF4:1|TNFRSF4:2	2	TNFRSF4.bAug10|TNFRSF4.aAug10	2	TNFRSF4	1	Common	0	4	0	1	1	1
F307_SI:3	1	1146725	1147005	F307_SI	1146706	1147634	TNFRSF4:1|TNFRSF4:2|TNFRSF4:3	3	TNFRSF4.bAug10|TNFRSF4.aAug10|TNFRSF4.cAug10	3	TNFRSF4	1	Common	0	4	1	1	1	1
F307_SI:4	1	1147005	1147083	F307_SI	1146706	1147634	TNFRSF4:2	1	TNFRSF4.aAug10	1	TNFRSF4	1	Unique	0	4	0	1	1	1
F307_SI:5	1	1147083	1147212	F307_SI	1146706	1147634	TNFRSF4:2|TNFRSF4:4|TNFRSF4:5	3	TNFRSF4.aAug10|TNFRSF4.bAug10|TNFRSF4.cAug10	3	TNFRSF4	1	Common	0	4	1	1	1	1
F307_SI:6	1	1147212	1147321	F307_SI	1146706	1147634	TNFRSF4:5	1	TNFRSF4.cAug10	1	TNFRSF4	1	Unique	0	4	0	1	1	1
F307_SI:7	1	1147321	1147398	F307_SI	1146706	1147634	TNFRSF4:5|TNFRSF4:6	2	TNFRSF4.cAug10|TNFRSF4.aAug10|TNFRSF4.bAug10	3	TNFRSF4	1	Common	0	4	1	1	1	1
F307_SI:8	1	1147398	1147518	F307_SI	1146706	1147634	TNFRSF4:5|TNFRSF4:6|TNFRSF4:7	3	TNFRSF4.cAug10|TNFRSF4.aAug10|TNFRSF4.bAug10|TNFRSF4.dAug10	4	TNFRSF4	1	Constitutive	0	4	1	1	1	1
F307_SI:9	1	1147518	1147634	F307_SI	1146706	1147634	TNFRSF4:5	1	TNFRSF4.cAug10	1	TNFRSF4	1	Unique	0	4	0	0	0	0
S308_SI:1	1	1148017	1148084	S308_SI	1148017	1148084	TNFRSF4:8	1	TNFRSF4.aAug10|TNFRSF4.bAug10|TNFRSF4.dAug10	3	TNFRSF4	1	Common	0	4	1	1	1	1
F309_SI:1	1	1148371	1148473	F309_SI	1148371	1149165	TNFRSF4:9|TNFRSF4:10	2	TNFRSF4.bAug10|TNFRSF4.dAug10|TNFRSF4.aAug10	3	TNFRSF4	1	Common	0	4	1	1	1	1
F309_SI:2	1	1148473	1148774	F309_SI	1148371	1149165	TNFRSF4:10	1	TNFRSF4.aAug10	1	TNFRSF4	1	Unique	0	4	1	1	1	1
F309_SI:3	1	1148774	1148878	F309_SI	1148371	1149165	TNFRSF4:10|TNFRSF4:11	2	TNFRSF4.aAug10|TNFRSF4.dAug10	2	TNFRSF4	1	Common	0	4	1	1	1	1
F309_SI:4	1	1148878	1149042	F309_SI	1148371	1149165	TNFRSF4:10	1	TNFRSF4.aAug10	1	TNFRSF4	1	Unique	0	4	0	1	1	1
F309_SI:5	1	1149042	1149165	F309_SI	1148371	1149165	TNFRSF4:10|TNFRSF4:12	2	TNFRSF4.aAug10|TNFRSF4.bAug10	2	TNFRSF4	1	Common	0	4	1	1	1	1
F310_SI:1	1	1149362	1149518	F310_SI	1149362	1149548	TNFRSF4:13|TNFRSF4:14	2	TNFRSF4.aAug10|TNFRSF4.bAug10	2	TNFRSF4	1	Common	0	4	1	1	1	1
F310_SI:2	1	1149518	1149548	F310_SI	1149362	1149548	TNFRSF4:14	1	TNFRSF4.bAug10	1	TNFRSF4	1	Unique	0	4	1	1	1	1
F311_SI:1	1	1152265	1152288	F311_SI	1152265	1153184	SDF4:1	1	SDF4.dAug10	1	SDF4	1	Unique	0	8	0	0	0	0
F311_SI:2	1	1152288	1152310	F311_SI	1152265	1153184	SDF4:1|SDF4:2|SDF4:3	3	SDF4.dAug10|SDF4.aAug10|SDF4.bAug10	3	SDF4	1	Common	0	8	1	1	1	1
F311_SI:3	1	1152310	1152311	F311_SI	1152265	1153184	SDF4:1|SDF4:2|SDF4:3|SDF4:4	4	SDF4.dAug10|SDF4.aAug10|SDF4.bAug10|SDF4.cAug10	4	SDF4	1	Common	0	8	0	0	0	0
F311_SI:4	1	1152311	1152335	F311_SI	1152265	1153184	SDF4:1|SDF4:2|SDF4:3|SDF4:4|SDF4:5	5	SDF4.dAug10|SDF4.aAug10|SDF4.bAug10|SDF4.cAug10|SDF4.hAug10	5	SDF4	1	Common	0	8	1	1	1	1
F311_SI:5	1	1152335	1152841	F311_SI	1152265	1153184	SDF4:1|SDF4:2|SDF4:3|SDF4:4|SDF4:5|SDF4:6	6	SDF4.dAug10|SDF4.aAug10|SDF4.bAug10|SDF4.cAug10|SDF4.hAug10|SDF4.eAug10	6	SDF4	1	Common	0	8	1	1	1	1
F311_SI:6	1	1152841	1153068	F311_SI	1152265	1153184	SDF4:1|SDF4:2|SDF4:3|SDF4:4|SDF4:5|SDF4:6|SDF4:7	7	SDF4.dAug10|SDF4.aAug10|SDF4.bAug10|SDF4.cAug10|SDF4.hAug10|SDF4.eAug10|SDF4.fAug10	7	SDF4	1	Common	0	8	1	1	1	1
F311_SI:7	1	1153068	1153160	F311_SI	1152265	1153184	SDF4:1|SDF4:3|SDF4:7	3	SDF4.dAug10|SDF4.bAug10|SDF4.fAug10	3	SDF4	1	Common	0	8	1	1	1	1
F311_SI:8	1	1153160	1153184	F311_SI	1152265	1153184	SDF4:1|SDF4:3	2	SDF4.dAug10|SDF4.bAug10	2	SDF4	1	Common	0	8	1	1	1	1
F312_SI:1	1	1153837	1154013	F312_SI	1153837	1157403	SDF4:8|SDF4:9	2	SDF4.aAug10|SDF4.bAug10|SDF4.dAug10|SDF4.eAug10|SDF4.fAug10|SDF4.hAug10|SDF4.cAug10	7	SDF4	1	Common	0	8	1	1	1	1
F312_SI:2	1	1154013	1154148	F312_SI	1153837	1157403	SDF4:9	1	SDF4.cAug10	1	SDF4	1	Unique	0	8	0	1	1	1
F312_SI:3	1	1154148	1154307	F312_SI	1153837	1157403	SDF4:9|SDF4:10|SDF4:11|SDF4:12	4	SDF4.cAug10|SDF4.aAug10|SDF4.bAug10|SDF4.eAug10|SDF4.fAug10|SDF4.dAug10|SDF4.hAug10	7	SDF4	1	Common	0	8	1	1	1	1
F312_SI:4	1	1154307	1154323	F312_SI	1153837	1157403	SDF4:9|SDF4:11|SDF4:12	3	SDF4.cAug10|SDF4.dAug10|SDF4.hAug10	3	SDF4	1	Common	0	8	1	1	1	1
F312_SI:5	1	1154323	1155672	F312_SI	1153837	1157403	SDF4:9|SDF4:12	2	SDF4.cAug10|SDF4.hAug10	2	SDF4	1	Common	0	8	0	1	0	0
F312_SI:6	1	1155672	1157403	F312_SI	1153837	1157403	SDF4:12	1	SDF4.hAug10	1	SDF4	1	Unique	0	8	0	1	0	0
F313_SI:1	1	1158623	1158688	F313_SI	1158623	1158737	SDF4:13|SDF4:14	2	SDF4.fAug10|SDF4.aAug10|SDF4.bAug10|SDF4.dAug10|SDF4.eAug10	5	SDF4	1	Common	0	8	1	1	1	1
F313_SI:2	1	1158688	1158737	F313_SI	1158623	1158737	SDF4:14	1	SDF4.aAug10|SDF4.bAug10|SDF4.dAug10|SDF4.eAug10	4	SDF4	1	Common	0	8	1	1	1	1
F314_SI:1	1	1159190	1159211	F314_SI	1159190	1159348	SDF4:15	1	SDF4.gAug10	1	SDF4	1	Unique	0	8	1	1	1	1
F314_SI:2	1	1159211	1159348	F314_SI	1159190	1159348	SDF4:15|SDF4:16	2	SDF4.gAug10|SDF4.aAug10|SDF4.bAug10|SDF4.dAug10|SDF4.eAug10	5	SDF4	1	Common	0	8	1	1	1	1
S315_SI:1	1	1163847	1164326	S315_SI	1163847	1164326	SDF4:17	1	SDF4.aAug10|SDF4.bAug10|SDF4.dAug10|SDF4.gAug10	4	SDF4	1	Common	0	8	1	1	1	1
S316_SI:1	1	1165219	1165816	S316_SI	1165219	1165816	smorarbo:1	1	smorarbo.aAug10-unspliced	1	smorarbo	1	Unique	0	1	0	0	0	0
F317_SI:1	1	1167271	1167350	F317_SI	1167271	1167508	SDF4:18|SDF4:19|SDF4:20|SDF4:21|SDF4:22	5	SDF4.gAug10|SDF4.eAug10|SDF4.dAug10|SDF4.aAug10|SDF4.bAug10	5	SDF4	1	Common	0	8	1	1	1	1
F317_SI:2	1	1167350	1167367	F317_SI	1167271	1167508	SDF4:19|SDF4:20|SDF4:21|SDF4:22	4	SDF4.eAug10|SDF4.dAug10|SDF4.aAug10|SDF4.bAug10	4	SDF4	1	Common	0	8	1	1	1	1
F317_SI:3	1	1167367	1167411	F317_SI	1167271	1167508	SDF4:20|SDF4:21|SDF4:22	3	SDF4.dAug10|SDF4.aAug10|SDF4.bAug10	3	SDF4	1	Common	0	8	1	1	1	1
F317_SI:4	1	1167411	1167447	F317_SI	1167271	1167508	SDF4:21|SDF4:22	2	SDF4.aAug10|SDF4.bAug10	2	SDF4	1	Common	0	8	0	0	0	0
F317_SI:5	1	1167447	1167508	F317_SI	1167271	1167508	SDF4:22	1	SDF4.bAug10	1	SDF4	1	Unique	0	8	0	0	0	0
F318_SI:1	1	1167598	1168223	F318_SI	1167598	1170442	B3GALT6:1	1	B3GALT6.aAug10-unspliced	1	B3GALT6	1	Unique	0	1	1	1	1	1
F318_SI:2	1	1168223	1169560	F318_SI	1167598	1170442	B3GALT6:1|smarrarbo:1	2	B3GALT6.aAug10-unspliced|smarrarbo.aAug10-unspliced	2	B3GALT6|smarrarbo	2	Constitutive	1	2	1	1	1	1
F318_SI:3	1	1169560	1170442	F318_SI	1167598	1170442	B3GALT6:1	1	B3GALT6.aAug10-unspliced	1	B3GALT6	1	Unique	0	1	1	1	1	1
F319_SI:1	1	1177825	1177828	F319_SI	1177825	1178026	FAM132A:1	1	FAM132A.bAug10	1	FAM132A	1	Unique	0	3	0	0	0	0
F319_SI:2	1	1177828	1177832	F319_SI	1177825	1178026	FAM132A:1|FAM132A:2	2	FAM132A.bAug10|FAM132A.cAug10	2	FAM132A	1	Common	0	3	0	0	0	0
F319_SI:3	1	1177832	1178026	F319_SI	1177825	1178026	FAM132A:1|FAM132A:2|FAM132A:3	3	FAM132A.bAug10|FAM132A.cAug10|FAM132A.aAug10	3	FAM132A	1	Constitutive	0	3	0	0	0	0
F320_SI:1	1	1178214	1178293	F320_SI	1178214	1178932	FAM132A:4|FAM132A:5	2	FAM132A.aAug10|FAM132A.bAug10|FAM132A.cAug10	3	FAM132A	1	Constitutive	0	3	0	0	0	0
F320_SI:2	1	1178293	1178441	F320_SI	1178214	1178932	FAM132A:5	1	FAM132A.cAug10	1	FAM132A	1	Unique	0	3	0	0	0	0
F320_SI:3	1	1178441	1178532	F320_SI	1178214	1178932	FAM132A:5|FAM132A:6|FAM132A:7	3	FAM132A.cAug10|FAM132A.aAug10|FAM132A.bAug10	3	FAM132A	1	Constitutive	0	3	0	0	0	0
F320_SI:4	1	1178532	1178538	F320_SI	1178214	1178932	FAM132A:5|FAM132A:7	2	FAM132A.cAug10|FAM132A.bAug10	2	FAM132A	1	Common	0	3	0	0	0	0
F320_SI:5	1	1178538	1178823	F320_SI	1178214	1178932	FAM132A:7	1	FAM132A.bAug10	1	FAM132A	1	Unique	0	3	0	0	0	0
F320_SI:6	1	1178823	1178932	F320_SI	1178214	1178932	FAM132A:7|FAM132A:8	2	FAM132A.bAug10|FAM132A.aAug10	2	FAM132A	1	Common	0	3	0	0	0	0
F321_SI:1	1	1179333	1179485	F321_SI	1179333	1179655	FAM132A:9|FAM132A:10	2	FAM132A.aAug10|FAM132A.bAug10	2	FAM132A	1	Common	0	3	0	0	0	0
F321_SI:2	1	1179485	1179570	F321_SI	1179333	1179655	FAM132A:10	1	FAM132A.bAug10	1	FAM132A	1	Unique	0	3	0	0	0	0
F321_SI:3	1	1179570	1179655	F321_SI	1179333	1179655	FAM132A:10|FAM132A:11	2	FAM132A.bAug10|FAM132A.aAug10	2	FAM132A	1	Common	0	3	0	0	0	0
F322_SI:1	1	1179760	1179877	F322_SI	1179760	1180111	FAM132A:12|FAM132A:13	2	FAM132A.aAug10|FAM132A.bAug10	2	FAM132A	1	Common	0	3	0	0	0	0
F322_SI:2	1	1179877	1180111	F322_SI	1179760	1180111	FAM132A:13	1	FAM132A.bAug10	1	FAM132A	1	Unique	0	3	0	0	0	0
S323_SI:1	1	1181893	1182102	S323_SI	1181893	1182102	FAM132A:14	1	FAM132A.aAug10	1	FAM132A	1	Unique	0	3	0	0	0	0
F324_SI:1	1	1189285	1189287	F324_SI	1189285	1192510	UBE2J2:1	1	UBE2J2.cAug10|UBE2J2.fAug10|UBE2J2.mAug10|UBE2J2.nAug10	4	UBE2J2	1	Common	0	29	0	0	0	0
F324_SI:2	1	1189287	1189293	F324_SI	1189285	1192510	UBE2J2:1|UBE2J2:2	2	UBE2J2.cAug10|UBE2J2.fAug10|UBE2J2.mAug10|UBE2J2.nAug10|UBE2J2.oAug10	5	UBE2J2	1	Common	0	29	0	0	0	0
F324_SI:3	1	1189293	1189918	F324_SI	1189285	1192510	UBE2J2:1|UBE2J2:2|UBE2J2:3	3	UBE2J2.cAug10|UBE2J2.fAug10|UBE2J2.mAug10|UBE2J2.nAug10|UBE2J2.oAug10|UBE2J2.hAug10|UBE2J2.kAug10	7	UBE2J2	1	Common	0	29	1	1	1	1
F324_SI:4	1	1189918	1190281	F324_SI	1189285	1192510	UBE2J2:1|UBE2J2:2|UBE2J2:3|UBE2J2:4	4	UBE2J2.cAug10|UBE2J2.fAug10|UBE2J2.mAug10|UBE2J2.nAug10|UBE2J2.oAug10|UBE2J2.hAug10|UBE2J2.kAug10|UBE2J2.eAug10	8	UBE2J2	1	Common	0	29	1	1	1	1
F324_SI:5	1	1190281	1190305	F324_SI	1189285	1192510	UBE2J2:1|UBE2J2:2|UBE2J2:3|UBE2J2:4|UBE2J2:5|UBE2J2:6	6	UBE2J2.cAug10|UBE2J2.fAug10|UBE2J2.mAug10|UBE2J2.nAug10|UBE2J2.oAug10|UBE2J2.hAug10|UBE2J2.kAug10|UBE2J2.eAug10|UBE2J2.rAug10|UBE2J2.iAug10	10	UBE2J2	1	Common	0	29	1	1	1	1
F324_SI:6	1	1190305	1190474	F324_SI	1189285	1192510	UBE2J2:1|UBE2J2:2|UBE2J2:3|UBE2J2:4|UBE2J2:5|UBE2J2:6|UBE2J2:7	7	UBE2J2.cAug10|UBE2J2.fAug10|UBE2J2.mAug10|UBE2J2.nAug10|UBE2J2.oAug10|UBE2J2.hAug10|UBE2J2.kAug10|UBE2J2.eAug10|UBE2J2.rAug10|UBE2J2.iAug10|UBE2J2.lAug10	11	UBE2J2	1	Common	0	29	1	1	1	1
F324_SI:7	1	1190474	1190480	F324_SI	1189285	1192510	UBE2J2:1|UBE2J2:3|UBE2J2:4|UBE2J2:5|UBE2J2:6|UBE2J2:7|UBE2J2:8	7	UBE2J2.cAug10|UBE2J2.fAug10|UBE2J2.mAug10|UBE2J2.nAug10|UBE2J2.hAug10|UBE2J2.kAug10|UBE2J2.eAug10|UBE2J2.rAug10|UBE2J2.iAug10|UBE2J2.lAug10|UBE2J2.jAug10	11	UBE2J2	1	Common	0	29	1	1	1	1
F324_SI:8	1	1190480	1190537	F324_SI	1189285	1192510	UBE2J2:1|UBE2J2:3|UBE2J2:4|UBE2J2:5|UBE2J2:6|UBE2J2:7|UBE2J2:8|UBE2J2:9	8	UBE2J2.cAug10|UBE2J2.fAug10|UBE2J2.mAug10|UBE2J2.nAug10|UBE2J2.hAug10|UBE2J2.kAug10|UBE2J2.eAug10|UBE2J2.rAug10|UBE2J2.iAug10|UBE2J2.lAug10|UBE2J2.jAug10|UBE2J2.pAug10	12	UBE2J2	1	Common	0	29	1	1	1	1
F324_SI:9	1	1190537	1190626	F324_SI	1189285	1192510	UBE2J2:1|UBE2J2:3|UBE2J2:4|UBE2J2:5|UBE2J2:6|UBE2J2:7|UBE2J2:8|UBE2J2:9|UBE2J2:10	9	UBE2J2.cAug10|UBE2J2.fAug10|UBE2J2.mAug10|UBE2J2.nAug10|UBE2J2.hAug10|UBE2J2.kAug10|UBE2J2.eAug10|UBE2J2.rAug10|UBE2J2.iAug10|UBE2J2.lAug10|UBE2J2.jAug10|UBE2J2.pAug10|UBE2J2.aAug10|UBE2J2.gAug10	14	UBE2J2	1	Common	0	29	1	1	1	1
F324_SI:10	1	1190626	1190643	F324_SI	1189285	1192510	UBE2J2:1|UBE2J2:3|UBE2J2:4|UBE2J2:5|UBE2J2:6|UBE2J2:7|UBE2J2:8|UBE2J2:9|UBE2J2:10|UBE2J2:11	10	UBE2J2.cAug10|UBE2J2.fAug10|UBE2J2.mAug10|UBE2J2.nAug10|UBE2J2.hAug10|UBE2J2.kAug10|UBE2J2.eAug10|UBE2J2.rAug10|UBE2J2.iAug10|UBE2J2.lAug10|UBE2J2.jAug10|UBE2J2.pAug10|UBE2J2.aAug10|UBE2J2.gAug10|UBE2J2.dAug10	15	UBE2J2	1	Common	0	29	1	1	1	1
F324_SI:11	1	1190643	1190775	F324_SI	1189285	1192510	UBE2J2:1|UBE2J2:3|UBE2J2:4|UBE2J2:5|UBE2J2:6|UBE2J2:7|UBE2J2:8|UBE2J2:9|UBE2J2:10|UBE2J2:11|UBE2J2:12	11	UBE2J2.cAug10|UBE2J2.fAug10|UBE2J2.mAug10|UBE2J2.nAug10|UBE2J2.hAug10|UBE2J2.kAug10|UBE2J2.eAug10|UBE2J2.rAug10|UBE2J2.iAug10|UBE2J2.lAug10|UBE2J2.jAug10|UBE2J2.pAug10|UBE2J2.aAug10|UBE2J2.gAug10|UBE2J2.dAug10|UBE2J2.vaAug10	16	UBE2J2	1	Common	0	29	1	1	1	1
F324_SI:12	1	1190775	1190818	F324_SI	1189285	1192510	UBE2J2:1|UBE2J2:3|UBE2J2:4|UBE2J2:5|UBE2J2:6|UBE2J2:7|UBE2J2:8|UBE2J2:9|UBE2J2:10|UBE2J2:11|UBE2J2:12|UBE2J2:13	12	UBE2J2.cAug10|UBE2J2.fAug10|UBE2J2.mAug10|UBE2J2.nAug10|UBE2J2.hAug10|UBE2J2.kAug10|UBE2J2.eAug10|UBE2J2.rAug10|UBE2J2.iAug10|UBE2J2.lAug10|UBE2J2.jAug10|UBE2J2.pAug10|UBE2J2.aAug10|UBE2J2.gAug10|UBE2J2.dAug10|UBE2J2.vaAug10|UBE2J2.uAug10	17	UBE2J2	1	Common	0	29	1	1	1	1
F324_SI:13	1	1190818	1190854	F324_SI	1189285	1192510	UBE2J2:1|UBE2J2:3|UBE2J2:4|UBE2J2:5|UBE2J2:6|UBE2J2:7|UBE2J2:8|UBE2J2:9|UBE2J2:10|UBE2J2:11|UBE2J2:12|UBE2J2:13|UBE2J2:14	13	UBE2J2.cAug10|UBE2J2.fAug10|UBE2J2.mAug10|UBE2J2.nAug10|UBE2J2.hAug10|UBE2J2.kAug10|UBE2J2.eAug10|UBE2J2.rAug10|UBE2J2.iAug10|UBE2J2.lAug10|UBE2J2.jAug10|UBE2J2.pAug10|UBE2J2.aAug10|UBE2J2.gAug10|UBE2J2.dAug10|UBE2J2.vaAug10|UBE2J2.uAug10|UBE2J2.vgAug10	18	UBE2J2	1	Common	0	29	1	1	1	1
F324_SI:14	1	1190854	1190867	F324_SI	1189285	1192510	UBE2J2:1|UBE2J2:3|UBE2J2:4|UBE2J2:5|UBE2J2:6|UBE2J2:7|UBE2J2:8|UBE2J2:9|UBE2J2:10|UBE2J2:11|UBE2J2:12|UBE2J2:13|UBE2J2:14|UBE2J2:15	14	UBE2J2.cAug10|UBE2J2.fAug10|UBE2J2.mAug10|UBE2J2.nAug10|UBE2J2.hAug10|UBE2J2.kAug10|UBE2J2.eAug10|UBE2J2.rAug10|UBE2J2.iAug10|UBE2J2.lAug10|UBE2J2.jAug10|UBE2J2.pAug10|UBE2J2.aAug10|UBE2J2.gAug10|UBE2J2.dAug10|UBE2J2.vaAug10|UBE2J2.uAug10|UBE2J2.vgAug10|UBE2J2.tAug10	19	UBE2J2	1	Common	0	29	1	1	1	1
F324_SI:15	1	1190867	1191254	F324_SI	1189285	1192510	UBE2J2:6	1	UBE2J2.iAug10	1	UBE2J2	1	Unique	0	29	0	0	0	0
F324_SI:16	1	1191254	1191424	F324_SI	1189285	1192510	UBE2J2:6|UBE2J2:16	2	UBE2J2.iAug10|UBE2J2.bAug10	2	UBE2J2	1	Common	0	29	0	1	0	0
F324_SI:17	1	1191424	1191428	F324_SI	1189285	1192510	UBE2J2:6|UBE2J2:16|UBE2J2:17|UBE2J2:18|UBE2J2:19	5	UBE2J2.iAug10|UBE2J2.bAug10|UBE2J2.rAug10|UBE2J2.aAug10|UBE2J2.cAug10|UBE2J2.eAug10|UBE2J2.fAug10|UBE2J2.gAug10|UBE2J2.hAug10|UBE2J2.jAug10|UBE2J2.kAug10|UBE2J2.lAug10|UBE2J2.mAug10|UBE2J2.nAug10|UBE2J2.tAug10|UBE2J2.uAug10|UBE2J2.vgAug10|UBE2J2.vaAug10	18	UBE2J2	1	Common	0	29	1	1	1	1
F324_SI:18	1	1191428	1191483	F324_SI	1189285	1192510	UBE2J2:6|UBE2J2:16|UBE2J2:17|UBE2J2:18|UBE2J2:19|UBE2J2:20	6	UBE2J2.iAug10|UBE2J2.bAug10|UBE2J2.rAug10|UBE2J2.aAug10|UBE2J2.cAug10|UBE2J2.eAug10|UBE2J2.fAug10|UBE2J2.gAug10|UBE2J2.hAug10|UBE2J2.jAug10|UBE2J2.kAug10|UBE2J2.lAug10|UBE2J2.mAug10|UBE2J2.nAug10|UBE2J2.tAug10|UBE2J2.uAug10|UBE2J2.vgAug10|UBE2J2.vaAug10|UBE2J2.vbAug10	19	UBE2J2	1	Common	0	29	1	1	1	1
F324_SI:19	1	1191483	1191500	F324_SI	1189285	1192510	UBE2J2:6|UBE2J2:16|UBE2J2:17|UBE2J2:18|UBE2J2:19|UBE2J2:20|UBE2J2:21	7	UBE2J2.iAug10|UBE2J2.bAug10|UBE2J2.rAug10|UBE2J2.aAug10|UBE2J2.cAug10|UBE2J2.eAug10|UBE2J2.fAug10|UBE2J2.gAug10|UBE2J2.hAug10|UBE2J2.jAug10|UBE2J2.kAug10|UBE2J2.lAug10|UBE2J2.mAug10|UBE2J2.nAug10|UBE2J2.tAug10|UBE2J2.uAug10|UBE2J2.vgAug10|UBE2J2.vaAug10|UBE2J2.vbAug10|UBE2J2.oAug10	20	UBE2J2	1	Common	0	29	1	1	1	1
F324_SI:20	1	1191500	1191505	F324_SI	1189285	1192510	UBE2J2:6|UBE2J2:16|UBE2J2:18|UBE2J2:19|UBE2J2:20|UBE2J2:21	6	UBE2J2.iAug10|UBE2J2.bAug10|UBE2J2.aAug10|UBE2J2.cAug10|UBE2J2.eAug10|UBE2J2.fAug10|UBE2J2.gAug10|UBE2J2.hAug10|UBE2J2.jAug10|UBE2J2.kAug10|UBE2J2.lAug10|UBE2J2.mAug10|UBE2J2.nAug10|UBE2J2.tAug10|UBE2J2.uAug10|UBE2J2.vgAug10|UBE2J2.vaAug10|UBE2J2.vbAug10|UBE2J2.oAug10	19	UBE2J2	1	Common	0	29	1	1	1	1
F324_SI:21	1	1191505	1191715	F324_SI	1189285	1192510	UBE2J2:6|UBE2J2:19	2	UBE2J2.iAug10|UBE2J2.vaAug10	2	UBE2J2	1	Common	0	29	0	0	0	0
F324_SI:22	1	1191715	1192371	F324_SI	1189285	1192510	UBE2J2:6	1	UBE2J2.iAug10	1	UBE2J2	1	Unique	0	29	0	0	0	0
F324_SI:23	1	1192371	1192510	F324_SI	1189285	1192510	UBE2J2:6|UBE2J2:22	2	UBE2J2.iAug10|UBE2J2.aAug10|UBE2J2.bAug10|UBE2J2.cAug10|UBE2J2.dAug10|UBE2J2.eAug10|UBE2J2.fAug10|UBE2J2.gAug10|UBE2J2.hAug10|UBE2J2.jAug10|UBE2J2.kAug10|UBE2J2.lAug10|UBE2J2.mAug10|UBE2J2.nAug10|UBE2J2.oAug10|UBE2J2.pAug10|UBE2J2.qAug10|UBE2J2.rAug10|UBE2J2.tAug10|UBE2J2.uAug10|UBE2J2.vbAug10|UBE2J2.vgAug10	22	UBE2J2	1	Common	0	29	1	1	1	1
F325_SI:1	1	1192582	1192587	F325_SI	1192582	1192726	UBE2J2:23	1	UBE2J2.tAug10|UBE2J2.vhAug10	2	UBE2J2	1	Common	0	29	1	1	1	1
F325_SI:2	1	1192587	1192630	F325_SI	1192582	1192726	UBE2J2:23|UBE2J2:24|UBE2J2:25	3	UBE2J2.tAug10|UBE2J2.vhAug10|UBE2J2.aAug10|UBE2J2.bAug10|UBE2J2.cAug10|UBE2J2.dAug10|UBE2J2.eAug10|UBE2J2.fAug10|UBE2J2.gAug10|UBE2J2.hAug10|UBE2J2.iAug10|UBE2J2.kAug10|UBE2J2.lAug10|UBE2J2.mAug10|UBE2J2.nAug10|UBE2J2.oAug10|UBE2J2.pAug10|UBE2J2.qAug10|UBE2J2.rAug10|UBE2J2.uAug10|UBE2J2.vbAug10|UBE2J2.jAug10	22	UBE2J2	1	Common	0	29	1	1	1	1
F325_SI:3	1	1192630	1192649	F325_SI	1192582	1192726	UBE2J2:23|UBE2J2:24|UBE2J2:25|UBE2J2:26	4	UBE2J2.tAug10|UBE2J2.vhAug10|UBE2J2.aAug10|UBE2J2.bAug10|UBE2J2.cAug10|UBE2J2.dAug10|UBE2J2.eAug10|UBE2J2.fAug10|UBE2J2.gAug10|UBE2J2.hAug10|UBE2J2.iAug10|UBE2J2.kAug10|UBE2J2.lAug10|UBE2J2.mAug10|UBE2J2.nAug10|UBE2J2.oAug10|UBE2J2.pAug10|UBE2J2.qAug10|UBE2J2.rAug10|UBE2J2.uAug10|UBE2J2.vbAug10|UBE2J2.jAug10|UBE2J2.vcAug10	23	UBE2J2	1	Common	0	29	1	1	1	1
F325_SI:4	1	1192649	1192690	F325_SI	1192582	1192726	UBE2J2:23|UBE2J2:24|UBE2J2:25|UBE2J2:26|UBE2J2:27	5	UBE2J2.tAug10|UBE2J2.vhAug10|UBE2J2.aAug10|UBE2J2.bAug10|UBE2J2.cAug10|UBE2J2.dAug10|UBE2J2.eAug10|UBE2J2.fAug10|UBE2J2.gAug10|UBE2J2.hAug10|UBE2J2.iAug10|UBE2J2.kAug10|UBE2J2.lAug10|UBE2J2.mAug10|UBE2J2.nAug10|UBE2J2.oAug10|UBE2J2.pAug10|UBE2J2.qAug10|UBE2J2.rAug10|UBE2J2.uAug10|UBE2J2.vbAug10|UBE2J2.jAug10|UBE2J2.vcAug10|UBE2J2.vfAug10	24	UBE2J2	1	Common	0	29	1	1	1	1
F325_SI:5	1	1192690	1192726	F325_SI	1192582	1192726	UBE2J2:25	1	UBE2J2.jAug10	1	UBE2J2	1	Unique	0	29	1	1	1	1
S326_SI:1	1	1193437	1197095	S326_SI	1193437	1197095	sonura:1	1	sonura.aAug10-unspliced	1	sonura	1	Unique	0	1	0	0	0	0
S327_SI:1	1	1197648	1197770	S327_SI	1197648	1197770	UBE2J2:28	1	UBE2J2.kAug10|UBE2J2.lAug10	2	UBE2J2	1	Common	0	29	1	1	1	1
F328_SI:1	1	1198232	1198725	F328_SI	1198232	1198949	UBE2J2:29	1	UBE2J2.sAug10	1	UBE2J2	1	Unique	0	29	0	0	0	0
F328_SI:2	1	1198725	1198766	F328_SI	1198232	1198949	UBE2J2:29|UBE2J2:30|UBE2J2:31	3	UBE2J2.sAug10|UBE2J2.aAug10|UBE2J2.bAug10|UBE2J2.cAug10|UBE2J2.dAug10|UBE2J2.eAug10|UBE2J2.fAug10|UBE2J2.gAug10|UBE2J2.hAug10|UBE2J2.iAug10|UBE2J2.kAug10|UBE2J2.lAug10|UBE2J2.mAug10|UBE2J2.nAug10|UBE2J2.oAug10|UBE2J2.pAug10|UBE2J2.qAug10|UBE2J2.rAug10|UBE2J2.tAug10|UBE2J2.vcAug10|UBE2J2.vfAug10|UBE2J2.vgAug10|UBE2J2.vhAug10	23	UBE2J2	1	Common	0	29	1	1	1	1
F328_SI:3	1	1198766	1198949	F328_SI	1198232	1198949	UBE2J2:31	1	UBE2J2.vhAug10	1	UBE2J2	1	Unique	0	29	0	0	0	0
S329_SI:1	1	1199217	1199829	S329_SI	1199217	1199829	UBE2J2:32	1	UBE2J2.vdAug10-unspliced	1	UBE2J2	1	Unique	0	29	0	0	0	0
F330_SI:1	1	1200162	1200210	F330_SI	1200162	1200249	UBE2J2:33|UBE2J2:34	2	UBE2J2.cAug10|UBE2J2.rAug10|UBE2J2.gAug10	3	UBE2J2	1	Common	0	29	0	0	0	0
F330_SI:2	1	1200210	1200249	F330_SI	1200162	1200249	UBE2J2:34	1	UBE2J2.gAug10	1	UBE2J2	1	Unique	0	29	0	0	0	0
S331_SI:1	1	1201477	1201670	S331_SI	1201477	1201670	UBE2J2:35	1	UBE2J2.hAug10|UBE2J2.qAug10	2	UBE2J2	1	Common	0	29	0	1	0	0
F332_SI:1	1	1203112	1203241	F332_SI	1203112	1203372	UBE2J2:36	1	UBE2J2.kAug10|UBE2J2.nAug10|UBE2J2.qAug10	3	UBE2J2	1	Common	0	29	1	1	1	1
F332_SI:2	1	1203241	1203244	F332_SI	1203112	1203372	UBE2J2:36|UBE2J2:37	2	UBE2J2.kAug10|UBE2J2.nAug10|UBE2J2.qAug10|UBE2J2.aAug10|UBE2J2.bAug10|UBE2J2.cAug10|UBE2J2.dAug10|UBE2J2.eAug10|UBE2J2.fAug10|UBE2J2.hAug10|UBE2J2.iAug10|UBE2J2.lAug10|UBE2J2.oAug10|UBE2J2.rAug10|UBE2J2.sAug10|UBE2J2.tAug10|UBE2J2.vcAug10|UBE2J2.vfAug10	18	UBE2J2	1	Common	0	29	1	1	1	1
F332_SI:3	1	1203244	1203372	F332_SI	1203112	1203372	UBE2J2:36|UBE2J2:37|UBE2J2:38	3	UBE2J2.kAug10|UBE2J2.nAug10|UBE2J2.qAug10|UBE2J2.aAug10|UBE2J2.bAug10|UBE2J2.cAug10|UBE2J2.dAug10|UBE2J2.eAug10|UBE2J2.fAug10|UBE2J2.hAug10|UBE2J2.iAug10|UBE2J2.lAug10|UBE2J2.oAug10|UBE2J2.rAug10|UBE2J2.sAug10|UBE2J2.tAug10|UBE2J2.vcAug10|UBE2J2.vfAug10|UBE2J2.veAug10	19	UBE2J2	1	Common	0	29	1	1	1	1
S333_SI:1	1	1203918	1204863	S333_SI	1203918	1204863	spyplar:1	1	spyplar.aAug10-unspliced	1	spyplar	1	Unique	0	1	0	0	0	0
S334_SI:1	1	1205497	1206405	S334_SI	1205497	1206405	spuplar:1	1	spuplar.aAug10-unspliced	1	spuplar	1	Unique	0	1	0	0	0	0
S335_SI:1	1	1206889	1207017	S335_SI	1206889	1207017	UBE2J2:39	1	UBE2J2.vfAug10	1	UBE2J2	1	Unique	0	29	0	0	0	0
F336_SI:1	1	1208232	1208430	F336_SI	1208232	1209265	UBE2J2:40	1	UBE2J2.vcAug10	1	UBE2J2	1	Unique	0	29	1	1	1	1
F336_SI:2	1	1208430	1208756	F336_SI	1208232	1209265	UBE2J2:40|UBE2J2:41	2	UBE2J2.vcAug10|UBE2J2.veAug10	2	UBE2J2	1	Common	0	29	1	1	1	1
F336_SI:3	1	1208756	1208849	F336_SI	1208232	1209265	UBE2J2:40|UBE2J2:41|UBE2J2:42	3	UBE2J2.vcAug10|UBE2J2.veAug10|UBE2J2.aAug10	3	UBE2J2	1	Common	0	29	1	1	1	1
F336_SI:4	1	1208849	1208878	F336_SI	1208232	1209265	UBE2J2:40|UBE2J2:42	2	UBE2J2.vcAug10|UBE2J2.aAug10	2	UBE2J2	1	Common	0	29	1	1	1	0
F336_SI:5	1	1208878	1209045	F336_SI	1208232	1209265	UBE2J2:40|UBE2J2:42|UBE2J2:43|UBE2J2:44|UBE2J2:45	5	UBE2J2.vcAug10|UBE2J2.aAug10|UBE2J2.vbAug10|UBE2J2.rAug10|UBE2J2.eAug10	5	UBE2J2	1	Common	0	29	1	1	1	1
F336_SI:6	1	1209045	1209174	F336_SI	1208232	1209265	UBE2J2:40|UBE2J2:42|UBE2J2:43|UBE2J2:44|UBE2J2:45|UBE2J2:46|UBE2J2:47|UBE2J2:48|UBE2J2:49|UBE2J2:50|UBE2J2:51|UBE2J2:52|UBE2J2:53|UBE2J2:54|UBE2J2:55|UBE2J2:56|UBE2J2:57	17	UBE2J2.vcAug10|UBE2J2.aAug10|UBE2J2.vbAug10|UBE2J2.rAug10|UBE2J2.eAug10|UBE2J2.tAug10|UBE2J2.iAug10|UBE2J2.qAug10|UBE2J2.dAug10|UBE2J2.uAug10|UBE2J2.vgAug10|UBE2J2.bAug10|UBE2J2.kAug10|UBE2J2.sAug10|UBE2J2.hAug10|UBE2J2.pAug10|UBE2J2.vfAug10|UBE2J2.cAug10|UBE2J2.mAug10|UBE2J2.nAug10|UBE2J2.oAug10|UBE2J2.lAug10|UBE2J2.fAug10	23	UBE2J2	1	Common	0	29	1	1	1	1
F336_SI:7	1	1209174	1209188	F336_SI	1208232	1209265	UBE2J2:40|UBE2J2:42|UBE2J2:44|UBE2J2:45|UBE2J2:46|UBE2J2:47|UBE2J2:48|UBE2J2:49|UBE2J2:50|UBE2J2:51|UBE2J2:52|UBE2J2:53|UBE2J2:54|UBE2J2:55|UBE2J2:56|UBE2J2:57	16	UBE2J2.vcAug10|UBE2J2.aAug10|UBE2J2.rAug10|UBE2J2.eAug10|UBE2J2.tAug10|UBE2J2.iAug10|UBE2J2.qAug10|UBE2J2.dAug10|UBE2J2.uAug10|UBE2J2.vgAug10|UBE2J2.bAug10|UBE2J2.kAug10|UBE2J2.sAug10|UBE2J2.hAug10|UBE2J2.pAug10|UBE2J2.vfAug10|UBE2J2.cAug10|UBE2J2.mAug10|UBE2J2.nAug10|UBE2J2.oAug10|UBE2J2.lAug10|UBE2J2.fAug10	22	UBE2J2	1	Common	0	29	1	1	1	1
F336_SI:8	1	1209188	1209191	F336_SI	1208232	1209265	UBE2J2:40|UBE2J2:42|UBE2J2:44|UBE2J2:45|UBE2J2:47|UBE2J2:48|UBE2J2:49|UBE2J2:50|UBE2J2:51|UBE2J2:52|UBE2J2:53|UBE2J2:54|UBE2J2:55|UBE2J2:56|UBE2J2:57	15	UBE2J2.vcAug10|UBE2J2.aAug10|UBE2J2.rAug10|UBE2J2.eAug10|UBE2J2.iAug10|UBE2J2.qAug10|UBE2J2.dAug10|UBE2J2.uAug10|UBE2J2.vgAug10|UBE2J2.bAug10|UBE2J2.kAug10|UBE2J2.sAug10|UBE2J2.hAug10|UBE2J2.pAug10|UBE2J2.vfAug10|UBE2J2.cAug10|UBE2J2.mAug10|UBE2J2.nAug10|UBE2J2.oAug10|UBE2J2.lAug10|UBE2J2.fAug10	21	UBE2J2	1	Common	0	29	1	1	1	1
F336_SI:9	1	1209191	1209195	F336_SI	1208232	1209265	UBE2J2:42|UBE2J2:44|UBE2J2:45|UBE2J2:47|UBE2J2:48|UBE2J2:49|UBE2J2:50|UBE2J2:51|UBE2J2:52|UBE2J2:53|UBE2J2:54|UBE2J2:55|UBE2J2:56|UBE2J2:57	14	UBE2J2.aAug10|UBE2J2.rAug10|UBE2J2.eAug10|UBE2J2.iAug10|UBE2J2.qAug10|UBE2J2.dAug10|UBE2J2.uAug10|UBE2J2.vgAug10|UBE2J2.bAug10|UBE2J2.kAug10|UBE2J2.sAug10|UBE2J2.hAug10|UBE2J2.pAug10|UBE2J2.vfAug10|UBE2J2.cAug10|UBE2J2.mAug10|UBE2J2.nAug10|UBE2J2.oAug10|UBE2J2.lAug10|UBE2J2.fAug10	20	UBE2J2	1	Common	0	29	1	1	1	1
F336_SI:10	1	1209195	1209198	F336_SI	1208232	1209265	UBE2J2:42|UBE2J2:44|UBE2J2:45|UBE2J2:48|UBE2J2:49|UBE2J2:50|UBE2J2:51|UBE2J2:52|UBE2J2:53|UBE2J2:54|UBE2J2:55|UBE2J2:56|UBE2J2:57	13	UBE2J2.aAug10|UBE2J2.rAug10|UBE2J2.eAug10|UBE2J2.dAug10|UBE2J2.uAug10|UBE2J2.vgAug10|UBE2J2.bAug10|UBE2J2.kAug10|UBE2J2.sAug10|UBE2J2.hAug10|UBE2J2.pAug10|UBE2J2.vfAug10|UBE2J2.cAug10|UBE2J2.mAug10|UBE2J2.nAug10|UBE2J2.oAug10|UBE2J2.lAug10|UBE2J2.fAug10	18	UBE2J2	1	Common	0	29	1	1	1	1
F336_SI:11	1	1209198	1209207	F336_SI	1208232	1209265	UBE2J2:42|UBE2J2:44|UBE2J2:45|UBE2J2:49|UBE2J2:50|UBE2J2:51|UBE2J2:52|UBE2J2:53|UBE2J2:54|UBE2J2:55|UBE2J2:56|UBE2J2:57	12	UBE2J2.aAug10|UBE2J2.rAug10|UBE2J2.eAug10|UBE2J2.vgAug10|UBE2J2.bAug10|UBE2J2.kAug10|UBE2J2.sAug10|UBE2J2.hAug10|UBE2J2.pAug10|UBE2J2.vfAug10|UBE2J2.cAug10|UBE2J2.mAug10|UBE2J2.nAug10|UBE2J2.oAug10|UBE2J2.lAug10|UBE2J2.fAug10	16	UBE2J2	1	Common	0	29	1	1	1	1
F336_SI:12	1	1209207	1209210	F336_SI	1208232	1209265	UBE2J2:42|UBE2J2:44|UBE2J2:45|UBE2J2:50|UBE2J2:51|UBE2J2:52|UBE2J2:53|UBE2J2:54|UBE2J2:55|UBE2J2:56|UBE2J2:57	11	UBE2J2.aAug10|UBE2J2.rAug10|UBE2J2.eAug10|UBE2J2.bAug10|UBE2J2.kAug10|UBE2J2.sAug10|UBE2J2.hAug10|UBE2J2.pAug10|UBE2J2.vfAug10|UBE2J2.cAug10|UBE2J2.mAug10|UBE2J2.nAug10|UBE2J2.oAug10|UBE2J2.lAug10|UBE2J2.fAug10	15	UBE2J2	1	Common	0	29	1	1	1	1
F336_SI:13	1	1209210	1209212	F336_SI	1208232	1209265	UBE2J2:42|UBE2J2:44|UBE2J2:45|UBE2J2:51|UBE2J2:52|UBE2J2:53|UBE2J2:54|UBE2J2:55|UBE2J2:56|UBE2J2:57	10	UBE2J2.aAug10|UBE2J2.rAug10|UBE2J2.eAug10|UBE2J2.kAug10|UBE2J2.sAug10|UBE2J2.hAug10|UBE2J2.pAug10|UBE2J2.vfAug10|UBE2J2.cAug10|UBE2J2.mAug10|UBE2J2.nAug10|UBE2J2.oAug10|UBE2J2.lAug10|UBE2J2.fAug10	14	UBE2J2	1	Common	0	29	1	1	1	1
F336_SI:14	1	1209212	1209213	F336_SI	1208232	1209265	UBE2J2:42|UBE2J2:44|UBE2J2:45|UBE2J2:52|UBE2J2:53|UBE2J2:54|UBE2J2:55|UBE2J2:56|UBE2J2:57	9	UBE2J2.aAug10|UBE2J2.rAug10|UBE2J2.eAug10|UBE2J2.sAug10|UBE2J2.hAug10|UBE2J2.pAug10|UBE2J2.vfAug10|UBE2J2.cAug10|UBE2J2.mAug10|UBE2J2.nAug10|UBE2J2.oAug10|UBE2J2.lAug10|UBE2J2.fAug10	13	UBE2J2	1	Common	0	29	1	1	1	1
F336_SI:15	1	1209213	1209222	F336_SI	1208232	1209265	UBE2J2:42|UBE2J2:45|UBE2J2:53|UBE2J2:54|UBE2J2:55|UBE2J2:56|UBE2J2:57	7	UBE2J2.aAug10|UBE2J2.eAug10|UBE2J2.hAug10|UBE2J2.pAug10|UBE2J2.vfAug10|UBE2J2.cAug10|UBE2J2.mAug10|UBE2J2.nAug10|UBE2J2.oAug10|UBE2J2.lAug10|UBE2J2.fAug10	11	UBE2J2	1	Common	0	29	1	1	1	1
F336_SI:16	1	1209222	1209223	F336_SI	1208232	1209265	UBE2J2:42|UBE2J2:53|UBE2J2:54|UBE2J2:55|UBE2J2:56|UBE2J2:57	6	UBE2J2.aAug10|UBE2J2.hAug10|UBE2J2.pAug10|UBE2J2.vfAug10|UBE2J2.cAug10|UBE2J2.mAug10|UBE2J2.nAug10|UBE2J2.oAug10|UBE2J2.lAug10|UBE2J2.fAug10	10	UBE2J2	1	Common	0	29	0	0	1	0
F336_SI:17	1	1209223	1209234	F336_SI	1208232	1209265	UBE2J2:54|UBE2J2:55|UBE2J2:56|UBE2J2:57	4	UBE2J2.cAug10|UBE2J2.mAug10|UBE2J2.nAug10|UBE2J2.oAug10|UBE2J2.lAug10|UBE2J2.fAug10	6	UBE2J2	1	Common	0	29	0	0	0	0
F336_SI:18	1	1209234	1209239	F336_SI	1208232	1209265	UBE2J2:55|UBE2J2:56|UBE2J2:57	3	UBE2J2.oAug10|UBE2J2.lAug10|UBE2J2.fAug10	3	UBE2J2	1	Common	0	29	0	0	0	0
F336_SI:19	1	1209239	1209244	F336_SI	1208232	1209265	UBE2J2:56|UBE2J2:57	2	UBE2J2.lAug10|UBE2J2.fAug10	2	UBE2J2	1	Common	0	29	0	0	0	0
F336_SI:20	1	1209244	1209265	F336_SI	1208232	1209265	UBE2J2:57	1	UBE2J2.fAug10	1	UBE2J2	1	Unique	0	29	0	0	0	0
F337_SI:1	1	1209382	1209415	F337_SI	1209382	1210679	SCNN1D:1|SCNN1D:2	2	SCNN1D.oAug10|SCNN1D.aAug10	2	SCNN1D	1	Common	0	15	0	0	0	0
F337_SI:2	1	1209415	1209443	F337_SI	1209382	1210679	SCNN1D:1|SCNN1D:2|SCNN1D:3	3	SCNN1D.oAug10|SCNN1D.aAug10|SCNN1D.hAug10	3	SCNN1D	1	Common	0	15	0	0	0	0
F337_SI:3	1	1209443	1209861	F337_SI	1209382	1210679	SCNN1D:1|SCNN1D:2	2	SCNN1D.oAug10|SCNN1D.aAug10	2	SCNN1D	1	Common	0	15	0	0	0	0
F337_SI:4	1	1209861	1210182	F337_SI	1209382	1210679	SCNN1D:2	1	SCNN1D.aAug10	1	SCNN1D	1	Unique	0	15	0	0	0	0
F337_SI:5	1	1210182	1210246	F337_SI	1209382	1210679	SCNN1D:2|SCNN1D:4	2	SCNN1D.aAug10|SCNN1D.oAug10	2	SCNN1D	1	Common	0	15	0	0	0	0
F337_SI:6	1	1210246	1210679	F337_SI	1209382	1210679	SCNN1D:2	1	SCNN1D.aAug10	1	SCNN1D	1	Unique	0	15	0	0	0	0
S338_SI:1	1	1214447	1214769	S338_SI	1214447	1214769	SCNN1D:5	1	SCNN1D.aAug10	1	SCNN1D	1	Unique	0	15	0	0	0	0
F339_SI:1	1	1215682	1215789	F339_SI	1215682	1216990	SCNN1D:6	1	SCNN1D.dAug10	1	SCNN1D	1	Unique	0	15	0	0	0	0
F339_SI:2	1	1215789	1215816	F339_SI	1215682	1216990	SCNN1D:6|SCNN1D:7	2	SCNN1D.dAug10|SCNN1D.hAug10	2	SCNN1D	1	Common	0	15	0	0	0	0
F339_SI:3	1	1215816	1215851	F339_SI	1215682	1216990	SCNN1D:6|SCNN1D:7|SCNN1D:8	3	SCNN1D.dAug10|SCNN1D.hAug10|SCNN1D.aAug10	3	SCNN1D	1	Common	0	15	0	0	0	0
F339_SI:4	1	1215851	1215872	F339_SI	1215682	1216990	SCNN1D:6|SCNN1D:7|SCNN1D:8|SCNN1D:9	4	SCNN1D.dAug10|SCNN1D.hAug10|SCNN1D.aAug10|SCNN1D.eAug10	4	SCNN1D	1	Common	0	15	0	0	0	0
F339_SI:5	1	1215872	1215888	F339_SI	1215682	1216990	SCNN1D:6|SCNN1D:7|SCNN1D:8|SCNN1D:9|SCNN1D:10	5	SCNN1D.dAug10|SCNN1D.hAug10|SCNN1D.aAug10|SCNN1D.eAug10|SCNN1D.gAug10	5	SCNN1D	1	Common	0	15	0	0	0	0
F339_SI:6	1	1215888	1215969	F339_SI	1215682	1216990	SCNN1D:6|SCNN1D:7|SCNN1D:8|SCNN1D:9|SCNN1D:10|SCNN1D:11	6	SCNN1D.dAug10|SCNN1D.hAug10|SCNN1D.aAug10|SCNN1D.eAug10|SCNN1D.gAug10|SCNN1D.nAug10	6	SCNN1D	1	Common	0	15	0	0	0	0
F339_SI:7	1	1215969	1216046	F339_SI	1215682	1216990	SCNN1D:6|SCNN1D:7|SCNN1D:8|SCNN1D:9|SCNN1D:10|SCNN1D:11|SCNN1D:12	7	SCNN1D.dAug10|SCNN1D.hAug10|SCNN1D.aAug10|SCNN1D.eAug10|SCNN1D.gAug10|SCNN1D.nAug10|SCNN1D.kAug10	7	SCNN1D	1	Common	0	15	0	0	0	0
F339_SI:8	1	1216046	1216581	F339_SI	1215682	1216990	SCNN1D:6	1	SCNN1D.dAug10	1	SCNN1D	1	Unique	0	15	0	0	0	0
F339_SI:9	1	1216581	1216605	F339_SI	1215682	1216990	SCNN1D:6|SCNN1D:13	2	SCNN1D.dAug10|SCNN1D.nAug10	2	SCNN1D	1	Common	0	15	0	0	0	0
F339_SI:10	1	1216605	1216665	F339_SI	1215682	1216990	SCNN1D:6|SCNN1D:13|SCNN1D:14	3	SCNN1D.dAug10|SCNN1D.nAug10|SCNN1D.aAug10|SCNN1D.eAug10	4	SCNN1D	1	Common	0	15	0	0	0	0
F339_SI:11	1	1216665	1216677	F339_SI	1215682	1216990	SCNN1D:6|SCNN1D:13|SCNN1D:14|SCNN1D:15	4	SCNN1D.dAug10|SCNN1D.nAug10|SCNN1D.aAug10|SCNN1D.eAug10|SCNN1D.hAug10	5	SCNN1D	1	Common	0	15	0	0	0	0
F339_SI:12	1	1216677	1216790	F339_SI	1215682	1216990	SCNN1D:6|SCNN1D:15	2	SCNN1D.dAug10|SCNN1D.hAug10	2	SCNN1D	1	Common	0	15	0	0	0	0
F339_SI:13	1	1216790	1216990	F339_SI	1215682	1216990	SCNN1D:6|SCNN1D:15|SCNN1D:16	3	SCNN1D.dAug10|SCNN1D.hAug10|SCNN1D.aAug10|SCNN1D.eAug10	4	SCNN1D	1	Common	0	15	0	0	0	0
S340_SI:1	1	1217304	1217390	S340_SI	1217304	1217390	SCNN1D:17	1	SCNN1D.cAug10	1	SCNN1D	1	Unique	0	15	0	0	0	0
F341_SI:1	1	1217471	1217496	F341_SI	1217471	1217695	SCNN1D:18	1	SCNN1D.bAug10	1	SCNN1D	1	Unique	0	15	0	0	0	0
F341_SI:2	1	1217496	1217537	F341_SI	1217471	1217695	SCNN1D:18|SCNN1D:19	2	SCNN1D.bAug10|SCNN1D.cAug10	2	SCNN1D	1	Common	0	15	0	0	0	0
F341_SI:3	1	1217537	1217567	F341_SI	1217471	1217695	SCNN1D:18|SCNN1D:19|SCNN1D:20	3	SCNN1D.bAug10|SCNN1D.cAug10|SCNN1D.fAug10	3	SCNN1D	1	Common	0	15	0	0	0	0
F341_SI:4	1	1217567	1217621	F341_SI	1217471	1217695	SCNN1D:18|SCNN1D:19	2	SCNN1D.bAug10|SCNN1D.cAug10	2	SCNN1D	1	Common	0	15	0	0	0	0
F341_SI:5	1	1217621	1217655	F341_SI	1217471	1217695	SCNN1D:18|SCNN1D:19|SCNN1D:21	3	SCNN1D.bAug10|SCNN1D.cAug10|SCNN1D.aAug10|SCNN1D.dAug10|SCNN1D.eAug10|SCNN1D.gAug10|SCNN1D.nAug10	7	SCNN1D	1	Common	0	15	0	0	0	0
F341_SI:6	1	1217655	1217695	F341_SI	1217471	1217695	SCNN1D:18|SCNN1D:19|SCNN1D:21|SCNN1D:22	4	SCNN1D.bAug10|SCNN1D.cAug10|SCNN1D.aAug10|SCNN1D.dAug10|SCNN1D.eAug10|SCNN1D.gAug10|SCNN1D.nAug10|SCNN1D.fAug10|SCNN1D.hAug10|SCNN1D.kAug10	10	SCNN1D	1	Common	0	15	0	0	0	0
S342_SI:1	1	1219357	1219470	S342_SI	1219357	1219470	SCNN1D:23	1	SCNN1D.aAug10|SCNN1D.bAug10|SCNN1D.cAug10|SCNN1D.dAug10|SCNN1D.eAug10|SCNN1D.fAug10|SCNN1D.gAug10|SCNN1D.hAug10|SCNN1D.kAug10|SCNN1D.nAug10	10	SCNN1D	1	Common	0	15	0	0	0	0
F343_SI:1	1	1220950	1221029	F343_SI	1220950	1222355	SCNN1D:24	1	SCNN1D.aAug10|SCNN1D.bAug10|SCNN1D.hAug10	3	SCNN1D	1	Common	0	15	0	0	0	0
F343_SI:2	1	1221029	1221044	F343_SI	1220950	1222355	SCNN1D:24|SCNN1D:25	2	SCNN1D.aAug10|SCNN1D.bAug10|SCNN1D.hAug10|SCNN1D.lAug10	4	SCNN1D	1	Common	0	15	0	0	0	0
F343_SI:3	1	1221044	1221114	F343_SI	1220950	1222355	SCNN1D:25	1	SCNN1D.lAug10	1	SCNN1D	1	Unique	0	15	0	0	0	0
F343_SI:4	1	1221114	1221305	F343_SI	1220950	1222355	SCNN1D:25|SCNN1D:26	2	SCNN1D.lAug10|SCNN1D.mAug10-unspliced	2	SCNN1D	1	Common	0	15	0	0	0	0
F343_SI:5	1	1221305	1221454	F343_SI	1220950	1222355	SCNN1D:25|SCNN1D:26|SCNN1D:27|SCNN1D:28|SCNN1D:29|SCNN1D:30	6	SCNN1D.lAug10|SCNN1D.mAug10-unspliced|SCNN1D.nAug10|SCNN1D.kAug10|SCNN1D.aAug10|SCNN1D.bAug10|SCNN1D.cAug10|SCNN1D.dAug10|SCNN1D.eAug10|SCNN1D.fAug10|SCNN1D.gAug10|SCNN1D.hAug10	12	SCNN1D	1	Common	0	15	0	0	0	0
F343_SI:6	1	1221454	1221639	F343_SI	1220950	1222355	SCNN1D:25|SCNN1D:26|SCNN1D:28|SCNN1D:29|SCNN1D:30	5	SCNN1D.lAug10|SCNN1D.mAug10-unspliced|SCNN1D.kAug10|SCNN1D.aAug10|SCNN1D.bAug10|SCNN1D.cAug10|SCNN1D.dAug10|SCNN1D.eAug10|SCNN1D.fAug10|SCNN1D.gAug10|SCNN1D.hAug10	11	SCNN1D	1	Common	0	15	0	0	0	0
F343_SI:7	1	1221639	1221658	F343_SI	1220950	1222355	SCNN1D:25|SCNN1D:26|SCNN1D:29|SCNN1D:30	4	SCNN1D.lAug10|SCNN1D.mAug10-unspliced|SCNN1D.aAug10|SCNN1D.bAug10|SCNN1D.cAug10|SCNN1D.dAug10|SCNN1D.eAug10|SCNN1D.fAug10|SCNN1D.gAug10|SCNN1D.hAug10	10	SCNN1D	1	Common	0	15	0	0	0	0
F343_SI:8	1	1221658	1222117	F343_SI	1220950	1222355	SCNN1D:26|SCNN1D:30	2	SCNN1D.mAug10-unspliced|SCNN1D.hAug10	2	SCNN1D	1	Common	0	15	0	0	0	0
F343_SI:9	1	1222117	1222147	F343_SI	1220950	1222355	SCNN1D:30	1	SCNN1D.hAug10	1	SCNN1D	1	Unique	0	15	0	0	0	0
F343_SI:10	1	1222147	1222294	F343_SI	1220950	1222355	SCNN1D:31|SCNN1D:32	2	SCNN1D.lAug10|SCNN1D.aAug10|SCNN1D.bAug10|SCNN1D.cAug10|SCNN1D.dAug10|SCNN1D.eAug10|SCNN1D.fAug10|SCNN1D.gAug10	8	SCNN1D	1	Common	0	15	0	0	0	0
F343_SI:11	1	1222294	1222355	F343_SI	1220950	1222355	SCNN1D:32	1	SCNN1D.aAug10|SCNN1D.bAug10|SCNN1D.cAug10|SCNN1D.dAug10|SCNN1D.eAug10|SCNN1D.fAug10|SCNN1D.gAug10	7	SCNN1D	1	Common	0	15	0	0	0	0
S344_SI:1	1	1222488	1222679	S344_SI	1222488	1222679	SCNN1D:33	1	SCNN1D.aAug10|SCNN1D.bAug10|SCNN1D.cAug10|SCNN1D.dAug10|SCNN1D.eAug10|SCNN1D.fAug10|SCNN1D.gAug10	7	SCNN1D	1	Common	0	15	0	0	0	0
F345_SI:1	1	1222887	1222976	F345_SI	1222887	1223417	SCNN1D:34|SCNN1D:35	2	SCNN1D.aAug10|SCNN1D.bAug10|SCNN1D.cAug10|SCNN1D.dAug10|SCNN1D.eAug10|SCNN1D.gAug10|SCNN1D.fAug10	7	SCNN1D	1	Common	0	15	0	0	0	0
F345_SI:2	1	1222976	1223052	F345_SI	1222887	1223417	SCNN1D:35	1	SCNN1D.fAug10	1	SCNN1D	1	Unique	0	15	0	0	0	0
F345_SI:3	1	1223052	1223216	F345_SI	1222887	1223417	SCNN1D:35|SCNN1D:36|SCNN1D:37	3	SCNN1D.fAug10|SCNN1D.aAug10|SCNN1D.bAug10|SCNN1D.cAug10|SCNN1D.dAug10|SCNN1D.eAug10|SCNN1D.gAug10	7	SCNN1D	1	Common	0	15	0	0	0	0
F345_SI:4	1	1223216	1223318	F345_SI	1222887	1223417	SCNN1D:37	1	SCNN1D.gAug10	1	SCNN1D	1	Unique	0	15	0	0	0	0
F345_SI:5	1	1223318	1223351	F345_SI	1222887	1223417	SCNN1D:37|SCNN1D:38	2	SCNN1D.gAug10|SCNN1D.aAug10|SCNN1D.bAug10|SCNN1D.cAug10|SCNN1D.dAug10|SCNN1D.eAug10|SCNN1D.fAug10	7	SCNN1D	1	Common	0	15	0	0	0	0
F345_SI:6	1	1223351	1223413	F345_SI	1222887	1223417	SCNN1D:37|SCNN1D:38|SCNN1D:39	3	SCNN1D.gAug10|SCNN1D.aAug10|SCNN1D.bAug10|SCNN1D.cAug10|SCNN1D.dAug10|SCNN1D.eAug10|SCNN1D.fAug10|SCNN1D.jAug10	8	SCNN1D	1	Common	0	15	0	0	0	0
F345_SI:7	1	1223413	1223417	F345_SI	1222887	1223417	SCNN1D:37|SCNN1D:38	2	SCNN1D.gAug10|SCNN1D.aAug10|SCNN1D.bAug10|SCNN1D.cAug10|SCNN1D.dAug10|SCNN1D.eAug10|SCNN1D.fAug10	7	SCNN1D	1	Common	0	15	0	0	0	0
S346_SI:1	1	1225650	1225768	S346_SI	1225650	1225768	SCNN1D:40	1	SCNN1D.aAug10|SCNN1D.bAug10|SCNN1D.cAug10|SCNN1D.dAug10|SCNN1D.eAug10|SCNN1D.fAug10|SCNN1D.gAug10|SCNN1D.jAug10	8	SCNN1D	1	Common	0	15	0	0	0	0
F347_SI:1	1	1225828	1225856	F347_SI	1225828	1225935	SCNN1D:41	1	SCNN1D.iAug10	1	SCNN1D	1	Unique	0	15	0	0	0	0
F347_SI:2	1	1225856	1225935	F347_SI	1225828	1225935	SCNN1D:42	1	SCNN1D.aAug10|SCNN1D.bAug10|SCNN1D.cAug10|SCNN1D.dAug10|SCNN1D.eAug10|SCNN1D.fAug10|SCNN1D.gAug10|SCNN1D.jAug10	8	SCNN1D	1	Common	0	15	0	0	0	0
S348_SI:1	1	1226016	1226074	S348_SI	1226016	1226074	SCNN1D:43	1	SCNN1D.aAug10|SCNN1D.bAug10|SCNN1D.cAug10|SCNN1D.dAug10|SCNN1D.eAug10|SCNN1D.fAug10|SCNN1D.gAug10|SCNN1D.iAug10|SCNN1D.jAug10	9	SCNN1D	1	Common	0	15	0	0	0	0
S349_SI:1	1	1226274	1226333	S349_SI	1226274	1226333	SCNN1D:44	1	SCNN1D.aAug10|SCNN1D.bAug10|SCNN1D.cAug10|SCNN1D.dAug10|SCNN1D.eAug10|SCNN1D.fAug10|SCNN1D.gAug10|SCNN1D.iAug10|SCNN1D.jAug10	9	SCNN1D	1	Common	0	15	0	0	0	0
F350_SI:1	1	1226444	1226450	F350_SI	1226444	1226520	SCNN1D:45	1	SCNN1D.aAug10|SCNN1D.bAug10|SCNN1D.cAug10|SCNN1D.dAug10|SCNN1D.eAug10|SCNN1D.fAug10|SCNN1D.gAug10|SCNN1D.jAug10	8	SCNN1D	1	Common	0	15	0	0	0	0
F350_SI:2	1	1226450	1226520	F350_SI	1226444	1226520	SCNN1D:45|SCNN1D:46	2	SCNN1D.aAug10|SCNN1D.bAug10|SCNN1D.cAug10|SCNN1D.dAug10|SCNN1D.eAug10|SCNN1D.fAug10|SCNN1D.gAug10|SCNN1D.jAug10|SCNN1D.iAug10	9	SCNN1D	1	Common	0	15	0	0	0	0
F351_SI:1	1	1226633	1226714	F351_SI	1226633	1227414	SCNN1D:47|SCNN1D:48|SCNN1D:49|SCNN1D:50|SCNN1D:51|SCNN1D:52|SCNN1D:53|SCNN1D:54	8	SCNN1D.jAug10|SCNN1D.eAug10|SCNN1D.fAug10|SCNN1D.gAug10|SCNN1D.aAug10|SCNN1D.dAug10|SCNN1D.iAug10|SCNN1D.cAug10|SCNN1D.bAug10	9	SCNN1D	1	Common	0	15	0	0	0	0
F351_SI:2	1	1226714	1226753	F351_SI	1226633	1227414	SCNN1D:48|SCNN1D:49|SCNN1D:50|SCNN1D:51|SCNN1D:52|SCNN1D:53|SCNN1D:54	7	SCNN1D.eAug10|SCNN1D.fAug10|SCNN1D.gAug10|SCNN1D.aAug10|SCNN1D.dAug10|SCNN1D.iAug10|SCNN1D.cAug10|SCNN1D.bAug10	8	SCNN1D	1	Common	0	15	0	0	0	0
F351_SI:3	1	1226753	1226990	F351_SI	1226633	1227414	SCNN1D:49|SCNN1D:50|SCNN1D:51|SCNN1D:52|SCNN1D:53|SCNN1D:54	6	SCNN1D.fAug10|SCNN1D.gAug10|SCNN1D.aAug10|SCNN1D.dAug10|SCNN1D.iAug10|SCNN1D.cAug10|SCNN1D.bAug10	7	SCNN1D	1	Common	0	15	0	0	0	0
F351_SI:4	1	1226990	1227034	F351_SI	1226633	1227414	SCNN1D:50|SCNN1D:51|SCNN1D:52|SCNN1D:53|SCNN1D:54	5	SCNN1D.gAug10|SCNN1D.aAug10|SCNN1D.dAug10|SCNN1D.iAug10|SCNN1D.cAug10|SCNN1D.bAug10	6	SCNN1D	1	Common	0	15	0	0	0	0
F351_SI:5	1	1227034	1227399	F351_SI	1226633	1227414	SCNN1D:51|SCNN1D:52|SCNN1D:53|SCNN1D:54	4	SCNN1D.aAug10|SCNN1D.dAug10|SCNN1D.iAug10|SCNN1D.cAug10|SCNN1D.bAug10	5	SCNN1D	1	Common	0	15	0	0	1	1
F351_SI:6	1	1227399	1227404	F351_SI	1226633	1227414	SCNN1D:52|SCNN1D:53|SCNN1D:54	3	SCNN1D.dAug10|SCNN1D.iAug10|SCNN1D.cAug10|SCNN1D.bAug10	4	SCNN1D	1	Common	0	15	0	0	0	0
F351_SI:7	1	1227404	1227409	F351_SI	1226633	1227414	SCNN1D:53|SCNN1D:54	2	SCNN1D.cAug10|SCNN1D.bAug10	2	SCNN1D	1	Common	0	15	0	0	0	0
F351_SI:8	1	1227409	1227414	F351_SI	1226633	1227414	SCNN1D:54	1	SCNN1D.bAug10	1	SCNN1D	1	Unique	0	15	0	0	0	0
F352_SI:1	1	1227755	1227769	F352_SI	1227755	1229088	ACAP3:1	1	ACAP3.aAug10	1	ACAP3	1	Unique	0	16	0	0	0	0
F352_SI:2	1	1227769	1228250	F352_SI	1227755	1229088	ACAP3:1|ACAP3:2	2	ACAP3.aAug10|ACAP3.bAug10	2	ACAP3	1	Common	0	16	1	1	1	1
F352_SI:3	1	1228250	1228316	F352_SI	1227755	1229088	ACAP3:1|ACAP3:2|ACAP3:3|ACAP3:4	4	ACAP3.aAug10|ACAP3.bAug10|ACAP3.fAug10|ACAP3.cAug10	4	ACAP3	1	Common	0	16	1	1	1	1
F352_SI:4	1	1228316	1228927	F352_SI	1227755	1229088	ACAP3:1|ACAP3:2|ACAP3:4	3	ACAP3.aAug10|ACAP3.bAug10|ACAP3.cAug10	3	ACAP3	1	Common	0	16	1	1	1	1
F352_SI:5	1	1228927	1228959	F352_SI	1227755	1229088	ACAP3:1|ACAP3:2|ACAP3:4|ACAP3:5	4	ACAP3.aAug10|ACAP3.bAug10|ACAP3.cAug10|ACAP3.hAug10	4	ACAP3	1	Common	0	16	1	1	1	1
F352_SI:6	1	1228959	1229088	F352_SI	1227755	1229088	ACAP3:1|ACAP3:2|ACAP3:4|ACAP3:5|ACAP3:6	5	ACAP3.aAug10|ACAP3.bAug10|ACAP3.cAug10|ACAP3.hAug10|ACAP3.kAug10	5	ACAP3	1	Common	0	16	1	1	1	1
F353_SI:1	1	1229202	1229291	F353_SI	1229202	1229313	ACAP3:7|ACAP3:8	2	ACAP3.hAug10|ACAP3.aAug10|ACAP3.bAug10|ACAP3.cAug10|ACAP3.kAug10	5	ACAP3	1	Common	0	16	1	1	1	1
F353_SI:2	1	1229291	1229313	F353_SI	1229202	1229313	ACAP3:8	1	ACAP3.aAug10|ACAP3.bAug10|ACAP3.cAug10|ACAP3.kAug10	4	ACAP3	1	Common	0	16	1	1	1	1
S354_SI:1	1	1229469	1229579	S354_SI	1229469	1229579	ACAP3:9	1	ACAP3.aAug10|ACAP3.bAug10|ACAP3.cAug10|ACAP3.hAug10|ACAP3.kAug10	5	ACAP3	1	Common	0	16	1	1	1	1
S355_SI:1	1	1229781	1230008	S355_SI	1229781	1230008	ACAP3:10	1	ACAP3.aAug10|ACAP3.bAug10|ACAP3.cAug10|ACAP3.hAug10	4	ACAP3	1	Common	0	16	1	1	1	1
F356_SI:1	1	1230097	1230196	F356_SI	1230097	1230388	ACAP3:11|ACAP3:12	2	ACAP3.aAug10|ACAP3.cAug10|ACAP3.kAug10|ACAP3.hAug10	4	ACAP3	1	Common	0	16	1	1	1	1
F356_SI:2	1	1230196	1230388	F356_SI	1230097	1230388	ACAP3:12	1	ACAP3.hAug10	1	ACAP3	1	Unique	0	16	0	0	0	0
S357_SI:1	1	1230826	1230934	S357_SI	1230826	1230934	ACAP3:13	1	ACAP3.aAug10|ACAP3.bAug10|ACAP3.cAug10|ACAP3.kAug10	4	ACAP3	1	Common	0	16	1	1	1	1
F358_SI:1	1	1231115	1231277	F358_SI	1231115	1231318	ACAP3:14|ACAP3:15	2	ACAP3.kAug10|ACAP3.aAug10|ACAP3.bAug10|ACAP3.cAug10	4	ACAP3	1	Common	0	16	1	1	1	1
F358_SI:2	1	1231277	1231318	F358_SI	1231115	1231318	ACAP3:15	1	ACAP3.aAug10|ACAP3.bAug10|ACAP3.cAug10	3	ACAP3	1	Common	0	16	1	1	1	1
S359_SI:1	1	1231394	1231489	S359_SI	1231394	1231489	ACAP3:16	1	ACAP3.aAug10|ACAP3.bAug10|ACAP3.cAug10	3	ACAP3	1	Common	0	16	1	1	1	1
S360_SI:1	1	1231590	1231660	S360_SI	1231590	1231660	ACAP3:17	1	ACAP3.aAug10|ACAP3.bAug10|ACAP3.cAug10	3	ACAP3	1	Common	0	16	1	1	1	1
F361_SI:1	1	1231804	1231824	F361_SI	1231804	1232013	ACAP3:18	1	ACAP3.aAug10|ACAP3.bAug10|ACAP3.cAug10	3	ACAP3	1	Common	0	16	1	1	1	1
F361_SI:2	1	1231824	1231845	F361_SI	1231804	1232013	ACAP3:18|ACAP3:19	2	ACAP3.aAug10|ACAP3.bAug10|ACAP3.cAug10|ACAP3.dAug10	4	ACAP3	1	Common	0	16	1	1	1	1
F361_SI:3	1	1231845	1231901	F361_SI	1231804	1232013	ACAP3:18|ACAP3:19|ACAP3:20	3	ACAP3.aAug10|ACAP3.bAug10|ACAP3.cAug10|ACAP3.dAug10|ACAP3.gAug10	5	ACAP3	1	Common	0	16	1	1	1	1
F361_SI:4	1	1231901	1232013	F361_SI	1231804	1232013	ACAP3:18|ACAP3:19|ACAP3:20|ACAP3:21	4	ACAP3.aAug10|ACAP3.bAug10|ACAP3.cAug10|ACAP3.dAug10|ACAP3.gAug10|ACAP3.eAug10	6	ACAP3	1	Common	0	16	1	1	1	1
F362_SI:1	1	1233201	1233216	F362_SI	1233201	1233313	ACAP3:22	1	ACAP3.aAug10|ACAP3.bAug10|ACAP3.cAug10|ACAP3.dAug10|ACAP3.eAug10|ACAP3.gAug10	6	ACAP3	1	Common	0	16	1	1	1	1
F362_SI:2	1	1233216	1233313	F362_SI	1233201	1233313	ACAP3:22|ACAP3:23	2	ACAP3.aAug10|ACAP3.bAug10|ACAP3.cAug10|ACAP3.dAug10|ACAP3.eAug10|ACAP3.gAug10|ACAP3.qAug10	7	ACAP3	1	Common	0	16	1	1	1	1
F363_SI:1	1	1233392	1233404	F363_SI	1233392	1233621	ACAP3:24|ACAP3:25	2	ACAP3.aAug10|ACAP3.bAug10|ACAP3.cAug10|ACAP3.gAug10|ACAP3.qAug10	5	ACAP3	1	Common	0	16	1	1	1	1
F363_SI:2	1	1233404	1233493	F363_SI	1233392	1233621	ACAP3:24|ACAP3:25|ACAP3:26	3	ACAP3.aAug10|ACAP3.bAug10|ACAP3.cAug10|ACAP3.gAug10|ACAP3.qAug10|ACAP3.dAug10|ACAP3.eAug10	7	ACAP3	1	Common	0	16	1	1	1	1
F363_SI:3	1	1233493	1233621	F363_SI	1233392	1233621	ACAP3:25	1	ACAP3.qAug10	1	ACAP3	1	Unique	0	16	0	0	0	0
S364_SI:1	1	1233749	1233801	S364_SI	1233749	1233801	ACAP3:27	1	ACAP3.aAug10|ACAP3.bAug10|ACAP3.cAug10|ACAP3.dAug10|ACAP3.eAug10|ACAP3.gAug10	6	ACAP3	1	Common	0	16	1	1	1	1
F365_SI:1	1	1233946	1234059	F365_SI	1233946	1235448	ACAP3:28|ACAP3:29	2	ACAP3.aAug10|ACAP3.bAug10|ACAP3.dAug10|ACAP3.eAug10|ACAP3.gAug10|ACAP3.cAug10	6	ACAP3	1	Common	0	16	1	1	1	1
F365_SI:2	1	1234059	1234129	F365_SI	1233946	1235448	ACAP3:29	1	ACAP3.cAug10	1	ACAP3	1	Unique	0	16	0	0	0	0
F365_SI:3	1	1234129	1234335	F365_SI	1233946	1235448	ACAP3:29|ACAP3:30	2	ACAP3.cAug10|ACAP3.fAug10	2	ACAP3	1	Common	0	16	0	0	0	0
F365_SI:4	1	1234335	1234724	F365_SI	1233946	1235448	ACAP3:30	1	ACAP3.fAug10	1	ACAP3	1	Unique	0	16	0	0	0	0
F365_SI:5	1	1234724	1234736	F365_SI	1233946	1235448	ACAP3:30|ACAP3:31|ACAP3:32	3	ACAP3.fAug10|ACAP3.aAug10|ACAP3.bAug10|ACAP3.dAug10|ACAP3.gAug10	5	ACAP3	1	Common	0	16	0	0	0	0
F365_SI:6	1	1234736	1234997	F365_SI	1233946	1235448	ACAP3:30|ACAP3:32	2	ACAP3.fAug10|ACAP3.gAug10	2	ACAP3	1	Common	0	16	0	0	0	0
F365_SI:7	1	1234997	1235184	F365_SI	1233946	1235448	ACAP3:30	1	ACAP3.fAug10	1	ACAP3	1	Unique	0	16	0	0	0	0
F365_SI:8	1	1235184	1235210	F365_SI	1233946	1235448	ACAP3:30|ACAP3:33	2	ACAP3.fAug10|ACAP3.iAug10	2	ACAP3	1	Common	0	16	0	0	0	0
F365_SI:9	1	1235210	1235285	F365_SI	1233946	1235448	ACAP3:30|ACAP3:33|ACAP3:34	3	ACAP3.fAug10|ACAP3.iAug10|ACAP3.aAug10|ACAP3.bAug10|ACAP3.dAug10|ACAP3.eAug10	6	ACAP3	1	Common	0	16	1	1	1	1
F365_SI:10	1	1235285	1235352	F365_SI	1233946	1235448	ACAP3:33	1	ACAP3.iAug10	1	ACAP3	1	Unique	0	16	0	0	0	0
F365_SI:11	1	1235352	1235448	F365_SI	1233946	1235448	ACAP3:33|ACAP3:35	2	ACAP3.iAug10|ACAP3.aAug10|ACAP3.bAug10|ACAP3.dAug10|ACAP3.eAug10|ACAP3.fAug10	6	ACAP3	1	Common	0	16	1	1	1	1
F366_SI:1	1	1235537	1235567	F366_SI	1235537	1235582	ACAP3:36	1	ACAP3.aAug10|ACAP3.bAug10|ACAP3.dAug10|ACAP3.eAug10|ACAP3.fAug10|ACAP3.iAug10	6	ACAP3	1	Common	0	16	1	1	1	1
F366_SI:2	1	1235567	1235582	F366_SI	1235537	1235582	ACAP3:36|ACAP3:37	2	ACAP3.aAug10|ACAP3.bAug10|ACAP3.dAug10|ACAP3.eAug10|ACAP3.fAug10|ACAP3.iAug10|ACAP3.jAug10	7	ACAP3	1	Common	0	16	1	1	1	1
S367_SI:1	1	1235888	1236072	S367_SI	1235888	1236072	ACAP3:38	1	ACAP3.aAug10|ACAP3.bAug10|ACAP3.dAug10|ACAP3.eAug10|ACAP3.fAug10|ACAP3.iAug10|ACAP3.jAug10	7	ACAP3	1	Common	0	16	1	1	1	1
S368_SI:1	1	1236195	1236310	S368_SI	1236195	1236310	ACAP3:39	1	ACAP3.mAug10	1	ACAP3	1	Unique	0	16	0	0	0	0
F369_SI:1	1	1236823	1237235	F369_SI	1236823	1237426	ACAP3:40	1	ACAP3.pAug10	1	ACAP3	1	Unique	0	16	0	0	0	0
F369_SI:2	1	1237235	1237367	F369_SI	1236823	1237426	ACAP3:40|ACAP3:41	2	ACAP3.pAug10|ACAP3.lAug10	2	ACAP3	1	Common	0	16	0	0	0	0
F369_SI:3	1	1237367	1237426	F369_SI	1236823	1237426	ACAP3:40|ACAP3:41|ACAP3:42	3	ACAP3.pAug10|ACAP3.lAug10|ACAP3.aAug10|ACAP3.bAug10|ACAP3.dAug10|ACAP3.eAug10|ACAP3.fAug10|ACAP3.iAug10|ACAP3.jAug10|ACAP3.mAug10	10	ACAP3	1	Common	0	16	1	1	1	1
F370_SI:1	1	1238301	1238355	F370_SI	1238301	1238400	ACAP3:43|ACAP3:44	2	ACAP3.aAug10|ACAP3.bAug10|ACAP3.dAug10|ACAP3.eAug10|ACAP3.fAug10|ACAP3.iAug10|ACAP3.jAug10|ACAP3.lAug10|ACAP3.mAug10|ACAP3.pAug10	10	ACAP3	1	Common	0	16	1	1	1	1
F370_SI:2	1	1238355	1238400	F370_SI	1238301	1238400	ACAP3:44	1	ACAP3.pAug10	1	ACAP3	1	Unique	0	16	0	0	0	0
F371_SI:1	1	1238511	1238541	F371_SI	1238511	1238661	ACAP3:45	1	ACAP3.jAug10|ACAP3.mAug10	2	ACAP3	1	Common	0	16	0	0	0	0
F371_SI:2	1	1238541	1238589	F371_SI	1238511	1238661	ACAP3:45|ACAP3:46	2	ACAP3.jAug10|ACAP3.mAug10|ACAP3.aAug10|ACAP3.bAug10|ACAP3.dAug10|ACAP3.eAug10|ACAP3.fAug10|ACAP3.iAug10|ACAP3.lAug10	9	ACAP3	1	Common	0	16	1	1	1	1
F371_SI:3	1	1238589	1238661	F371_SI	1238511	1238661	ACAP3:45|ACAP3:46|ACAP3:47	3	ACAP3.jAug10|ACAP3.mAug10|ACAP3.aAug10|ACAP3.bAug10|ACAP3.dAug10|ACAP3.eAug10|ACAP3.fAug10|ACAP3.iAug10|ACAP3.lAug10|ACAP3.nAug10	10	ACAP3	1	Common	0	16	1	1	1	1
F372_SI:1	1	1239465	1239523	F372_SI	1239465	1241309	ACAP3:48|ACAP3:49|ACAP3:50	3	ACAP3.aAug10|ACAP3.dAug10|ACAP3.eAug10|ACAP3.fAug10|ACAP3.iAug10|ACAP3.lAug10|ACAP3.nAug10|ACAP3.jAug10|ACAP3.bAug10	9	ACAP3	1	Common	0	16	1	1	1	1
F372_SI:2	1	1239523	1239591	F372_SI	1239465	1241309	ACAP3:49|ACAP3:50	2	ACAP3.jAug10|ACAP3.bAug10	2	ACAP3	1	Common	0	16	0	0	0	0
F372_SI:3	1	1239591	1241309	F372_SI	1239465	1241309	ACAP3:50	1	ACAP3.bAug10	1	ACAP3	1	Unique	0	16	0	0	0	0
F373_SI:1	1	1241987	1242451	F373_SI	1241987	1242950	pamy:1	1	pamy.aAug10-unspliced	1	pamy	1	Unique	0	1	0	0	0	0
F373_SI:2	1	1242451	1242536	F373_SI	1241987	1242950	pamy:1|ACAP3:51	2	pamy.aAug10-unspliced|ACAP3.nAug10	2	pamy|ACAP3	2	Common	1	17	0	0	0	0
F373_SI:3	1	1242536	1242716	F373_SI	1241987	1242950	pamy:1	1	pamy.aAug10-unspliced	1	pamy	1	Unique	0	1	0	0	0	0
F373_SI:4	1	1242716	1242763	F373_SI	1241987	1242950	pamy:1|ACAP3:52|ACAP3:53	3	pamy.aAug10-unspliced|ACAP3.eAug10|ACAP3.iAug10	3	pamy|ACAP3	2	Common	1	17	0	0	0	0
F373_SI:5	1	1242763	1242903	F373_SI	1241987	1242950	pamy:1|ACAP3:53	2	pamy.aAug10-unspliced|ACAP3.iAug10	2	pamy|ACAP3	2	Common	1	17	0	0	0	0
F373_SI:6	1	1242903	1242950	F373_SI	1241987	1242950	pamy:1	1	pamy.aAug10-unspliced	1	pamy	1	Unique	0	1	0	0	0	0
F374_SI:1	1	1243148	1243186	F374_SI	1243148	1243407	ACAP3:54|ACAP3:55|ACAP3:56|ACAP3:57|ACAP3:58	5	ACAP3.mAug10|ACAP3.nAug10|ACAP3.eAug10|ACAP3.lAug10|ACAP3.aAug10	5	ACAP3	1	Common	0	16	1	1	1	1
F374_SI:2	1	1243186	1243198	F374_SI	1243148	1243407	ACAP3:55|ACAP3:56|ACAP3:57|ACAP3:58	4	ACAP3.nAug10|ACAP3.eAug10|ACAP3.lAug10|ACAP3.aAug10	4	ACAP3	1	Common	0	16	1	1	1	1
F374_SI:3	1	1243198	1243201	F374_SI	1243148	1243407	ACAP3:56|ACAP3:57|ACAP3:58	3	ACAP3.eAug10|ACAP3.lAug10|ACAP3.aAug10	3	ACAP3	1	Common	0	16	1	1	1	1
F374_SI:4	1	1243201	1243210	F374_SI	1243148	1243407	ACAP3:57|ACAP3:58	2	ACAP3.lAug10|ACAP3.aAug10	2	ACAP3	1	Common	0	16	1	1	1	1
F374_SI:5	1	1243210	1243384	F374_SI	1243148	1243407	ACAP3:58	1	ACAP3.aAug10	1	ACAP3	1	Unique	0	16	0	1	1	1
F374_SI:6	1	1243384	1243405	F374_SI	1243148	1243407	ACAP3:58|ACAP3:59	2	ACAP3.aAug10|ACAP3.dAug10	2	ACAP3	1	Common	0	16	0	0	0	0
F374_SI:7	1	1243405	1243407	F374_SI	1243148	1243407	ACAP3:59	1	ACAP3.dAug10	1	ACAP3	1	Unique	0	16	0	0	0	0
F375_SI:1	1	1243945	1243990	F375_SI	1243945	1244352	PUSL1:1	1	PUSL1.aAug10	1	PUSL1	1	Unique	0	8	0	0	0	0
F375_SI:2	1	1243990	1244024	F375_SI	1243945	1244352	PUSL1:1|PUSL1:2	2	PUSL1.aAug10|PUSL1.gAug10	2	PUSL1	1	Common	0	8	1	1	1	1
F375_SI:3	1	1244024	1244100	F375_SI	1243945	1244352	PUSL1:1|PUSL1:2|PUSL1:3|PUSL1:4	4	PUSL1.aAug10|PUSL1.gAug10|PUSL1.cAug10|PUSL1.dAug10|PUSL1.eAug10	5	PUSL1	1	Common	0	8	1	1	1	1
F375_SI:4	1	1244100	1244167	F375_SI	1243945	1244352	PUSL1:4	1	PUSL1.eAug10	1	PUSL1	1	Unique	0	8	0	0	0	0
F375_SI:5	1	1244167	1244200	F375_SI	1243945	1244352	PUSL1:4|PUSL1:5	2	PUSL1.eAug10|PUSL1.fAug10	2	PUSL1	1	Common	0	8	0	0	0	0
F375_SI:6	1	1244200	1244294	F375_SI	1243945	1244352	PUSL1:4|PUSL1:5|PUSL1:6	3	PUSL1.eAug10|PUSL1.fAug10|PUSL1.bAug10	3	PUSL1	1	Common	0	8	0	1	1	0
F375_SI:7	1	1244294	1244352	F375_SI	1243945	1244352	PUSL1:4|PUSL1:5|PUSL1:6|PUSL1:7	4	PUSL1.eAug10|PUSL1.fAug10|PUSL1.bAug10|PUSL1.aAug10|PUSL1.dAug10	5	PUSL1	1	Common	0	8	1	1	1	1
F376_SI:1	1	1244465	1244653	F376_SI	1244465	1245231	PUSL1:8|PUSL1:9	2	PUSL1.aAug10|PUSL1.bAug10|PUSL1.cAug10|PUSL1.dAug10|PUSL1.eAug10|PUSL1.gAug10|PUSL1.fAug10	7	PUSL1	1	Common	0	8	1	1	1	1
F376_SI:2	1	1244653	1244821	F376_SI	1244465	1245231	PUSL1:9	1	PUSL1.fAug10	1	PUSL1	1	Unique	0	8	0	0	0	0
F376_SI:3	1	1244821	1244833	F376_SI	1244465	1245231	PUSL1:9|ACAP3:60	2	PUSL1.fAug10|ACAP3.fAug10	2	PUSL1|ACAP3	2	Common	1	24	1	1	1	1
F376_SI:4	1	1244833	1244983	F376_SI	1244465	1245231	PUSL1:9|ACAP3:60|PUSL1:10|PUSL1:11	4	PUSL1.fAug10|ACAP3.fAug10|PUSL1.aAug10|PUSL1.bAug10|PUSL1.cAug10|PUSL1.dAug10|PUSL1.gAug10|PUSL1.eAug10	8	PUSL1|ACAP3	2	Common	1	24	1	1	1	1
F376_SI:5	1	1244983	1244989	F376_SI	1244465	1245231	PUSL1:9|ACAP3:60|PUSL1:11	3	PUSL1.fAug10|ACAP3.fAug10|PUSL1.eAug10	3	PUSL1|ACAP3	2	Common	1	24	0	0	0	0
F376_SI:6	1	1244989	1245014	F376_SI	1244465	1245231	PUSL1:9|PUSL1:11	2	PUSL1.fAug10|PUSL1.eAug10	2	PUSL1	1	Common	0	8	0	0	0	0
F376_SI:7	1	1245014	1245060	F376_SI	1244465	1245231	PUSL1:11	1	PUSL1.eAug10	1	PUSL1	1	Unique	0	8	0	0	0	0
F376_SI:8	1	1245060	1245085	F376_SI	1244465	1245231	PUSL1:11|PUSL1:12	2	PUSL1.eAug10|PUSL1.aAug10|PUSL1.bAug10|PUSL1.cAug10	4	PUSL1	1	Common	0	8	1	1	1	1
F376_SI:9	1	1245085	1245194	F376_SI	1244465	1245231	PUSL1:11|PUSL1:12|PUSL1:13|PUSL1:14	4	PUSL1.eAug10|PUSL1.aAug10|PUSL1.bAug10|PUSL1.cAug10|PUSL1.gAug10|PUSL1.dAug10	6	PUSL1	1	Common	0	8	1	1	1	1
F376_SI:10	1	1245194	1245229	F376_SI	1244465	1245231	PUSL1:12|PUSL1:13|PUSL1:14	3	PUSL1.aAug10|PUSL1.bAug10|PUSL1.cAug10|PUSL1.gAug10|PUSL1.dAug10	5	PUSL1	1	Common	0	8	1	1	1	1
F376_SI:11	1	1245229	1245231	F376_SI	1244465	1245231	PUSL1:12|PUSL1:14	2	PUSL1.aAug10|PUSL1.bAug10|PUSL1.cAug10|PUSL1.dAug10	4	PUSL1	1	Common	0	8	1	1	1	1
F377_SI:1	1	1245415	1245962	F377_SI	1245415	1246451	PUSL1:15	1	PUSL1.eAug10	1	PUSL1	1	Unique	0	8	0	0	0	0
F377_SI:2	1	1245962	1246013	F377_SI	1245415	1246451	PUSL1:15|PUSL1:16	2	PUSL1.eAug10|PUSL1.hAug10	2	PUSL1	1	Common	0	8	0	0	1	0
F377_SI:3	1	1246013	1246068	F377_SI	1245415	1246451	PUSL1:15|PUSL1:16|PUSL1:17	3	PUSL1.eAug10|PUSL1.hAug10|PUSL1.aAug10|PUSL1.bAug10|PUSL1.cAug10|PUSL1.dAug10	6	PUSL1	1	Common	0	8	1	1	1	1
F377_SI:4	1	1246068	1246288	F377_SI	1245415	1246451	PUSL1:15	1	PUSL1.eAug10	1	PUSL1	1	Unique	0	8	0	0	0	0
F377_SI:5	1	1246288	1246315	F377_SI	1245415	1246451	PUSL1:15|PUSL1:18|PUSL1:19	3	PUSL1.eAug10|PUSL1.bAug10|PUSL1.aAug10|PUSL1.cAug10|PUSL1.dAug10|PUSL1.hAug10	6	PUSL1	1	Common	0	8	1	1	1	1
F377_SI:6	1	1246315	1246451	F377_SI	1245415	1246451	PUSL1:15|PUSL1:19	2	PUSL1.eAug10|PUSL1.aAug10|PUSL1.cAug10|PUSL1.dAug10|PUSL1.hAug10	5	PUSL1	1	Common	0	8	1	1	1	1
F378_SI:1	1	1246709	1246897	F378_SI	1246709	1247304	PUSL1:20|PUSL1:21|PUSL1:22|PUSL1:23	4	PUSL1.dAug10|PUSL1.cAug10|PUSL1.hAug10|PUSL1.aAug10|PUSL1.eAug10	5	PUSL1	1	Common	0	8	1	1	1	1
F378_SI:2	1	1246897	1246964	F378_SI	1246709	1247304	PUSL1:21|PUSL1:22|PUSL1:23	3	PUSL1.cAug10|PUSL1.hAug10|PUSL1.aAug10|PUSL1.eAug10	4	PUSL1	1	Common	0	8	1	1	1	1
F378_SI:3	1	1246964	1246977	F378_SI	1246709	1247304	PUSL1:21|PUSL1:22|PUSL1:23|CPSF3L:1	4	PUSL1.cAug10|PUSL1.hAug10|PUSL1.aAug10|PUSL1.eAug10|CPSF3L.cAug10	5	PUSL1|CPSF3L	2	Common	1	47	1	1	1	1
F378_SI:4	1	1246977	1246980	F378_SI	1246709	1247304	PUSL1:21|PUSL1:22|PUSL1:23|CPSF3L:1|CPSF3L:2|CPSF3L:3	6	PUSL1.cAug10|PUSL1.hAug10|PUSL1.aAug10|PUSL1.eAug10|CPSF3L.cAug10|CPSF3L.bAug10|CPSF3L.jAug10|CPSF3L.mAug10	8	PUSL1|CPSF3L	2	Common	1	47	1	1	1	1
F378_SI:5	1	1246980	1246985	F378_SI	1246709	1247304	PUSL1:21|PUSL1:22|PUSL1:23|CPSF3L:1|CPSF3L:2|CPSF3L:3|CPSF3L:4	7	PUSL1.cAug10|PUSL1.hAug10|PUSL1.aAug10|PUSL1.eAug10|CPSF3L.cAug10|CPSF3L.bAug10|CPSF3L.jAug10|CPSF3L.mAug10|CPSF3L.fAug10|CPSF3L.voAug10	10	PUSL1|CPSF3L	2	Common	1	47	1	1	1	1
F378_SI:6	1	1246985	1247006	F378_SI	1246709	1247304	PUSL1:21|PUSL1:22|PUSL1:23|CPSF3L:1|CPSF3L:2|CPSF3L:3|CPSF3L:4|CPSF3L:5	8	PUSL1.cAug10|PUSL1.hAug10|PUSL1.aAug10|PUSL1.eAug10|CPSF3L.cAug10|CPSF3L.bAug10|CPSF3L.jAug10|CPSF3L.mAug10|CPSF3L.fAug10|CPSF3L.voAug10|CPSF3L.aAug10|CPSF3L.dAug10|CPSF3L.gAug10|CPSF3L.hAug10|CPSF3L.kAug10|CPSF3L.lAug10|CPSF3L.vnAug10	17	PUSL1|CPSF3L	2	Common	1	47	1	1	1	1
F378_SI:7	1	1247006	1247017	F378_SI	1246709	1247304	PUSL1:21|PUSL1:22|PUSL1:23|CPSF3L:1|CPSF3L:2|CPSF3L:3|CPSF3L:4|CPSF3L:5|CPSF3L:6	9	PUSL1.cAug10|PUSL1.hAug10|PUSL1.aAug10|PUSL1.eAug10|CPSF3L.cAug10|CPSF3L.bAug10|CPSF3L.jAug10|CPSF3L.mAug10|CPSF3L.fAug10|CPSF3L.voAug10|CPSF3L.aAug10|CPSF3L.dAug10|CPSF3L.gAug10|CPSF3L.hAug10|CPSF3L.kAug10|CPSF3L.lAug10|CPSF3L.vnAug10|CPSF3L.iAug10	18	PUSL1|CPSF3L	2	Common	1	47	1	1	1	1
F378_SI:8	1	1247017	1247056	F378_SI	1246709	1247304	PUSL1:21|PUSL1:22|PUSL1:23|CPSF3L:1|CPSF3L:3|CPSF3L:4|CPSF3L:5|CPSF3L:6	8	PUSL1.cAug10|PUSL1.hAug10|PUSL1.aAug10|PUSL1.eAug10|CPSF3L.cAug10|CPSF3L.jAug10|CPSF3L.mAug10|CPSF3L.fAug10|CPSF3L.voAug10|CPSF3L.aAug10|CPSF3L.dAug10|CPSF3L.gAug10|CPSF3L.hAug10|CPSF3L.kAug10|CPSF3L.lAug10|CPSF3L.vnAug10|CPSF3L.iAug10	17	PUSL1|CPSF3L	2	Common	1	47	1	1	1	1
F378_SI:9	1	1247056	1247057	F378_SI	1246709	1247304	PUSL1:22|PUSL1:23|CPSF3L:1|CPSF3L:3|CPSF3L:4|CPSF3L:5|CPSF3L:6	7	PUSL1.aAug10|PUSL1.eAug10|CPSF3L.cAug10|CPSF3L.jAug10|CPSF3L.mAug10|CPSF3L.fAug10|CPSF3L.voAug10|CPSF3L.aAug10|CPSF3L.dAug10|CPSF3L.gAug10|CPSF3L.hAug10|CPSF3L.kAug10|CPSF3L.lAug10|CPSF3L.vnAug10|CPSF3L.iAug10	15	PUSL1|CPSF3L	2	Common	1	47	1	1	1	1
F378_SI:10	1	1247057	1247202	F378_SI	1246709	1247304	PUSL1:23|CPSF3L:1|CPSF3L:3|CPSF3L:4|CPSF3L:5|CPSF3L:6|CPSF3L:7	7	PUSL1.eAug10|CPSF3L.cAug10|CPSF3L.jAug10|CPSF3L.mAug10|CPSF3L.fAug10|CPSF3L.voAug10|CPSF3L.aAug10|CPSF3L.dAug10|CPSF3L.gAug10|CPSF3L.hAug10|CPSF3L.kAug10|CPSF3L.lAug10|CPSF3L.vnAug10|CPSF3L.iAug10|CPSF3L.bAug10	15	PUSL1|CPSF3L	2	Common	1	47	1	1	1	1
F378_SI:11	1	1247202	1247283	F378_SI	1246709	1247304	PUSL1:23|CPSF3L:1|CPSF3L:3|CPSF3L:4|CPSF3L:5|CPSF3L:6|CPSF3L:7|CPSF3L:8	8	PUSL1.eAug10|CPSF3L.cAug10|CPSF3L.jAug10|CPSF3L.mAug10|CPSF3L.fAug10|CPSF3L.voAug10|CPSF3L.aAug10|CPSF3L.dAug10|CPSF3L.gAug10|CPSF3L.hAug10|CPSF3L.kAug10|CPSF3L.lAug10|CPSF3L.vnAug10|CPSF3L.iAug10|CPSF3L.bAug10|CPSF3L.eAug10	16	PUSL1|CPSF3L	2	Common	1	47	1	1	1	1
F378_SI:12	1	1247283	1247304	F378_SI	1246709	1247304	CPSF3L:1|CPSF3L:3|CPSF3L:4|CPSF3L:5|CPSF3L:6|CPSF3L:7|CPSF3L:8	7	CPSF3L.cAug10|CPSF3L.jAug10|CPSF3L.mAug10|CPSF3L.fAug10|CPSF3L.voAug10|CPSF3L.aAug10|CPSF3L.dAug10|CPSF3L.gAug10|CPSF3L.hAug10|CPSF3L.kAug10|CPSF3L.lAug10|CPSF3L.vnAug10|CPSF3L.iAug10|CPSF3L.bAug10|CPSF3L.eAug10	15	CPSF3L	1	Common	0	39	1	1	1	1
F379_SI:1	1	1247397	1247465	F379_SI	1247397	1247527	CPSF3L:9	1	CPSF3L.aAug10|CPSF3L.bAug10|CPSF3L.cAug10|CPSF3L.dAug10|CPSF3L.eAug10|CPSF3L.fAug10|CPSF3L.gAug10|CPSF3L.hAug10|CPSF3L.iAug10|CPSF3L.jAug10|CPSF3L.kAug10|CPSF3L.lAug10|CPSF3L.mAug10|CPSF3L.vnAug10|CPSF3L.voAug10	15	CPSF3L	1	Common	0	39	1	1	1	1
F379_SI:2	1	1247465	1247527	F379_SI	1247397	1247527	CPSF3L:9|CPSF3L:10	2	CPSF3L.aAug10|CPSF3L.bAug10|CPSF3L.cAug10|CPSF3L.dAug10|CPSF3L.eAug10|CPSF3L.fAug10|CPSF3L.gAug10|CPSF3L.hAug10|CPSF3L.iAug10|CPSF3L.jAug10|CPSF3L.kAug10|CPSF3L.lAug10|CPSF3L.mAug10|CPSF3L.vnAug10|CPSF3L.voAug10|CPSF3L.pAug10	16	CPSF3L	1	Common	0	39	1	1	1	1
F380_SI:1	1	1247605	1247639	F380_SI	1247605	1251077	CPSF3L:11|CPSF3L:12|CPSF3L:13	3	CPSF3L.aAug10|CPSF3L.bAug10|CPSF3L.cAug10|CPSF3L.dAug10|CPSF3L.eAug10|CPSF3L.fAug10|CPSF3L.gAug10|CPSF3L.hAug10|CPSF3L.iAug10|CPSF3L.kAug10|CPSF3L.lAug10|CPSF3L.mAug10|CPSF3L.pAug10|CPSF3L.vnAug10|CPSF3L.voAug10|CPSF3L.jAug10	16	CPSF3L	1	Common	0	39	1	1	1	1
F380_SI:2	1	1247639	1247648	F380_SI	1247605	1251077	CPSF3L:11|CPSF3L:12|CPSF3L:13|CPSF3L:14	4	CPSF3L.aAug10|CPSF3L.bAug10|CPSF3L.cAug10|CPSF3L.dAug10|CPSF3L.eAug10|CPSF3L.fAug10|CPSF3L.gAug10|CPSF3L.hAug10|CPSF3L.iAug10|CPSF3L.kAug10|CPSF3L.lAug10|CPSF3L.mAug10|CPSF3L.pAug10|CPSF3L.vnAug10|CPSF3L.voAug10|CPSF3L.jAug10|CPSF3L.vdAug10	17	CPSF3L	1	Common	0	39	1	1	1	1
F380_SI:3	1	1247648	1247665	F380_SI	1247605	1251077	CPSF3L:11|CPSF3L:12|CPSF3L:13|CPSF3L:14|CPSF3L:15	5	CPSF3L.aAug10|CPSF3L.bAug10|CPSF3L.cAug10|CPSF3L.dAug10|CPSF3L.eAug10|CPSF3L.fAug10|CPSF3L.gAug10|CPSF3L.hAug10|CPSF3L.iAug10|CPSF3L.kAug10|CPSF3L.lAug10|CPSF3L.mAug10|CPSF3L.pAug10|CPSF3L.vnAug10|CPSF3L.voAug10|CPSF3L.jAug10|CPSF3L.vdAug10|CPSF3L.oAug10	18	CPSF3L	1	Common	0	39	1	1	1	1
F380_SI:4	1	1247665	1247748	F380_SI	1247605	1251077	CPSF3L:11|CPSF3L:12|CPSF3L:13|CPSF3L:14|CPSF3L:15|CPSF3L:16	6	CPSF3L.aAug10|CPSF3L.bAug10|CPSF3L.cAug10|CPSF3L.dAug10|CPSF3L.eAug10|CPSF3L.fAug10|CPSF3L.gAug10|CPSF3L.hAug10|CPSF3L.iAug10|CPSF3L.kAug10|CPSF3L.lAug10|CPSF3L.mAug10|CPSF3L.pAug10|CPSF3L.vnAug10|CPSF3L.voAug10|CPSF3L.jAug10|CPSF3L.vdAug10|CPSF3L.oAug10|CPSF3L.vaAug10	19	CPSF3L	1	Common	0	39	1	1	1	1
F380_SI:5	1	1247748	1247819	F380_SI	1247605	1251077	CPSF3L:12|CPSF3L:13|CPSF3L:14	3	CPSF3L.pAug10|CPSF3L.vnAug10|CPSF3L.voAug10|CPSF3L.jAug10|CPSF3L.vdAug10	5	CPSF3L	1	Common	0	39	0	1	0	0
F380_SI:6	1	1247819	1247881	F380_SI	1247605	1251077	CPSF3L:12|CPSF3L:13|CPSF3L:14|CPSF3L:17	4	CPSF3L.pAug10|CPSF3L.vnAug10|CPSF3L.voAug10|CPSF3L.jAug10|CPSF3L.vdAug10|CPSF3L.aAug10|CPSF3L.bAug10|CPSF3L.cAug10|CPSF3L.dAug10|CPSF3L.eAug10|CPSF3L.fAug10|CPSF3L.gAug10|CPSF3L.hAug10|CPSF3L.iAug10|CPSF3L.kAug10|CPSF3L.mAug10|CPSF3L.vaAug10	17	CPSF3L	1	Common	0	39	1	1	1	1
F380_SI:7	1	1247881	1247972	F380_SI	1247605	1251077	CPSF3L:13	1	CPSF3L.jAug10	1	CPSF3L	1	Unique	0	39	0	0	0	0
F380_SI:8	1	1247972	1248080	F380_SI	1247605	1251077	CPSF3L:13|CPSF3L:18|CPSF3L:19|CPSF3L:20|CPSF3L:21	5	CPSF3L.jAug10|CPSF3L.aAug10|CPSF3L.bAug10|CPSF3L.cAug10|CPSF3L.dAug10|CPSF3L.eAug10|CPSF3L.fAug10|CPSF3L.gAug10|CPSF3L.hAug10|CPSF3L.iAug10|CPSF3L.kAug10|CPSF3L.lAug10|CPSF3L.oAug10|CPSF3L.pAug10|CPSF3L.vaAug10|CPSF3L.vnAug10|CPSF3L.voAug10|CPSF3L.vdAug10|CPSF3L.mAug10	19	CPSF3L	1	Common	0	39	1	1	1	1
F380_SI:9	1	1248080	1248166	F380_SI	1247605	1251077	CPSF3L:13|CPSF3L:19|CPSF3L:20|CPSF3L:21	4	CPSF3L.jAug10|CPSF3L.vaAug10|CPSF3L.vnAug10|CPSF3L.voAug10|CPSF3L.vdAug10|CPSF3L.mAug10	6	CPSF3L	1	Common	0	39	1	1	1	1
F380_SI:10	1	1248166	1248329	F380_SI	1247605	1251077	CPSF3L:13|CPSF3L:19|CPSF3L:20|CPSF3L:21|CPSF3L:22	5	CPSF3L.jAug10|CPSF3L.vaAug10|CPSF3L.vnAug10|CPSF3L.voAug10|CPSF3L.vdAug10|CPSF3L.mAug10|CPSF3L.aAug10|CPSF3L.bAug10|CPSF3L.cAug10|CPSF3L.dAug10|CPSF3L.eAug10|CPSF3L.fAug10|CPSF3L.gAug10|CPSF3L.hAug10|CPSF3L.iAug10|CPSF3L.kAug10|CPSF3L.lAug10|CPSF3L.oAug10|CPSF3L.pAug10	19	CPSF3L	1	Common	0	39	1	1	1	1
F380_SI:11	1	1248329	1248372	F380_SI	1247605	1251077	CPSF3L:20|CPSF3L:21	2	CPSF3L.vdAug10|CPSF3L.mAug10	2	CPSF3L	1	Common	0	39	0	1	0	1
F380_SI:12	1	1248372	1248414	F380_SI	1247605	1251077	CPSF3L:21	1	CPSF3L.mAug10	1	CPSF3L	1	Unique	0	39	0	1	0	0
F380_SI:13	1	1248414	1248504	F380_SI	1247605	1251077	CPSF3L:21|CPSF3L:23|CPSF3L:24|CPSF3L:25	4	CPSF3L.mAug10|CPSF3L.aAug10|CPSF3L.bAug10|CPSF3L.cAug10|CPSF3L.dAug10|CPSF3L.eAug10|CPSF3L.fAug10|CPSF3L.gAug10|CPSF3L.hAug10|CPSF3L.iAug10|CPSF3L.jAug10|CPSF3L.kAug10|CPSF3L.lAug10|CPSF3L.oAug10|CPSF3L.pAug10|CPSF3L.vaAug10|CPSF3L.vnAug10|CPSF3L.voAug10	18	CPSF3L	1	Common	0	39	1	1	1	1
F380_SI:14	1	1248504	1248888	F380_SI	1247605	1251077	CPSF3L:24|CPSF3L:25	2	CPSF3L.vnAug10|CPSF3L.voAug10	2	CPSF3L	1	Common	0	39	0	1	1	1
F380_SI:15	1	1248888	1248972	F380_SI	1247605	1251077	CPSF3L:24|CPSF3L:25|CPSF3L:26	3	CPSF3L.vnAug10|CPSF3L.voAug10|CPSF3L.aAug10|CPSF3L.bAug10|CPSF3L.cAug10|CPSF3L.dAug10|CPSF3L.eAug10|CPSF3L.fAug10|CPSF3L.gAug10|CPSF3L.hAug10|CPSF3L.iAug10|CPSF3L.jAug10|CPSF3L.kAug10|CPSF3L.lAug10|CPSF3L.mAug10|CPSF3L.oAug10|CPSF3L.pAug10|CPSF3L.vaAug10	18	CPSF3L	1	Common	0	39	1	1	1	1
F380_SI:16	1	1248972	1249111	F380_SI	1247605	1251077	CPSF3L:25	1	CPSF3L.voAug10	1	CPSF3L	1	Unique	0	39	0	1	1	1
F380_SI:17	1	1249111	1249130	F380_SI	1247605	1251077	CPSF3L:25|CPSF3L:27|CPSF3L:28|CPSF3L:29|CPSF3L:30	5	CPSF3L.voAug10|CPSF3L.vaAug10|CPSF3L.aAug10|CPSF3L.bAug10|CPSF3L.cAug10|CPSF3L.dAug10|CPSF3L.eAug10|CPSF3L.fAug10|CPSF3L.gAug10|CPSF3L.hAug10|CPSF3L.iAug10|CPSF3L.jAug10|CPSF3L.lAug10|CPSF3L.mAug10|CPSF3L.oAug10|CPSF3L.pAug10|CPSF3L.kAug10|CPSF3L.vnAug10	18	CPSF3L	1	Common	0	39	1	1	1	1
F380_SI:18	1	1249130	1249301	F380_SI	1247605	1251077	CPSF3L:25|CPSF3L:28|CPSF3L:29|CPSF3L:30	4	CPSF3L.voAug10|CPSF3L.aAug10|CPSF3L.bAug10|CPSF3L.cAug10|CPSF3L.dAug10|CPSF3L.eAug10|CPSF3L.fAug10|CPSF3L.gAug10|CPSF3L.hAug10|CPSF3L.iAug10|CPSF3L.jAug10|CPSF3L.lAug10|CPSF3L.mAug10|CPSF3L.oAug10|CPSF3L.pAug10|CPSF3L.kAug10|CPSF3L.vnAug10	17	CPSF3L	1	Common	0	39	1	1	1	1
F380_SI:19	1	1249301	1249485	F380_SI	1247605	1251077	CPSF3L:29|CPSF3L:30	2	CPSF3L.kAug10|CPSF3L.vnAug10	2	CPSF3L	1	Common	0	39	0	1	1	1
F380_SI:20	1	1249485	1249515	F380_SI	1247605	1251077	CPSF3L:30	1	CPSF3L.vnAug10	1	CPSF3L	1	Unique	0	39	0	1	1	1
F380_SI:21	1	1249515	1249680	F380_SI	1247605	1251077	CPSF3L:30|CPSF3L:31	2	CPSF3L.vnAug10|CPSF3L.qAug10	2	CPSF3L	1	Common	0	39	0	1	1	1
F380_SI:22	1	1249680	1249745	F380_SI	1247605	1251077	CPSF3L:30|CPSF3L:31|CPSF3L:32|CPSF3L:33	4	CPSF3L.vnAug10|CPSF3L.qAug10|CPSF3L.aAug10|CPSF3L.bAug10|CPSF3L.cAug10|CPSF3L.dAug10|CPSF3L.eAug10|CPSF3L.fAug10|CPSF3L.gAug10|CPSF3L.hAug10|CPSF3L.iAug10|CPSF3L.jAug10|CPSF3L.kAug10|CPSF3L.lAug10|CPSF3L.mAug10|CPSF3L.oAug10	16	CPSF3L	1	Common	0	39	1	1	1	1
F380_SI:23	1	1249745	1249943	F380_SI	1247605	1251077	CPSF3L:30|CPSF3L:33	2	CPSF3L.vnAug10|CPSF3L.oAug10	2	CPSF3L	1	Common	0	39	0	1	1	1
F380_SI:24	1	1249943	1250004	F380_SI	1247605	1251077	CPSF3L:30|CPSF3L:33|klawybo:1	3	CPSF3L.vnAug10|CPSF3L.oAug10|klawybo.aAug10	3	CPSF3L|klawybo	2	Common	1	40	0	1	1	1
F380_SI:25	1	1250004	1250203	F380_SI	1247605	1251077	CPSF3L:30|CPSF3L:33	2	CPSF3L.vnAug10|CPSF3L.oAug10	2	CPSF3L	1	Common	0	39	1	1	1	1
F380_SI:26	1	1250203	1250206	F380_SI	1247605	1251077	CPSF3L:30|CPSF3L:33|CPSF3L:34|CPSF3L:35	4	CPSF3L.vnAug10|CPSF3L.oAug10|CPSF3L.aAug10|CPSF3L.bAug10|CPSF3L.cAug10|CPSF3L.dAug10|CPSF3L.eAug10|CPSF3L.fAug10|CPSF3L.gAug10|CPSF3L.hAug10|CPSF3L.iAug10|CPSF3L.jAug10|CPSF3L.kAug10|CPSF3L.lAug10|CPSF3L.mAug10|CPSF3L.pAug10|CPSF3L.voAug10|CPSF3L.qAug10	18	CPSF3L	1	Common	0	39	1	1	1	1
F380_SI:27	1	1250206	1250258	F380_SI	1247605	1251077	CPSF3L:30|CPSF3L:33|CPSF3L:34|CPSF3L:35|CPSF3L:36	5	CPSF3L.vnAug10|CPSF3L.oAug10|CPSF3L.aAug10|CPSF3L.bAug10|CPSF3L.cAug10|CPSF3L.dAug10|CPSF3L.eAug10|CPSF3L.fAug10|CPSF3L.gAug10|CPSF3L.hAug10|CPSF3L.iAug10|CPSF3L.jAug10|CPSF3L.kAug10|CPSF3L.lAug10|CPSF3L.mAug10|CPSF3L.pAug10|CPSF3L.voAug10|CPSF3L.qAug10|CPSF3L.vbAug10	19	CPSF3L	1	Common	0	39	1	1	1	1
F380_SI:28	1	1250258	1250342	F380_SI	1247605	1251077	CPSF3L:30|CPSF3L:33|CPSF3L:34|CPSF3L:35|CPSF3L:36|CPSF3L:37	6	CPSF3L.vnAug10|CPSF3L.oAug10|CPSF3L.aAug10|CPSF3L.bAug10|CPSF3L.cAug10|CPSF3L.dAug10|CPSF3L.eAug10|CPSF3L.fAug10|CPSF3L.gAug10|CPSF3L.hAug10|CPSF3L.iAug10|CPSF3L.jAug10|CPSF3L.kAug10|CPSF3L.lAug10|CPSF3L.mAug10|CPSF3L.pAug10|CPSF3L.voAug10|CPSF3L.qAug10|CPSF3L.vbAug10|CPSF3L.vmAug10	20	CPSF3L	1	Common	0	39	1	1	1	1
F380_SI:29	1	1250342	1250525	F380_SI	1247605	1251077	CPSF3L:30|CPSF3L:35	2	CPSF3L.vnAug10|CPSF3L.qAug10	2	CPSF3L	1	Common	0	39	1	1	1	1
F380_SI:30	1	1250525	1250782	F380_SI	1247605	1251077	CPSF3L:30|CPSF3L:35|CPSF3L:38	3	CPSF3L.vnAug10|CPSF3L.qAug10|CPSF3L.vsAug10	3	CPSF3L	1	Common	0	39	0	1	1	1
F380_SI:31	1	1250782	1250783	F380_SI	1247605	1251077	CPSF3L:30|CPSF3L:35|CPSF3L:38|CPSF3L:39	4	CPSF3L.vnAug10|CPSF3L.qAug10|CPSF3L.vsAug10|CPSF3L.rAug10|CPSF3L.sAug10	5	CPSF3L	1	Common	0	39	0	0	0	0
F380_SI:32	1	1250783	1250812	F380_SI	1247605	1251077	CPSF3L:30|CPSF3L:35|CPSF3L:38|CPSF3L:39|CPSF3L:40|CPSF3L:41	6	CPSF3L.vnAug10|CPSF3L.qAug10|CPSF3L.vsAug10|CPSF3L.rAug10|CPSF3L.sAug10|CPSF3L.aAug10|CPSF3L.bAug10|CPSF3L.cAug10|CPSF3L.dAug10|CPSF3L.eAug10|CPSF3L.fAug10|CPSF3L.gAug10|CPSF3L.hAug10|CPSF3L.kAug10|CPSF3L.lAug10|CPSF3L.oAug10|CPSF3L.pAug10|CPSF3L.vbAug10|CPSF3L.vmAug10|CPSF3L.mAug10	20	CPSF3L	1	Common	0	39	1	1	1	1
F380_SI:33	1	1250812	1250818	F380_SI	1247605	1251077	CPSF3L:30|CPSF3L:35|CPSF3L:38|CPSF3L:39|CPSF3L:40|CPSF3L:41|CPSF3L:42	7	CPSF3L.vnAug10|CPSF3L.qAug10|CPSF3L.vsAug10|CPSF3L.rAug10|CPSF3L.sAug10|CPSF3L.aAug10|CPSF3L.bAug10|CPSF3L.cAug10|CPSF3L.dAug10|CPSF3L.eAug10|CPSF3L.fAug10|CPSF3L.gAug10|CPSF3L.hAug10|CPSF3L.kAug10|CPSF3L.lAug10|CPSF3L.oAug10|CPSF3L.pAug10|CPSF3L.vbAug10|CPSF3L.vmAug10|CPSF3L.mAug10|CPSF3L.tAug10	21	CPSF3L	1	Common	0	39	1	1	1	1
F380_SI:34	1	1250818	1250899	F380_SI	1247605	1251077	CPSF3L:38|CPSF3L:41	2	CPSF3L.vsAug10|CPSF3L.mAug10	2	CPSF3L	1	Common	0	39	0	1	1	1
F380_SI:35	1	1250899	1250932	F380_SI	1247605	1251077	CPSF3L:38|CPSF3L:41|CPSF3L:43|CPSF3L:44|CPSF3L:45|CPSF3L:46	6	CPSF3L.vsAug10|CPSF3L.mAug10|CPSF3L.dAug10|CPSF3L.fAug10|CPSF3L.jAug10|CPSF3L.aAug10|CPSF3L.bAug10|CPSF3L.cAug10|CPSF3L.eAug10|CPSF3L.gAug10|CPSF3L.hAug10|CPSF3L.kAug10|CPSF3L.lAug10|CPSF3L.oAug10|CPSF3L.pAug10|CPSF3L.qAug10|CPSF3L.rAug10|CPSF3L.sAug10|CPSF3L.tAug10|CPSF3L.vbAug10|CPSF3L.vnAug10|CPSF3L.voAug10|CPSF3L.vmAug10	23	CPSF3L	1	Common	0	39	1	1	1	1
F380_SI:36	1	1250932	1250977	F380_SI	1247605	1251077	CPSF3L:38|CPSF3L:41|CPSF3L:44|CPSF3L:45|CPSF3L:46	5	CPSF3L.vsAug10|CPSF3L.mAug10|CPSF3L.fAug10|CPSF3L.jAug10|CPSF3L.aAug10|CPSF3L.bAug10|CPSF3L.cAug10|CPSF3L.eAug10|CPSF3L.gAug10|CPSF3L.hAug10|CPSF3L.kAug10|CPSF3L.lAug10|CPSF3L.oAug10|CPSF3L.pAug10|CPSF3L.qAug10|CPSF3L.rAug10|CPSF3L.sAug10|CPSF3L.tAug10|CPSF3L.vbAug10|CPSF3L.vnAug10|CPSF3L.voAug10|CPSF3L.vmAug10	22	CPSF3L	1	Common	0	39	1	1	1	1
F380_SI:37	1	1250977	1250994	F380_SI	1247605	1251077	CPSF3L:38|CPSF3L:44|CPSF3L:45|CPSF3L:46	4	CPSF3L.vsAug10|CPSF3L.fAug10|CPSF3L.jAug10|CPSF3L.aAug10|CPSF3L.bAug10|CPSF3L.cAug10|CPSF3L.eAug10|CPSF3L.gAug10|CPSF3L.hAug10|CPSF3L.kAug10|CPSF3L.lAug10|CPSF3L.oAug10|CPSF3L.pAug10|CPSF3L.qAug10|CPSF3L.rAug10|CPSF3L.sAug10|CPSF3L.tAug10|CPSF3L.vbAug10|CPSF3L.vnAug10|CPSF3L.voAug10|CPSF3L.vmAug10	21	CPSF3L	1	Common	0	39	1	1	1	1
F380_SI:38	1	1250994	1250998	F380_SI	1247605	1251077	CPSF3L:38|CPSF3L:45|CPSF3L:46	3	CPSF3L.vsAug10|CPSF3L.aAug10|CPSF3L.bAug10|CPSF3L.cAug10|CPSF3L.eAug10|CPSF3L.gAug10|CPSF3L.hAug10|CPSF3L.kAug10|CPSF3L.lAug10|CPSF3L.oAug10|CPSF3L.pAug10|CPSF3L.qAug10|CPSF3L.rAug10|CPSF3L.sAug10|CPSF3L.tAug10|CPSF3L.vbAug10|CPSF3L.vnAug10|CPSF3L.voAug10|CPSF3L.vmAug10	19	CPSF3L	1	Common	0	39	1	1	1	1
F380_SI:39	1	1250998	1251077	F380_SI	1247605	1251077	CPSF3L:46	1	CPSF3L.vmAug10	1	CPSF3L	1	Unique	0	39	0	0	0	0
F381_SI:1	1	1251133	1251274	F381_SI	1251133	1256476	CPSF3L:47	1	CPSF3L.vcAug10-unspliced	1	CPSF3L	1	Unique	0	39	0	0	0	0
F381_SI:2	1	1251274	1251283	F381_SI	1251133	1256476	CPSF3L:47|kleegabu:1	2	CPSF3L.vcAug10-unspliced|kleegabu.aAug10-unspliced	2	CPSF3L|kleegabu	2	Common	1	40	0	0	0	0
F381_SI:3	1	1251283	1251513	F381_SI	1251133	1256476	CPSF3L:47|kleegabu:1|klawybo:2	3	CPSF3L.vcAug10-unspliced|kleegabu.aAug10-unspliced|klawybo.aAug10	3	CPSF3L|kleegabu|klawybo	3	Common	1	41	0	1	1	1
F381_SI:4	1	1251513	1251536	F381_SI	1251133	1256476	CPSF3L:47|kleegabu:1	2	CPSF3L.vcAug10-unspliced|kleegabu.aAug10-unspliced	2	CPSF3L|kleegabu	2	Common	1	40	1	1	1	1
F381_SI:5	1	1251536	1252000	F381_SI	1251133	1256476	CPSF3L:47|kleegabu:1|CPSF3L:48	3	CPSF3L.vcAug10-unspliced|kleegabu.aAug10-unspliced|CPSF3L.lAug10	3	CPSF3L|kleegabu	2	Common	1	40	0	1	1	1
F381_SI:6	1	1252000	1252718	F381_SI	1251133	1256476	kleegabu:1|CPSF3L:48	2	kleegabu.aAug10-unspliced|CPSF3L.lAug10	2	kleegabu|CPSF3L	2	Common	1	40	0	1	1	0
F381_SI:7	1	1252718	1252775	F381_SI	1251133	1256476	kleegabu:1|CPSF3L:48|CPSF3L:49	3	kleegabu.aAug10-unspliced|CPSF3L.lAug10|CPSF3L.vqAug10	3	kleegabu|CPSF3L	2	Common	1	40	0	1	1	1
F381_SI:8	1	1252775	1252830	F381_SI	1251133	1256476	CPSF3L:48|CPSF3L:49	2	CPSF3L.lAug10|CPSF3L.vqAug10	2	CPSF3L	1	Common	0	39	0	1	1	1
F381_SI:9	1	1252830	1253209	F381_SI	1251133	1256476	CPSF3L:49	1	CPSF3L.vqAug10	1	CPSF3L	1	Unique	0	39	1	1	1	1
F381_SI:10	1	1253209	1253279	F381_SI	1251133	1256476	CPSF3L:49|CPSF3L:50	2	CPSF3L.vqAug10|CPSF3L.nAug10	2	CPSF3L	1	Common	0	39	0	1	0	0
F381_SI:11	1	1253279	1254002	F381_SI	1251133	1256476	CPSF3L:50	1	CPSF3L.nAug10	1	CPSF3L	1	Unique	0	39	0	1	0	0
F381_SI:12	1	1254002	1254057	F381_SI	1251133	1256476	CPSF3L:50|CPSF3L:51	2	CPSF3L.nAug10|CPSF3L.vqAug10	2	CPSF3L	1	Common	0	39	0	0	0	0
F381_SI:13	1	1254057	1254060	F381_SI	1251133	1256476	CPSF3L:50	1	CPSF3L.nAug10	1	CPSF3L	1	Unique	0	39	0	0	0	0
F381_SI:14	1	1254060	1254076	F381_SI	1251133	1256476	CPSF3L:50|CPSF3L:52	2	CPSF3L.nAug10|CPSF3L.vfAug10	2	CPSF3L	1	Common	0	39	0	0	0	0
F381_SI:15	1	1254076	1254450	F381_SI	1251133	1256476	CPSF3L:50|CPSF3L:52|CPSF3L:53	3	CPSF3L.nAug10|CPSF3L.vfAug10|CPSF3L.vgAug10	3	CPSF3L	1	Common	0	39	0	1	0	0
F381_SI:16	1	1254450	1254675	F381_SI	1251133	1256476	CPSF3L:50|CPSF3L:52|CPSF3L:53|CPSF3L:54	4	CPSF3L.nAug10|CPSF3L.vfAug10|CPSF3L.vgAug10|CPSF3L.vjAug10	4	CPSF3L	1	Common	0	39	1	1	1	1
F381_SI:17	1	1254675	1254681	F381_SI	1251133	1256476	CPSF3L:50|CPSF3L:52|CPSF3L:53|CPSF3L:54|CPSF3L:55|CPSF3L:56	6	CPSF3L.nAug10|CPSF3L.vfAug10|CPSF3L.vgAug10|CPSF3L.vjAug10|CPSF3L.hAug10|CPSF3L.oAug10|CPSF3L.aAug10|CPSF3L.bAug10|CPSF3L.cAug10|CPSF3L.dAug10|CPSF3L.eAug10|CPSF3L.jAug10|CPSF3L.pAug10|CPSF3L.qAug10|CPSF3L.rAug10|CPSF3L.sAug10|CPSF3L.vbAug10|CPSF3L.voAug10	18	CPSF3L	1	Common	0	39	1	1	1	1
F381_SI:18	1	1254681	1254726	F381_SI	1251133	1256476	CPSF3L:50|CPSF3L:52|CPSF3L:53|CPSF3L:54|CPSF3L:55|CPSF3L:56|CPSF3L:57	7	CPSF3L.nAug10|CPSF3L.vfAug10|CPSF3L.vgAug10|CPSF3L.vjAug10|CPSF3L.hAug10|CPSF3L.oAug10|CPSF3L.aAug10|CPSF3L.bAug10|CPSF3L.cAug10|CPSF3L.dAug10|CPSF3L.eAug10|CPSF3L.jAug10|CPSF3L.pAug10|CPSF3L.qAug10|CPSF3L.rAug10|CPSF3L.sAug10|CPSF3L.vbAug10|CPSF3L.voAug10|CPSF3L.tAug10	19	CPSF3L	1	Common	0	39	1	1	1	1
F381_SI:19	1	1254726	1254760	F381_SI	1251133	1256476	CPSF3L:50|CPSF3L:52|CPSF3L:53|CPSF3L:54|CPSF3L:55|CPSF3L:56|CPSF3L:57|CPSF3L:58	8	CPSF3L.nAug10|CPSF3L.vfAug10|CPSF3L.vgAug10|CPSF3L.vjAug10|CPSF3L.hAug10|CPSF3L.oAug10|CPSF3L.aAug10|CPSF3L.bAug10|CPSF3L.cAug10|CPSF3L.dAug10|CPSF3L.eAug10|CPSF3L.jAug10|CPSF3L.pAug10|CPSF3L.qAug10|CPSF3L.rAug10|CPSF3L.sAug10|CPSF3L.vbAug10|CPSF3L.voAug10|CPSF3L.tAug10|CPSF3L.vhAug10	20	CPSF3L	1	Common	0	39	1	1	1	1
F381_SI:20	1	1254760	1254763	F381_SI	1251133	1256476	CPSF3L:50|CPSF3L:52|CPSF3L:53|CPSF3L:54|CPSF3L:55|CPSF3L:56|CPSF3L:57|CPSF3L:58|CPSF3L:59	9	CPSF3L.nAug10|CPSF3L.vfAug10|CPSF3L.vgAug10|CPSF3L.vjAug10|CPSF3L.hAug10|CPSF3L.oAug10|CPSF3L.aAug10|CPSF3L.bAug10|CPSF3L.cAug10|CPSF3L.dAug10|CPSF3L.eAug10|CPSF3L.jAug10|CPSF3L.pAug10|CPSF3L.qAug10|CPSF3L.rAug10|CPSF3L.sAug10|CPSF3L.vbAug10|CPSF3L.voAug10|CPSF3L.tAug10|CPSF3L.vhAug10|CPSF3L.viAug10	21	CPSF3L	1	Common	0	39	1	1	1	1
F381_SI:21	1	1254763	1254782	F381_SI	1251133	1256476	CPSF3L:50|CPSF3L:52|CPSF3L:53|CPSF3L:54|CPSF3L:55|CPSF3L:56|CPSF3L:57|CPSF3L:58|CPSF3L:59|CPSF3L:60	10	CPSF3L.nAug10|CPSF3L.vfAug10|CPSF3L.vgAug10|CPSF3L.vjAug10|CPSF3L.hAug10|CPSF3L.oAug10|CPSF3L.aAug10|CPSF3L.bAug10|CPSF3L.cAug10|CPSF3L.dAug10|CPSF3L.eAug10|CPSF3L.jAug10|CPSF3L.pAug10|CPSF3L.qAug10|CPSF3L.rAug10|CPSF3L.sAug10|CPSF3L.vbAug10|CPSF3L.voAug10|CPSF3L.tAug10|CPSF3L.vhAug10|CPSF3L.viAug10|CPSF3L.vlAug10	22	CPSF3L	1	Common	0	39	1	1	1	1
F381_SI:22	1	1254782	1254813	F381_SI	1251133	1256476	CPSF3L:50|CPSF3L:52|CPSF3L:53|CPSF3L:54|CPSF3L:55|CPSF3L:56|CPSF3L:57|CPSF3L:58|CPSF3L:59|CPSF3L:60|CPSF3L:61	11	CPSF3L.nAug10|CPSF3L.vfAug10|CPSF3L.vgAug10|CPSF3L.vjAug10|CPSF3L.hAug10|CPSF3L.oAug10|CPSF3L.aAug10|CPSF3L.bAug10|CPSF3L.cAug10|CPSF3L.dAug10|CPSF3L.eAug10|CPSF3L.jAug10|CPSF3L.pAug10|CPSF3L.qAug10|CPSF3L.rAug10|CPSF3L.sAug10|CPSF3L.vbAug10|CPSF3L.voAug10|CPSF3L.tAug10|CPSF3L.vhAug10|CPSF3L.viAug10|CPSF3L.vlAug10|CPSF3L.uAug10	23	CPSF3L	1	Common	0	39	1	1	1	1
F381_SI:23	1	1254813	1254849	F381_SI	1251133	1256476	CPSF3L:50|CPSF3L:52|CPSF3L:53|CPSF3L:54|CPSF3L:56|CPSF3L:57|CPSF3L:58|CPSF3L:59|CPSF3L:60|CPSF3L:61	10	CPSF3L.nAug10|CPSF3L.vfAug10|CPSF3L.vgAug10|CPSF3L.vjAug10|CPSF3L.aAug10|CPSF3L.bAug10|CPSF3L.cAug10|CPSF3L.dAug10|CPSF3L.eAug10|CPSF3L.jAug10|CPSF3L.pAug10|CPSF3L.qAug10|CPSF3L.rAug10|CPSF3L.sAug10|CPSF3L.vbAug10|CPSF3L.voAug10|CPSF3L.tAug10|CPSF3L.vhAug10|CPSF3L.viAug10|CPSF3L.vlAug10|CPSF3L.uAug10	21	CPSF3L	1	Common	0	39	1	1	1	1
F381_SI:24	1	1254849	1254904	F381_SI	1251133	1256476	CPSF3L:50|CPSF3L:52|CPSF3L:53|CPSF3L:54|CPSF3L:56|CPSF3L:57|CPSF3L:58|CPSF3L:59|CPSF3L:60|CPSF3L:61|CPSF3L:62	11	CPSF3L.nAug10|CPSF3L.vfAug10|CPSF3L.vgAug10|CPSF3L.vjAug10|CPSF3L.aAug10|CPSF3L.bAug10|CPSF3L.cAug10|CPSF3L.dAug10|CPSF3L.eAug10|CPSF3L.jAug10|CPSF3L.pAug10|CPSF3L.qAug10|CPSF3L.rAug10|CPSF3L.sAug10|CPSF3L.vbAug10|CPSF3L.voAug10|CPSF3L.tAug10|CPSF3L.vhAug10|CPSF3L.viAug10|CPSF3L.vlAug10|CPSF3L.uAug10|CPSF3L.vrAug10	22	CPSF3L	1	Common	0	39	1	1	1	1
F381_SI:25	1	1254904	1255085	F381_SI	1251133	1256476	CPSF3L:53|CPSF3L:54|CPSF3L:58|CPSF3L:59|CPSF3L:62	5	CPSF3L.vgAug10|CPSF3L.vjAug10|CPSF3L.vhAug10|CPSF3L.viAug10|CPSF3L.vrAug10	5	CPSF3L	1	Common	0	39	0	0	0	0
F381_SI:26	1	1255085	1255223	F381_SI	1251133	1256476	CPSF3L:53|CPSF3L:58|CPSF3L:59	3	CPSF3L.vgAug10|CPSF3L.vhAug10|CPSF3L.viAug10	3	CPSF3L	1	Common	0	39	0	0	0	0
F381_SI:27	1	1255223	1255265	F381_SI	1251133	1256476	CPSF3L:53|CPSF3L:58	2	CPSF3L.vgAug10|CPSF3L.vhAug10	2	CPSF3L	1	Common	0	39	0	0	0	0
F381_SI:28	1	1255265	1255835	F381_SI	1251133	1256476	CPSF3L:53	1	CPSF3L.vgAug10	1	CPSF3L	1	Unique	0	39	0	0	0	0
F381_SI:29	1	1255835	1255857	F381_SI	1251133	1256476	CPSF3L:53|CPSF3L:63|CPSF3L:64|CPSF3L:65|CPSF3L:66	5	CPSF3L.vgAug10|CPSF3L.aAug10|CPSF3L.bAug10|CPSF3L.cAug10|CPSF3L.dAug10|CPSF3L.eAug10|CPSF3L.jAug10|CPSF3L.nAug10|CPSF3L.oAug10|CPSF3L.pAug10|CPSF3L.qAug10|CPSF3L.rAug10|CPSF3L.sAug10|CPSF3L.tAug10|CPSF3L.uAug10|CPSF3L.vhAug10|CPSF3L.viAug10|CPSF3L.vjAug10|CPSF3L.vlAug10|CPSF3L.vrAug10|CPSF3L.voAug10|CPSF3L.hAug10|CPSF3L.vfAug10	23	CPSF3L	1	Common	0	39	1	1	1	1
F381_SI:30	1	1255857	1255909	F381_SI	1251133	1256476	CPSF3L:53|CPSF3L:63|CPSF3L:64|CPSF3L:65|CPSF3L:66|CPSF3L:67	6	CPSF3L.vgAug10|CPSF3L.aAug10|CPSF3L.bAug10|CPSF3L.cAug10|CPSF3L.dAug10|CPSF3L.eAug10|CPSF3L.jAug10|CPSF3L.nAug10|CPSF3L.oAug10|CPSF3L.pAug10|CPSF3L.qAug10|CPSF3L.rAug10|CPSF3L.sAug10|CPSF3L.tAug10|CPSF3L.uAug10|CPSF3L.vhAug10|CPSF3L.viAug10|CPSF3L.vjAug10|CPSF3L.vlAug10|CPSF3L.vrAug10|CPSF3L.voAug10|CPSF3L.hAug10|CPSF3L.vfAug10|CPSF3L.veAug10	24	CPSF3L	1	Common	0	39	1	1	1	1
F381_SI:31	1	1255909	1256062	F381_SI	1251133	1256476	CPSF3L:53|CPSF3L:64|CPSF3L:65|CPSF3L:66	4	CPSF3L.vgAug10|CPSF3L.vlAug10|CPSF3L.vrAug10|CPSF3L.voAug10|CPSF3L.hAug10|CPSF3L.vfAug10	6	CPSF3L	1	Common	0	39	0	0	0	0
F381_SI:32	1	1256062	1256289	F381_SI	1251133	1256476	CPSF3L:53|CPSF3L:65|CPSF3L:66	3	CPSF3L.vgAug10|CPSF3L.voAug10|CPSF3L.hAug10|CPSF3L.vfAug10	4	CPSF3L	1	Common	0	39	0	0	0	0
F381_SI:33	1	1256289	1256375	F381_SI	1251133	1256476	CPSF3L:53|CPSF3L:66	2	CPSF3L.vgAug10|CPSF3L.hAug10|CPSF3L.vfAug10	3	CPSF3L	1	Common	0	39	0	0	0	0
F381_SI:34	1	1256375	1256473	F381_SI	1251133	1256476	CPSF3L:53|CPSF3L:66|CPSF3L:68|CPSF3L:69	4	CPSF3L.vgAug10|CPSF3L.hAug10|CPSF3L.vfAug10|CPSF3L.aAug10|CPSF3L.cAug10|CPSF3L.dAug10|CPSF3L.eAug10|CPSF3L.gAug10|CPSF3L.iAug10|CPSF3L.jAug10|CPSF3L.nAug10|CPSF3L.oAug10|CPSF3L.pAug10|CPSF3L.qAug10|CPSF3L.rAug10|CPSF3L.sAug10|CPSF3L.tAug10|CPSF3L.uAug10|CPSF3L.veAug10|CPSF3L.vhAug10|CPSF3L.viAug10|CPSF3L.vjAug10|CPSF3L.vlAug10|CPSF3L.vrAug10|CPSF3L.bAug10	25	CPSF3L	1	Common	0	39	1	1	1	1
F381_SI:35	1	1256473	1256476	F381_SI	1251133	1256476	CPSF3L:69	1	CPSF3L.bAug10	1	CPSF3L	1	Unique	0	39	1	1	1	1
F382_SI:1	1	1257287	1257360	F382_SI	1257287	1257364	CPSF3L:70|CPSF3L:71	2	CPSF3L.uAug10|CPSF3L.aAug10|CPSF3L.qAug10|CPSF3L.sAug10	4	CPSF3L	1	Common	0	39	0	0	0	0
F382_SI:2	1	1257360	1257364	F382_SI	1257287	1257364	CPSF3L:71	1	CPSF3L.aAug10|CPSF3L.qAug10|CPSF3L.sAug10	3	CPSF3L	1	Common	0	39	0	0	0	0
F383_SI:1	1	1258150	1258271	F383_SI	1258150	1258667	CPSF3L:72	1	CPSF3L.vkAug10	1	CPSF3L	1	Unique	0	39	0	0	0	0
F383_SI:2	1	1258271	1258526	F383_SI	1258150	1258667	CPSF3L:72|CPSF3L:73	2	CPSF3L.vkAug10|CPSF3L.aAug10|CPSF3L.veAug10	3	CPSF3L	1	Common	0	39	0	0	0	0
F383_SI:3	1	1258526	1258556	F383_SI	1258150	1258667	CPSF3L:72|CPSF3L:73|CPSF3L:74	3	CPSF3L.vkAug10|CPSF3L.aAug10|CPSF3L.veAug10|CPSF3L.rAug10	4	CPSF3L	1	Common	0	39	0	0	0	0
F383_SI:4	1	1258556	1258560	F383_SI	1258150	1258667	CPSF3L:72|CPSF3L:73|CPSF3L:74|CPSF3L:75	4	CPSF3L.vkAug10|CPSF3L.aAug10|CPSF3L.veAug10|CPSF3L.rAug10|CPSF3L.fAug10	5	CPSF3L	1	Common	0	39	0	0	0	0
F383_SI:5	1	1258560	1258667	F383_SI	1258150	1258667	CPSF3L:72|CPSF3L:73|CPSF3L:74|CPSF3L:75|CPSF3L:76	5	CPSF3L.vkAug10|CPSF3L.aAug10|CPSF3L.veAug10|CPSF3L.rAug10|CPSF3L.fAug10|CPSF3L.eAug10|CPSF3L.qAug10|CPSF3L.uAug10	8	CPSF3L	1	Common	0	39	0	0	0	0
F384_SI:1	1	1259960	1259983	F384_SI	1259960	1260066	CPSF3L:77|CPSF3L:78|CPSF3L:79|CPSF3L:80|CPSF3L:81|CPSF3L:82|CPSF3L:83|CPSF3L:84|CPSF3L:85|CPSF3L:86|CPSF3L:87|CPSF3L:88|CPSF3L:89	13	CPSF3L.vrAug10|CPSF3L.veAug10|CPSF3L.vgAug10|CPSF3L.qAug10|CPSF3L.iAug10|CPSF3L.kAug10|CPSF3L.vnAug10|CPSF3L.vhAug10|CPSF3L.aAug10|CPSF3L.fAug10|CPSF3L.gAug10|CPSF3L.jAug10|CPSF3L.pAug10|CPSF3L.tAug10|CPSF3L.viAug10|CPSF3L.oAug10|CPSF3L.vbAug10|CPSF3L.vkAug10|CPSF3L.vsAug10|CPSF3L.vjAug10|CPSF3L.rAug10|CPSF3L.uAug10|CPSF3L.vlAug10|CPSF3L.nAug10|CPSF3L.bAug10|CPSF3L.dAug10|CPSF3L.eAug10|CPSF3L.sAu…	31	CPSF3L	1	Common	0	39	1	1	1	1
F384_SI:2	1	1259983	1259991	F384_SI	1259960	1260066	CPSF3L:78|CPSF3L:79|CPSF3L:80|CPSF3L:81|CPSF3L:82|CPSF3L:83|CPSF3L:84|CPSF3L:85|CPSF3L:86|CPSF3L:87|CPSF3L:88|CPSF3L:89	12	CPSF3L.veAug10|CPSF3L.vgAug10|CPSF3L.qAug10|CPSF3L.iAug10|CPSF3L.kAug10|CPSF3L.vnAug10|CPSF3L.vhAug10|CPSF3L.aAug10|CPSF3L.fAug10|CPSF3L.gAug10|CPSF3L.jAug10|CPSF3L.pAug10|CPSF3L.tAug10|CPSF3L.viAug10|CPSF3L.oAug10|CPSF3L.vbAug10|CPSF3L.vkAug10|CPSF3L.vsAug10|CPSF3L.vjAug10|CPSF3L.rAug10|CPSF3L.uAug10|CPSF3L.vlAug10|CPSF3L.nAug10|CPSF3L.bAug10|CPSF3L.dAug10|CPSF3L.eAug10|CPSF3L.sAug10|CPSF3L.vfAu…	30	CPSF3L	1	Common	0	39	1	1	1	1
F384_SI:3	1	1259991	1260002	F384_SI	1259960	1260066	CPSF3L:79|CPSF3L:80|CPSF3L:81|CPSF3L:82|CPSF3L:83|CPSF3L:84|CPSF3L:85|CPSF3L:86|CPSF3L:87|CPSF3L:88|CPSF3L:89	11	CPSF3L.qAug10|CPSF3L.iAug10|CPSF3L.kAug10|CPSF3L.vnAug10|CPSF3L.vhAug10|CPSF3L.aAug10|CPSF3L.fAug10|CPSF3L.gAug10|CPSF3L.jAug10|CPSF3L.pAug10|CPSF3L.tAug10|CPSF3L.viAug10|CPSF3L.oAug10|CPSF3L.vbAug10|CPSF3L.vkAug10|CPSF3L.vsAug10|CPSF3L.vjAug10|CPSF3L.rAug10|CPSF3L.uAug10|CPSF3L.vlAug10|CPSF3L.nAug10|CPSF3L.bAug10|CPSF3L.dAug10|CPSF3L.eAug10|CPSF3L.sAug10|CPSF3L.vfAug10|CPSF3L.cAug10|CPSF3L.hAug10	28	CPSF3L	1	Common	0	39	1	1	1	1
F384_SI:4	1	1260002	1260008	F384_SI	1259960	1260066	CPSF3L:80|CPSF3L:81|CPSF3L:82|CPSF3L:83|CPSF3L:84|CPSF3L:85|CPSF3L:86|CPSF3L:87|CPSF3L:88|CPSF3L:89	10	CPSF3L.iAug10|CPSF3L.kAug10|CPSF3L.vnAug10|CPSF3L.vhAug10|CPSF3L.aAug10|CPSF3L.fAug10|CPSF3L.gAug10|CPSF3L.jAug10|CPSF3L.pAug10|CPSF3L.tAug10|CPSF3L.viAug10|CPSF3L.oAug10|CPSF3L.vbAug10|CPSF3L.vkAug10|CPSF3L.vsAug10|CPSF3L.vjAug10|CPSF3L.rAug10|CPSF3L.uAug10|CPSF3L.vlAug10|CPSF3L.nAug10|CPSF3L.bAug10|CPSF3L.dAug10|CPSF3L.eAug10|CPSF3L.sAug10|CPSF3L.vfAug10|CPSF3L.cAug10|CPSF3L.hAug10	27	CPSF3L	1	Common	0	39	1	1	1	1
F384_SI:5	1	1260008	1260017	F384_SI	1259960	1260066	CPSF3L:81|CPSF3L:82|CPSF3L:83|CPSF3L:84|CPSF3L:85|CPSF3L:86|CPSF3L:87|CPSF3L:88|CPSF3L:89	9	CPSF3L.kAug10|CPSF3L.vnAug10|CPSF3L.vhAug10|CPSF3L.aAug10|CPSF3L.fAug10|CPSF3L.gAug10|CPSF3L.jAug10|CPSF3L.pAug10|CPSF3L.tAug10|CPSF3L.viAug10|CPSF3L.oAug10|CPSF3L.vbAug10|CPSF3L.vkAug10|CPSF3L.vsAug10|CPSF3L.vjAug10|CPSF3L.rAug10|CPSF3L.uAug10|CPSF3L.vlAug10|CPSF3L.nAug10|CPSF3L.bAug10|CPSF3L.dAug10|CPSF3L.eAug10|CPSF3L.sAug10|CPSF3L.vfAug10|CPSF3L.cAug10|CPSF3L.hAug10	26	CPSF3L	1	Common	0	39	1	1	1	1
F384_SI:6	1	1260017	1260018	F384_SI	1259960	1260066	CPSF3L:82|CPSF3L:83|CPSF3L:84|CPSF3L:85|CPSF3L:86|CPSF3L:87|CPSF3L:88|CPSF3L:89	8	CPSF3L.vhAug10|CPSF3L.aAug10|CPSF3L.fAug10|CPSF3L.gAug10|CPSF3L.jAug10|CPSF3L.pAug10|CPSF3L.tAug10|CPSF3L.viAug10|CPSF3L.oAug10|CPSF3L.vbAug10|CPSF3L.vkAug10|CPSF3L.vsAug10|CPSF3L.vjAug10|CPSF3L.rAug10|CPSF3L.uAug10|CPSF3L.vlAug10|CPSF3L.nAug10|CPSF3L.bAug10|CPSF3L.dAug10|CPSF3L.eAug10|CPSF3L.sAug10|CPSF3L.vfAug10|CPSF3L.cAug10|CPSF3L.hAug10	24	CPSF3L	1	Common	0	39	0	0	0	0
F384_SI:7	1	1260018	1260029	F384_SI	1259960	1260066	CPSF3L:83|CPSF3L:84|CPSF3L:85|CPSF3L:86|CPSF3L:87|CPSF3L:88|CPSF3L:89	7	CPSF3L.aAug10|CPSF3L.fAug10|CPSF3L.gAug10|CPSF3L.jAug10|CPSF3L.pAug10|CPSF3L.tAug10|CPSF3L.viAug10|CPSF3L.oAug10|CPSF3L.vbAug10|CPSF3L.vkAug10|CPSF3L.vsAug10|CPSF3L.vjAug10|CPSF3L.rAug10|CPSF3L.uAug10|CPSF3L.vlAug10|CPSF3L.nAug10|CPSF3L.bAug10|CPSF3L.dAug10|CPSF3L.eAug10|CPSF3L.sAug10|CPSF3L.vfAug10|CPSF3L.cAug10|CPSF3L.hAug10	23	CPSF3L	1	Common	0	39	1	1	1	1
F384_SI:8	1	1260029	1260037	F384_SI	1259960	1260066	CPSF3L:84|CPSF3L:85|CPSF3L:86|CPSF3L:87|CPSF3L:88|CPSF3L:89	6	CPSF3L.oAug10|CPSF3L.vbAug10|CPSF3L.vkAug10|CPSF3L.vsAug10|CPSF3L.vjAug10|CPSF3L.rAug10|CPSF3L.uAug10|CPSF3L.vlAug10|CPSF3L.nAug10|CPSF3L.bAug10|CPSF3L.dAug10|CPSF3L.eAug10|CPSF3L.sAug10|CPSF3L.vfAug10|CPSF3L.cAug10|CPSF3L.hAug10	16	CPSF3L	1	Common	0	39	0	1	0	1
F384_SI:9	1	1260037	1260038	F384_SI	1259960	1260066	CPSF3L:85|CPSF3L:86|CPSF3L:87|CPSF3L:88|CPSF3L:89	5	CPSF3L.vjAug10|CPSF3L.rAug10|CPSF3L.uAug10|CPSF3L.vlAug10|CPSF3L.nAug10|CPSF3L.bAug10|CPSF3L.dAug10|CPSF3L.eAug10|CPSF3L.sAug10|CPSF3L.vfAug10|CPSF3L.cAug10|CPSF3L.hAug10	12	CPSF3L	1	Common	0	39	0	0	0	0
F384_SI:10	1	1260038	1260039	F384_SI	1259960	1260066	CPSF3L:86|CPSF3L:87|CPSF3L:88|CPSF3L:89	4	CPSF3L.rAug10|CPSF3L.uAug10|CPSF3L.vlAug10|CPSF3L.nAug10|CPSF3L.bAug10|CPSF3L.dAug10|CPSF3L.eAug10|CPSF3L.sAug10|CPSF3L.vfAug10|CPSF3L.cAug10|CPSF3L.hAug10	11	CPSF3L	1	Common	0	39	0	0	0	0
F384_SI:11	1	1260039	1260046	F384_SI	1259960	1260066	CPSF3L:87|CPSF3L:88|CPSF3L:89	3	CPSF3L.nAug10|CPSF3L.bAug10|CPSF3L.dAug10|CPSF3L.eAug10|CPSF3L.sAug10|CPSF3L.vfAug10|CPSF3L.cAug10|CPSF3L.hAug10	8	CPSF3L	1	Common	0	39	0	0	0	0
F384_SI:12	1	1260046	1260050	F384_SI	1259960	1260066	CPSF3L:88|CPSF3L:89	2	CPSF3L.bAug10|CPSF3L.dAug10|CPSF3L.eAug10|CPSF3L.sAug10|CPSF3L.vfAug10|CPSF3L.cAug10|CPSF3L.hAug10	7	CPSF3L	1	Common	0	39	0	0	0	0
F384_SI:13	1	1260050	1260066	F384_SI	1259960	1260066	CPSF3L:89	1	CPSF3L.cAug10|CPSF3L.hAug10	2	CPSF3L	1	Common	0	39	0	0	0	0
F385_SI:1	1	1260130	1260141	F385_SI	1260130	1260482	GLTPD1:1	1	GLTPD1.aAug10	1	GLTPD1	1	Unique	0	4	0	0	0	0
F385_SI:2	1	1260141	1260482	F385_SI	1260130	1260482	GLTPD1:1|GLTPD1:2	2	GLTPD1.aAug10|GLTPD1.bAug10	2	GLTPD1	1	Common	0	4	1	1	1	1
F386_SI:1	1	1260617	1260642	F386_SI	1260617	1261035	GLTPD1:3	1	GLTPD1.cAug10-unspliced	1	GLTPD1	1	Unique	0	4	0	0	0	1
F386_SI:2	1	1260642	1260975	F386_SI	1260617	1261035	GLTPD1:3|GLTPD1:4	2	GLTPD1.cAug10-unspliced|GLTPD1.dAug10	2	GLTPD1	1	Common	0	4	0	1	1	1
F386_SI:3	1	1260975	1261035	F386_SI	1260617	1261035	GLTPD1:3	1	GLTPD1.cAug10-unspliced	1	GLTPD1	1	Unique	0	4	0	0	0	0
S387_SI:1	1	1262215	1262412	S387_SI	1262215	1262412	GLTPD1:5	1	GLTPD1.bAug10|GLTPD1.dAug10	2	GLTPD1	1	Common	0	4	1	1	1	1
F388_SI:1	1	1262620	1262794	F388_SI	1262620	1264280	GLTPD1:6|GLTPD1:7|GLTPD1:8	3	GLTPD1.dAug10|GLTPD1.aAug10|GLTPD1.bAug10	3	GLTPD1	1	Common	0	4	1	1	1	1
F388_SI:2	1	1262794	1263312	F388_SI	1262620	1264280	GLTPD1:7|GLTPD1:8	2	GLTPD1.aAug10|GLTPD1.bAug10	2	GLTPD1	1	Common	0	4	1	1	1	1
F388_SI:3	1	1263312	1264280	F388_SI	1262620	1264280	GLTPD1:8	1	GLTPD1.bAug10	1	GLTPD1	1	Unique	0	4	1	1	1	1
S389_SI:1	1	1266725	1266916	S389_SI	1266725	1266916	TAS1R3:1	1	TAS1R3.aAug10	1	TAS1R3	1	Unique	0	1	0	0	0	0
S390_SI:1	1	1267017	1267318	S390_SI	1267017	1267318	TAS1R3:2	1	TAS1R3.aAug10	1	TAS1R3	1	Unique	0	1	0	0	0	0
F391_SI:1	1	1267403	1268087	F391_SI	1267403	1268830	TAS1R3:3	1	TAS1R3.aAug10	1	TAS1R3	1	Unique	0	1	0	0	0	0
F391_SI:2	1	1268087	1268186	F391_SI	1267403	1268830	TAS1R3:3|rarmy:1	2	TAS1R3.aAug10|rarmy.aAug10-unspliced	2	TAS1R3|rarmy	2	Constitutive	1	2	0	0	0	0
F391_SI:3	1	1268186	1268300	F391_SI	1267403	1268830	rarmy:1	1	rarmy.aAug10-unspliced	1	rarmy	1	Unique	0	1	0	0	0	0
F391_SI:4	1	1268300	1268504	F391_SI	1267403	1268830	rarmy:1|TAS1R3:4	2	rarmy.aAug10-unspliced|TAS1R3.aAug10	2	rarmy|TAS1R3	2	Constitutive	1	2	0	0	0	0
F391_SI:5	1	1268504	1268638	F391_SI	1267403	1268830	rarmy:1	1	rarmy.aAug10-unspliced	1	rarmy	1	Unique	0	1	0	0	0	0
F391_SI:6	1	1268638	1268759	F391_SI	1267403	1268830	rarmy:1|TAS1R3:5	2	rarmy.aAug10-unspliced|TAS1R3.aAug10	2	rarmy|TAS1R3	2	Constitutive	1	2	0	0	0	0
F391_SI:7	1	1268759	1268830	F391_SI	1267403	1268830	rarmy:1	1	rarmy.aAug10-unspliced	1	rarmy	1	Unique	0	1	0	0	0	0
F392_SI:1	1	1268885	1270651	F392_SI	1268885	1273563	TAS1R3:6	1	TAS1R3.aAug10	1	TAS1R3	1	Unique	0	1	0	0	0	0
F392_SI:2	1	1270651	1270658	F392_SI	1268885	1273563	TAS1R3:6|DVL1:1	2	TAS1R3.aAug10|DVL1.aAug10	2	TAS1R3|DVL1	2	Common	1	11	0	0	0	0
F392_SI:3	1	1270658	1270663	F392_SI	1268885	1273563	TAS1R3:6|DVL1:1|DVL1:2	3	TAS1R3.aAug10|DVL1.aAug10|DVL1.bAug10	3	TAS1R3|DVL1	2	Common	1	11	0	0	0	0
F392_SI:4	1	1270663	1271211	F392_SI	1268885	1273563	TAS1R3:6|DVL1:1|DVL1:2|DVL1:3	4	TAS1R3.aAug10|DVL1.aAug10|DVL1.bAug10|DVL1.cAug10	4	TAS1R3|DVL1	2	Common	1	11	1	1	1	1
F392_SI:5	1	1271211	1271473	F392_SI	1268885	1273563	TAS1R3:6|DVL1:1|DVL1:2|DVL1:3|DVL1:4	5	TAS1R3.aAug10|DVL1.aAug10|DVL1.bAug10|DVL1.cAug10|DVL1.jAug10	5	TAS1R3|DVL1	2	Common	1	11	1	1	1	1
F392_SI:6	1	1271473	1271895	F392_SI	1268885	1273563	DVL1:1|DVL1:2|DVL1:3|DVL1:4	4	DVL1.aAug10|DVL1.bAug10|DVL1.cAug10|DVL1.jAug10	4	DVL1	1	Common	0	10	1	1	1	1
F392_SI:7	1	1271895	1272397	F392_SI	1268885	1273563	DVL1:3	1	DVL1.cAug10	1	DVL1	1	Unique	0	10	0	0	0	0
F392_SI:8	1	1272397	1272399	F392_SI	1268885	1273563	DVL1:3|DVL1:5	2	DVL1.cAug10|DVL1.jAug10	2	DVL1	1	Common	0	10	0	0	0	0
F392_SI:9	1	1272399	1272435	F392_SI	1268885	1273563	DVL1:3|DVL1:5|DVL1:6	3	DVL1.cAug10|DVL1.jAug10|DVL1.dAug10	3	DVL1	1	Common	0	10	0	0	0	0
F392_SI:10	1	1272435	1272451	F392_SI	1268885	1273563	DVL1:3|DVL1:5	2	DVL1.cAug10|DVL1.jAug10	2	DVL1	1	Common	0	10	0	0	0	0
F392_SI:11	1	1272451	1273356	F392_SI	1268885	1273563	DVL1:3	1	DVL1.cAug10	1	DVL1	1	Unique	0	10	0	0	0	0
F392_SI:12	1	1273356	1273500	F392_SI	1268885	1273563	DVL1:3|DVL1:7	2	DVL1.cAug10|DVL1.aAug10|DVL1.bAug10|DVL1.dAug10	4	DVL1	1	Common	0	10	1	1	1	1
F392_SI:13	1	1273500	1273538	F392_SI	1268885	1273563	DVL1:3|DVL1:7|DVL1:8	3	DVL1.cAug10|DVL1.aAug10|DVL1.bAug10|DVL1.dAug10|DVL1.eAug10	5	DVL1	1	Common	0	10	1	1	1	1
F392_SI:14	1	1273538	1273563	F392_SI	1268885	1273563	DVL1:3|DVL1:7	2	DVL1.cAug10|DVL1.aAug10|DVL1.bAug10|DVL1.dAug10	4	DVL1	1	Common	0	10	1	1	1	1
F393_SI:1	1	1273648	1273719	F393_SI	1273648	1274033	DVL1:9	1	DVL1.aAug10|DVL1.bAug10|DVL1.cAug10|DVL1.dAug10|DVL1.eAug10	5	DVL1	1	Common	0	10	1	1	1	1
F393_SI:2	1	1273719	1273753	F393_SI	1273648	1274033	DVL1:9|DVL1:10	2	DVL1.aAug10|DVL1.bAug10|DVL1.cAug10|DVL1.dAug10|DVL1.eAug10|DVL1.iAug10	6	DVL1	1	Common	0	10	1	1	1	1
F393_SI:3	1	1273753	1273816	F393_SI	1273648	1274033	DVL1:9|DVL1:10|DVL1:11	3	DVL1.aAug10|DVL1.bAug10|DVL1.cAug10|DVL1.dAug10|DVL1.eAug10|DVL1.iAug10|DVL1.gAug10	7	DVL1	1	Common	0	10	1	1	1	1
F393_SI:4	1	1273816	1273901	F393_SI	1273648	1274033	DVL1:10	1	DVL1.iAug10	1	DVL1	1	Unique	0	10	0	0	0	0
F393_SI:5	1	1273901	1274033	F393_SI	1273648	1274033	DVL1:10|DVL1:12	2	DVL1.iAug10|DVL1.aAug10|DVL1.bAug10|DVL1.cAug10|DVL1.dAug10|DVL1.eAug10|DVL1.gAug10	7	DVL1	1	Common	0	10	1	1	1	1
F394_SI:1	1	1274524	1274666	F394_SI	1274524	1275192	DVL1:13	1	DVL1.fAug10	1	DVL1	1	Unique	0	10	0	0	0	0
F394_SI:2	1	1274666	1274741	F394_SI	1274524	1275192	DVL1:13|DVL1:14|DVL1:15	3	DVL1.fAug10|DVL1.bAug10|DVL1.gAug10|DVL1.cAug10	4	DVL1	1	Common	0	10	1	1	1	1
F394_SI:3	1	1274741	1274819	F394_SI	1274524	1275192	DVL1:13|DVL1:14|DVL1:15|DVL1:16|DVL1:17	5	DVL1.fAug10|DVL1.bAug10|DVL1.gAug10|DVL1.cAug10|DVL1.aAug10|DVL1.dAug10|DVL1.eAug10|DVL1.iAug10	8	DVL1	1	Common	0	10	1	1	1	1
F394_SI:4	1	1274819	1274961	F394_SI	1274524	1275192	DVL1:13|DVL1:15|DVL1:17	3	DVL1.fAug10|DVL1.cAug10|DVL1.iAug10	3	DVL1	1	Common	0	10	0	0	0	0
F394_SI:5	1	1274961	1275029	F394_SI	1274524	1275192	DVL1:13|DVL1:15|DVL1:17|DVL1:18|DVL1:19	5	DVL1.fAug10|DVL1.cAug10|DVL1.iAug10|DVL1.aAug10|DVL1.bAug10|DVL1.dAug10|DVL1.eAug10|DVL1.gAug10	8	DVL1	1	Common	0	10	1	1	1	1
F394_SI:6	1	1275029	1275115	F394_SI	1274524	1275192	DVL1:17|DVL1:19	2	DVL1.iAug10|DVL1.gAug10	2	DVL1	1	Common	0	10	0	0	0	0
F394_SI:7	1	1275115	1275167	F394_SI	1274524	1275192	DVL1:17|DVL1:19|DVL1:20	3	DVL1.iAug10|DVL1.gAug10|DVL1.aAug10|DVL1.bAug10|DVL1.cAug10|DVL1.dAug10|DVL1.eAug10|DVL1.fAug10	8	DVL1	1	Common	0	10	1	1	1	1
F394_SI:8	1	1275167	1275192	F394_SI	1274524	1275192	DVL1:17|DVL1:20	2	DVL1.iAug10|DVL1.aAug10|DVL1.bAug10|DVL1.cAug10|DVL1.dAug10|DVL1.eAug10|DVL1.fAug10	7	DVL1	1	Common	0	10	1	1	1	1
F395_SI:1	1	1275417	1275553	F395_SI	1275417	1275744	DVL1:21|DVL1:22|DVL1:23	3	DVL1.dAug10|DVL1.aAug10|DVL1.bAug10|DVL1.cAug10|DVL1.fAug10|DVL1.iAug10|DVL1.eAug10	7	DVL1	1	Common	0	10	1	1	1	1
F395_SI:2	1	1275553	1275557	F395_SI	1275417	1275744	DVL1:22|DVL1:23	2	DVL1.aAug10|DVL1.bAug10|DVL1.cAug10|DVL1.fAug10|DVL1.iAug10|DVL1.eAug10	6	DVL1	1	Common	0	10	1	1	1	1
F395_SI:3	1	1275557	1275626	F395_SI	1275417	1275744	DVL1:23	1	DVL1.eAug10	1	DVL1	1	Unique	0	10	0	0	0	0
F395_SI:4	1	1275626	1275696	F395_SI	1275417	1275744	DVL1:23|DVL1:24|DVL1:25	3	DVL1.eAug10|DVL1.aAug10|DVL1.bAug10|DVL1.cAug10|DVL1.dAug10|DVL1.fAug10|DVL1.iAug10	7	DVL1	1	Common	0	10	1	1	1	1
F395_SI:5	1	1275696	1275744	F395_SI	1275417	1275744	DVL1:25	1	DVL1.iAug10	1	DVL1	1	Unique	0	10	0	0	0	0
F396_SI:1	1	1275789	1275839	F396_SI	1275789	1275883	DVL1:26|DVL1:27|DVL1:28	3	DVL1.dAug10|DVL1.eAug10|DVL1.aAug10|DVL1.bAug10|DVL1.cAug10|DVL1.fAug10	6	DVL1	1	Common	0	10	1	1	1	1
F396_SI:2	1	1275839	1275867	F396_SI	1275789	1275883	DVL1:27|DVL1:28	2	DVL1.eAug10|DVL1.aAug10|DVL1.bAug10|DVL1.cAug10|DVL1.fAug10	5	DVL1	1	Common	0	10	1	1	1	1
F396_SI:3	1	1275867	1275883	F396_SI	1275789	1275883	DVL1:28	1	DVL1.aAug10|DVL1.bAug10|DVL1.cAug10|DVL1.fAug10	4	DVL1	1	Common	0	10	1	1	1	1
F397_SI:1	1	1276966	1277046	F397_SI	1276966	1277536	DVL1:29	1	DVL1.hAug10-unspliced	1	DVL1	1	Unique	0	10	0	0	0	0
F397_SI:2	1	1277046	1277185	F397_SI	1276966	1277536	DVL1:29|DVL1:30|DVL1:31	3	DVL1.hAug10-unspliced|DVL1.aAug10|DVL1.bAug10|DVL1.fAug10|DVL1.cAug10	5	DVL1	1	Common	0	10	1	1	1	1
F397_SI:3	1	1277185	1277432	F397_SI	1276966	1277536	DVL1:29|DVL1:31	2	DVL1.hAug10-unspliced|DVL1.cAug10	2	DVL1	1	Common	0	10	0	0	0	0
F397_SI:4	1	1277432	1277498	F397_SI	1276966	1277536	DVL1:29|DVL1:31|DVL1:32|DVL1:33	4	DVL1.hAug10-unspliced|DVL1.cAug10|DVL1.fAug10|DVL1.aAug10|DVL1.bAug10	5	DVL1	1	Common	0	10	1	1	1	1
F397_SI:5	1	1277498	1277528	F397_SI	1276966	1277536	DVL1:31|DVL1:32|DVL1:33	3	DVL1.cAug10|DVL1.fAug10|DVL1.aAug10|DVL1.bAug10	4	DVL1	1	Common	0	10	1	1	1	1
F397_SI:6	1	1277528	1277536	F397_SI	1276966	1277536	DVL1:31|DVL1:33	2	DVL1.cAug10|DVL1.aAug10|DVL1.bAug10	3	DVL1	1	Common	0	10	1	1	1	1
S398_SI:1	1	1277742	1277864	S398_SI	1277742	1277864	DVL1:34	1	DVL1.aAug10|DVL1.cAug10	2	DVL1	1	Common	0	10	1	1	1	1
S399_SI:1	1	1278068	1278138	S399_SI	1278068	1278138	DVL1:35	1	DVL1.aAug10|DVL1.cAug10	2	DVL1	1	Common	0	10	1	1	1	1
S400_SI:1	1	1280377	1280416	S400_SI	1280377	1280416	DVL1:36	1	DVL1.bAug10	1	DVL1	1	Unique	0	10	0	0	0	0
F401_SI:1	1	1284275	1284336	F401_SI	1284275	1284513	DVL1:37|DVL1:38	2	DVL1.cAug10|DVL1.aAug10	2	DVL1	1	Common	0	10	1	1	1	1
F401_SI:2	1	1284336	1284513	F401_SI	1284275	1284513	DVL1:38	1	DVL1.aAug10	1	DVL1	1	Unique	0	10	1	1	1	1
F402_SI:1	1	1287697	1288070	F402_SI	1287697	1289486	MXRA8:1	1	MXRA8.eAug10	1	MXRA8	1	Unique	0	11	0	0	0	0
F402_SI:2	1	1288070	1288071	F402_SI	1287697	1289486	MXRA8:1|MXRA8:2	2	MXRA8.eAug10|MXRA8.cAug10	2	MXRA8	1	Common	0	11	0	0	0	0
F402_SI:3	1	1288071	1288539	F402_SI	1287697	1289486	MXRA8:1|MXRA8:2|fawrobu:1|MXRA8:3|MXRA8:4	5	MXRA8.eAug10|MXRA8.cAug10|fawrobu.aAug10|MXRA8.aAug10|MXRA8.bAug10|MXRA8.dAug10	6	MXRA8|fawrobu	2	Common	1	12	0	0	0	0
F402_SI:4	1	1288539	1288649	F402_SI	1287697	1289486	MXRA8:1|MXRA8:2|MXRA8:3|MXRA8:4	4	MXRA8.eAug10|MXRA8.cAug10|MXRA8.aAug10|MXRA8.bAug10|MXRA8.dAug10	5	MXRA8	1	Common	0	11	0	0	0	0
F402_SI:5	1	1288649	1288692	F402_SI	1287697	1289486	MXRA8:1|MXRA8:2|MXRA8:3|MXRA8:4|fawrobu:2	5	MXRA8.eAug10|MXRA8.cAug10|MXRA8.aAug10|MXRA8.bAug10|MXRA8.dAug10|fawrobu.aAug10	6	MXRA8|fawrobu	2	Common	1	12	0	0	0	0
F402_SI:6	1	1288692	1288700	F402_SI	1287697	1289486	MXRA8:1|MXRA8:2|MXRA8:3|MXRA8:4|fawrobu:2|MXRA8:5	6	MXRA8.eAug10|MXRA8.cAug10|MXRA8.aAug10|MXRA8.bAug10|MXRA8.dAug10|fawrobu.aAug10|MXRA8.fAug10	7	MXRA8|fawrobu	2	Common	1	12	0	0	0	0
F402_SI:7	1	1288700	1288712	F402_SI	1287697	1289486	MXRA8:1|MXRA8:2|MXRA8:3|MXRA8:4|MXRA8:5	5	MXRA8.eAug10|MXRA8.cAug10|MXRA8.aAug10|MXRA8.bAug10|MXRA8.dAug10|MXRA8.fAug10	6	MXRA8	1	Common	0	11	0	0	0	0
F402_SI:8	1	1288712	1289009	F402_SI	1287697	1289486	MXRA8:1|MXRA8:2|MXRA8:4|MXRA8:5	4	MXRA8.eAug10|MXRA8.cAug10|MXRA8.dAug10|MXRA8.fAug10	4	MXRA8	1	Common	0	11	0	0	0	0
F402_SI:9	1	1289009	1289227	F402_SI	1287697	1289486	MXRA8:5	1	MXRA8.fAug10	1	MXRA8	1	Unique	0	11	0	0	0	0
F402_SI:10	1	1289227	1289242	F402_SI	1287697	1289486	MXRA8:5|MXRA8:6|MXRA8:7	3	MXRA8.fAug10|MXRA8.bAug10|MXRA8.cAug10|MXRA8.dAug10|MXRA8.eAug10|MXRA8.aAug10	6	MXRA8	1	Common	0	11	0	0	0	0
F402_SI:11	1	1289242	1289308	F402_SI	1287697	1289486	MXRA8:5|MXRA8:6|MXRA8:7|MXRA8:8	4	MXRA8.fAug10|MXRA8.bAug10|MXRA8.cAug10|MXRA8.dAug10|MXRA8.eAug10|MXRA8.aAug10|MXRA8.kAug10	7	MXRA8	1	Common	0	11	0	0	0	0
F402_SI:12	1	1289308	1289326	F402_SI	1287697	1289486	MXRA8:5|MXRA8:7	2	MXRA8.fAug10|MXRA8.aAug10	2	MXRA8	1	Common	0	11	0	0	0	0
F402_SI:13	1	1289326	1289409	F402_SI	1287697	1289486	MXRA8:5	1	MXRA8.fAug10	1	MXRA8	1	Unique	0	11	0	0	0	0
F402_SI:14	1	1289409	1289482	F402_SI	1287697	1289486	MXRA8:5|MXRA8:9|MXRA8:10	3	MXRA8.fAug10|MXRA8.kAug10|MXRA8.aAug10|MXRA8.bAug10|MXRA8.cAug10|MXRA8.dAug10|MXRA8.eAug10	7	MXRA8	1	Common	0	11	0	0	0	0
F402_SI:15	1	1289482	1289486	F402_SI	1287697	1289486	MXRA8:5|MXRA8:10	2	MXRA8.fAug10|MXRA8.aAug10|MXRA8.bAug10|MXRA8.cAug10|MXRA8.dAug10|MXRA8.eAug10	6	MXRA8	1	Common	0	11	0	0	0	0
F403_SI:1	1	1289572	1289612	F403_SI	1289572	1289889	MXRA8:11|MXRA8:12	2	MXRA8.aAug10|MXRA8.bAug10|MXRA8.cAug10|MXRA8.dAug10|MXRA8.eAug10|MXRA8.fAug10|MXRA8.kAug10	7	MXRA8	1	Common	0	11	0	0	0	0
F403_SI:2	1	1289612	1289733	F403_SI	1289572	1289889	MXRA8:12	1	MXRA8.eAug10|MXRA8.fAug10|MXRA8.kAug10	3	MXRA8	1	Common	0	11	0	0	0	0
F403_SI:3	1	1289733	1289889	F403_SI	1289572	1289889	MXRA8:12|MXRA8:13	2	MXRA8.eAug10|MXRA8.fAug10|MXRA8.kAug10|MXRA8.aAug10|MXRA8.bAug10|MXRA8.cAug10|MXRA8.dAug10	7	MXRA8	1	Common	0	11	0	0	0	0
F404_SI:1	1	1290061	1290234	F404_SI	1290061	1290725	MXRA8:14|MXRA8:15|MXRA8:16|MXRA8:17	4	MXRA8.kAug10|MXRA8.fAug10|MXRA8.aAug10|MXRA8.bAug10|MXRA8.cAug10|MXRA8.dAug10|MXRA8.eAug10	7	MXRA8	1	Common	0	11	0	0	0	0
F404_SI:2	1	1290234	1290395	F404_SI	1290061	1290725	MXRA8:15|MXRA8:16|MXRA8:17	3	MXRA8.fAug10|MXRA8.aAug10|MXRA8.bAug10|MXRA8.cAug10|MXRA8.dAug10|MXRA8.eAug10	6	MXRA8	1	Common	0	11	0	0	0	0
F404_SI:3	1	1290395	1290532	F404_SI	1290061	1290725	MXRA8:16|MXRA8:17	2	MXRA8.aAug10|MXRA8.bAug10|MXRA8.cAug10|MXRA8.dAug10|MXRA8.eAug10	5	MXRA8	1	Common	0	11	0	0	0	0
F404_SI:4	1	1290532	1290623	F404_SI	1290061	1290725	MXRA8:17	1	MXRA8.eAug10	1	MXRA8	1	Unique	0	11	0	0	0	0
F404_SI:5	1	1290623	1290670	F404_SI	1290061	1290725	MXRA8:17|MXRA8:18	2	MXRA8.eAug10|MXRA8.aAug10|MXRA8.bAug10|MXRA8.cAug10|MXRA8.dAug10	5	MXRA8	1	Common	0	11	0	0	0	0
F404_SI:6	1	1290670	1290725	F404_SI	1290061	1290725	MXRA8:17|MXRA8:18|MXRA8:19	3	MXRA8.eAug10|MXRA8.aAug10|MXRA8.bAug10|MXRA8.cAug10|MXRA8.dAug10|MXRA8.gAug10	6	MXRA8	1	Common	0	11	0	0	0	0
F405_SI:1	1	1290829	1290905	F405_SI	1290829	1291379	MXRA8:20|MXRA8:21	2	MXRA8.aAug10|MXRA8.bAug10|MXRA8.cAug10|MXRA8.eAug10|MXRA8.gAug10	5	MXRA8	1	Common	0	11	0	0	0	0
F405_SI:2	1	1290905	1290957	F405_SI	1290829	1291379	MXRA8:20|MXRA8:21|MXRA8:22	3	MXRA8.aAug10|MXRA8.bAug10|MXRA8.cAug10|MXRA8.eAug10|MXRA8.gAug10|MXRA8.iAug10|MXRA8.jAug10	7	MXRA8	1	Common	0	11	0	0	0	0
F405_SI:3	1	1290957	1291132	F405_SI	1290829	1291379	MXRA8:20|MXRA8:21|MXRA8:22|MXRA8:23	4	MXRA8.aAug10|MXRA8.bAug10|MXRA8.cAug10|MXRA8.eAug10|MXRA8.gAug10|MXRA8.iAug10|MXRA8.jAug10|MXRA8.hAug10	8	MXRA8	1	Common	0	11	0	0	0	0
F405_SI:4	1	1291132	1291181	F405_SI	1290829	1291379	MXRA8:21|MXRA8:23	2	MXRA8.gAug10|MXRA8.hAug10	2	MXRA8	1	Common	0	11	0	0	0	0
F405_SI:5	1	1291181	1291379	F405_SI	1290829	1291379	MXRA8:21	1	MXRA8.gAug10	1	MXRA8	1	Unique	0	11	0	0	0	0
S406_SI:1	1	1292060	1292084	S406_SI	1292060	1292084	MXRA8:24	1	MXRA8.aAug10|MXRA8.bAug10|MXRA8.cAug10|MXRA8.dAug10|MXRA8.eAug10|MXRA8.hAug10|MXRA8.iAug10|MXRA8.jAug10	8	MXRA8	1	Common	0	11	0	0	0	0
F407_SI:1	1	1292560	1292889	F407_SI	1292560	1293249	keereybu:1	1	keereybu.aAug10-unspliced	1	keereybu	1	Unique	0	1	0	0	0	0
F407_SI:2	1	1292889	1293097	F407_SI	1292560	1293249	keereybu:1|MXRA8:25	2	keereybu.aAug10-unspliced|MXRA8.iAug10	2	keereybu|MXRA8	2	Common	1	12	0	0	0	0
F407_SI:3	1	1293097	1293249	F407_SI	1292560	1293249	keereybu:1	1	keereybu.aAug10-unspliced	1	keereybu	1	Unique	0	1	0	0	0	0
F408_SI:1	1	1293835	1293913	F408_SI	1293835	1294637	MXRA8:26|MXRA8:27|MXRA8:28|MXRA8:29|MXRA8:30	5	MXRA8.hAug10|MXRA8.bAug10|MXRA8.cAug10|MXRA8.dAug10|MXRA8.aAug10	5	MXRA8	1	Common	0	11	0	0	0	0
F408_SI:2	1	1293913	1293925	F408_SI	1293835	1294637	MXRA8:27|MXRA8:28|MXRA8:29|MXRA8:30	4	MXRA8.bAug10|MXRA8.cAug10|MXRA8.dAug10|MXRA8.aAug10	4	MXRA8	1	Common	0	11	0	0	0	0
F408_SI:3	1	1293925	1293942	F408_SI	1293835	1294637	MXRA8:28|MXRA8:29|MXRA8:30	3	MXRA8.cAug10|MXRA8.dAug10|MXRA8.aAug10	3	MXRA8	1	Common	0	11	0	0	0	0
F408_SI:4	1	1293942	1294004	F408_SI	1293835	1294637	MXRA8:29|MXRA8:30	2	MXRA8.dAug10|MXRA8.aAug10	2	MXRA8	1	Common	0	11	0	0	0	0
F408_SI:5	1	1294004	1294637	F408_SI	1293835	1294637	MXRA8:30	1	MXRA8.aAug10	1	MXRA8	1	Unique	0	11	0	0	0	0
S409_SI:1	1	1295307	1295889	S409_SI	1295307	1295889	feerobu:1	1	feerobu.aAug10-unspliced	1	feerobu	1	Unique	0	1	0	0	0	0
F410_SI:1	1	1296621	1296786	F410_SI	1296621	1297501	MXRA8:31|MXRA8:32	2	MXRA8.jAug10|MXRA8.eAug10	2	MXRA8	1	Common	0	11	0	0	0	0
F410_SI:2	1	1296786	1297031	F410_SI	1296621	1297501	MXRA8:32	1	MXRA8.eAug10	1	MXRA8	1	Unique	0	11	0	0	0	0
F410_SI:3	1	1297031	1297393	F410_SI	1296621	1297501	MXRA8:32|MXRA8:33	2	MXRA8.eAug10|MXRA8.jAug10	2	MXRA8	1	Common	0	11	0	0	0	0
F410_SI:4	1	1297393	1297501	F410_SI	1296621	1297501	MXRA8:33	1	MXRA8.jAug10	1	MXRA8	1	Unique	0	11	0	0	0	0
F411_SI:1	1	1309090	1309109	F411_SI	1309090	1310875	CCNL2andAURKAIP1:1	1	CCNL2andAURKAIP1.rAug10	1	CCNL2andAURKAIP1	1	Unique	0	27	0	0	0	0
F411_SI:2	1	1309109	1309110	F411_SI	1309090	1310875	CCNL2andAURKAIP1:1|CCNL2andAURKAIP1:2	2	CCNL2andAURKAIP1.rAug10|CCNL2andAURKAIP1.bAug10|CCNL2andAURKAIP1.qAug10	3	CCNL2andAURKAIP1	1	Common	0	27	0	0	0	0
F411_SI:3	1	1309110	1309114	F411_SI	1309090	1310875	CCNL2andAURKAIP1:1|CCNL2andAURKAIP1:2|CCNL2andAURKAIP1:3	3	CCNL2andAURKAIP1.rAug10|CCNL2andAURKAIP1.bAug10|CCNL2andAURKAIP1.qAug10|CCNL2andAURKAIP1.jAug10	4	CCNL2andAURKAIP1	1	Common	0	27	0	0	0	0
F411_SI:4	1	1309114	1309116	F411_SI	1309090	1310875	CCNL2andAURKAIP1:1|CCNL2andAURKAIP1:2|CCNL2andAURKAIP1:3|CCNL2andAURKAIP1:4	4	CCNL2andAURKAIP1.rAug10|CCNL2andAURKAIP1.bAug10|CCNL2andAURKAIP1.qAug10|CCNL2andAURKAIP1.jAug10|CCNL2andAURKAIP1.vcAug10	5	CCNL2andAURKAIP1	1	Common	0	27	1	1	1	1
F411_SI:5	1	1309116	1309192	F411_SI	1309090	1310875	CCNL2andAURKAIP1:1|CCNL2andAURKAIP1:2|CCNL2andAURKAIP1:3|CCNL2andAURKAIP1:4|CCNL2andAURKAIP1:5	5	CCNL2andAURKAIP1.rAug10|CCNL2andAURKAIP1.bAug10|CCNL2andAURKAIP1.qAug10|CCNL2andAURKAIP1.jAug10|CCNL2andAURKAIP1.vcAug10|CCNL2andAURKAIP1.hAug10	6	CCNL2andAURKAIP1	1	Common	0	27	1	1	1	1
F411_SI:6	1	1309192	1309282	F411_SI	1309090	1310875	CCNL2andAURKAIP1:1|CCNL2andAURKAIP1:2|CCNL2andAURKAIP1:3|CCNL2andAURKAIP1:4|CCNL2andAURKAIP1:5|CCNL2andAURKAIP1:6	6	CCNL2andAURKAIP1.rAug10|CCNL2andAURKAIP1.bAug10|CCNL2andAURKAIP1.qAug10|CCNL2andAURKAIP1.jAug10|CCNL2andAURKAIP1.vcAug10|CCNL2andAURKAIP1.hAug10|CCNL2andAURKAIP1.vaAug10	7	CCNL2andAURKAIP1	1	Common	0	27	1	1	1	1
F411_SI:7	1	1309282	1309379	F411_SI	1309090	1310875	CCNL2andAURKAIP1:6	1	CCNL2andAURKAIP1.vaAug10	1	CCNL2andAURKAIP1	1	Unique	0	27	1	1	1	1
F411_SI:8	1	1309379	1309449	F411_SI	1309090	1310875	CCNL2andAURKAIP1:6|CCNL2andAURKAIP1:7|CCNL2andAURKAIP1:8	3	CCNL2andAURKAIP1.vaAug10|CCNL2andAURKAIP1.bAug10|CCNL2andAURKAIP1.jAug10|CCNL2andAURKAIP1.qAug10|CCNL2andAURKAIP1.rAug10|CCNL2andAURKAIP1.vcAug10|CCNL2andAURKAIP1.hAug10	7	CCNL2andAURKAIP1	1	Common	0	27	1	1	1	1
F411_SI:9	1	1309449	1309825	F411_SI	1309090	1310875	CCNL2andAURKAIP1:6|CCNL2andAURKAIP1:7|CCNL2andAURKAIP1:8|slorgabu:1	4	CCNL2andAURKAIP1.vaAug10|CCNL2andAURKAIP1.bAug10|CCNL2andAURKAIP1.jAug10|CCNL2andAURKAIP1.qAug10|CCNL2andAURKAIP1.rAug10|CCNL2andAURKAIP1.vcAug10|CCNL2andAURKAIP1.hAug10|slorgabu.aAug10-unspliced	8	CCNL2andAURKAIP1|slorgabu	2	Common	1	28	1	1	1	1
F411_SI:10	1	1309825	1309970	F411_SI	1309090	1310875	CCNL2andAURKAIP1:6|CCNL2andAURKAIP1:8|slorgabu:1	3	CCNL2andAURKAIP1.vaAug10|CCNL2andAURKAIP1.hAug10|slorgabu.aAug10-unspliced	3	CCNL2andAURKAIP1|slorgabu	2	Common	1	28	1	1	1	1
F411_SI:11	1	1309970	1310084	F411_SI	1309090	1310875	CCNL2andAURKAIP1:8|slorgabu:1	2	CCNL2andAURKAIP1.hAug10|slorgabu.aAug10-unspliced	2	CCNL2andAURKAIP1|slorgabu	2	Common	1	28	1	1	1	1
F411_SI:12	1	1310084	1310170	F411_SI	1309090	1310875	CCNL2andAURKAIP1:8|slorgabu:1|CCNL2andAURKAIP1:9|CCNL2andAURKAIP1:10|CCNL2andAURKAIP1:11	5	CCNL2andAURKAIP1.hAug10|slorgabu.aAug10-unspliced|CCNL2andAURKAIP1.cAug10|CCNL2andAURKAIP1.jAug10|CCNL2andAURKAIP1.qAug10|CCNL2andAURKAIP1.rAug10|CCNL2andAURKAIP1.vaAug10|CCNL2andAURKAIP1.bAug10	8	CCNL2andAURKAIP1|slorgabu	2	Common	1	28	1	1	1	1
F411_SI:13	1	1310170	1310294	F411_SI	1309090	1310875	slorgabu:1|CCNL2andAURKAIP1:10|CCNL2andAURKAIP1:11	3	slorgabu.aAug10-unspliced|CCNL2andAURKAIP1.vaAug10|CCNL2andAURKAIP1.bAug10	3	slorgabu|CCNL2andAURKAIP1	2	Common	1	28	1	1	1	1
F411_SI:14	1	1310294	1310376	F411_SI	1309090	1310875	CCNL2andAURKAIP1:10|CCNL2andAURKAIP1:11	2	CCNL2andAURKAIP1.vaAug10|CCNL2andAURKAIP1.bAug10	2	CCNL2andAURKAIP1	1	Common	0	27	1	1	1	1
F411_SI:15	1	1310376	1310454	F411_SI	1309090	1310875	CCNL2andAURKAIP1:10|CCNL2andAURKAIP1:11|CCNL2andAURKAIP1:12|CCNL2andAURKAIP1:13|CCNL2andAURKAIP1:14	5	CCNL2andAURKAIP1.vaAug10|CCNL2andAURKAIP1.bAug10|CCNL2andAURKAIP1.hAug10|CCNL2andAURKAIP1.vcAug10|CCNL2andAURKAIP1.qAug10	5	CCNL2andAURKAIP1	1	Common	0	27	1	1	1	1
F411_SI:16	1	1310454	1310524	F411_SI	1309090	1310875	CCNL2andAURKAIP1:10|CCNL2andAURKAIP1:11|CCNL2andAURKAIP1:12|CCNL2andAURKAIP1:13|CCNL2andAURKAIP1:14|CCNL2andAURKAIP1:15	6	CCNL2andAURKAIP1.vaAug10|CCNL2andAURKAIP1.bAug10|CCNL2andAURKAIP1.hAug10|CCNL2andAURKAIP1.vcAug10|CCNL2andAURKAIP1.qAug10|CCNL2andAURKAIP1.jAug10	6	CCNL2andAURKAIP1	1	Common	0	27	1	1	1	1
F411_SI:17	1	1310524	1310533	F411_SI	1309090	1310875	CCNL2andAURKAIP1:10|CCNL2andAURKAIP1:11|CCNL2andAURKAIP1:13|CCNL2andAURKAIP1:14|CCNL2andAURKAIP1:15	5	CCNL2andAURKAIP1.vaAug10|CCNL2andAURKAIP1.bAug10|CCNL2andAURKAIP1.vcAug10|CCNL2andAURKAIP1.qAug10|CCNL2andAURKAIP1.jAug10	5	CCNL2andAURKAIP1	1	Common	0	27	1	1	1	1
F411_SI:18	1	1310533	1310562	F411_SI	1309090	1310875	CCNL2andAURKAIP1:11|CCNL2andAURKAIP1:14|CCNL2andAURKAIP1:15|CCNL2andAURKAIP1:16	4	CCNL2andAURKAIP1.bAug10|CCNL2andAURKAIP1.qAug10|CCNL2andAURKAIP1.jAug10|CCNL2andAURKAIP1.rAug10	4	CCNL2andAURKAIP1	1	Common	0	27	1	1	1	1
F411_SI:19	1	1310562	1310569	F411_SI	1309090	1310875	CCNL2andAURKAIP1:11|CCNL2andAURKAIP1:14|CCNL2andAURKAIP1:16	3	CCNL2andAURKAIP1.bAug10|CCNL2andAURKAIP1.qAug10|CCNL2andAURKAIP1.rAug10	3	CCNL2andAURKAIP1	1	Common	0	27	1	1	1	1
F411_SI:20	1	1310569	1310581	F411_SI	1309090	1310875	CCNL2andAURKAIP1:14|CCNL2andAURKAIP1:16	2	CCNL2andAURKAIP1.qAug10|CCNL2andAURKAIP1.rAug10	2	CCNL2andAURKAIP1	1	Common	0	27	1	1	1	1
F411_SI:21	1	1310581	1310875	F411_SI	1309090	1310875	CCNL2andAURKAIP1:16	1	CCNL2andAURKAIP1.rAug10	1	CCNL2andAURKAIP1	1	Unique	0	27	1	1	1	1
F412_SI:1	1	1321088	1321091	F412_SI	1321088	1322962	CCNL2andAURKAIP1:17	1	CCNL2andAURKAIP1.aAug10	1	CCNL2andAURKAIP1	1	Unique	0	27	0	0	0	0
F412_SI:2	1	1321091	1321861	F412_SI	1321088	1322962	CCNL2andAURKAIP1:17|CCNL2andAURKAIP1:18	2	CCNL2andAURKAIP1.aAug10|CCNL2andAURKAIP1.gAug10	2	CCNL2andAURKAIP1	1	Common	0	27	1	1	1	1
F412_SI:3	1	1321861	1321875	F412_SI	1321088	1322962	CCNL2andAURKAIP1:17|CCNL2andAURKAIP1:18|CCNL2andAURKAIP1:19	3	CCNL2andAURKAIP1.aAug10|CCNL2andAURKAIP1.gAug10|CCNL2andAURKAIP1.dAug10	3	CCNL2andAURKAIP1	1	Common	0	27	1	1	1	1
F412_SI:4	1	1321875	1321878	F412_SI	1321088	1322962	CCNL2andAURKAIP1:17|CCNL2andAURKAIP1:18|CCNL2andAURKAIP1:19|CCNL2andAURKAIP1:20	4	CCNL2andAURKAIP1.aAug10|CCNL2andAURKAIP1.gAug10|CCNL2andAURKAIP1.dAug10|CCNL2andAURKAIP1.tAug10	4	CCNL2andAURKAIP1	1	Common	0	27	1	1	1	1
F412_SI:5	1	1321878	1321882	F412_SI	1321088	1322962	CCNL2andAURKAIP1:17|CCNL2andAURKAIP1:18|CCNL2andAURKAIP1:19|CCNL2andAURKAIP1:20|CCNL2andAURKAIP1:21	5	CCNL2andAURKAIP1.aAug10|CCNL2andAURKAIP1.gAug10|CCNL2andAURKAIP1.dAug10|CCNL2andAURKAIP1.tAug10|CCNL2andAURKAIP1.nAug10	5	CCNL2andAURKAIP1	1	Common	0	27	1	1	1	1
F412_SI:6	1	1321882	1322092	F412_SI	1321088	1322962	CCNL2andAURKAIP1:17|CCNL2andAURKAIP1:18|CCNL2andAURKAIP1:19|CCNL2andAURKAIP1:20|CCNL2andAURKAIP1:21|CCNL2andAURKAIP1:22	6	CCNL2andAURKAIP1.aAug10|CCNL2andAURKAIP1.gAug10|CCNL2andAURKAIP1.dAug10|CCNL2andAURKAIP1.tAug10|CCNL2andAURKAIP1.nAug10|CCNL2andAURKAIP1.iAug10|CCNL2andAURKAIP1.lAug10	7	CCNL2andAURKAIP1	1	Common	0	27	1	1	1	1
F412_SI:7	1	1322092	1322501	F412_SI	1321088	1322962	CCNL2andAURKAIP1:17|CCNL2andAURKAIP1:18|CCNL2andAURKAIP1:19|CCNL2andAURKAIP1:20|CCNL2andAURKAIP1:21|CCNL2andAURKAIP1:22|CCNL2andAURKAIP1:23	7	CCNL2andAURKAIP1.aAug10|CCNL2andAURKAIP1.gAug10|CCNL2andAURKAIP1.dAug10|CCNL2andAURKAIP1.tAug10|CCNL2andAURKAIP1.nAug10|CCNL2andAURKAIP1.iAug10|CCNL2andAURKAIP1.lAug10|CCNL2andAURKAIP1.eAug10	8	CCNL2andAURKAIP1	1	Common	0	27	1	1	1	1
F412_SI:8	1	1322501	1322525	F412_SI	1321088	1322962	CCNL2andAURKAIP1:17|CCNL2andAURKAIP1:18|CCNL2andAURKAIP1:19|CCNL2andAURKAIP1:20|CCNL2andAURKAIP1:21|CCNL2andAURKAIP1:22|CCNL2andAURKAIP1:23|CCNL2andAURKAIP1:24	8	CCNL2andAURKAIP1.aAug10|CCNL2andAURKAIP1.gAug10|CCNL2andAURKAIP1.dAug10|CCNL2andAURKAIP1.tAug10|CCNL2andAURKAIP1.nAug10|CCNL2andAURKAIP1.iAug10|CCNL2andAURKAIP1.lAug10|CCNL2andAURKAIP1.eAug10|CCNL2andAURKAIP1.fAug10	9	CCNL2andAURKAIP1	1	Common	0	27	1	1	1	1
F412_SI:9	1	1322525	1322614	F412_SI	1321088	1322962	CCNL2andAURKAIP1:17|CCNL2andAURKAIP1:18|CCNL2andAURKAIP1:19|CCNL2andAURKAIP1:20|CCNL2andAURKAIP1:21|CCNL2andAURKAIP1:22|CCNL2andAURKAIP1:23|CCNL2andAURKAIP1:24|CCNL2andAURKAIP1:25	9	CCNL2andAURKAIP1.aAug10|CCNL2andAURKAIP1.gAug10|CCNL2andAURKAIP1.dAug10|CCNL2andAURKAIP1.tAug10|CCNL2andAURKAIP1.nAug10|CCNL2andAURKAIP1.iAug10|CCNL2andAURKAIP1.lAug10|CCNL2andAURKAIP1.eAug10|CCNL2andAURKAIP1.fAug10|CCNL2andAURKAIP1.kAug10	10	CCNL2andAURKAIP1	1	Common	0	27	1	1	1	1
F412_SI:10	1	1322614	1322867	F412_SI	1321088	1322962	CCNL2andAURKAIP1:17|CCNL2andAURKAIP1:18|CCNL2andAURKAIP1:19|CCNL2andAURKAIP1:20|CCNL2andAURKAIP1:21|CCNL2andAURKAIP1:22|CCNL2andAURKAIP1:23|CCNL2andAURKAIP1:24|CCNL2andAURKAIP1:25|CCNL2andAURKAIP1:26	10	CCNL2andAURKAIP1.aAug10|CCNL2andAURKAIP1.gAug10|CCNL2andAURKAIP1.dAug10|CCNL2andAURKAIP1.tAug10|CCNL2andAURKAIP1.nAug10|CCNL2andAURKAIP1.iAug10|CCNL2andAURKAIP1.lAug10|CCNL2andAURKAIP1.eAug10|CCNL2andAURKAIP1.fAug10|CCNL2andAURKAIP1.kAug10|CCNL2andAURKAIP1.cAug10	11	CCNL2andAURKAIP1	1	Common	0	27	1	1	1	1
F412_SI:11	1	1322867	1322962	F412_SI	1321088	1322962	CCNL2andAURKAIP1:17|CCNL2andAURKAIP1:18|CCNL2andAURKAIP1:19|CCNL2andAURKAIP1:20|CCNL2andAURKAIP1:21|CCNL2andAURKAIP1:22|CCNL2andAURKAIP1:23|CCNL2andAURKAIP1:24|CCNL2andAURKAIP1:25|CCNL2andAURKAIP1:26|CCNL2andAURKAIP1:27	11	CCNL2andAURKAIP1.aAug10|CCNL2andAURKAIP1.gAug10|CCNL2andAURKAIP1.dAug10|CCNL2andAURKAIP1.tAug10|CCNL2andAURKAIP1.nAug10|CCNL2andAURKAIP1.iAug10|CCNL2andAURKAIP1.lAug10|CCNL2andAURKAIP1.eAug10|CCNL2andAURKAIP1.fAug10|CCNL2andAURKAIP1.kAug10|CCNL2andAURKAIP1.cAug10|CCNL2andAURKAIP1.vbAug10	12	CCNL2andAURKAIP1	1	Common	0	27	1	1	1	1
S413_SI:1	1	1323156	1323249	S413_SI	1323156	1323249	CCNL2andAURKAIP1:28	1	CCNL2andAURKAIP1.aAug10|CCNL2andAURKAIP1.cAug10|CCNL2andAURKAIP1.dAug10|CCNL2andAURKAIP1.eAug10|CCNL2andAURKAIP1.fAug10|CCNL2andAURKAIP1.gAug10|CCNL2andAURKAIP1.iAug10|CCNL2andAURKAIP1.kAug10|CCNL2andAURKAIP1.lAug10|CCNL2andAURKAIP1.nAug10|CCNL2andAURKAIP1.tAug10|CCNL2andAURKAIP1.vbAug10	12	CCNL2andAURKAIP1	1	Common	0	27	1	1	1	1
F414_SI:1	1	1323333	1323445	F414_SI	1323333	1324298	CCNL2andAURKAIP1:29|CCNL2andAURKAIP1:30	2	CCNL2andAURKAIP1.aAug10|CCNL2andAURKAIP1.cAug10|CCNL2andAURKAIP1.dAug10|CCNL2andAURKAIP1.eAug10|CCNL2andAURKAIP1.fAug10|CCNL2andAURKAIP1.gAug10|CCNL2andAURKAIP1.iAug10|CCNL2andAURKAIP1.kAug10|CCNL2andAURKAIP1.lAug10|CCNL2andAURKAIP1.nAug10|CCNL2andAURKAIP1.oAug10|CCNL2andAURKAIP1.vbAug10|CCNL2andAURKAIP1.tAug10	13	CCNL2andAURKAIP1	1	Common	0	27	1	1	1	1
F414_SI:2	1	1323445	1323871	F414_SI	1323333	1324298	CCNL2andAURKAIP1:30	1	CCNL2andAURKAIP1.tAug10	1	CCNL2andAURKAIP1	1	Unique	0	27	0	1	0	0
F414_SI:3	1	1323871	1323890	F414_SI	1323333	1324298	CCNL2andAURKAIP1:30|CCNL2andAURKAIP1:31	2	CCNL2andAURKAIP1.tAug10|CCNL2andAURKAIP1.fAug10|CCNL2andAURKAIP1.gAug10|CCNL2andAURKAIP1.kAug10	4	CCNL2andAURKAIP1	1	Common	0	27	0	0	0	0
F414_SI:4	1	1323890	1324005	F414_SI	1323333	1324298	CCNL2andAURKAIP1:30	1	CCNL2andAURKAIP1.tAug10	1	CCNL2andAURKAIP1	1	Unique	0	27	0	0	0	0
F414_SI:5	1	1324005	1324123	F414_SI	1323333	1324298	CCNL2andAURKAIP1:30|CCNL2andAURKAIP1:32|CCNL2andAURKAIP1:33	3	CCNL2andAURKAIP1.tAug10|CCNL2andAURKAIP1.fAug10|CCNL2andAURKAIP1.gAug10|CCNL2andAURKAIP1.nAug10|CCNL2andAURKAIP1.vbAug10|CCNL2andAURKAIP1.kAug10	6	CCNL2andAURKAIP1	1	Common	0	27	0	1	1	1
F414_SI:6	1	1324123	1324150	F414_SI	1323333	1324298	CCNL2andAURKAIP1:30|CCNL2andAURKAIP1:33	2	CCNL2andAURKAIP1.tAug10|CCNL2andAURKAIP1.kAug10	2	CCNL2andAURKAIP1	1	Common	0	27	0	0	0	0
F414_SI:7	1	1324150	1324298	F414_SI	1323333	1324298	CCNL2andAURKAIP1:30	1	CCNL2andAURKAIP1.tAug10	1	CCNL2andAURKAIP1	1	Unique	0	27	0	0	0	0
S415_SI:1	1	1324329	1324427	S415_SI	1324329	1324427	CCNL2andAURKAIP1:34	1	CCNL2andAURKAIP1.iAug10|CCNL2andAURKAIP1.nAug10	2	CCNL2andAURKAIP1	1	Common	0	27	0	1	0	1
S416_SI:1	1	1324725	1324853	S416_SI	1324725	1324853	CCNL2andAURKAIP1:35	1	CCNL2andAURKAIP1.uAug10	1	CCNL2andAURKAIP1	1	Unique	0	27	0	1	1	1
F417_SI:1	1	1325583	1325609	F417_SI	1325583	1325751	CCNL2andAURKAIP1:36	1	CCNL2andAURKAIP1.vfAug10	1	CCNL2andAURKAIP1	1	Unique	0	27	0	0	0	0
F417_SI:2	1	1325609	1325751	F417_SI	1325583	1325751	CCNL2andAURKAIP1:36|CCNL2andAURKAIP1:37	2	CCNL2andAURKAIP1.vfAug10|CCNL2andAURKAIP1.aAug10|CCNL2andAURKAIP1.cAug10|CCNL2andAURKAIP1.dAug10|CCNL2andAURKAIP1.eAug10|CCNL2andAURKAIP1.fAug10|CCNL2andAURKAIP1.gAug10|CCNL2andAURKAIP1.iAug10|CCNL2andAURKAIP1.lAug10|CCNL2andAURKAIP1.nAug10|CCNL2andAURKAIP1.oAug10|CCNL2andAURKAIP1.uAug10|CCNL2andAURKAIP1.vbAug10	13	CCNL2andAURKAIP1	1	Common	0	27	1	1	1	1
S418_SI:1	1	1325838	1325943	S418_SI	1325838	1325943	CCNL2andAURKAIP1:38	1	CCNL2andAURKAIP1.aAug10|CCNL2andAURKAIP1.cAug10|CCNL2andAURKAIP1.dAug10|CCNL2andAURKAIP1.eAug10|CCNL2andAURKAIP1.fAug10|CCNL2andAURKAIP1.gAug10|CCNL2andAURKAIP1.iAug10|CCNL2andAURKAIP1.lAug10|CCNL2andAURKAIP1.nAug10|CCNL2andAURKAIP1.oAug10|CCNL2andAURKAIP1.uAug10|CCNL2andAURKAIP1.vbAug10|CCNL2andAURKAIP1.vfAug10	13	CCNL2andAURKAIP1	1	Common	0	27	1	1	1	1
F419_SI:1	1	1326145	1326167	F419_SI	1326145	1328183	CCNL2andAURKAIP1:39|CCNL2andAURKAIP1:40|CCNL2andAURKAIP1:41|CCNL2andAURKAIP1:42|CCNL2andAURKAIP1:43|CCNL2andAURKAIP1:44|CCNL2andAURKAIP1:45	7	CCNL2andAURKAIP1.aAug10|CCNL2andAURKAIP1.cAug10|CCNL2andAURKAIP1.dAug10|CCNL2andAURKAIP1.fAug10|CCNL2andAURKAIP1.oAug10|CCNL2andAURKAIP1.uAug10|CCNL2andAURKAIP1.vbAug10|CCNL2andAURKAIP1.gAug10|CCNL2andAURKAIP1.vfAug10|CCNL2andAURKAIP1.lAug10|CCNL2andAURKAIP1.iAug10|CCNL2andAURKAIP1.eAug10|CCNL2andAURKAIP1.nAug10	13	CCNL2andAURKAIP1	1	Common	0	27	1	1	1	1
F419_SI:2	1	1326167	1326245	F419_SI	1326145	1328183	CCNL2andAURKAIP1:39|CCNL2andAURKAIP1:40|CCNL2andAURKAIP1:41|CCNL2andAURKAIP1:42|CCNL2andAURKAIP1:43|CCNL2andAURKAIP1:44|CCNL2andAURKAIP1:45|CCNL2andAURKAIP1:46	8	CCNL2andAURKAIP1.aAug10|CCNL2andAURKAIP1.cAug10|CCNL2andAURKAIP1.dAug10|CCNL2andAURKAIP1.fAug10|CCNL2andAURKAIP1.oAug10|CCNL2andAURKAIP1.uAug10|CCNL2andAURKAIP1.vbAug10|CCNL2andAURKAIP1.gAug10|CCNL2andAURKAIP1.vfAug10|CCNL2andAURKAIP1.lAug10|CCNL2andAURKAIP1.iAug10|CCNL2andAURKAIP1.eAug10|CCNL2andAURKAIP1.nAug10|CCNL2andAURKAIP1.pAug10	14	CCNL2andAURKAIP1	1	Common	0	27	1	1	1	1
F419_SI:3	1	1326245	1326384	F419_SI	1326145	1328183	CCNL2andAURKAIP1:40|CCNL2andAURKAIP1:41|CCNL2andAURKAIP1:42|CCNL2andAURKAIP1:43|CCNL2andAURKAIP1:44|CCNL2andAURKAIP1:45	6	CCNL2andAURKAIP1.uAug10|CCNL2andAURKAIP1.vbAug10|CCNL2andAURKAIP1.gAug10|CCNL2andAURKAIP1.vfAug10|CCNL2andAURKAIP1.lAug10|CCNL2andAURKAIP1.iAug10|CCNL2andAURKAIP1.eAug10|CCNL2andAURKAIP1.nAug10	8	CCNL2andAURKAIP1	1	Common	0	27	1	1	1	1
F419_SI:4	1	1326384	1326395	F419_SI	1326145	1328183	CCNL2andAURKAIP1:41|CCNL2andAURKAIP1:42|CCNL2andAURKAIP1:43|CCNL2andAURKAIP1:44|CCNL2andAURKAIP1:45	5	CCNL2andAURKAIP1.vbAug10|CCNL2andAURKAIP1.gAug10|CCNL2andAURKAIP1.vfAug10|CCNL2andAURKAIP1.lAug10|CCNL2andAURKAIP1.iAug10|CCNL2andAURKAIP1.eAug10|CCNL2andAURKAIP1.nAug10	7	CCNL2andAURKAIP1	1	Common	0	27	1	1	1	1
F419_SI:5	1	1326395	1326507	F419_SI	1326145	1328183	CCNL2andAURKAIP1:42|CCNL2andAURKAIP1:43|CCNL2andAURKAIP1:44|CCNL2andAURKAIP1:45	4	CCNL2andAURKAIP1.gAug10|CCNL2andAURKAIP1.vfAug10|CCNL2andAURKAIP1.lAug10|CCNL2andAURKAIP1.iAug10|CCNL2andAURKAIP1.eAug10|CCNL2andAURKAIP1.nAug10	6	CCNL2andAURKAIP1	1	Common	0	27	1	1	1	1
F419_SI:6	1	1326507	1326524	F419_SI	1326145	1328183	CCNL2andAURKAIP1:42|CCNL2andAURKAIP1:43|CCNL2andAURKAIP1:44|CCNL2andAURKAIP1:45|CCNL2andAURKAIP1:47	5	CCNL2andAURKAIP1.gAug10|CCNL2andAURKAIP1.vfAug10|CCNL2andAURKAIP1.lAug10|CCNL2andAURKAIP1.iAug10|CCNL2andAURKAIP1.eAug10|CCNL2andAURKAIP1.nAug10|CCNL2andAURKAIP1.mAug10	7	CCNL2andAURKAIP1	1	Common	0	27	1	1	1	1
F419_SI:7	1	1326524	1326676	F419_SI	1326145	1328183	CCNL2andAURKAIP1:42|CCNL2andAURKAIP1:43|CCNL2andAURKAIP1:44|CCNL2andAURKAIP1:45|CCNL2andAURKAIP1:47|CCNL2andAURKAIP1:48	6	CCNL2andAURKAIP1.gAug10|CCNL2andAURKAIP1.vfAug10|CCNL2andAURKAIP1.lAug10|CCNL2andAURKAIP1.iAug10|CCNL2andAURKAIP1.eAug10|CCNL2andAURKAIP1.nAug10|CCNL2andAURKAIP1.mAug10|CCNL2andAURKAIP1.vdAug10	8	CCNL2andAURKAIP1	1	Common	0	27	1	1	1	1
F419_SI:8	1	1326676	1326933	F419_SI	1326145	1328183	CCNL2andAURKAIP1:42|CCNL2andAURKAIP1:43|CCNL2andAURKAIP1:44|CCNL2andAURKAIP1:45|CCNL2andAURKAIP1:47|CCNL2andAURKAIP1:48|CCNL2andAURKAIP1:49|CCNL2andAURKAIP1:50	8	CCNL2andAURKAIP1.gAug10|CCNL2andAURKAIP1.vfAug10|CCNL2andAURKAIP1.lAug10|CCNL2andAURKAIP1.iAug10|CCNL2andAURKAIP1.eAug10|CCNL2andAURKAIP1.nAug10|CCNL2andAURKAIP1.mAug10|CCNL2andAURKAIP1.vdAug10|CCNL2andAURKAIP1.oAug10|CCNL2andAURKAIP1.fAug10	10	CCNL2andAURKAIP1	1	Common	0	27	1	1	1	1
F419_SI:9	1	1326933	1326955	F419_SI	1326145	1328183	CCNL2andAURKAIP1:43|CCNL2andAURKAIP1:44|CCNL2andAURKAIP1:45|CCNL2andAURKAIP1:47|CCNL2andAURKAIP1:48|CCNL2andAURKAIP1:49|CCNL2andAURKAIP1:50	7	CCNL2andAURKAIP1.lAug10|CCNL2andAURKAIP1.iAug10|CCNL2andAURKAIP1.eAug10|CCNL2andAURKAIP1.nAug10|CCNL2andAURKAIP1.mAug10|CCNL2andAURKAIP1.vdAug10|CCNL2andAURKAIP1.oAug10|CCNL2andAURKAIP1.fAug10	8	CCNL2andAURKAIP1	1	Common	0	27	1	1	1	1
F419_SI:10	1	1326955	1327135	F419_SI	1326145	1328183	CCNL2andAURKAIP1:44|CCNL2andAURKAIP1:45|CCNL2andAURKAIP1:47|CCNL2andAURKAIP1:50	4	CCNL2andAURKAIP1.iAug10|CCNL2andAURKAIP1.eAug10|CCNL2andAURKAIP1.nAug10|CCNL2andAURKAIP1.mAug10|CCNL2andAURKAIP1.fAug10	5	CCNL2andAURKAIP1	1	Common	0	27	1	1	1	1
F419_SI:11	1	1327135	1327163	F419_SI	1326145	1328183	CCNL2andAURKAIP1:45|CCNL2andAURKAIP1:47|CCNL2andAURKAIP1:50	3	CCNL2andAURKAIP1.eAug10|CCNL2andAURKAIP1.nAug10|CCNL2andAURKAIP1.mAug10|CCNL2andAURKAIP1.fAug10	4	CCNL2andAURKAIP1	1	Common	0	27	1	1	1	1
F419_SI:12	1	1327163	1328058	F419_SI	1326145	1328183	CCNL2andAURKAIP1:45|CCNL2andAURKAIP1:47	2	CCNL2andAURKAIP1.eAug10|CCNL2andAURKAIP1.nAug10|CCNL2andAURKAIP1.mAug10	3	CCNL2andAURKAIP1	1	Common	0	27	1	1	1	1
F419_SI:13	1	1328058	1328169	F419_SI	1326145	1328183	CCNL2andAURKAIP1:45|CCNL2andAURKAIP1:47|CCNL2andAURKAIP1:51	3	CCNL2andAURKAIP1.eAug10|CCNL2andAURKAIP1.nAug10|CCNL2andAURKAIP1.mAug10|CCNL2andAURKAIP1.dAug10|CCNL2andAURKAIP1.gAug10|CCNL2andAURKAIP1.oAug10|CCNL2andAURKAIP1.pAug10|CCNL2andAURKAIP1.vdAug10|CCNL2andAURKAIP1.vfAug10	9	CCNL2andAURKAIP1	1	Common	0	27	1	1	1	1
F419_SI:14	1	1328169	1328183	F419_SI	1326145	1328183	CCNL2andAURKAIP1:45|CCNL2andAURKAIP1:47|CCNL2andAURKAIP1:51|CCNL2andAURKAIP1:52	4	CCNL2andAURKAIP1.eAug10|CCNL2andAURKAIP1.nAug10|CCNL2andAURKAIP1.mAug10|CCNL2andAURKAIP1.dAug10|CCNL2andAURKAIP1.gAug10|CCNL2andAURKAIP1.oAug10|CCNL2andAURKAIP1.pAug10|CCNL2andAURKAIP1.vdAug10|CCNL2andAURKAIP1.vfAug10|CCNL2andAURKAIP1.cAug10|CCNL2andAURKAIP1.lAug10	11	CCNL2andAURKAIP1	1	Common	0	27	1	1	1	1
F420_SI:1	1	1328459	1328775	F420_SI	1328459	1328840	CCNL2andAURKAIP1:53	1	CCNL2andAURKAIP1.sAug10	1	CCNL2andAURKAIP1	1	Unique	0	27	0	1	1	1
F420_SI:2	1	1328775	1328840	F420_SI	1328459	1328840	CCNL2andAURKAIP1:53|CCNL2andAURKAIP1:54	2	CCNL2andAURKAIP1.sAug10|CCNL2andAURKAIP1.aAug10|CCNL2andAURKAIP1.cAug10|CCNL2andAURKAIP1.dAug10|CCNL2andAURKAIP1.eAug10|CCNL2andAURKAIP1.gAug10|CCNL2andAURKAIP1.lAug10|CCNL2andAURKAIP1.mAug10|CCNL2andAURKAIP1.nAug10|CCNL2andAURKAIP1.oAug10|CCNL2andAURKAIP1.pAug10|CCNL2andAURKAIP1.vdAug10|CCNL2andAURKAIP1.vfAug10	13	CCNL2andAURKAIP1	1	Common	0	27	1	1	1	1
S421_SI:1	1	1328929	1329615	S421_SI	1328929	1329615	feyrobu:1	1	feyrobu.aAug10-unspliced	1	feyrobu	1	Unique	0	1	0	1	1	1
F422_SI:1	1	1330773	1330781	F422_SI	1330773	1330917	CCNL2andAURKAIP1:55|CCNL2andAURKAIP1:56|CCNL2andAURKAIP1:57	3	CCNL2andAURKAIP1.vfAug10|CCNL2andAURKAIP1.aAug10|CCNL2andAURKAIP1.cAug10|CCNL2andAURKAIP1.eAug10|CCNL2andAURKAIP1.gAug10|CCNL2andAURKAIP1.lAug10|CCNL2andAURKAIP1.mAug10|CCNL2andAURKAIP1.nAug10|CCNL2andAURKAIP1.oAug10|CCNL2andAURKAIP1.pAug10|CCNL2andAURKAIP1.sAug10|CCNL2andAURKAIP1.vdAug10|CCNL2andAURKAIP1.dAug10	13	CCNL2andAURKAIP1	1	Common	0	27	1	1	1	1
F422_SI:2	1	1330781	1330816	F422_SI	1330773	1330917	CCNL2andAURKAIP1:56|CCNL2andAURKAIP1:57	2	CCNL2andAURKAIP1.aAug10|CCNL2andAURKAIP1.cAug10|CCNL2andAURKAIP1.eAug10|CCNL2andAURKAIP1.gAug10|CCNL2andAURKAIP1.lAug10|CCNL2andAURKAIP1.mAug10|CCNL2andAURKAIP1.nAug10|CCNL2andAURKAIP1.oAug10|CCNL2andAURKAIP1.pAug10|CCNL2andAURKAIP1.sAug10|CCNL2andAURKAIP1.vdAug10|CCNL2andAURKAIP1.dAug10	12	CCNL2andAURKAIP1	1	Common	0	27	1	1	1	1
F422_SI:3	1	1330816	1330894	F422_SI	1330773	1330917	CCNL2andAURKAIP1:56|CCNL2andAURKAIP1:57|CCNL2andAURKAIP1:58	3	CCNL2andAURKAIP1.aAug10|CCNL2andAURKAIP1.cAug10|CCNL2andAURKAIP1.eAug10|CCNL2andAURKAIP1.gAug10|CCNL2andAURKAIP1.lAug10|CCNL2andAURKAIP1.mAug10|CCNL2andAURKAIP1.nAug10|CCNL2andAURKAIP1.oAug10|CCNL2andAURKAIP1.pAug10|CCNL2andAURKAIP1.sAug10|CCNL2andAURKAIP1.vdAug10|CCNL2andAURKAIP1.dAug10|CCNL2andAURKAIP1.veAug10	13	CCNL2andAURKAIP1	1	Common	0	27	1	1	1	1
F422_SI:4	1	1330894	1330917	F422_SI	1330773	1330917	CCNL2andAURKAIP1:57	1	CCNL2andAURKAIP1.dAug10	1	CCNL2andAURKAIP1	1	Unique	0	27	0	0	0	0
F423_SI:1	1	1333612	1333722	F423_SI	1333612	1333798	CCNL2andAURKAIP1:59|CCNL2andAURKAIP1:60|CCNL2andAURKAIP1:61	3	CCNL2andAURKAIP1.aAug10|CCNL2andAURKAIP1.cAug10|CCNL2andAURKAIP1.dAug10|CCNL2andAURKAIP1.eAug10|CCNL2andAURKAIP1.lAug10|CCNL2andAURKAIP1.mAug10|CCNL2andAURKAIP1.nAug10|CCNL2andAURKAIP1.oAug10|CCNL2andAURKAIP1.pAug10|CCNL2andAURKAIP1.vdAug10|CCNL2andAURKAIP1.veAug10|CCNL2andAURKAIP1.gAug10|CCNL2andAURKAIP1.sAug10	13	CCNL2andAURKAIP1	1	Common	0	27	1	1	1	1
F423_SI:2	1	1333722	1333746	F423_SI	1333612	1333798	CCNL2andAURKAIP1:60|CCNL2andAURKAIP1:61	2	CCNL2andAURKAIP1.gAug10|CCNL2andAURKAIP1.sAug10	2	CCNL2andAURKAIP1	1	Common	0	27	0	1	0	0
F423_SI:3	1	1333746	1333798	F423_SI	1333612	1333798	CCNL2andAURKAIP1:61	1	CCNL2andAURKAIP1.sAug10	1	CCNL2andAURKAIP1	1	Unique	0	27	0	0	0	0
F424_SI:1	1	1333976	1334051	F424_SI	1333976	1334336	CCNL2andAURKAIP1:62|CCNL2andAURKAIP1:63	2	CCNL2andAURKAIP1.aAug10|CCNL2andAURKAIP1.cAug10|CCNL2andAURKAIP1.dAug10|CCNL2andAURKAIP1.eAug10|CCNL2andAURKAIP1.lAug10|CCNL2andAURKAIP1.mAug10|CCNL2andAURKAIP1.nAug10|CCNL2andAURKAIP1.oAug10|CCNL2andAURKAIP1.pAug10|CCNL2andAURKAIP1.sAug10|CCNL2andAURKAIP1.vdAug10|CCNL2andAURKAIP1.veAug10	12	CCNL2andAURKAIP1	1	Common	0	27	1	1	1	1
F424_SI:2	1	1334051	1334336	F424_SI	1333976	1334336	CCNL2andAURKAIP1:63	1	CCNL2andAURKAIP1.veAug10	1	CCNL2andAURKAIP1	1	Unique	0	27	0	0	0	0
F425_SI:1	1	1334367	1334398	F425_SI	1334367	1334707	CCNL2andAURKAIP1:64	1	CCNL2andAURKAIP1.eAug10	1	CCNL2andAURKAIP1	1	Unique	0	27	0	0	0	0
F425_SI:2	1	1334398	1334428	F425_SI	1334367	1334707	CCNL2andAURKAIP1:64|CCNL2andAURKAIP1:65|CCNL2andAURKAIP1:66|CCNL2andAURKAIP1:67|CCNL2andAURKAIP1:68|CCNL2andAURKAIP1:69|CCNL2andAURKAIP1:70	7	CCNL2andAURKAIP1.eAug10|CCNL2andAURKAIP1.vdAug10|CCNL2andAURKAIP1.pAug10|CCNL2andAURKAIP1.oAug10|CCNL2andAURKAIP1.lAug10|CCNL2andAURKAIP1.nAug10|CCNL2andAURKAIP1.sAug10|CCNL2andAURKAIP1.aAug10|CCNL2andAURKAIP1.cAug10|CCNL2andAURKAIP1.dAug10|CCNL2andAURKAIP1.mAug10	11	CCNL2andAURKAIP1	1	Common	0	27	1	1	1	1
F425_SI:3	1	1334428	1334624	F425_SI	1334367	1334707	CCNL2andAURKAIP1:64|CCNL2andAURKAIP1:66|CCNL2andAURKAIP1:67|CCNL2andAURKAIP1:68|CCNL2andAURKAIP1:69|CCNL2andAURKAIP1:70	6	CCNL2andAURKAIP1.eAug10|CCNL2andAURKAIP1.pAug10|CCNL2andAURKAIP1.oAug10|CCNL2andAURKAIP1.lAug10|CCNL2andAURKAIP1.nAug10|CCNL2andAURKAIP1.sAug10|CCNL2andAURKAIP1.aAug10|CCNL2andAURKAIP1.cAug10|CCNL2andAURKAIP1.dAug10|CCNL2andAURKAIP1.mAug10	10	CCNL2andAURKAIP1	1	Common	0	27	1	1	1	1
F425_SI:4	1	1334624	1334673	F425_SI	1334367	1334707	CCNL2andAURKAIP1:64|CCNL2andAURKAIP1:67|CCNL2andAURKAIP1:68|CCNL2andAURKAIP1:69|CCNL2andAURKAIP1:70	5	CCNL2andAURKAIP1.eAug10|CCNL2andAURKAIP1.oAug10|CCNL2andAURKAIP1.lAug10|CCNL2andAURKAIP1.nAug10|CCNL2andAURKAIP1.sAug10|CCNL2andAURKAIP1.aAug10|CCNL2andAURKAIP1.cAug10|CCNL2andAURKAIP1.dAug10|CCNL2andAURKAIP1.mAug10	9	CCNL2andAURKAIP1	1	Common	0	27	1	1	1	1
F425_SI:5	1	1334673	1334688	F425_SI	1334367	1334707	CCNL2andAURKAIP1:64|CCNL2andAURKAIP1:68|CCNL2andAURKAIP1:69|CCNL2andAURKAIP1:70	4	CCNL2andAURKAIP1.eAug10|CCNL2andAURKAIP1.lAug10|CCNL2andAURKAIP1.nAug10|CCNL2andAURKAIP1.sAug10|CCNL2andAURKAIP1.aAug10|CCNL2andAURKAIP1.cAug10|CCNL2andAURKAIP1.dAug10|CCNL2andAURKAIP1.mAug10	8	CCNL2andAURKAIP1	1	Common	0	27	1	1	1	1
F425_SI:6	1	1334688	1334694	F425_SI	1334367	1334707	CCNL2andAURKAIP1:64|CCNL2andAURKAIP1:69|CCNL2andAURKAIP1:70	3	CCNL2andAURKAIP1.eAug10|CCNL2andAURKAIP1.sAug10|CCNL2andAURKAIP1.aAug10|CCNL2andAURKAIP1.cAug10|CCNL2andAURKAIP1.dAug10|CCNL2andAURKAIP1.mAug10	6	CCNL2andAURKAIP1	1	Common	0	27	0	1	1	1
F425_SI:7	1	1334694	1334696	F425_SI	1334367	1334707	CCNL2andAURKAIP1:64|CCNL2andAURKAIP1:70	2	CCNL2andAURKAIP1.eAug10|CCNL2andAURKAIP1.aAug10|CCNL2andAURKAIP1.cAug10|CCNL2andAURKAIP1.dAug10|CCNL2andAURKAIP1.mAug10	5	CCNL2andAURKAIP1	1	Common	0	27	0	1	1	1
F425_SI:8	1	1334696	1334707	F425_SI	1334367	1334707	CCNL2andAURKAIP1:70|CCNL2andAURKAIP1:71	2	CCNL2andAURKAIP1.aAug10|CCNL2andAURKAIP1.cAug10|CCNL2andAURKAIP1.dAug10|CCNL2andAURKAIP1.mAug10|CCNL2andAURKAIP1.vdAug10	5	CCNL2andAURKAIP1	1	Common	0	27	0	0	0	0
F426_SI:1	1	1334853	1334901	F426_SI	1334853	1337981	LOC148413:1	1	LOC148413.eAug10	1	LOC148413	1	Unique	0	12	0	0	0	0
F426_SI:2	1	1334901	1334906	F426_SI	1334853	1337981	LOC148413:1|LOC148413:2	2	LOC148413.eAug10|LOC148413.bAug10	2	LOC148413	1	Common	0	12	0	0	0	0
F426_SI:3	1	1334906	1334932	F426_SI	1334853	1337981	LOC148413:1|LOC148413:2|LOC148413:3	3	LOC148413.eAug10|LOC148413.bAug10|LOC148413.jAug10	3	LOC148413	1	Common	0	12	0	0	0	0
F426_SI:4	1	1334932	1334942	F426_SI	1334853	1337981	LOC148413:1|LOC148413:2|LOC148413:3|LOC148413:4	4	LOC148413.eAug10|LOC148413.bAug10|LOC148413.jAug10|LOC148413.iAug10	4	LOC148413	1	Common	0	12	1	1	1	1
F426_SI:5	1	1334942	1334949	F426_SI	1334853	1337981	LOC148413:1|LOC148413:2|LOC148413:3|LOC148413:4|LOC148413:5	5	LOC148413.eAug10|LOC148413.bAug10|LOC148413.jAug10|LOC148413.iAug10|LOC148413.kAug10	5	LOC148413	1	Common	0	12	1	1	1	1
F426_SI:6	1	1334949	1334951	F426_SI	1334853	1337981	LOC148413:1|LOC148413:2|LOC148413:3|LOC148413:4|LOC148413:5|LOC148413:6	6	LOC148413.eAug10|LOC148413.bAug10|LOC148413.jAug10|LOC148413.iAug10|LOC148413.kAug10|LOC148413.gAug10	6	LOC148413	1	Common	0	12	1	1	1	1
F426_SI:7	1	1334951	1334962	F426_SI	1334853	1337981	LOC148413:1|LOC148413:2|LOC148413:3|LOC148413:4|LOC148413:5|LOC148413:6|LOC148413:7|LOC148413:8	8	LOC148413.eAug10|LOC148413.bAug10|LOC148413.jAug10|LOC148413.iAug10|LOC148413.kAug10|LOC148413.gAug10|LOC148413.cAug10|LOC148413.dAug10	8	LOC148413	1	Common	0	12	1	1	1	1
F426_SI:8	1	1334962	1334965	F426_SI	1334853	1337981	LOC148413:1|LOC148413:2|LOC148413:3|LOC148413:4|LOC148413:5|LOC148413:6|LOC148413:7|LOC148413:8|LOC148413:9	9	LOC148413.eAug10|LOC148413.bAug10|LOC148413.jAug10|LOC148413.iAug10|LOC148413.kAug10|LOC148413.gAug10|LOC148413.cAug10|LOC148413.dAug10|LOC148413.fAug10	9	LOC148413	1	Common	0	12	1	1	1	1
F426_SI:9	1	1334965	1335065	F426_SI	1334853	1337981	LOC148413:1|LOC148413:2|LOC148413:3|LOC148413:4|LOC148413:5|LOC148413:6|LOC148413:7|LOC148413:8|LOC148413:9|LOC148413:10	10	LOC148413.eAug10|LOC148413.bAug10|LOC148413.jAug10|LOC148413.iAug10|LOC148413.kAug10|LOC148413.gAug10|LOC148413.cAug10|LOC148413.dAug10|LOC148413.fAug10|LOC148413.hAug10	10	LOC148413	1	Common	0	12	1	1	1	1
F426_SI:10	1	1335065	1335069	F426_SI	1334853	1337981	LOC148413:1|LOC148413:2|LOC148413:5|LOC148413:8|LOC148413:9|LOC148413:10	6	LOC148413.eAug10|LOC148413.bAug10|LOC148413.kAug10|LOC148413.dAug10|LOC148413.fAug10|LOC148413.hAug10	6	LOC148413	1	Common	0	12	1	1	1	1
F426_SI:11	1	1335069	1335186	F426_SI	1334853	1337981	LOC148413:1|LOC148413:10	2	LOC148413.eAug10|LOC148413.hAug10	2	LOC148413	1	Common	0	12	1	1	1	1
F426_SI:12	1	1335186	1335358	F426_SI	1334853	1337981	LOC148413:1|LOC148413:10|LOC148413:11	3	LOC148413.eAug10|LOC148413.hAug10|LOC148413.lAug10-unspliced	3	LOC148413	1	Common	0	12	1	1	1	1
F426_SI:13	1	1335358	1335360	F426_SI	1334853	1337981	LOC148413:1|LOC148413:10|LOC148413:11|LOC148413:12	4	LOC148413.eAug10|LOC148413.hAug10|LOC148413.lAug10-unspliced|LOC148413.cAug10	4	LOC148413	1	Common	0	12	1	1	1	1
F426_SI:14	1	1335360	1335496	F426_SI	1334853	1337981	LOC148413:1|LOC148413:10|LOC148413:11|LOC148413:12|LOC148413:13	5	LOC148413.eAug10|LOC148413.hAug10|LOC148413.lAug10-unspliced|LOC148413.cAug10|LOC148413.dAug10	5	LOC148413	1	Common	0	12	1	1	1	1
F426_SI:15	1	1335496	1335537	F426_SI	1334853	1337981	LOC148413:1|LOC148413:10|LOC148413:11|LOC148413:12|LOC148413:13|MRPL20:1	6	LOC148413.eAug10|LOC148413.hAug10|LOC148413.lAug10-unspliced|LOC148413.cAug10|LOC148413.dAug10|MRPL20.dAug10	6	LOC148413|MRPL20	2	Common	1	18	1	1	1	1
F426_SI:16	1	1335537	1335629	F426_SI	1334853	1337981	LOC148413:1|LOC148413:10|LOC148413:11|LOC148413:12|LOC148413:13|MRPL20:1|LOC148413:14|LOC148413:15|LOC148413:16|LOC148413:17	10	LOC148413.eAug10|LOC148413.hAug10|LOC148413.lAug10-unspliced|LOC148413.cAug10|LOC148413.dAug10|MRPL20.dAug10|LOC148413.gAug10|LOC148413.bAug10|LOC148413.fAug10|LOC148413.jAug10|LOC148413.kAug10|LOC148413.iAug10	12	LOC148413|MRPL20	2	Common	1	18	1	1	1	1
F426_SI:17	1	1335629	1335683	F426_SI	1334853	1337981	LOC148413:1|LOC148413:11|LOC148413:12|LOC148413:13|MRPL20:1|LOC148413:15|LOC148413:16|LOC148413:17	8	LOC148413.eAug10|LOC148413.lAug10-unspliced|LOC148413.cAug10|LOC148413.dAug10|MRPL20.dAug10|LOC148413.bAug10|LOC148413.fAug10|LOC148413.jAug10|LOC148413.kAug10|LOC148413.iAug10	10	LOC148413|MRPL20	2	Common	1	18	1	1	1	1
F426_SI:18	1	1335683	1335702	F426_SI	1334853	1337981	LOC148413:11|MRPL20:1|LOC148413:16|LOC148413:17	4	LOC148413.lAug10-unspliced|MRPL20.dAug10|LOC148413.kAug10|LOC148413.iAug10	4	LOC148413|MRPL20	2	Common	1	18	1	1	1	1
F426_SI:19	1	1335702	1335797	F426_SI	1334853	1337981	LOC148413:11|LOC148413:16|LOC148413:17	3	LOC148413.lAug10-unspliced|LOC148413.kAug10|LOC148413.iAug10	3	LOC148413	1	Common	0	12	1	1	1	1
F426_SI:20	1	1335797	1335852	F426_SI	1334853	1337981	LOC148413:11|LOC148413:16|LOC148413:17|LOC148413:18	4	LOC148413.lAug10-unspliced|LOC148413.kAug10|LOC148413.iAug10|LOC148413.aAug10	4	LOC148413	1	Common	0	12	1	1	1	1
F426_SI:21	1	1335852	1335924	F426_SI	1334853	1337981	LOC148413:11|LOC148413:16|LOC148413:17	3	LOC148413.lAug10-unspliced|LOC148413.kAug10|LOC148413.iAug10	3	LOC148413	1	Common	0	12	1	1	1	1
F426_SI:22	1	1335924	1335984	F426_SI	1334853	1337981	LOC148413:11|LOC148413:17	2	LOC148413.lAug10-unspliced|LOC148413.iAug10	2	LOC148413	1	Common	0	12	1	1	1	1
F426_SI:23	1	1335984	1336622	F426_SI	1334853	1337981	LOC148413:11|LOC148413:19|LOC148413:20|LOC148413:21|LOC148413:22|LOC148413:23|LOC148413:24|LOC148413:25	8	LOC148413.lAug10-unspliced|LOC148413.fAug10|LOC148413.gAug10|LOC148413.cAug10|LOC148413.dAug10|LOC148413.hAug10|LOC148413.eAug10|LOC148413.jAug10|LOC148413.bAug10	9	LOC148413	1	Common	0	12	1	1	1	1
F426_SI:24	1	1336622	1336650	F426_SI	1334853	1337981	LOC148413:11|LOC148413:19|LOC148413:20|LOC148413:21|LOC148413:22|LOC148413:23|LOC148413:24|LOC148413:25|LOC148413:26	9	LOC148413.lAug10-unspliced|LOC148413.fAug10|LOC148413.gAug10|LOC148413.cAug10|LOC148413.dAug10|LOC148413.hAug10|LOC148413.eAug10|LOC148413.jAug10|LOC148413.bAug10|LOC148413.aAug10	10	LOC148413	1	Common	0	12	1	1	1	1
F426_SI:25	1	1336650	1337276	F426_SI	1334853	1337981	LOC148413:11|LOC148413:20|LOC148413:21|LOC148413:22|LOC148413:23|LOC148413:24|LOC148413:25|LOC148413:26	8	LOC148413.lAug10-unspliced|LOC148413.gAug10|LOC148413.cAug10|LOC148413.dAug10|LOC148413.hAug10|LOC148413.eAug10|LOC148413.jAug10|LOC148413.bAug10|LOC148413.aAug10	9	LOC148413	1	Common	0	12	1	1	1	1
F426_SI:26	1	1337276	1337289	F426_SI	1334853	1337981	LOC148413:11|LOC148413:20|LOC148413:21|LOC148413:22|LOC148413:23|LOC148413:24|LOC148413:25|LOC148413:26|MRPL20:2	9	LOC148413.lAug10-unspliced|LOC148413.gAug10|LOC148413.cAug10|LOC148413.dAug10|LOC148413.hAug10|LOC148413.eAug10|LOC148413.jAug10|LOC148413.bAug10|LOC148413.aAug10|MRPL20.bAug10	10	LOC148413|MRPL20	2	Common	1	18	1	1	1	1
F426_SI:27	1	1337289	1337292	F426_SI	1334853	1337981	LOC148413:11|LOC148413:20|LOC148413:21|LOC148413:22|LOC148413:23|LOC148413:24|LOC148413:25|LOC148413:26|MRPL20:2|MRPL20:3	10	LOC148413.lAug10-unspliced|LOC148413.gAug10|LOC148413.cAug10|LOC148413.dAug10|LOC148413.hAug10|LOC148413.eAug10|LOC148413.jAug10|LOC148413.bAug10|LOC148413.aAug10|MRPL20.bAug10|MRPL20.fAug10	11	LOC148413|MRPL20	2	Common	1	18	1	1	1	1
F426_SI:28	1	1337292	1337363	F426_SI	1334853	1337981	LOC148413:11|LOC148413:20|LOC148413:21|LOC148413:22|LOC148413:23|LOC148413:24|LOC148413:25|LOC148413:26|MRPL20:2|MRPL20:3|MRPL20:4	11	LOC148413.lAug10-unspliced|LOC148413.gAug10|LOC148413.cAug10|LOC148413.dAug10|LOC148413.hAug10|LOC148413.eAug10|LOC148413.jAug10|LOC148413.bAug10|LOC148413.aAug10|MRPL20.bAug10|MRPL20.fAug10|MRPL20.cAug10	12	LOC148413|MRPL20	2	Common	1	18	1	1	1	1
F426_SI:29	1	1337363	1337386	F426_SI	1334853	1337981	LOC148413:11|LOC148413:21|LOC148413:22|LOC148413:23|LOC148413:24|LOC148413:25|LOC148413:26|MRPL20:2|MRPL20:3|MRPL20:4	10	LOC148413.lAug10-unspliced|LOC148413.cAug10|LOC148413.dAug10|LOC148413.hAug10|LOC148413.eAug10|LOC148413.jAug10|LOC148413.bAug10|LOC148413.aAug10|MRPL20.bAug10|MRPL20.fAug10|MRPL20.cAug10	11	LOC148413|MRPL20	2	Common	1	18	1	1	1	1
F426_SI:30	1	1337386	1337409	F426_SI	1334853	1337981	LOC148413:11|LOC148413:22|LOC148413:23|LOC148413:24|LOC148413:25|LOC148413:26|MRPL20:2|MRPL20:3|MRPL20:4	9	LOC148413.lAug10-unspliced|LOC148413.hAug10|LOC148413.eAug10|LOC148413.jAug10|LOC148413.bAug10|LOC148413.aAug10|MRPL20.bAug10|MRPL20.fAug10|MRPL20.cAug10	9	LOC148413|MRPL20	2	Common	1	18	1	1	1	1
F426_SI:31	1	1337409	1337413	F426_SI	1334853	1337981	LOC148413:11|LOC148413:23|LOC148413:24|LOC148413:25|LOC148413:26|MRPL20:2|MRPL20:3|MRPL20:4	8	LOC148413.lAug10-unspliced|LOC148413.eAug10|LOC148413.jAug10|LOC148413.bAug10|LOC148413.aAug10|MRPL20.bAug10|MRPL20.fAug10|MRPL20.cAug10	8	LOC148413|MRPL20	2	Common	1	18	1	1	1	1
F426_SI:32	1	1337413	1337423	F426_SI	1334853	1337981	LOC148413:23|LOC148413:24|LOC148413:25|LOC148413:26|MRPL20:2|MRPL20:3|MRPL20:4	7	LOC148413.eAug10|LOC148413.jAug10|LOC148413.bAug10|LOC148413.aAug10|MRPL20.bAug10|MRPL20.fAug10|MRPL20.cAug10	7	LOC148413|MRPL20	2	Common	1	18	1	1	1	1
F426_SI:33	1	1337423	1337425	F426_SI	1334853	1337981	LOC148413:24|LOC148413:25|LOC148413:26|MRPL20:2|MRPL20:3|MRPL20:4	6	LOC148413.jAug10|LOC148413.bAug10|LOC148413.aAug10|MRPL20.bAug10|MRPL20.fAug10|MRPL20.cAug10	6	LOC148413|MRPL20	2	Common	1	18	1	1	1	1
F426_SI:34	1	1337425	1337426	F426_SI	1334853	1337981	LOC148413:25|LOC148413:26|MRPL20:2|MRPL20:3|MRPL20:4	5	LOC148413.bAug10|LOC148413.aAug10|MRPL20.bAug10|MRPL20.fAug10|MRPL20.cAug10	5	LOC148413|MRPL20	2	Common	1	18	0	0	0	0
F426_SI:35	1	1337426	1337453	F426_SI	1334853	1337981	LOC148413:26|MRPL20:2|MRPL20:3|MRPL20:4	4	LOC148413.aAug10|MRPL20.bAug10|MRPL20.fAug10|MRPL20.cAug10	4	LOC148413|MRPL20	2	Common	1	18	1	1	1	1
F426_SI:36	1	1337453	1337543	F426_SI	1334853	1337981	LOC148413:26|MRPL20:2|MRPL20:3|MRPL20:4|LOC148413:27	5	LOC148413.aAug10|MRPL20.bAug10|MRPL20.fAug10|MRPL20.cAug10|LOC148413.fAug10	5	LOC148413|MRPL20	2	Common	1	18	1	1	1	1
F426_SI:37	1	1337543	1337561	F426_SI	1334853	1337981	LOC148413:26|MRPL20:2|MRPL20:3|MRPL20:4	4	LOC148413.aAug10|MRPL20.bAug10|MRPL20.fAug10|MRPL20.cAug10	4	LOC148413|MRPL20	2	Common	1	18	1	1	1	1
F426_SI:38	1	1337561	1337636	F426_SI	1334853	1337981	LOC148413:26|MRPL20:2|MRPL20:3|MRPL20:4|MRPL20:5	5	LOC148413.aAug10|MRPL20.bAug10|MRPL20.fAug10|MRPL20.cAug10|MRPL20.eAug10	5	LOC148413|MRPL20	2	Common	1	18	1	1	1	1
F426_SI:39	1	1337636	1337756	F426_SI	1334853	1337981	LOC148413:26|MRPL20:5	2	LOC148413.aAug10|MRPL20.eAug10	2	LOC148413|MRPL20	2	Common	1	18	1	1	1	1
F426_SI:40	1	1337756	1337981	F426_SI	1334853	1337981	MRPL20:5	1	MRPL20.eAug10	1	MRPL20	1	Unique	0	6	1	1	1	1
F427_SI:1	1	1340412	1341188	F427_SI	1340412	1342399	MRPL20:6	1	MRPL20.aAug10	1	MRPL20	1	Unique	0	6	0	0	0	0
F427_SI:2	1	1341188	1341266	F427_SI	1340412	1342399	MRPL20:6|MRPL20:7|MRPL20:8	3	MRPL20.aAug10|MRPL20.bAug10|MRPL20.dAug10|MRPL20.eAug10|MRPL20.fAug10|MRPL20.cAug10	6	MRPL20	1	Constitutive	0	6	1	1	1	1
F427_SI:3	1	1341266	1341605	F427_SI	1340412	1342399	MRPL20:8	1	MRPL20.cAug10	1	MRPL20	1	Unique	0	6	0	0	0	0
F427_SI:4	1	1341605	1342288	F427_SI	1340412	1342399	MRPL20:8|MRPL20:9	2	MRPL20.cAug10|MRPL20.fAug10	2	MRPL20	1	Common	0	6	1	1	1	1
F427_SI:5	1	1342288	1342399	F427_SI	1340412	1342399	MRPL20:8|MRPL20:9|MRPL20:10	3	MRPL20.cAug10|MRPL20.fAug10|MRPL20.aAug10|MRPL20.bAug10|MRPL20.dAug10|MRPL20.eAug10	6	MRPL20	1	Constitutive	0	6	1	1	1	1
F428_SI:1	1	1342510	1342627	F428_SI	1342510	1342695	MRPL20:11|MRPL20:12|MRPL20:13|MRPL20:14	4	MRPL20.cAug10|MRPL20.eAug10|MRPL20.aAug10|MRPL20.dAug10|MRPL20.fAug10|MRPL20.bAug10	6	MRPL20	1	Constitutive	0	6	1	1	1	1
F428_SI:2	1	1342627	1342657	F428_SI	1342510	1342695	MRPL20:12|MRPL20:13|MRPL20:14	3	MRPL20.eAug10|MRPL20.aAug10|MRPL20.dAug10|MRPL20.fAug10|MRPL20.bAug10	5	MRPL20	1	Common	0	6	1	1	1	1
F428_SI:3	1	1342657	1342673	F428_SI	1342510	1342695	MRPL20:13|MRPL20:14	2	MRPL20.aAug10|MRPL20.dAug10|MRPL20.fAug10|MRPL20.bAug10	4	MRPL20	1	Common	0	6	1	1	1	1
F428_SI:4	1	1342673	1342695	F428_SI	1342510	1342695	MRPL20:14	1	MRPL20.bAug10	1	MRPL20	1	Unique	0	6	0	0	0	0
S429_SI:1	1	1342753	1343218	S429_SI	1342753	1343218	gawlee:1	1	gawlee.aAug10-unspliced	1	gawlee	1	Unique	0	1	0	0	0	0
S430_SI:1	1	1343493	1343567	S430_SI	1343493	1343567	roymy:1	1	roymy.aAug10	1	roymy	1	Unique	0	1	0	0	0	0
F431_SI:1	1	1343763	1344905	F431_SI	1343763	1346063	gawlee:2	1	gawlee.aAug10-unspliced	1	gawlee	1	Unique	0	1	0	0	0	0
F431_SI:2	1	1344905	1345167	F431_SI	1343763	1346063	gawlee:2|roymy:2	2	gawlee.aAug10-unspliced|roymy.aAug10	2	gawlee|roymy	2	Constitutive	1	2	0	1	0	0
F431_SI:3	1	1345167	1346063	F431_SI	1343763	1346063	gawlee:2	1	gawlee.aAug10-unspliced	1	gawlee	1	Unique	0	1	0	0	0	0
S432_SI:1	1	1347674	1348615	S432_SI	1347674	1348615	plozeybo:1	1	plozeybo.aAug10-unspliced	1	plozeybo	1	Unique	0	1	0	0	0	0
F433_SI:1	1	1353799	1353801	F433_SI	1353799	1354929	LOC441869:1	1	LOC441869.bAug10	1	LOC441869	1	Unique	0	4	0	0	0	0
F433_SI:2	1	1353801	1354517	F433_SI	1353799	1354929	LOC441869:1|LOC441869:2	2	LOC441869.bAug10|LOC441869.aAug10|LOC441869.dAug10	3	LOC441869	1	Common	0	4	1	1	0	0
F433_SI:3	1	1354517	1354929	F433_SI	1353799	1354929	LOC441869:1|LOC441869:2|LOC441869:3	3	LOC441869.bAug10|LOC441869.aAug10|LOC441869.dAug10|LOC441869.cAug10	4	LOC441869	1	Constitutive	0	4	1	1	0	0
F434_SI:1	1	1355431	1355624	F434_SI	1355431	1355972	LOC441869:4	1	LOC441869.aAug10	1	LOC441869	1	Unique	0	4	0	0	0	0
F434_SI:2	1	1355624	1355944	F434_SI	1355431	1355972	LOC441869:4|marby:1	2	LOC441869.aAug10|marby.bAug10	2	LOC441869|marby	2	Common	1	6	0	0	0	0
F434_SI:3	1	1355944	1355972	F434_SI	1355431	1355972	LOC441869:4	1	LOC441869.aAug10	1	LOC441869	1	Unique	0	4	0	0	0	0
F435_SI:1	1	1356176	1356195	F435_SI	1356176	1358667	LOC441869:5|LOC441869:6	2	LOC441869.aAug10|LOC441869.bAug10|LOC441869.cAug10	3	LOC441869	1	Common	0	4	0	0	0	0
F435_SI:2	1	1356195	1356385	F435_SI	1356176	1358667	LOC441869:5|LOC441869:6|LOC441869:7	3	LOC441869.aAug10|LOC441869.bAug10|LOC441869.cAug10|LOC441869.dAug10	4	LOC441869	1	Constitutive	0	4	0	0	0	0
F435_SI:3	1	1356385	1356512	F435_SI	1356176	1358667	LOC441869:6	1	LOC441869.cAug10	1	LOC441869	1	Unique	0	4	0	0	0	0
F435_SI:4	1	1356512	1356650	F435_SI	1356176	1358667	LOC441869:6|LOC441869:8|LOC441869:9|LOC441869:10	4	LOC441869.cAug10|LOC441869.aAug10|LOC441869.bAug10|LOC441869.dAug10	4	LOC441869	1	Constitutive	0	4	0	0	0	0
F435_SI:5	1	1356650	1356656	F435_SI	1356176	1358667	LOC441869:6|LOC441869:9|LOC441869:10	3	LOC441869.cAug10|LOC441869.bAug10|LOC441869.dAug10	3	LOC441869	1	Common	0	4	0	0	0	0
F435_SI:6	1	1356656	1356826	F435_SI	1356176	1358667	LOC441869:6|LOC441869:10	2	LOC441869.cAug10|LOC441869.dAug10	2	LOC441869	1	Common	0	4	0	0	0	0
F435_SI:7	1	1356826	1357097	F435_SI	1356176	1358667	LOC441869:6|LOC441869:10|marby:2	3	LOC441869.cAug10|LOC441869.dAug10|marby.aAug10-unspliced	3	LOC441869|marby	2	Common	1	6	0	0	0	0
F435_SI:8	1	1357097	1357149	F435_SI	1356176	1358667	LOC441869:10|marby:2	2	LOC441869.dAug10|marby.aAug10-unspliced	2	LOC441869|marby	2	Common	1	6	0	0	0	0
F435_SI:9	1	1357149	1357848	F435_SI	1356176	1358667	marby:2	1	marby.aAug10-unspliced	1	marby	1	Unique	0	2	0	0	0	0
F435_SI:10	1	1357848	1358071	F435_SI	1356176	1358667	marby:2|marby:3	2	marby.aAug10-unspliced|marby.bAug10	2	marby	1	Constitutive	0	2	0	0	0	0
F435_SI:11	1	1358071	1358667	F435_SI	1356176	1358667	marby:2	1	marby.aAug10-unspliced	1	marby	1	Unique	0	2	0	0	0	0
F436_SI:1	1	1361507	1361716	F436_SI	1361507	1362395	TMEM88B:1	1	TMEM88B.aAug10	1	TMEM88B	1	Unique	0	1	0	0	0	0
F436_SI:2	1	1361716	1361765	F436_SI	1361507	1362395	TMEM88B:1|rawmy:1	2	TMEM88B.aAug10|rawmy.aAug10-unspliced	2	TMEM88B|rawmy	2	Constitutive	1	2	0	0	0	0
F436_SI:3	1	1361765	1362395	F436_SI	1361507	1362395	rawmy:1	1	rawmy.aAug10-unspliced	1	rawmy	1	Unique	0	1	0	0	0	0
S437_SI:1	1	1362933	1363167	S437_SI	1362933	1363167	TMEM88B:2	1	TMEM88B.aAug10	1	TMEM88B	1	Unique	0	1	0	0	0	0
S438_SI:1	1	1363481	1364392	S438_SI	1363481	1364392	klywybo:1	1	klywybo.aAug10-unspliced	1	klywybo	1	Unique	0	1	0	0	0	0
F439_SI:1	1	1365342	1365911	F439_SI	1365342	1367066	koyreybu:1	1	koyreybu.eAug10	1	koyreybu	1	Unique	0	5	0	0	0	0
F439_SI:2	1	1365911	1365929	F439_SI	1365342	1367066	koyreybu:1|koyreybu:2	2	koyreybu.eAug10|koyreybu.aAug10	2	koyreybu	1	Common	0	5	0	0	0	0
F439_SI:3	1	1365929	1366042	F439_SI	1365342	1367066	koyreybu:1|koyreybu:2|koyreybu:3|koyreybu:4|koyreybu:5	5	koyreybu.eAug10|koyreybu.aAug10|koyreybu.bAug10|koyreybu.cAug10|koyreybu.dAug10-unspliced	5	koyreybu	1	Constitutive	0	5	0	0	0	0
F439_SI:4	1	1366042	1366334	F439_SI	1365342	1367066	koyreybu:2|koyreybu:4|koyreybu:5	3	koyreybu.aAug10|koyreybu.cAug10|koyreybu.dAug10-unspliced	3	koyreybu	1	Common	0	5	0	0	0	0
F439_SI:5	1	1366334	1367066	F439_SI	1365342	1367066	koyreybu:5	1	koyreybu.dAug10-unspliced	1	koyreybu	1	Unique	0	5	0	0	0	0
S440_SI:1	1	1367184	1367223	S440_SI	1367184	1367223	koyreybu:6	1	koyreybu.cAug10	1	koyreybu	1	Unique	0	5	0	0	0	0
F441_SI:1	1	1369557	1369567	F441_SI	1369557	1370526	koyreybu:7|koyreybu:8	2	koyreybu.bAug10|koyreybu.aAug10	2	koyreybu	1	Common	0	5	0	0	0	0
F441_SI:2	1	1369567	1369868	F441_SI	1369557	1370526	koyreybu:7|koyreybu:8|koyreybu:9	3	koyreybu.bAug10|koyreybu.aAug10|koyreybu.eAug10	3	koyreybu	1	Common	0	5	0	0	0	0
F441_SI:3	1	1369868	1369900	F441_SI	1369557	1370526	koyreybu:8|koyreybu:9	2	koyreybu.aAug10|koyreybu.eAug10	2	koyreybu	1	Common	0	5	0	0	0	0
F441_SI:4	1	1369900	1370237	F441_SI	1369557	1370526	koyreybu:9	1	koyreybu.eAug10	1	koyreybu	1	Unique	0	5	0	0	0	0
F441_SI:5	1	1370237	1370269	F441_SI	1369557	1370526	koyreybu:9|VWA1:1	2	koyreybu.eAug10|VWA1.dAug10	2	koyreybu|VWA1	2	Common	1	12	0	0	0	0
F441_SI:6	1	1370269	1370526	F441_SI	1369557	1370526	VWA1:1	1	VWA1.dAug10	1	VWA1	1	Unique	0	7	0	0	0	0
F442_SI:1	1	1370902	1371056	F442_SI	1370902	1371201	VWA1:2	1	VWA1.aAug10|VWA1.eAug10	2	VWA1	1	Common	0	7	0	0	0	0
F442_SI:2	1	1371056	1371087	F442_SI	1370902	1371201	VWA1:2|VWA1:3	2	VWA1.aAug10|VWA1.eAug10|VWA1.bAug10	3	VWA1	1	Common	0	7	0	0	0	0
F442_SI:3	1	1371087	1371128	F442_SI	1370902	1371201	VWA1:2|VWA1:3|VWA1:4	3	VWA1.aAug10|VWA1.eAug10|VWA1.bAug10|VWA1.fAug10	4	VWA1	1	Common	0	7	0	0	0	0
F442_SI:4	1	1371128	1371201	F442_SI	1370902	1371201	VWA1:2|VWA1:3|VWA1:4|VWA1:5	4	VWA1.aAug10|VWA1.eAug10|VWA1.bAug10|VWA1.fAug10|VWA1.cAug10	5	VWA1	1	Common	0	7	0	0	0	0
F443_SI:1	1	1372186	1372306	F443_SI	1372186	1372864	VWA1:6	1	VWA1.cAug10	1	VWA1	1	Unique	0	7	0	0	0	0
F443_SI:2	1	1372306	1372503	F443_SI	1372186	1372864	VWA1:6|VWA1:7|VWA1:8	3	VWA1.cAug10|VWA1.dAug10|VWA1.aAug10	3	VWA1	1	Common	0	7	0	0	0	0
F443_SI:3	1	1372503	1372701	F443_SI	1372186	1372864	VWA1:6|VWA1:7|VWA1:8|VWA1:9	4	VWA1.cAug10|VWA1.dAug10|VWA1.aAug10|VWA1.fAug10	4	VWA1	1	Common	0	7	0	0	0	0
F443_SI:4	1	1372701	1372839	F443_SI	1372186	1372864	VWA1:6|VWA1:7|VWA1:8|VWA1:9|VWA1:10	5	VWA1.cAug10|VWA1.dAug10|VWA1.aAug10|VWA1.fAug10|VWA1.eAug10	5	VWA1	1	Common	0	7	0	0	0	0
F443_SI:5	1	1372839	1372864	F443_SI	1372186	1372864	VWA1:6|VWA1:8|VWA1:9|VWA1:10	4	VWA1.cAug10|VWA1.aAug10|VWA1.fAug10|VWA1.eAug10	4	VWA1	1	Common	0	7	0	0	0	0
F444_SI:1	1	1373850	1374460	F444_SI	1373850	1378262	VWA1:11	1	VWA1.gAug10	1	VWA1	1	Unique	0	7	0	0	0	0
F444_SI:2	1	1374460	1374466	F444_SI	1373850	1378262	VWA1:11|VWA1:12|VWA1:13|VWA1:14	4	VWA1.gAug10|VWA1.fAug10|VWA1.bAug10|VWA1.aAug10|VWA1.eAug10	5	VWA1	1	Common	0	7	0	0	0	0
F444_SI:3	1	1374466	1374476	F444_SI	1373850	1378262	VWA1:11|VWA1:12|VWA1:13|VWA1:14|fawkobo:1	5	VWA1.gAug10|VWA1.fAug10|VWA1.bAug10|VWA1.aAug10|VWA1.eAug10|fawkobo.aAug10-unspliced	6	VWA1|fawkobo	2	Common	1	10	0	0	0	0
F444_SI:4	1	1374476	1374494	F444_SI	1373850	1378262	VWA1:12|VWA1:13|VWA1:14|fawkobo:1	4	VWA1.fAug10|VWA1.bAug10|VWA1.aAug10|VWA1.eAug10|fawkobo.aAug10-unspliced	5	VWA1|fawkobo	2	Common	1	10	0	0	0	0
F444_SI:5	1	1374494	1374502	F444_SI	1373850	1378262	VWA1:12|VWA1:13|VWA1:14|fawkobo:1|fawkobo:2	5	VWA1.fAug10|VWA1.bAug10|VWA1.aAug10|VWA1.eAug10|fawkobo.aAug10-unspliced|fawkobo.bAug10	6	VWA1|fawkobo	2	Common	1	10	0	0	0	0
F444_SI:6	1	1374502	1374699	F444_SI	1373850	1378262	VWA1:13|VWA1:14|fawkobo:1|fawkobo:2	4	VWA1.bAug10|VWA1.aAug10|VWA1.eAug10|fawkobo.aAug10-unspliced|fawkobo.bAug10	5	VWA1|fawkobo	2	Common	1	10	0	0	0	0
F444_SI:7	1	1374699	1374941	F444_SI	1373850	1378262	VWA1:13|VWA1:14|fawkobo:1	3	VWA1.bAug10|VWA1.aAug10|VWA1.eAug10|fawkobo.aAug10-unspliced	4	VWA1|fawkobo	2	Common	1	10	0	0	0	0
F444_SI:8	1	1374941	1375312	F444_SI	1373850	1378262	VWA1:13|VWA1:14	2	VWA1.bAug10|VWA1.aAug10|VWA1.eAug10	3	VWA1	1	Common	0	7	0	0	0	0
F444_SI:9	1	1375312	1375323	F444_SI	1373850	1378262	VWA1:13|VWA1:14|fawkobo:3	3	VWA1.bAug10|VWA1.aAug10|VWA1.eAug10|fawkobo.cAug10-unspliced	4	VWA1|fawkobo	2	Common	1	10	0	0	0	0
F444_SI:10	1	1375323	1375361	F444_SI	1373850	1378262	VWA1:13|VWA1:14|fawkobo:3|VWA1:15	4	VWA1.bAug10|VWA1.aAug10|VWA1.eAug10|fawkobo.cAug10-unspliced|VWA1.gAug10	5	VWA1|fawkobo	2	Common	1	10	0	0	0	0
F444_SI:11	1	1375361	1375755	F444_SI	1373850	1378262	VWA1:13|VWA1:14|fawkobo:3|VWA1:15|fawkobo:4	5	VWA1.bAug10|VWA1.aAug10|VWA1.eAug10|fawkobo.cAug10-unspliced|VWA1.gAug10|fawkobo.bAug10	6	VWA1|fawkobo	2	Common	1	10	0	0	0	0
F444_SI:12	1	1375755	1375824	F444_SI	1373850	1378262	VWA1:13|VWA1:14|fawkobo:3|fawkobo:4	4	VWA1.bAug10|VWA1.aAug10|VWA1.eAug10|fawkobo.cAug10-unspliced|fawkobo.bAug10	5	VWA1|fawkobo	2	Common	1	10	0	0	0	0
F444_SI:13	1	1375824	1376145	F444_SI	1373850	1378262	VWA1:13|VWA1:14|fawkobo:3	3	VWA1.bAug10|VWA1.aAug10|VWA1.eAug10|fawkobo.cAug10-unspliced	4	VWA1|fawkobo	2	Common	1	10	0	0	0	0
F444_SI:14	1	1376145	1376151	F444_SI	1373850	1378262	VWA1:14|fawkobo:3	2	VWA1.aAug10|VWA1.eAug10|fawkobo.cAug10-unspliced	3	VWA1|fawkobo	2	Common	1	10	0	0	0	0
F444_SI:15	1	1376151	1378262	F444_SI	1373850	1378262	VWA1:14	1	VWA1.aAug10|VWA1.eAug10	2	VWA1	1	Common	0	7	0	0	0	0
F445_SI:1	1	1385068	1385293	F445_SI	1385068	1386138	ATAD3C:1	1	ATAD3C.aAug10	1	ATAD3C	1	Unique	0	3	0	0	0	0
F445_SI:2	1	1385293	1385421	F445_SI	1385068	1386138	ATAD3C:1|ATAD3C:2	2	ATAD3C.aAug10|ATAD3C.bAug10	2	ATAD3C	1	Common	0	3	0	0	0	0
F445_SI:3	1	1385421	1386060	F445_SI	1385068	1386138	ATAD3C:1	1	ATAD3C.aAug10	1	ATAD3C	1	Unique	0	3	0	0	0	0
F445_SI:4	1	1386060	1386138	F445_SI	1385068	1386138	ATAD3C:1|ATAD3C:3	2	ATAD3C.aAug10|ATAD3C.bAug10	2	ATAD3C	1	Common	0	3	0	0	0	0
S446_SI:1	1	1387425	1387502	S446_SI	1387425	1387502	ATAD3C:4	1	ATAD3C.aAug10|ATAD3C.bAug10	2	ATAD3C	1	Common	0	3	0	0	0	0
S447_SI:1	1	1387744	1387814	S447_SI	1387744	1387814	ATAD3C:5	1	ATAD3C.aAug10|ATAD3C.bAug10	2	ATAD3C	1	Common	0	3	0	0	0	0
S448_SI:1	1	1389724	1389880	S448_SI	1389724	1389880	ATAD3C:6	1	ATAD3C.aAug10	1	ATAD3C	1	Unique	0	3	0	1	1	0
S449_SI:1	1	1390839	1390899	S449_SI	1390839	1390899	ATAD3C:7	1	ATAD3C.aAug10|ATAD3C.bAug10	2	ATAD3C	1	Common	0	3	0	0	0	0
F450_SI:1	1	1391170	1391282	F450_SI	1391170	1391296	ATAD3C:8|ATAD3C:9	2	ATAD3C.bAug10|ATAD3C.aAug10	2	ATAD3C	1	Common	0	3	0	0	0	0
F450_SI:2	1	1391282	1391296	F450_SI	1391170	1391296	ATAD3C:9	1	ATAD3C.aAug10	1	ATAD3C	1	Unique	0	3	0	0	0	0
S451_SI:1	1	1391604	1391729	S451_SI	1391604	1391729	ATAD3C:10	1	ATAD3C.aAug10	1	ATAD3C	1	Unique	0	3	1	1	1	1
S452_SI:1	1	1392508	1392560	S452_SI	1392508	1392560	ATAD3C:11	1	ATAD3C.aAug10	1	ATAD3C	1	Unique	0	3	0	0	0	0
S453_SI:1	1	1394540	1394611	S453_SI	1394540	1394611	ATAD3C:12	1	ATAD3C.aAug10	1	ATAD3C	1	Unique	0	3	1	1	1	1
S454_SI:1	1	1396129	1396297	S454_SI	1396129	1396297	ATAD3C:13	1	ATAD3C.aAug10	1	ATAD3C	1	Unique	0	3	0	0	0	0
F455_SI:1	1	1397862	1397979	F455_SI	1397862	1398088	ATAD3C:14	1	ATAD3C.cAug10	1	ATAD3C	1	Unique	0	3	1	1	1	1
F455_SI:2	1	1397979	1398088	F455_SI	1397862	1398088	ATAD3C:14|ATAD3C:15	2	ATAD3C.cAug10|ATAD3C.aAug10	2	ATAD3C	1	Common	0	3	1	1	1	1
S456_SI:1	1	1403763	1405538	S456_SI	1403763	1405538	ATAD3C:16	1	ATAD3C.aAug10|ATAD3C.cAug10	2	ATAD3C	1	Common	0	3	1	1	1	1
F457_SI:1	1	1407112	1407157	F457_SI	1407112	1407469	ATAD3B:1	1	ATAD3B.aAug10	1	ATAD3B	1	Unique	0	11	0	0	0	0
F457_SI:2	1	1407157	1407255	F457_SI	1407112	1407469	ATAD3B:1|ATAD3B:2	2	ATAD3B.aAug10|ATAD3B.dAug10	2	ATAD3B	1	Common	0	11	0	1	1	1
F457_SI:3	1	1407255	1407469	F457_SI	1407112	1407469	ATAD3B:1|ATAD3B:2|ATAD3B:3	3	ATAD3B.aAug10|ATAD3B.dAug10|ATAD3B.fAug10	3	ATAD3B	1	Common	0	11	1	1	1	1
S458_SI:1	1	1409608	1409832	S458_SI	1409608	1409832	ATAD3B:4	1	ATAD3B.dAug10	1	ATAD3B	1	Unique	0	11	0	0	0	0
F459_SI:1	1	1412066	1412653	F459_SI	1412066	1412730	ATAD3B:5	1	ATAD3B.gAug10	1	ATAD3B	1	Unique	0	11	0	0	0	0
F459_SI:2	1	1412653	1412730	F459_SI	1412066	1412730	ATAD3B:5|ATAD3B:6	2	ATAD3B.gAug10|ATAD3B.aAug10|ATAD3B.fAug10	3	ATAD3B	1	Common	0	11	1	1	1	1
F460_SI:1	1	1413130	1413213	F460_SI	1413130	1414488	ATAD3B:7	1	ATAD3B.fAug10|ATAD3B.gAug10	2	ATAD3B	1	Common	0	11	1	1	1	1
F460_SI:2	1	1413213	1413253	F460_SI	1413130	1414488	ATAD3B:7|ATAD3B:8	2	ATAD3B.fAug10|ATAD3B.gAug10|ATAD3B.dAug10	3	ATAD3B	1	Common	0	11	1	1	1	1
F460_SI:3	1	1413253	1414023	F460_SI	1413130	1414488	ATAD3B:7|ATAD3B:8|ATAD3B:9	3	ATAD3B.fAug10|ATAD3B.gAug10|ATAD3B.dAug10|ATAD3B.bAug10	4	ATAD3B	1	Common	0	11	1	1	1	1
F460_SI:4	1	1414023	1414125	F460_SI	1413130	1414488	ATAD3B:7|ATAD3B:8|ATAD3B:9|ATAD3B:10	4	ATAD3B.fAug10|ATAD3B.gAug10|ATAD3B.dAug10|ATAD3B.bAug10|ATAD3B.aAug10	5	ATAD3B	1	Common	0	11	1	1	1	1
F460_SI:5	1	1414125	1414333	F460_SI	1413130	1414488	ATAD3B:7	1	ATAD3B.fAug10|ATAD3B.gAug10	2	ATAD3B	1	Common	0	11	0	0	0	0
F460_SI:6	1	1414333	1414428	F460_SI	1413130	1414488	ATAD3B:7|ATAD3B:11	2	ATAD3B.fAug10|ATAD3B.gAug10|ATAD3B.cAug10	3	ATAD3B	1	Common	0	11	0	0	0	0
F460_SI:7	1	1414428	1414488	F460_SI	1413130	1414488	ATAD3B:7|ATAD3B:11|ATAD3B:12	3	ATAD3B.fAug10|ATAD3B.gAug10|ATAD3B.cAug10|ATAD3B.aAug10|ATAD3B.bAug10|ATAD3B.dAug10	6	ATAD3B	1	Common	0	11	1	1	1	1
S461_SI:1	1	1416246	1416316	S461_SI	1416246	1416316	ATAD3B:13	1	ATAD3B.aAug10|ATAD3B.bAug10|ATAD3B.cAug10|ATAD3B.dAug10|ATAD3B.fAug10|ATAD3B.gAug10	6	ATAD3B	1	Common	0	11	1	1	1	1
S462_SI:1	1	1417517	1417683	S462_SI	1417517	1417683	ATAD3B:14	1	ATAD3B.aAug10|ATAD3B.bAug10|ATAD3B.cAug10|ATAD3B.dAug10|ATAD3B.fAug10|ATAD3B.gAug10	6	ATAD3B	1	Common	0	11	1	1	1	1
F463_SI:1	1	1417924	1417994	F463_SI	1417924	1420551	ATAD3B:15|ATAD3B:16|ATAD3B:17	3	ATAD3B.aAug10|ATAD3B.bAug10|ATAD3B.cAug10|ATAD3B.dAug10|ATAD3B.fAug10|ATAD3B.gAug10	6	ATAD3B	1	Common	0	11	1	1	1	1
F463_SI:2	1	1417994	1418516	F463_SI	1417924	1420551	ATAD3B:16|ATAD3B:17	2	ATAD3B.dAug10|ATAD3B.fAug10|ATAD3B.gAug10	3	ATAD3B	1	Common	0	11	0	0	0	0
F463_SI:3	1	1418516	1418864	F463_SI	1417924	1420551	ATAD3B:17	1	ATAD3B.gAug10	1	ATAD3B	1	Unique	0	11	0	0	0	0
F463_SI:4	1	1418864	1419034	F463_SI	1417924	1420551	ATAD3B:17|ATAD3B:18	2	ATAD3B.gAug10|ATAD3B.jAug10	2	ATAD3B	1	Common	0	11	0	0	0	0
F463_SI:5	1	1419034	1419597	F463_SI	1417924	1420551	ATAD3B:18	1	ATAD3B.jAug10	1	ATAD3B	1	Unique	0	11	0	0	0	0
F463_SI:6	1	1419597	1420395	F463_SI	1417924	1420551	ATAD3B:18|ATAD3B:19	2	ATAD3B.jAug10|ATAD3B.iAug10	2	ATAD3B	1	Common	0	11	0	0	0	0
F463_SI:7	1	1420395	1420551	F463_SI	1417924	1420551	ATAD3B:18|ATAD3B:19|ATAD3B:20	3	ATAD3B.jAug10|ATAD3B.iAug10|ATAD3B.aAug10|ATAD3B.bAug10|ATAD3B.cAug10	5	ATAD3B	1	Common	0	11	1	1	1	1
F464_SI:1	1	1421161	1421218	F464_SI	1421161	1421615	ATAD3B:21|ATAD3B:22	2	ATAD3B.aAug10|ATAD3B.bAug10|ATAD3B.cAug10|ATAD3B.jAug10|ATAD3B.iAug10	5	ATAD3B	1	Common	0	11	0	1	0	0
F464_SI:2	1	1421218	1421489	F464_SI	1421161	1421615	ATAD3B:22	1	ATAD3B.iAug10	1	ATAD3B	1	Unique	0	11	0	0	0	0
F464_SI:3	1	1421489	1421533	F464_SI	1421161	1421615	ATAD3B:22|ATAD3B:23	2	ATAD3B.iAug10|ATAD3B.aAug10|ATAD3B.bAug10|ATAD3B.cAug10|ATAD3B.jAug10	5	ATAD3B	1	Common	0	11	1	1	1	1
F464_SI:4	1	1421533	1421615	F464_SI	1421161	1421615	ATAD3B:22|ATAD3B:23|ATAD3B:24	3	ATAD3B.iAug10|ATAD3B.aAug10|ATAD3B.bAug10|ATAD3B.cAug10|ATAD3B.jAug10|ATAD3B.kAug10	6	ATAD3B	1	Common	0	11	1	1	1	1
F465_SI:1	1	1421923	1422048	F465_SI	1421923	1422416	ATAD3B:25|ATAD3B:26	2	ATAD3B.aAug10|ATAD3B.bAug10|ATAD3B.cAug10|ATAD3B.iAug10|ATAD3B.jAug10|ATAD3B.kAug10	6	ATAD3B	1	Common	0	11	1	1	1	1
F465_SI:2	1	1422048	1422416	F465_SI	1421923	1422416	ATAD3B:26	1	ATAD3B.kAug10	1	ATAD3B	1	Unique	0	11	0	0	0	0
F466_SI:1	1	1423177	1423242	F466_SI	1423177	1423294	ATAD3B:27	1	ATAD3B.hAug10	1	ATAD3B	1	Unique	0	11	0	0	0	0
F466_SI:2	1	1423242	1423294	F466_SI	1423177	1423294	ATAD3B:27|ATAD3B:28	2	ATAD3B.hAug10|ATAD3B.aAug10|ATAD3B.bAug10|ATAD3B.cAug10|ATAD3B.jAug10	5	ATAD3B	1	Common	0	11	1	1	1	1
F467_SI:1	1	1424583	1424654	F467_SI	1424583	1426051	ATAD3B:29|ATAD3B:30|ATAD3B:31|ATAD3B:32	4	ATAD3B.aAug10|ATAD3B.bAug10|ATAD3B.jAug10|ATAD3B.cAug10|ATAD3B.hAug10|ATAD3B.iAug10	6	ATAD3B	1	Common	0	11	1	1	1	1
F467_SI:2	1	1424654	1424919	F467_SI	1424583	1426051	ATAD3B:30|ATAD3B:31|ATAD3B:32	3	ATAD3B.cAug10|ATAD3B.hAug10|ATAD3B.iAug10	3	ATAD3B	1	Common	0	11	0	0	0	0
F467_SI:3	1	1424919	1425048	F467_SI	1424583	1426051	ATAD3B:31|ATAD3B:32	2	ATAD3B.hAug10|ATAD3B.iAug10	2	ATAD3B	1	Common	0	11	0	0	0	0
F467_SI:4	1	1425048	1425071	F467_SI	1424583	1426051	ATAD3B:32	1	ATAD3B.iAug10	1	ATAD3B	1	Unique	0	11	0	0	0	0
F467_SI:5	1	1425071	1425191	F467_SI	1424583	1426051	ATAD3B:32|ATAD3B:33	2	ATAD3B.iAug10|ATAD3B.jAug10	2	ATAD3B	1	Common	0	11	0	0	0	0
F467_SI:6	1	1425191	1425457	F467_SI	1424583	1426051	ATAD3B:32	1	ATAD3B.iAug10	1	ATAD3B	1	Unique	0	11	0	0	0	0
F467_SI:7	1	1425457	1425636	F467_SI	1424583	1426051	ATAD3B:32|ATAD3B:34	2	ATAD3B.iAug10|ATAD3B.eAug10	2	ATAD3B	1	Common	0	11	0	0	0	0
F467_SI:8	1	1425636	1425804	F467_SI	1424583	1426051	ATAD3B:32|ATAD3B:34|ATAD3B:35	3	ATAD3B.iAug10|ATAD3B.eAug10|ATAD3B.aAug10|ATAD3B.bAug10|ATAD3B.jAug10	5	ATAD3B	1	Common	0	11	1	1	1	1
F467_SI:9	1	1425804	1425942	F467_SI	1424583	1426051	ATAD3B:32	1	ATAD3B.iAug10	1	ATAD3B	1	Unique	0	11	0	0	0	0
F467_SI:10	1	1425942	1426051	F467_SI	1424583	1426051	ATAD3B:32|ATAD3B:36	2	ATAD3B.iAug10|ATAD3B.aAug10|ATAD3B.bAug10|ATAD3B.eAug10|ATAD3B.jAug10	5	ATAD3B	1	Common	0	11	1	1	1	1
F468_SI:1	1	1430864	1431579	F468_SI	1430864	1433631	ATAD3B:37|ATAD3B:38|ATAD3B:39	3	ATAD3B.eAug10|ATAD3B.aAug10|ATAD3B.iAug10|ATAD3B.jAug10|ATAD3B.bAug10	5	ATAD3B	1	Common	0	11	1	1	1	1
F468_SI:2	1	1431579	1431581	F468_SI	1430864	1433631	ATAD3B:38|ATAD3B:39	2	ATAD3B.aAug10|ATAD3B.iAug10|ATAD3B.jAug10|ATAD3B.bAug10	4	ATAD3B	1	Common	0	11	0	0	0	0
F468_SI:3	1	1431581	1433631	F468_SI	1430864	1433631	ATAD3B:39	1	ATAD3B.bAug10	1	ATAD3B	1	Unique	0	11	0	0	0	0
S469_SI:1	1	1440507	1440571	S469_SI	1440507	1440571	ATAD3A:1	1	ATAD3A.eAug10	1	ATAD3A	1	Unique	0	10	0	0	0	0
S470_SI:1	1	1446316	1447132	S470_SI	1446316	1447132	gerrobu:1	1	gerrobu.aAug10-unspliced	1	gerrobu	1	Unique	0	1	1	1	1	1
F471_SI:1	1	1447548	1447766	F471_SI	1447548	1447853	ATAD3A:2	1	ATAD3A.aAug10|ATAD3A.bAug10|ATAD3A.dAug10	3	ATAD3A	1	Common	0	10	1	1	1	1
F471_SI:2	1	1447766	1447853	F471_SI	1447548	1447853	ATAD3A:2|ATAD3A:3	2	ATAD3A.aAug10|ATAD3A.bAug10|ATAD3A.dAug10|ATAD3A.gAug10	4	ATAD3A	1	Common	0	10	1	1	1	1
S472_SI:1	1	1447910	1448070	S472_SI	1447910	1448070	ATAD3A:4	1	ATAD3A.cAug10	1	ATAD3A	1	Unique	0	10	0	0	0	0
S473_SI:1	1	1451013	1451238	S473_SI	1451013	1451238	ATAD3A:5	1	ATAD3A.gAug10	1	ATAD3A	1	Unique	0	10	0	0	0	0
S474_SI:1	1	1451391	1451468	S474_SI	1451391	1451468	ATAD3A:6	1	ATAD3A.aAug10|ATAD3A.bAug10|ATAD3A.cAug10|ATAD3A.dAug10|ATAD3A.eAug10|ATAD3A.gAug10	6	ATAD3A	1	Common	0	10	1	1	1	1
F475_SI:1	1	1452546	1452690	F475_SI	1452546	1452792	ATAD3A:7	1	ATAD3A.aAug10	1	ATAD3A	1	Unique	0	10	0	0	0	0
F475_SI:2	1	1452690	1452792	F475_SI	1452546	1452792	ATAD3A:7|ATAD3A:8	2	ATAD3A.aAug10|ATAD3A.bAug10|ATAD3A.cAug10|ATAD3A.dAug10|ATAD3A.eAug10|ATAD3A.gAug10	6	ATAD3A	1	Common	0	10	1	1	1	1
S476_SI:1	1	1453095	1453155	S476_SI	1453095	1453155	ATAD3A:9	1	ATAD3A.aAug10|ATAD3A.bAug10|ATAD3A.cAug10|ATAD3A.dAug10|ATAD3A.eAug10|ATAD3A.gAug10	6	ATAD3A	1	Common	0	10	1	1	1	1
S477_SI:1	1	1454300	1454370	S477_SI	1454300	1454370	ATAD3A:10	1	ATAD3A.aAug10|ATAD3A.bAug10|ATAD3A.cAug10|ATAD3A.dAug10|ATAD3A.eAug10|ATAD3A.gAug10	6	ATAD3A	1	Common	0	10	1	1	1	1
F478_SI:1	1	1455520	1455568	F478_SI	1455520	1455686	ATAD3A:11|ATAD3A:12	2	ATAD3A.gAug10|ATAD3A.aAug10|ATAD3A.bAug10|ATAD3A.cAug10|ATAD3A.dAug10|ATAD3A.eAug10	6	ATAD3A	1	Common	0	10	1	1	1	1
F478_SI:2	1	1455568	1455686	F478_SI	1455520	1455686	ATAD3A:12	1	ATAD3A.aAug10|ATAD3A.bAug10|ATAD3A.cAug10|ATAD3A.dAug10|ATAD3A.eAug10	5	ATAD3A	1	Common	0	10	1	1	1	1
F479_SI:1	1	1455927	1455948	F479_SI	1455927	1455997	ATAD3A:13	1	ATAD3A.aAug10|ATAD3A.bAug10|ATAD3A.cAug10|ATAD3A.dAug10|ATAD3A.eAug10	5	ATAD3A	1	Common	0	10	1	1	1	1
F479_SI:2	1	1455948	1455997	F479_SI	1455927	1455997	ATAD3A:13|ATAD3A:14	2	ATAD3A.aAug10|ATAD3A.bAug10|ATAD3A.cAug10|ATAD3A.dAug10|ATAD3A.eAug10|ATAD3A.fAug10	6	ATAD3A	1	Common	0	10	1	1	1	1
S480_SI:1	1	1458123	1458279	S480_SI	1458123	1458279	ATAD3A:15	1	ATAD3A.aAug10|ATAD3A.bAug10|ATAD3A.cAug10|ATAD3A.dAug10|ATAD3A.eAug10|ATAD3A.fAug10	6	ATAD3A	1	Common	0	10	1	1	1	1
S481_SI:1	1	1458890	1458947	S481_SI	1458890	1458947	ATAD3A:16	1	ATAD3A.aAug10|ATAD3A.bAug10|ATAD3A.cAug10|ATAD3A.dAug10|ATAD3A.eAug10|ATAD3A.fAug10	6	ATAD3A	1	Common	0	10	1	1	1	1
F482_SI:1	1	1459040	1459218	F482_SI	1459040	1459344	ATAD3A:17	1	ATAD3A.jAug10	1	ATAD3A	1	Unique	0	10	0	0	0	0
F482_SI:2	1	1459218	1459344	F482_SI	1459040	1459344	ATAD3A:17|ATAD3A:18	2	ATAD3A.jAug10|ATAD3A.aAug10|ATAD3A.bAug10|ATAD3A.cAug10|ATAD3A.dAug10|ATAD3A.eAug10|ATAD3A.fAug10	7	ATAD3A	1	Common	0	10	1	1	1	1
F483_SI:1	1	1459652	1459691	F483_SI	1459652	1460671	ATAD3A:19|ATAD3A:20	2	ATAD3A.jAug10|ATAD3A.aAug10|ATAD3A.bAug10|ATAD3A.cAug10|ATAD3A.dAug10|ATAD3A.eAug10|ATAD3A.fAug10	7	ATAD3A	1	Common	0	10	1	1	1	1
F483_SI:2	1	1459691	1459692	F483_SI	1459652	1460671	ATAD3A:20	1	ATAD3A.aAug10|ATAD3A.bAug10|ATAD3A.cAug10|ATAD3A.dAug10|ATAD3A.eAug10|ATAD3A.fAug10	6	ATAD3A	1	Common	0	10	0	0	0	0
F483_SI:3	1	1459692	1459765	F483_SI	1459652	1460671	ATAD3A:20|ATAD3A:21	2	ATAD3A.aAug10|ATAD3A.bAug10|ATAD3A.cAug10|ATAD3A.dAug10|ATAD3A.eAug10|ATAD3A.fAug10|ATAD3A.hAug10	7	ATAD3A	1	Common	0	10	1	1	1	1
F483_SI:4	1	1459765	1459777	F483_SI	1459652	1460671	ATAD3A:20|ATAD3A:21|ATAD3A:22	3	ATAD3A.aAug10|ATAD3A.bAug10|ATAD3A.cAug10|ATAD3A.dAug10|ATAD3A.eAug10|ATAD3A.fAug10|ATAD3A.hAug10|ATAD3A.iAug10-unspliced	8	ATAD3A	1	Common	0	10	1	1	1	1
F483_SI:5	1	1459777	1460619	F483_SI	1459652	1460671	ATAD3A:22	1	ATAD3A.iAug10-unspliced	1	ATAD3A	1	Unique	0	10	0	0	0	0
F483_SI:6	1	1460619	1460667	F483_SI	1459652	1460671	ATAD3A:22|ATAD3A:23	2	ATAD3A.iAug10-unspliced|ATAD3A.aAug10|ATAD3A.bAug10|ATAD3A.cAug10|ATAD3A.dAug10|ATAD3A.eAug10|ATAD3A.fAug10|ATAD3A.hAug10	8	ATAD3A	1	Common	0	10	1	1	1	1
F483_SI:7	1	1460667	1460671	F483_SI	1459652	1460671	ATAD3A:23	1	ATAD3A.aAug10|ATAD3A.bAug10|ATAD3A.cAug10|ATAD3A.dAug10|ATAD3A.eAug10|ATAD3A.fAug10|ATAD3A.hAug10	7	ATAD3A	1	Common	0	10	1	1	1	1
S484_SI:1	1	1461840	1461911	S484_SI	1461840	1461911	ATAD3A:24	1	ATAD3A.aAug10|ATAD3A.bAug10|ATAD3A.cAug10|ATAD3A.dAug10|ATAD3A.eAug10|ATAD3A.fAug10|ATAD3A.hAug10	7	ATAD3A	1	Common	0	10	1	1	1	1
S485_SI:1	1	1462540	1462618	S485_SI	1462540	1462618	ATAD3A:25	1	ATAD3A.fAug10	1	ATAD3A	1	Unique	0	10	0	0	0	0
F486_SI:1	1	1463074	1463189	F486_SI	1463074	1463849	ATAD3A:26|ATAD3A:27|ATAD3A:28	3	ATAD3A.dAug10|ATAD3A.eAug10|ATAD3A.aAug10|ATAD3A.bAug10|ATAD3A.cAug10|ATAD3A.fAug10|ATAD3A.hAug10	7	ATAD3A	1	Common	0	10	1	1	1	1
F486_SI:2	1	1463189	1463242	F486_SI	1463074	1463849	ATAD3A:27|ATAD3A:28	2	ATAD3A.aAug10|ATAD3A.bAug10|ATAD3A.cAug10|ATAD3A.fAug10|ATAD3A.hAug10	5	ATAD3A	1	Common	0	10	1	1	1	1
F486_SI:3	1	1463242	1463849	F486_SI	1463074	1463849	ATAD3A:28	1	ATAD3A.hAug10	1	ATAD3A	1	Unique	0	10	0	0	0	0
S487_SI:1	1	1464602	1464711	S487_SI	1464602	1464711	ATAD3A:29	1	ATAD3A.aAug10|ATAD3A.bAug10|ATAD3A.cAug10|ATAD3A.dAug10|ATAD3A.eAug10|ATAD3A.fAug10	6	ATAD3A	1	Common	0	10	1	1	1	1
S488_SI:1	1	1465080	1466051	S488_SI	1465080	1466051	smoygabu:1	1	smoygabu.aAug10-unspliced	1	smoygabu	1	Unique	0	1	0	0	0	0
F489_SI:1	1	1469305	1469375	F489_SI	1469305	1470070	ATAD3A:30|ATAD3A:31|ATAD3A:32	3	ATAD3A.fAug10|ATAD3A.aAug10|ATAD3A.cAug10|ATAD3A.dAug10|ATAD3A.eAug10|ATAD3A.bAug10	6	ATAD3A	1	Common	0	10	1	1	1	1
F489_SI:2	1	1469375	1470067	F489_SI	1469305	1470070	ATAD3A:31|ATAD3A:32	2	ATAD3A.aAug10|ATAD3A.cAug10|ATAD3A.dAug10|ATAD3A.eAug10|ATAD3A.bAug10	5	ATAD3A	1	Common	0	10	1	1	1	1
F489_SI:3	1	1470067	1470070	F489_SI	1469305	1470070	ATAD3A:32	1	ATAD3A.bAug10	1	ATAD3A	1	Unique	0	10	0	0	0	0
S490_SI:1	1	1470157	1470887	S490_SI	1470157	1470887	C1orf70:1	1	C1orf70.aAug10	1	C1orf70	1	Unique	0	1	0	0	0	0
S491_SI:1	1	1470968	1471177	S491_SI	1470968	1471177	C1orf70:2	1	C1orf70.aAug10	1	C1orf70	1	Unique	0	1	0	0	0	0
S492_SI:1	1	1471774	1472334	S492_SI	1471774	1472334	jorobu:1	1	jorobu.aAug10-unspliced	1	jorobu	1	Unique	0	1	0	0	0	0
S493_SI:1	1	1474349	1475011	S493_SI	1474349	1475011	sporplar:1	1	sporplar.aAug10-unspliced	1	sporplar	1	Unique	0	1	0	0	0	0
S494_SI:1	1	1475063	1475170	S494_SI	1475063	1475170	C1orf70:3	1	C1orf70.aAug10	1	C1orf70	1	Unique	0	1	0	0	0	0
S495_SI:1	1	1475669	1475736	S495_SI	1475669	1475736	C1orf70:4	1	C1orf70.aAug10	1	C1orf70	1	Unique	0	1	0	0	0	0
S496_SI:1	1	1475800	1475833	S496_SI	1475800	1475833	C1orf70:5	1	C1orf70.aAug10	1	C1orf70	1	Unique	0	1	0	0	0	0
F497_SI:1	1	1477044	1477053	F497_SI	1477044	1477547	SSU72:1	1	SSU72.aAug10	1	SSU72	1	Unique	0	7	0	0	0	0
F497_SI:2	1	1477053	1477547	F497_SI	1477044	1477547	SSU72:1|SSU72:2	2	SSU72.aAug10|SSU72.fAug10	2	SSU72	1	Common	0	7	1	1	1	1
F498_SI:1	1	1478546	1478717	F498_SI	1478546	1479367	SSU72:3	1	SSU72.bAug10	1	SSU72	1	Unique	0	7	0	0	0	0
F498_SI:2	1	1478717	1478795	F498_SI	1478546	1479367	SSU72:3|SSU72:4	2	SSU72.bAug10|SSU72.cAug10	2	SSU72	1	Common	0	7	0	0	0	0
F498_SI:3	1	1478795	1479248	F498_SI	1478546	1479367	SSU72:3	1	SSU72.bAug10	1	SSU72	1	Unique	0	7	0	0	0	0
F498_SI:4	1	1479248	1479367	F498_SI	1478546	1479367	SSU72:3|SSU72:5	2	SSU72.bAug10|SSU72.aAug10|SSU72.cAug10|SSU72.fAug10	4	SSU72	1	Common	0	7	1	1	1	1
F499_SI:1	1	1479774	1480242	F499_SI	1479774	1481866	SSU72:6	1	SSU72.dAug10	1	SSU72	1	Unique	0	7	0	0	0	0
F499_SI:2	1	1480242	1480382	F499_SI	1479774	1481866	SSU72:6|SSU72:7|SSU72:8	3	SSU72.dAug10|SSU72.aAug10|SSU72.bAug10|SSU72.cAug10|SSU72.fAug10	5	SSU72	1	Common	0	7	1	1	1	1
F499_SI:3	1	1480382	1481866	F499_SI	1479774	1481866	SSU72:8	1	SSU72.fAug10	1	SSU72	1	Unique	0	7	0	0	0	0
F500_SI:1	1	1497718	1497725	F500_SI	1497718	1500296	SSU72:9	1	SSU72.eAug10	1	SSU72	1	Unique	0	7	1	1	1	1
F500_SI:2	1	1497725	1497885	F500_SI	1497718	1500296	SSU72:9|tusamo:1	2	SSU72.eAug10|tusamo.aAug10	2	SSU72|tusamo	2	Common	1	8	1	1	1	1
F500_SI:3	1	1497885	1497962	F500_SI	1497718	1500296	SSU72:9	1	SSU72.eAug10	1	SSU72	1	Unique	0	7	1	1	1	1
F500_SI:4	1	1497962	1498344	F500_SI	1497718	1500296	SSU72:9|tusamo:2	2	SSU72.eAug10|tusamo.aAug10	2	SSU72|tusamo	2	Common	1	8	1	1	1	1
F500_SI:5	1	1498344	1500144	F500_SI	1497718	1500296	SSU72:9	1	SSU72.eAug10	1	SSU72	1	Unique	0	7	1	1	1	1
F500_SI:6	1	1500144	1500152	F500_SI	1497718	1500296	SSU72:9|SSU72:10	2	SSU72.eAug10|SSU72.gAug10	2	SSU72	1	Common	0	7	1	1	1	1
F500_SI:7	1	1500152	1500296	F500_SI	1497718	1500296	SSU72:9|SSU72:10|SSU72:11	3	SSU72.eAug10|SSU72.gAug10|SSU72.aAug10|SSU72.bAug10|SSU72.cAug10|SSU72.dAug10	6	SSU72	1	Common	0	7	1	1	1	1
F501_SI:1	1	1509275	1509857	F501_SI	1509275	1511373	SSU72:12	1	SSU72.gAug10	1	SSU72	1	Unique	0	7	0	0	0	0
F501_SI:2	1	1509857	1509931	F501_SI	1509275	1511373	SSU72:13|SSU72:14|SSU72:15|SSU72:16|SSU72:17	5	SSU72.cAug10|SSU72.dAug10|SSU72.bAug10|SSU72.eAug10|SSU72.aAug10	5	SSU72	1	Common	0	7	1	1	1	1
F501_SI:3	1	1509931	1510010	F501_SI	1509275	1511373	SSU72:14|SSU72:15|SSU72:16|SSU72:17	4	SSU72.dAug10|SSU72.bAug10|SSU72.eAug10|SSU72.aAug10	4	SSU72	1	Common	0	7	1	1	1	1
F501_SI:4	1	1510010	1510011	F501_SI	1509275	1511373	SSU72:15|SSU72:16|SSU72:17	3	SSU72.bAug10|SSU72.eAug10|SSU72.aAug10	3	SSU72	1	Common	0	7	0	0	0	0
F501_SI:5	1	1510011	1510243	F501_SI	1509275	1511373	SSU72:16|SSU72:17	2	SSU72.eAug10|SSU72.aAug10	2	SSU72	1	Common	0	7	1	1	1	1
F501_SI:6	1	1510243	1510349	F501_SI	1509275	1511373	SSU72:17	1	SSU72.aAug10	1	SSU72	1	Unique	0	7	0	0	0	0
F501_SI:7	1	1510349	1510489	F501_SI	1509275	1511373	SSU72:17|staplar:1	2	SSU72.aAug10|staplar.aAug10-unspliced	2	SSU72|staplar	2	Common	1	8	0	1	0	0
F501_SI:8	1	1510489	1511373	F501_SI	1509275	1511373	staplar:1	1	staplar.aAug10-unspliced	1	staplar	1	Unique	0	1	0	1	0	0
S502_SI:1	1	1517741	1519611	S502_SI	1517741	1519611	rururo:1	1	rururo.aAug10-unspliced	1	rururo	1	Unique	0	1	0	0	0	0
S503_SI:1	1	1520149	1520536	S503_SI	1520149	1520536	rururo:2	1	rururo.aAug10-unspliced	1	rururo	1	Unique	0	1	0	0	0	0
F504_SI:1	1	1533388	1534813	F504_SI	1533388	1535476	LOC643988:1	1	LOC643988.aAug10-unspliced	1	LOC643988	1	Unique	0	1	1	1	1	1
F504_SI:2	1	1534813	1534843	F504_SI	1533388	1535476	LOC643988:1|bymorbo:1	2	LOC643988.aAug10-unspliced|bymorbo.cAug10	2	LOC643988|bymorbo	2	Common	1	4	1	1	1	1
F504_SI:3	1	1534843	1534996	F504_SI	1533388	1535476	LOC643988:1|bymorbo:1|bymorbo:2	3	LOC643988.aAug10-unspliced|bymorbo.cAug10|bymorbo.bAug10	3	LOC643988|bymorbo	2	Common	1	4	1	1	1	1
F504_SI:4	1	1534996	1535476	F504_SI	1533388	1535476	LOC643988:1	1	LOC643988.aAug10-unspliced	1	LOC643988	1	Unique	0	1	0	0	0	0
F505_SI:1	1	1535819	1536036	F505_SI	1535819	1536672	bymorbo:3	1	bymorbo.aAug10	1	bymorbo	1	Unique	0	3	0	0	0	0
F505_SI:2	1	1536036	1536086	F505_SI	1535819	1536672	bymorbo:3|bymorbo:4|bymorbo:5	3	bymorbo.aAug10|bymorbo.cAug10|bymorbo.bAug10	3	bymorbo	1	Constitutive	0	3	0	0	0	0
F505_SI:3	1	1536086	1536672	F505_SI	1535819	1536672	bymorbo:5	1	bymorbo.bAug10	1	bymorbo	1	Unique	0	3	0	0	0	0
F506_SI:1	1	1542252	1542590	F506_SI	1542252	1542862	bymorbo:6|bymorbo:7	2	bymorbo.cAug10|bymorbo.aAug10	2	bymorbo	1	Common	0	3	0	0	0	0
F506_SI:2	1	1542590	1542862	F506_SI	1542252	1542862	bymorbo:7	1	bymorbo.aAug10	1	bymorbo	1	Unique	0	3	0	0	0	0
S507_SI:1	1	1542996	1543165	S507_SI	1542996	1543165	bymorbo:8	1	bymorbo.aAug10	1	bymorbo	1	Unique	0	3	0	0	0	0
S508_SI:1	1	1544692	1545864	S508_SI	1544692	1545864	bymorbo:9	1	bymorbo.aAug10	1	bymorbo	1	Unique	0	3	0	0	0	0
F509_SI:1	1	1549137	1550794	F509_SI	1549137	1551550	snawsabo:1	1	snawsabo.aAug10-unspliced	1	snawsabo	1	Unique	0	1	1	1	1	1
F509_SI:2	1	1550794	1550834	F509_SI	1549137	1551550	snawsabo:1|MIB2:1	2	snawsabo.aAug10-unspliced|MIB2.aAug10|MIB2.bAug10|MIB2.cAug10|MIB2.fAug10|MIB2.jAug10	6	snawsabo|MIB2	2	Common	1	34	1	1	1	1
F509_SI:3	1	1550834	1550875	F509_SI	1549137	1551550	snawsabo:1|MIB2:1|MIB2:2	3	snawsabo.aAug10-unspliced|MIB2.aAug10|MIB2.bAug10|MIB2.cAug10|MIB2.fAug10|MIB2.jAug10|MIB2.nAug10	7	snawsabo|MIB2	2	Common	1	34	1	1	1	1
F509_SI:4	1	1550875	1550894	F509_SI	1549137	1551550	snawsabo:1|MIB2:1|MIB2:2|MIB2:3	4	snawsabo.aAug10-unspliced|MIB2.aAug10|MIB2.bAug10|MIB2.cAug10|MIB2.fAug10|MIB2.jAug10|MIB2.nAug10|MIB2.dAug10	8	snawsabo|MIB2	2	Common	1	34	1	1	1	1
F509_SI:5	1	1550894	1550895	F509_SI	1549137	1551550	snawsabo:1|MIB2:1|MIB2:2|MIB2:3|MIB2:4	5	snawsabo.aAug10-unspliced|MIB2.aAug10|MIB2.bAug10|MIB2.cAug10|MIB2.fAug10|MIB2.jAug10|MIB2.nAug10|MIB2.dAug10|MIB2.mAug10	9	snawsabo|MIB2	2	Common	1	34	1	1	1	1
F509_SI:6	1	1550895	1550910	F509_SI	1549137	1551550	snawsabo:1|MIB2:1|MIB2:2|MIB2:3|MIB2:4|MIB2:5	6	snawsabo.aAug10-unspliced|MIB2.aAug10|MIB2.bAug10|MIB2.cAug10|MIB2.fAug10|MIB2.jAug10|MIB2.nAug10|MIB2.dAug10|MIB2.mAug10|MIB2.vjAug10	10	snawsabo|MIB2	2	Common	1	34	1	1	1	1
F509_SI:7	1	1550910	1551013	F509_SI	1549137	1551550	snawsabo:1|MIB2:1|MIB2:2|MIB2:3|MIB2:4|MIB2:5|MIB2:6	7	snawsabo.aAug10-unspliced|MIB2.aAug10|MIB2.bAug10|MIB2.cAug10|MIB2.fAug10|MIB2.jAug10|MIB2.nAug10|MIB2.dAug10|MIB2.mAug10|MIB2.vjAug10|MIB2.vbAug10	11	snawsabo|MIB2	2	Common	1	34	1	1	1	1
F509_SI:8	1	1551013	1551252	F509_SI	1549137	1551550	snawsabo:1	1	snawsabo.aAug10-unspliced	1	snawsabo	1	Unique	0	1	1	1	1	1
F509_SI:9	1	1551252	1551267	F509_SI	1549137	1551550	snawsabo:1|MIB2:7	2	snawsabo.aAug10-unspliced|MIB2.kAug10|MIB2.veAug10	3	snawsabo|MIB2	2	Common	1	34	0	0	0	0
F509_SI:10	1	1551267	1551288	F509_SI	1549137	1551550	snawsabo:1|MIB2:7|MIB2:8|MIB2:9	4	snawsabo.aAug10-unspliced|MIB2.kAug10|MIB2.veAug10|MIB2.hAug10|MIB2.eAug10	5	snawsabo|MIB2	2	Common	1	34	0	0	0	0
F509_SI:11	1	1551288	1551347	F509_SI	1549137	1551550	snawsabo:1|MIB2:7|MIB2:8|MIB2:9|MIB2:10	5	snawsabo.aAug10-unspliced|MIB2.kAug10|MIB2.veAug10|MIB2.hAug10|MIB2.eAug10|MIB2.vdAug10	6	snawsabo|MIB2	2	Common	1	34	1	1	1	1
F509_SI:12	1	1551347	1551363	F509_SI	1549137	1551550	snawsabo:1|MIB2:7|MIB2:8|MIB2:9|MIB2:10|MIB2:11	6	snawsabo.aAug10-unspliced|MIB2.kAug10|MIB2.veAug10|MIB2.hAug10|MIB2.eAug10|MIB2.vdAug10|MIB2.vfAug10	7	snawsabo|MIB2	2	Common	1	34	1	1	1	1
F509_SI:13	1	1551363	1551462	F509_SI	1549137	1551550	snawsabo:1|MIB2:7|MIB2:8|MIB2:9|MIB2:10|MIB2:11|MIB2:12	7	snawsabo.aAug10-unspliced|MIB2.kAug10|MIB2.veAug10|MIB2.hAug10|MIB2.eAug10|MIB2.vdAug10|MIB2.vfAug10|MIB2.vgAug10	8	snawsabo|MIB2	2	Common	1	34	1	1	1	1
F509_SI:14	1	1551462	1551480	F509_SI	1549137	1551550	snawsabo:1|MIB2:7|MIB2:9|MIB2:10|MIB2:11|MIB2:12	6	snawsabo.aAug10-unspliced|MIB2.kAug10|MIB2.veAug10|MIB2.eAug10|MIB2.vdAug10|MIB2.vfAug10|MIB2.vgAug10	7	snawsabo|MIB2	2	Common	1	34	1	1	1	1
F509_SI:15	1	1551480	1551550	F509_SI	1549137	1551550	snawsabo:1	1	snawsabo.aAug10-unspliced	1	snawsabo	1	Unique	0	1	0	0	0	0
F510_SI:1	1	1551653	1551667	F510_SI	1551653	1554591	MIB2:13	1	MIB2.rAug10	1	MIB2	1	Unique	0	33	0	0	0	0
F510_SI:2	1	1551667	1551689	F510_SI	1551653	1554591	MIB2:13|borgybu:1	2	MIB2.rAug10|borgybu.aAug10-unspliced	2	MIB2|borgybu	2	Common	1	34	0	0	0	0
F510_SI:3	1	1551689	1551690	F510_SI	1551653	1554591	MIB2:13|borgybu:1|MIB2:14	3	MIB2.rAug10|borgybu.aAug10-unspliced|MIB2.gAug10	3	MIB2|borgybu	2	Common	1	34	0	0	0	0
F510_SI:4	1	1551690	1551887	F510_SI	1551653	1554591	MIB2:13|borgybu:1|MIB2:14|MIB2:15	4	MIB2.rAug10|borgybu.aAug10-unspliced|MIB2.gAug10|MIB2.lAug10	4	MIB2|borgybu	2	Common	1	34	0	0	0	0
F510_SI:5	1	1551887	1551994	F510_SI	1551653	1554591	MIB2:13|borgybu:1|MIB2:14|MIB2:15|MIB2:16|MIB2:17|MIB2:18	7	MIB2.rAug10|borgybu.aAug10-unspliced|MIB2.gAug10|MIB2.lAug10|MIB2.aAug10|MIB2.bAug10|MIB2.cAug10|MIB2.dAug10|MIB2.eAug10|MIB2.fAug10|MIB2.hAug10|MIB2.jAug10|MIB2.kAug10|MIB2.mAug10|MIB2.nAug10|MIB2.vbAug10|MIB2.veAug10|MIB2.vfAug10|MIB2.vgAug10|MIB2.vdAug10|MIB2.vjAug10	21	MIB2|borgybu	2	Common	1	34	1	1	1	1
F510_SI:6	1	1551994	1552149	F510_SI	1551653	1554591	borgybu:1|MIB2:17|MIB2:18	3	borgybu.aAug10-unspliced|MIB2.vdAug10|MIB2.vjAug10	3	borgybu|MIB2	2	Common	1	34	0	0	1	0
F510_SI:7	1	1552149	1552454	F510_SI	1551653	1554591	MIB2:17|MIB2:18	2	MIB2.vdAug10|MIB2.vjAug10	2	MIB2	1	Common	0	33	0	0	0	0
F510_SI:8	1	1552454	1552457	F510_SI	1551653	1554591	MIB2:17|MIB2:18|MIB2:19	3	MIB2.vdAug10|MIB2.vjAug10|MIB2.vgAug10	3	MIB2	1	Common	0	33	0	0	0	0
F510_SI:9	1	1552457	1552700	F510_SI	1551653	1554591	MIB2:17|MIB2:18|MIB2:19|MIB2:20	4	MIB2.vdAug10|MIB2.vjAug10|MIB2.vgAug10|MIB2.vfAug10	4	MIB2	1	Common	0	33	0	0	0	0
F510_SI:10	1	1552700	1552788	F510_SI	1551653	1554591	MIB2:17|MIB2:18	2	MIB2.vdAug10|MIB2.vjAug10	2	MIB2	1	Common	0	33	0	0	0	0
F510_SI:11	1	1552788	1552895	F510_SI	1551653	1554591	MIB2:17|MIB2:18|MIB2:21	3	MIB2.vdAug10|MIB2.vjAug10|MIB2.vaAug10	3	MIB2	1	Common	0	33	0	0	0	0
F510_SI:12	1	1552895	1553272	F510_SI	1551653	1554591	MIB2:17|MIB2:18	2	MIB2.vdAug10|MIB2.vjAug10	2	MIB2	1	Common	0	33	0	0	0	0
F510_SI:13	1	1553272	1554591	F510_SI	1551653	1554591	MIB2:18	1	MIB2.vjAug10	1	MIB2	1	Unique	0	33	0	0	0	0
F511_SI:1	1	1558502	1558768	F511_SI	1558502	1559079	MIB2:22	1	MIB2.iAug10	1	MIB2	1	Unique	0	33	0	0	0	0
F511_SI:2	1	1558768	1558810	F511_SI	1558502	1559079	MIB2:22|MIB2:23|MIB2:24	3	MIB2.iAug10|MIB2.hAug10|MIB2.jAug10|MIB2.aAug10|MIB2.bAug10|MIB2.dAug10|MIB2.fAug10|MIB2.gAug10|MIB2.lAug10|MIB2.mAug10|MIB2.veAug10	11	MIB2	1	Common	0	33	1	1	1	1
F511_SI:3	1	1558810	1558862	F511_SI	1558502	1559079	MIB2:22|MIB2:23|MIB2:24|MIB2:25|MIB2:26|MIB2:27	6	MIB2.iAug10|MIB2.hAug10|MIB2.jAug10|MIB2.aAug10|MIB2.bAug10|MIB2.dAug10|MIB2.fAug10|MIB2.gAug10|MIB2.lAug10|MIB2.mAug10|MIB2.veAug10|MIB2.vbAug10|MIB2.eAug10|MIB2.cAug10|MIB2.kAug10|MIB2.nAug10|MIB2.rAug10|MIB2.vaAug10	18	MIB2	1	Common	0	33	1	1	1	1
F511_SI:4	1	1558862	1559059	F511_SI	1558502	1559079	MIB2:24|MIB2:26|MIB2:27	3	MIB2.aAug10|MIB2.bAug10|MIB2.dAug10|MIB2.fAug10|MIB2.gAug10|MIB2.lAug10|MIB2.mAug10|MIB2.veAug10|MIB2.eAug10|MIB2.cAug10|MIB2.kAug10|MIB2.nAug10|MIB2.rAug10|MIB2.vaAug10	14	MIB2	1	Common	0	33	1	1	1	1
F511_SI:5	1	1559059	1559079	F511_SI	1558502	1559079	MIB2:24|MIB2:27	2	MIB2.aAug10|MIB2.bAug10|MIB2.dAug10|MIB2.fAug10|MIB2.gAug10|MIB2.lAug10|MIB2.mAug10|MIB2.veAug10|MIB2.cAug10|MIB2.kAug10|MIB2.nAug10|MIB2.rAug10|MIB2.vaAug10	13	MIB2	1	Common	0	33	1	1	1	1
F512_SI:1	1	1559153	1559325	F512_SI	1559153	1559589	MIB2:28|MIB2:29|MIB2:30	3	MIB2.aAug10|MIB2.bAug10|MIB2.cAug10|MIB2.dAug10|MIB2.eAug10|MIB2.fAug10|MIB2.gAug10|MIB2.hAug10|MIB2.iAug10|MIB2.jAug10|MIB2.kAug10|MIB2.lAug10|MIB2.mAug10|MIB2.nAug10|MIB2.vaAug10|MIB2.vbAug10|MIB2.rAug10|MIB2.veAug10	18	MIB2	1	Common	0	33	1	1	1	1
F512_SI:2	1	1559325	1559328	F512_SI	1559153	1559589	MIB2:29|MIB2:30	2	MIB2.rAug10|MIB2.veAug10	2	MIB2	1	Common	0	33	0	0	0	0
F512_SI:3	1	1559328	1559589	F512_SI	1559153	1559589	MIB2:30	1	MIB2.veAug10	1	MIB2	1	Unique	0	33	0	0	0	0
F513_SI:1	1	1560043	1560123	F513_SI	1560043	1560565	MIB2:31	1	MIB2.vlAug10	1	MIB2	1	Unique	0	33	0	0	0	0
F513_SI:2	1	1560123	1560174	F513_SI	1560043	1560565	MIB2:31|MIB2:32	2	MIB2.vlAug10|MIB2.sAug10	2	MIB2	1	Common	0	33	0	0	0	0
F513_SI:3	1	1560174	1560201	F513_SI	1560043	1560565	MIB2:31|MIB2:32|MIB2:33|MIB2:34	4	MIB2.vlAug10|MIB2.sAug10|MIB2.vaAug10|MIB2.aAug10|MIB2.bAug10|MIB2.cAug10|MIB2.dAug10|MIB2.eAug10|MIB2.fAug10|MIB2.gAug10|MIB2.hAug10|MIB2.iAug10|MIB2.jAug10|MIB2.kAug10|MIB2.lAug10|MIB2.mAug10|MIB2.nAug10|MIB2.vbAug10	18	MIB2	1	Common	0	33	1	1	1	1
F513_SI:4	1	1560201	1560281	F513_SI	1560043	1560565	MIB2:31|MIB2:32|MIB2:34	3	MIB2.vlAug10|MIB2.sAug10|MIB2.aAug10|MIB2.bAug10|MIB2.cAug10|MIB2.dAug10|MIB2.eAug10|MIB2.fAug10|MIB2.gAug10|MIB2.hAug10|MIB2.iAug10|MIB2.jAug10|MIB2.kAug10|MIB2.lAug10|MIB2.mAug10|MIB2.nAug10|MIB2.vbAug10	17	MIB2	1	Common	0	33	1	1	1	1
F513_SI:5	1	1560281	1560344	F513_SI	1560043	1560565	MIB2:31	1	MIB2.vlAug10	1	MIB2	1	Unique	0	33	0	0	0	0
F513_SI:6	1	1560344	1560370	F513_SI	1560043	1560565	MIB2:31|MIB2:35	2	MIB2.vlAug10|MIB2.sAug10	2	MIB2	1	Common	0	33	0	0	0	0
F513_SI:7	1	1560370	1560420	F513_SI	1560043	1560565	MIB2:31|MIB2:35|MIB2:36|MIB2:37	4	MIB2.vlAug10|MIB2.sAug10|MIB2.vbAug10|MIB2.aAug10|MIB2.bAug10|MIB2.cAug10|MIB2.dAug10|MIB2.eAug10|MIB2.gAug10|MIB2.hAug10|MIB2.iAug10|MIB2.jAug10|MIB2.lAug10|MIB2.mAug10|MIB2.nAug10	15	MIB2	1	Common	0	33	1	1	1	1
F513_SI:8	1	1560420	1560542	F513_SI	1560043	1560565	MIB2:31|MIB2:35|MIB2:37	3	MIB2.vlAug10|MIB2.sAug10|MIB2.aAug10|MIB2.bAug10|MIB2.cAug10|MIB2.dAug10|MIB2.eAug10|MIB2.gAug10|MIB2.hAug10|MIB2.iAug10|MIB2.jAug10|MIB2.lAug10|MIB2.mAug10|MIB2.nAug10	14	MIB2	1	Common	0	33	1	1	1	1
F513_SI:9	1	1560542	1560565	F513_SI	1560043	1560565	MIB2:31|MIB2:35|MIB2:37|MIB2:38	4	MIB2.vlAug10|MIB2.sAug10|MIB2.aAug10|MIB2.bAug10|MIB2.cAug10|MIB2.dAug10|MIB2.eAug10|MIB2.gAug10|MIB2.hAug10|MIB2.iAug10|MIB2.jAug10|MIB2.lAug10|MIB2.mAug10|MIB2.nAug10|MIB2.oAug10	15	MIB2	1	Common	0	33	1	1	1	1
F514_SI:1	1	1560665	1560808	F514_SI	1560665	1562209	MIB2:39|MIB2:40	2	MIB2.aAug10|MIB2.bAug10|MIB2.cAug10|MIB2.dAug10|MIB2.eAug10|MIB2.fAug10|MIB2.gAug10|MIB2.hAug10|MIB2.iAug10|MIB2.jAug10|MIB2.kAug10|MIB2.lAug10|MIB2.mAug10|MIB2.nAug10|MIB2.oAug10|MIB2.sAug10|MIB2.vlAug10	17	MIB2	1	Common	0	33	1	1	1	1
F514_SI:2	1	1560808	1560925	F514_SI	1560665	1562209	MIB2:40	1	MIB2.vlAug10	1	MIB2	1	Unique	0	33	0	0	0	0
F514_SI:3	1	1560925	1560937	F514_SI	1560665	1562209	MIB2:40|MIB2:41|MIB2:42|MIB2:43	4	MIB2.vlAug10|MIB2.aAug10|MIB2.cAug10|MIB2.dAug10|MIB2.eAug10|MIB2.fAug10|MIB2.gAug10|MIB2.hAug10|MIB2.iAug10|MIB2.jAug10|MIB2.kAug10|MIB2.mAug10|MIB2.sAug10|MIB2.nAug10	14	MIB2	1	Common	0	33	1	1	1	1
F514_SI:4	1	1560937	1560946	F514_SI	1560665	1562209	MIB2:40|MIB2:41|MIB2:42|MIB2:43|MIB2:44	5	MIB2.vlAug10|MIB2.aAug10|MIB2.cAug10|MIB2.dAug10|MIB2.eAug10|MIB2.fAug10|MIB2.gAug10|MIB2.hAug10|MIB2.iAug10|MIB2.jAug10|MIB2.kAug10|MIB2.mAug10|MIB2.sAug10|MIB2.nAug10|MIB2.bAug10	15	MIB2	1	Common	0	33	1	1	1	1
F514_SI:5	1	1560946	1561033	F514_SI	1560665	1562209	MIB2:40|MIB2:41|MIB2:42|MIB2:43|MIB2:44|MIB2:45	6	MIB2.vlAug10|MIB2.aAug10|MIB2.cAug10|MIB2.dAug10|MIB2.eAug10|MIB2.fAug10|MIB2.gAug10|MIB2.hAug10|MIB2.iAug10|MIB2.jAug10|MIB2.kAug10|MIB2.mAug10|MIB2.sAug10|MIB2.nAug10|MIB2.bAug10|MIB2.pAug10	16	MIB2	1	Common	0	33	1	1	1	1
F514_SI:6	1	1561033	1561132	F514_SI	1560665	1562209	MIB2:40|MIB2:42|MIB2:43	3	MIB2.vlAug10|MIB2.sAug10|MIB2.nAug10	3	MIB2	1	Common	0	33	0	0	0	0
F514_SI:7	1	1561132	1561548	F514_SI	1560665	1562209	MIB2:40|MIB2:43	2	MIB2.vlAug10|MIB2.nAug10	2	MIB2	1	Common	0	33	0	0	0	0
F514_SI:8	1	1561548	1561746	F514_SI	1560665	1562209	MIB2:43	1	MIB2.nAug10	1	MIB2	1	Unique	0	33	0	0	1	0
F514_SI:9	1	1561746	1561761	F514_SI	1560665	1562209	MIB2:43|MIB2:46	2	MIB2.nAug10|MIB2.pAug10	2	MIB2	1	Common	0	33	0	0	0	0
F514_SI:10	1	1561761	1562029	F514_SI	1560665	1562209	MIB2:43|MIB2:46|MIB2:47	3	MIB2.nAug10|MIB2.pAug10|MIB2.vcAug10-unspliced	3	MIB2	1	Common	0	33	0	0	0	0
F514_SI:11	1	1562029	1562134	F514_SI	1560665	1562209	MIB2:43|MIB2:46|MIB2:47|MIB2:48	4	MIB2.nAug10|MIB2.pAug10|MIB2.vcAug10-unspliced|MIB2.aAug10|MIB2.bAug10|MIB2.cAug10|MIB2.dAug10|MIB2.fAug10|MIB2.gAug10|MIB2.hAug10|MIB2.iAug10|MIB2.jAug10|MIB2.kAug10|MIB2.lAug10|MIB2.mAug10|MIB2.oAug10	16	MIB2	1	Common	0	33	1	1	1	1
F514_SI:12	1	1562134	1562209	F514_SI	1560665	1562209	MIB2:47	1	MIB2.vcAug10-unspliced	1	MIB2	1	Unique	0	33	0	0	0	0
S515_SI:1	1	1562216	1562379	S515_SI	1562216	1562379	MIB2:49	1	MIB2.aAug10|MIB2.bAug10|MIB2.cAug10|MIB2.dAug10|MIB2.eAug10|MIB2.fAug10|MIB2.gAug10|MIB2.hAug10|MIB2.iAug10|MIB2.jAug10|MIB2.kAug10|MIB2.lAug10|MIB2.mAug10|MIB2.nAug10|MIB2.oAug10|MIB2.pAug10	16	MIB2	1	Common	0	33	1	1	1	1
S516_SI:1	1	1562453	1562587	S516_SI	1562453	1562587	MIB2:50	1	MIB2.aAug10|MIB2.bAug10|MIB2.cAug10|MIB2.dAug10|MIB2.eAug10|MIB2.fAug10|MIB2.gAug10|MIB2.hAug10|MIB2.iAug10|MIB2.jAug10|MIB2.kAug10|MIB2.lAug10|MIB2.mAug10|MIB2.nAug10|MIB2.oAug10|MIB2.pAug10	16	MIB2	1	Common	0	33	1	1	1	1
F517_SI:1	1	1562675	1562824	F517_SI	1562675	1564102	MIB2:51|MIB2:52	2	MIB2.aAug10|MIB2.bAug10|MIB2.cAug10|MIB2.dAug10|MIB2.eAug10|MIB2.fAug10|MIB2.gAug10|MIB2.hAug10|MIB2.iAug10|MIB2.jAug10|MIB2.kAug10|MIB2.lAug10|MIB2.mAug10|MIB2.nAug10|MIB2.oAug10|MIB2.pAug10	16	MIB2	1	Common	0	33	1	1	1	1
F517_SI:2	1	1562824	1562901	F517_SI	1562675	1564102	MIB2:52	1	MIB2.pAug10	1	MIB2	1	Unique	0	33	0	0	0	0
F517_SI:3	1	1562901	1562956	F517_SI	1562675	1564102	MIB2:52|MIB2:53	2	MIB2.pAug10|MIB2.qAug10	2	MIB2	1	Common	0	33	0	0	0	0
F517_SI:4	1	1562956	1562995	F517_SI	1562675	1564102	MIB2:52|MIB2:53|MIB2:54	3	MIB2.pAug10|MIB2.qAug10|MIB2.vkAug10	3	MIB2	1	Common	0	33	0	0	0	0
F517_SI:5	1	1562995	1563052	F517_SI	1562675	1564102	MIB2:52|MIB2:53|MIB2:54|MIB2:55	4	MIB2.pAug10|MIB2.qAug10|MIB2.vkAug10|MIB2.vhAug10	4	MIB2	1	Common	0	33	0	0	0	0
F517_SI:6	1	1563052	1563139	F517_SI	1562675	1564102	MIB2:52|MIB2:53|MIB2:54|MIB2:55|MIB2:56	5	MIB2.pAug10|MIB2.qAug10|MIB2.vkAug10|MIB2.vhAug10|MIB2.aAug10|MIB2.bAug10|MIB2.cAug10|MIB2.dAug10|MIB2.eAug10|MIB2.fAug10|MIB2.gAug10|MIB2.hAug10|MIB2.iAug10|MIB2.jAug10|MIB2.kAug10|MIB2.lAug10|MIB2.mAug10|MIB2.nAug10|MIB2.oAug10	19	MIB2	1	Common	0	33	1	1	1	1
F517_SI:7	1	1563139	1563209	F517_SI	1562675	1564102	MIB2:52|MIB2:53|MIB2:54|MIB2:55|MIB2:56|MIB2:57	6	MIB2.pAug10|MIB2.qAug10|MIB2.vkAug10|MIB2.vhAug10|MIB2.aAug10|MIB2.bAug10|MIB2.cAug10|MIB2.dAug10|MIB2.eAug10|MIB2.fAug10|MIB2.gAug10|MIB2.hAug10|MIB2.iAug10|MIB2.jAug10|MIB2.kAug10|MIB2.lAug10|MIB2.mAug10|MIB2.nAug10|MIB2.oAug10|MIB2.tAug10	20	MIB2	1	Common	0	33	1	1	1	1
F517_SI:8	1	1563209	1563245	F517_SI	1562675	1564102	MIB2:54|MIB2:57	2	MIB2.vkAug10|MIB2.tAug10	2	MIB2	1	Common	0	33	0	0	0	0
F517_SI:9	1	1563245	1563398	F517_SI	1562675	1564102	MIB2:54	1	MIB2.vkAug10	1	MIB2	1	Unique	0	33	0	0	0	0
F517_SI:10	1	1563398	1563559	F517_SI	1562675	1564102	MIB2:54|MIB2:58|MIB2:59|MIB2:60	4	MIB2.vkAug10|MIB2.aAug10|MIB2.bAug10|MIB2.cAug10|MIB2.dAug10|MIB2.eAug10|MIB2.fAug10|MIB2.gAug10|MIB2.hAug10|MIB2.iAug10|MIB2.jAug10|MIB2.kAug10|MIB2.lAug10|MIB2.nAug10|MIB2.oAug10|MIB2.qAug10|MIB2.tAug10|MIB2.mAug10|MIB2.vhAug10|MIB2.pAug10	20	MIB2	1	Common	0	33	1	1	1	1
F517_SI:11	1	1563559	1563652	F517_SI	1562675	1564102	MIB2:59|MIB2:60	2	MIB2.mAug10|MIB2.vhAug10|MIB2.pAug10	3	MIB2	1	Common	0	33	1	1	1	0
F517_SI:12	1	1563652	1563779	F517_SI	1562675	1564102	MIB2:59|MIB2:60|MIB2:61|MIB2:62	4	MIB2.mAug10|MIB2.vhAug10|MIB2.pAug10|MIB2.aAug10|MIB2.bAug10|MIB2.cAug10|MIB2.dAug10|MIB2.eAug10|MIB2.fAug10|MIB2.gAug10|MIB2.hAug10|MIB2.iAug10|MIB2.jAug10|MIB2.kAug10|MIB2.nAug10|MIB2.oAug10|MIB2.qAug10|MIB2.tAug10|MIB2.vkAug10|MIB2.lAug10	20	MIB2	1	Common	0	33	1	1	1	1
F517_SI:13	1	1563779	1563841	F517_SI	1562675	1564102	MIB2:60|MIB2:62	2	MIB2.pAug10|MIB2.lAug10	2	MIB2	1	Common	0	33	0	0	0	0
F517_SI:14	1	1563841	1563868	F517_SI	1562675	1564102	MIB2:62	1	MIB2.lAug10	1	MIB2	1	Unique	0	33	0	0	0	0
F517_SI:15	1	1563868	1563965	F517_SI	1562675	1564102	MIB2:62|MIB2:63|MIB2:64|MIB2:65	4	MIB2.lAug10|MIB2.tAug10|MIB2.vhAug10|MIB2.aAug10|MIB2.bAug10|MIB2.cAug10|MIB2.dAug10|MIB2.eAug10|MIB2.fAug10|MIB2.gAug10|MIB2.hAug10|MIB2.iAug10|MIB2.jAug10|MIB2.kAug10|MIB2.mAug10|MIB2.nAug10|MIB2.oAug10|MIB2.qAug10|MIB2.vkAug10	19	MIB2	1	Common	0	33	1	1	1	1
F517_SI:16	1	1563965	1564090	F517_SI	1562675	1564102	MIB2:62|MIB2:64|MIB2:65	3	MIB2.lAug10|MIB2.vhAug10|MIB2.aAug10|MIB2.bAug10|MIB2.cAug10|MIB2.dAug10|MIB2.eAug10|MIB2.fAug10|MIB2.gAug10|MIB2.hAug10|MIB2.iAug10|MIB2.jAug10|MIB2.kAug10|MIB2.mAug10|MIB2.nAug10|MIB2.oAug10|MIB2.qAug10|MIB2.vkAug10	18	MIB2	1	Common	0	33	1	1	1	1
F517_SI:17	1	1564090	1564102	F517_SI	1562675	1564102	MIB2:62|MIB2:65	2	MIB2.lAug10|MIB2.aAug10|MIB2.bAug10|MIB2.cAug10|MIB2.dAug10|MIB2.eAug10|MIB2.fAug10|MIB2.gAug10|MIB2.hAug10|MIB2.iAug10|MIB2.jAug10|MIB2.kAug10|MIB2.mAug10|MIB2.nAug10|MIB2.oAug10|MIB2.qAug10|MIB2.vkAug10	17	MIB2	1	Common	0	33	1	1	1	1
F518_SI:1	1	1564413	1564485	F518_SI	1564413	1564691	MIB2:66	1	MIB2.dAug10	1	MIB2	1	Unique	0	33	1	1	1	1
F518_SI:2	1	1564485	1564512	F518_SI	1564413	1564691	MIB2:66|MIB2:67	2	MIB2.dAug10|MIB2.viAug10	2	MIB2	1	Common	0	33	1	1	1	1
F518_SI:3	1	1564512	1564543	F518_SI	1564413	1564691	MIB2:66|MIB2:67|MIB2:68|MIB2:69|MIB2:70	5	MIB2.dAug10|MIB2.viAug10|MIB2.lAug10|MIB2.qAug10|MIB2.aAug10|MIB2.bAug10|MIB2.cAug10|MIB2.eAug10|MIB2.fAug10|MIB2.gAug10|MIB2.hAug10|MIB2.iAug10|MIB2.jAug10|MIB2.kAug10|MIB2.mAug10|MIB2.nAug10|MIB2.oAug10|MIB2.vkAug10	18	MIB2	1	Common	0	33	1	1	1	1
F518_SI:4	1	1564543	1564627	F518_SI	1564413	1564691	MIB2:66|MIB2:67|MIB2:69|MIB2:70	4	MIB2.dAug10|MIB2.viAug10|MIB2.qAug10|MIB2.aAug10|MIB2.bAug10|MIB2.cAug10|MIB2.eAug10|MIB2.fAug10|MIB2.gAug10|MIB2.hAug10|MIB2.iAug10|MIB2.jAug10|MIB2.kAug10|MIB2.mAug10|MIB2.nAug10|MIB2.oAug10|MIB2.vkAug10	17	MIB2	1	Common	0	33	1	1	1	1
F518_SI:5	1	1564627	1564691	F518_SI	1564413	1564691	MIB2:66|MIB2:67|MIB2:70	3	MIB2.dAug10|MIB2.viAug10|MIB2.aAug10|MIB2.bAug10|MIB2.cAug10|MIB2.eAug10|MIB2.fAug10|MIB2.gAug10|MIB2.hAug10|MIB2.iAug10|MIB2.jAug10|MIB2.kAug10|MIB2.mAug10|MIB2.nAug10|MIB2.oAug10|MIB2.vkAug10	16	MIB2	1	Common	0	33	1	1	1	1
F519_SI:1	1	1564764	1564852	F519_SI	1564764	1565084	MIB2:71	1	MIB2.aAug10|MIB2.bAug10|MIB2.cAug10|MIB2.dAug10|MIB2.eAug10|MIB2.fAug10|MIB2.gAug10|MIB2.hAug10|MIB2.iAug10|MIB2.jAug10|MIB2.mAug10|MIB2.nAug10|MIB2.oAug10|MIB2.vkAug10	14	MIB2	1	Common	0	33	1	1	1	1
F519_SI:2	1	1564852	1564946	F519_SI	1564764	1565084	MIB2:71|MIB2:72	2	MIB2.aAug10|MIB2.bAug10|MIB2.cAug10|MIB2.dAug10|MIB2.eAug10|MIB2.fAug10|MIB2.gAug10|MIB2.hAug10|MIB2.iAug10|MIB2.jAug10|MIB2.mAug10|MIB2.nAug10|MIB2.oAug10|MIB2.vkAug10|MIB2.uAug10	15	MIB2	1	Common	0	33	1	1	1	1
F519_SI:3	1	1564946	1565018	F519_SI	1564764	1565084	MIB2:72	1	MIB2.uAug10	1	MIB2	1	Unique	0	33	0	1	1	0
F519_SI:4	1	1565018	1565084	F519_SI	1564764	1565084	MIB2:72|MIB2:73	2	MIB2.uAug10|MIB2.aAug10|MIB2.bAug10|MIB2.cAug10|MIB2.dAug10|MIB2.eAug10|MIB2.fAug10|MIB2.gAug10|MIB2.hAug10|MIB2.iAug10|MIB2.jAug10|MIB2.kAug10|MIB2.mAug10|MIB2.nAug10|MIB2.oAug10|MIB2.viAug10|MIB2.vkAug10	17	MIB2	1	Common	0	33	1	1	1	1
F520_SI:1	1	1565671	1565983	F520_SI	1565671	1565990	MIB2:74|MIB2:75|MIB2:76|MIB2:77	4	MIB2.viAug10|MIB2.dAug10|MIB2.eAug10|MIB2.gAug10|MIB2.hAug10|MIB2.mAug10|MIB2.nAug10|MIB2.oAug10|MIB2.uAug10|MIB2.iAug10|MIB2.aAug10|MIB2.bAug10|MIB2.cAug10|MIB2.fAug10|MIB2.jAug10|MIB2.kAug10|MIB2.vkAug10	17	MIB2	1	Common	0	33	1	1	1	1
F520_SI:2	1	1565983	1565984	F520_SI	1565671	1565990	MIB2:75|MIB2:76|MIB2:77	3	MIB2.dAug10|MIB2.eAug10|MIB2.gAug10|MIB2.hAug10|MIB2.mAug10|MIB2.nAug10|MIB2.oAug10|MIB2.uAug10|MIB2.iAug10|MIB2.aAug10|MIB2.bAug10|MIB2.cAug10|MIB2.fAug10|MIB2.jAug10|MIB2.kAug10|MIB2.vkAug10	16	MIB2	1	Common	0	33	0	0	0	0
F520_SI:3	1	1565984	1565986	F520_SI	1565671	1565990	MIB2:76|MIB2:77	2	MIB2.iAug10|MIB2.aAug10|MIB2.bAug10|MIB2.cAug10|MIB2.fAug10|MIB2.jAug10|MIB2.kAug10|MIB2.vkAug10	8	MIB2	1	Common	0	33	0	0	0	0
F520_SI:4	1	1565986	1565990	F520_SI	1565671	1565990	MIB2:77	1	MIB2.aAug10|MIB2.bAug10|MIB2.cAug10|MIB2.fAug10|MIB2.jAug10|MIB2.kAug10|MIB2.vkAug10	7	MIB2	1	Common	0	33	0	0	0	0
F521_SI:1	1	1567060	1567541	F521_SI	1567060	1567753	MMP23B:1	1	MMP23B.aAug10	1	MMP23B	1	Unique	0	11	0	0	0	0
F521_SI:2	1	1567541	1567556	F521_SI	1567060	1567753	MMP23B:1|MMP23B:2	2	MMP23B.aAug10|MMP23B.jAug10	2	MMP23B	1	Common	0	11	0	0	0	0
F521_SI:3	1	1567556	1567557	F521_SI	1567060	1567753	MMP23B:1|MMP23B:2|MMP23B:3	3	MMP23B.aAug10|MMP23B.jAug10|MMP23B.hAug10	3	MMP23B	1	Common	0	11	0	0	0	0
F521_SI:4	1	1567557	1567559	F521_SI	1567060	1567753	MMP23B:1|MMP23B:2|MMP23B:3|MMP23B:4	4	MMP23B.aAug10|MMP23B.jAug10|MMP23B.hAug10|MMP23B.cAug10	4	MMP23B	1	Common	0	11	0	0	0	0
F521_SI:5	1	1567559	1567753	F521_SI	1567060	1567753	MMP23B:1|MMP23B:2|MMP23B:3|MMP23B:4|MMP23B:5	5	MMP23B.aAug10|MMP23B.jAug10|MMP23B.hAug10|MMP23B.cAug10|MMP23B.bAug10	5	MMP23B	1	Common	0	11	0	0	0	0
F522_SI:1	1	1568088	1568161	F522_SI	1568088	1570162	MMP23B:6	1	MMP23B.jAug10	1	MMP23B	1	Unique	0	11	0	0	0	0
F522_SI:2	1	1568161	1568292	F522_SI	1568088	1570162	MMP23B:6|MMP23B:7	2	MMP23B.jAug10|MMP23B.aAug10|MMP23B.bAug10|MMP23B.cAug10|MMP23B.fAug10|MMP23B.hAug10	6	MMP23B	1	Common	0	11	0	0	0	0
F522_SI:3	1	1568292	1568359	F522_SI	1568088	1570162	MMP23B:8	1	MMP23B.eAug10	1	MMP23B	1	Unique	0	11	0	0	0	0
F522_SI:4	1	1568359	1568474	F522_SI	1568088	1570162	MMP23B:8|MMP23B:9|MMP23B:10|MMP23B:11	4	MMP23B.eAug10|MMP23B.jAug10|MMP23B.aAug10|MMP23B.bAug10|MMP23B.hAug10|MMP23B.cAug10	6	MMP23B	1	Common	0	11	0	0	0	0
F522_SI:5	1	1568474	1568499	F522_SI	1568088	1570162	MMP23B:8|MMP23B:10|MMP23B:11	3	MMP23B.eAug10|MMP23B.aAug10|MMP23B.bAug10|MMP23B.hAug10|MMP23B.cAug10	5	MMP23B	1	Common	0	11	0	0	0	0
F522_SI:6	1	1568499	1568548	F522_SI	1568088	1570162	MMP23B:8|MMP23B:11	2	MMP23B.eAug10|MMP23B.cAug10	2	MMP23B	1	Common	0	11	0	0	0	0
F522_SI:7	1	1568548	1568566	F522_SI	1568088	1570162	MMP23B:8|MMP23B:11|MMP23B:12	3	MMP23B.eAug10|MMP23B.cAug10|MMP23B.dAug10	3	MMP23B	1	Common	0	11	0	0	0	0
F522_SI:8	1	1568566	1568581	F522_SI	1568088	1570162	MMP23B:8|MMP23B:11|MMP23B:12|MMP23B:13|MMP23B:14	5	MMP23B.eAug10|MMP23B.cAug10|MMP23B.dAug10|MMP23B.aAug10|MMP23B.bAug10|MMP23B.fAug10|MMP23B.hAug10	7	MMP23B	1	Common	0	11	0	0	0	0
F522_SI:9	1	1568581	1568698	F522_SI	1568088	1570162	MMP23B:8|MMP23B:11|MMP23B:12|MMP23B:13|MMP23B:14|MMP23B:15	6	MMP23B.eAug10|MMP23B.cAug10|MMP23B.dAug10|MMP23B.aAug10|MMP23B.bAug10|MMP23B.fAug10|MMP23B.hAug10|MMP23B.gAug10	8	MMP23B	1	Common	0	11	0	0	0	0
F522_SI:10	1	1568698	1568734	F522_SI	1568088	1570162	MMP23B:8|MMP23B:11|MMP23B:12|MMP23B:13|MMP23B:14|MMP23B:15|MMP23B:16	7	MMP23B.eAug10|MMP23B.cAug10|MMP23B.dAug10|MMP23B.aAug10|MMP23B.bAug10|MMP23B.fAug10|MMP23B.hAug10|MMP23B.gAug10|MMP23B.iAug10	9	MMP23B	1	Common	0	11	0	0	0	0
F522_SI:11	1	1568734	1568859	F522_SI	1568088	1570162	MMP23B:8|MMP23B:12|MMP23B:14	3	MMP23B.eAug10|MMP23B.dAug10|MMP23B.hAug10	3	MMP23B	1	Common	0	11	0	0	0	0
F522_SI:12	1	1568859	1569126	F522_SI	1568088	1570162	MMP23B:12|MMP23B:14	2	MMP23B.dAug10|MMP23B.hAug10	2	MMP23B	1	Common	0	11	0	0	0	0
F522_SI:13	1	1569126	1569291	F522_SI	1568088	1570162	MMP23B:12|MMP23B:14|MMP23B:17|MMP23B:18	4	MMP23B.dAug10|MMP23B.hAug10|MMP23B.aAug10|MMP23B.bAug10|MMP23B.cAug10|MMP23B.eAug10|MMP23B.fAug10|MMP23B.iAug10|MMP23B.gAug10	9	MMP23B	1	Common	0	11	0	0	0	0
F522_SI:14	1	1569291	1569336	F522_SI	1568088	1570162	MMP23B:14|MMP23B:18	2	MMP23B.hAug10|MMP23B.gAug10	2	MMP23B	1	Common	0	11	0	0	0	0
F522_SI:15	1	1569336	1569367	F522_SI	1568088	1570162	MMP23B:14|MMP23B:18|MMP23B:19	3	MMP23B.hAug10|MMP23B.gAug10|MMP23B.kAug10-unspliced	3	MMP23B	1	Common	0	11	0	0	0	0
F522_SI:16	1	1569367	1569478	F522_SI	1568088	1570162	MMP23B:14|MMP23B:18|MMP23B:19|MMP23B:20|MMP23B:21	5	MMP23B.hAug10|MMP23B.gAug10|MMP23B.kAug10-unspliced|MMP23B.bAug10|MMP23B.cAug10|MMP23B.dAug10|MMP23B.eAug10|MMP23B.fAug10|MMP23B.iAug10|MMP23B.aAug10	10	MMP23B	1	Common	0	11	0	0	0	0
F522_SI:17	1	1569478	1569580	F522_SI	1568088	1570162	MMP23B:19|MMP23B:21	2	MMP23B.kAug10-unspliced|MMP23B.aAug10	2	MMP23B	1	Common	0	11	0	0	0	0
F522_SI:18	1	1569580	1569704	F522_SI	1568088	1570162	MMP23B:19|MMP23B:21|MMP23B:22|MMP23B:23	4	MMP23B.kAug10-unspliced|MMP23B.aAug10|MMP23B.iAug10|MMP23B.bAug10|MMP23B.cAug10|MMP23B.dAug10|MMP23B.eAug10|MMP23B.fAug10|MMP23B.gAug10|MMP23B.hAug10	10	MMP23B	1	Common	0	11	0	0	0	0
F522_SI:19	1	1569704	1569707	F522_SI	1568088	1570162	MMP23B:19|MMP23B:21|MMP23B:23	3	MMP23B.kAug10-unspliced|MMP23B.aAug10|MMP23B.bAug10|MMP23B.cAug10|MMP23B.dAug10|MMP23B.eAug10|MMP23B.fAug10|MMP23B.gAug10|MMP23B.hAug10	9	MMP23B	1	Common	0	11	0	0	0	0
F522_SI:20	1	1569707	1569826	F522_SI	1568088	1570162	MMP23B:19	1	MMP23B.kAug10-unspliced	1	MMP23B	1	Unique	0	11	0	0	0	0
F522_SI:21	1	1569826	1569850	F522_SI	1568088	1570162	MMP23B:19|MMP23B:24|MMP23B:25|MMP23B:26|MMP23B:27|MMP23B:28|MMP23B:29|MMP23B:30	8	MMP23B.kAug10-unspliced|MMP23B.hAug10|MMP23B.eAug10|MMP23B.gAug10|MMP23B.dAug10|MMP23B.fAug10|MMP23B.cAug10|MMP23B.iAug10|MMP23B.bAug10|MMP23B.aAug10	10	MMP23B	1	Common	0	11	0	0	0	0
F522_SI:22	1	1569850	1569944	F522_SI	1568088	1570162	MMP23B:19|MMP23B:25|MMP23B:26|MMP23B:27|MMP23B:28|MMP23B:29|MMP23B:30	7	MMP23B.kAug10-unspliced|MMP23B.eAug10|MMP23B.gAug10|MMP23B.dAug10|MMP23B.fAug10|MMP23B.cAug10|MMP23B.iAug10|MMP23B.bAug10|MMP23B.aAug10	9	MMP23B	1	Common	0	11	0	0	0	0
F522_SI:23	1	1569944	1569980	F522_SI	1568088	1570162	MMP23B:19|MMP23B:26|MMP23B:27|MMP23B:28|MMP23B:29|MMP23B:30	6	MMP23B.kAug10-unspliced|MMP23B.dAug10|MMP23B.fAug10|MMP23B.cAug10|MMP23B.iAug10|MMP23B.bAug10|MMP23B.aAug10	7	MMP23B	1	Common	0	11	0	0	0	0
F522_SI:24	1	1569980	1570027	F522_SI	1568088	1570162	MMP23B:19|MMP23B:27|MMP23B:28|MMP23B:29|MMP23B:30	5	MMP23B.kAug10-unspliced|MMP23B.fAug10|MMP23B.cAug10|MMP23B.iAug10|MMP23B.bAug10|MMP23B.aAug10	6	MMP23B	1	Common	0	11	0	0	0	0
F522_SI:25	1	1570027	1570029	F522_SI	1568088	1570162	MMP23B:19|MMP23B:28|MMP23B:29|MMP23B:30	4	MMP23B.kAug10-unspliced|MMP23B.cAug10|MMP23B.iAug10|MMP23B.bAug10|MMP23B.aAug10	5	MMP23B	1	Common	0	11	0	0	0	0
F522_SI:26	1	1570029	1570034	F522_SI	1568088	1570162	MMP23B:19|MMP23B:29|MMP23B:30	3	MMP23B.kAug10-unspliced|MMP23B.bAug10|MMP23B.aAug10	3	MMP23B	1	Common	0	11	0	0	0	0
F522_SI:27	1	1570034	1570036	F522_SI	1568088	1570162	MMP23B:29|MMP23B:30	2	MMP23B.bAug10|MMP23B.aAug10	2	MMP23B	1	Common	0	11	0	0	0	0
F522_SI:28	1	1570036	1570162	F522_SI	1568088	1570162	MMP23B:30	1	MMP23B.aAug10	1	MMP23B	1	Unique	0	11	0	0	0	0
F523_SI:1	1	1570534	1570602	F523_SI	1570534	1571218	MMP23B:31	1	MMP23B.aAug10	1	MMP23B	1	Unique	0	11	0	0	0	0
F523_SI:2	1	1570602	1570637	F523_SI	1570534	1571218	MMP23B:31|CDK11AandCDK11B:1	2	MMP23B.aAug10|CDK11AandCDK11B.aAug10	2	MMP23B|CDK11AandCDK11B	2	Common	1	42	0	0	0	0
F523_SI:3	1	1570637	1570776	F523_SI	1570534	1571218	CDK11AandCDK11B:1	1	CDK11AandCDK11B.aAug10	1	CDK11AandCDK11B	1	Unique	0	31	0	0	0	0
F523_SI:4	1	1570776	1570919	F523_SI	1570534	1571218	CDK11AandCDK11B:1|CDK11AandCDK11B:2	2	CDK11AandCDK11B.aAug10|CDK11AandCDK11B.vfAug10	2	CDK11AandCDK11B	1	Common	0	31	1	1	1	1
F523_SI:5	1	1570919	1570959	F523_SI	1570534	1571218	CDK11AandCDK11B:1|CDK11AandCDK11B:2|CDK11AandCDK11B:3	3	CDK11AandCDK11B.aAug10|CDK11AandCDK11B.vfAug10|CDK11AandCDK11B.tAug10	3	CDK11AandCDK11B	1	Common	0	31	1	1	1	1
F523_SI:6	1	1570959	1571150	F523_SI	1570534	1571218	CDK11AandCDK11B:1|CDK11AandCDK11B:2|CDK11AandCDK11B:3|CDK11AandCDK11B:4	4	CDK11AandCDK11B.aAug10|CDK11AandCDK11B.vfAug10|CDK11AandCDK11B.tAug10|CDK11AandCDK11B.kAug10	4	CDK11AandCDK11B	1	Common	0	31	1	1	1	1
F523_SI:7	1	1571150	1571218	F523_SI	1570534	1571218	CDK11AandCDK11B:1|CDK11AandCDK11B:2|CDK11AandCDK11B:3|CDK11AandCDK11B:4|CDK11AandCDK11B:5	5	CDK11AandCDK11B.aAug10|CDK11AandCDK11B.vfAug10|CDK11AandCDK11B.tAug10|CDK11AandCDK11B.kAug10|CDK11AandCDK11B.oAug10	5	CDK11AandCDK11B	1	Common	0	31	1	1	1	1
F524_SI:1	1	1571298	1571437	F524_SI	1571298	1572160	CDK11AandCDK11B:6|CDK11AandCDK11B:7	2	CDK11AandCDK11B.aAug10|CDK11AandCDK11B.kAug10|CDK11AandCDK11B.oAug10|CDK11AandCDK11B.vfAug10|CDK11AandCDK11B.tAug10	5	CDK11AandCDK11B	1	Common	0	31	1	1	1	1
F524_SI:2	1	1571437	1571488	F524_SI	1571298	1572160	CDK11AandCDK11B:6|CDK11AandCDK11B:7|CDK11AandCDK11B:8	3	CDK11AandCDK11B.aAug10|CDK11AandCDK11B.kAug10|CDK11AandCDK11B.oAug10|CDK11AandCDK11B.vfAug10|CDK11AandCDK11B.tAug10|CDK11AandCDK11B.vbAug10	6	CDK11AandCDK11B	1	Common	0	31	1	1	1	1
F524_SI:3	1	1571488	1571694	F524_SI	1571298	1572160	CDK11AandCDK11B:7	1	CDK11AandCDK11B.tAug10	1	CDK11AandCDK11B	1	Unique	0	31	0	0	0	0
F524_SI:4	1	1571694	1571753	F524_SI	1571298	1572160	CDK11AandCDK11B:7|CDK11AandCDK11B:9|CDK11AandCDK11B:10	3	CDK11AandCDK11B.tAug10|CDK11AandCDK11B.aAug10|CDK11AandCDK11B.kAug10|CDK11AandCDK11B.oAug10|CDK11AandCDK11B.vbAug10|CDK11AandCDK11B.vfAug10	6	CDK11AandCDK11B	1	Common	0	31	1	1	1	1
F524_SI:5	1	1571753	1571843	F524_SI	1571298	1572160	CDK11AandCDK11B:9|CDK11AandCDK11B:10	2	CDK11AandCDK11B.aAug10|CDK11AandCDK11B.kAug10|CDK11AandCDK11B.oAug10|CDK11AandCDK11B.vbAug10|CDK11AandCDK11B.vfAug10	5	CDK11AandCDK11B	1	Common	0	31	1	1	1	1
F524_SI:6	1	1571843	1572043	F524_SI	1571298	1572160	CDK11AandCDK11B:10	1	CDK11AandCDK11B.vfAug10	1	CDK11AandCDK11B	1	Unique	0	31	0	0	0	0
F524_SI:7	1	1572043	1572160	F524_SI	1571298	1572160	CDK11AandCDK11B:11	1	CDK11AandCDK11B.aAug10|CDK11AandCDK11B.kAug10|CDK11AandCDK11B.oAug10|CDK11AandCDK11B.vbAug10	4	CDK11AandCDK11B	1	Common	0	31	1	1	1	1
F525_SI:1	1	1572258	1572267	F525_SI	1572258	1572366	CDK11AandCDK11B:12	1	CDK11AandCDK11B.aAug10|CDK11AandCDK11B.kAug10|CDK11AandCDK11B.oAug10|CDK11AandCDK11B.vbAug10	4	CDK11AandCDK11B	1	Common	0	31	1	1	1	1
F525_SI:2	1	1572267	1572366	F525_SI	1572258	1572366	CDK11AandCDK11B:12|CDK11AandCDK11B:13	2	CDK11AandCDK11B.aAug10|CDK11AandCDK11B.kAug10|CDK11AandCDK11B.oAug10|CDK11AandCDK11B.vbAug10|CDK11AandCDK11B.vaAug10	5	CDK11AandCDK11B	1	Common	0	31	1	1	1	1
F526_SI:1	1	1572442	1572564	F526_SI	1572442	1573422	CDK11AandCDK11B:14|CDK11AandCDK11B:15|CDK11AandCDK11B:16	3	CDK11AandCDK11B.aAug10|CDK11AandCDK11B.kAug10|CDK11AandCDK11B.oAug10|CDK11AandCDK11B.vaAug10|CDK11AandCDK11B.vbAug10	5	CDK11AandCDK11B	1	Common	0	31	1	1	1	1
F526_SI:2	1	1572564	1572612	F526_SI	1572442	1573422	CDK11AandCDK11B:15|CDK11AandCDK11B:16	2	CDK11AandCDK11B.vaAug10|CDK11AandCDK11B.vbAug10	2	CDK11AandCDK11B	1	Common	0	31	1	1	1	1
F526_SI:3	1	1572612	1572769	F526_SI	1572442	1573422	CDK11AandCDK11B:15|CDK11AandCDK11B:16|CDK11AandCDK11B:17	3	CDK11AandCDK11B.vaAug10|CDK11AandCDK11B.vbAug10|CDK11AandCDK11B.vgAug10	3	CDK11AandCDK11B	1	Common	0	31	0	1	1	0
F526_SI:4	1	1572769	1572875	F526_SI	1572442	1573422	CDK11AandCDK11B:15|CDK11AandCDK11B:16|CDK11AandCDK11B:17|CDK11AandCDK11B:18|CDK11AandCDK11B:19	5	CDK11AandCDK11B.vaAug10|CDK11AandCDK11B.vbAug10|CDK11AandCDK11B.vgAug10|CDK11AandCDK11B.aAug10|CDK11AandCDK11B.kAug10|CDK11AandCDK11B.oAug10	6	CDK11AandCDK11B	1	Common	0	31	1	1	1	1
F526_SI:5	1	1572875	1572907	F526_SI	1572442	1573422	CDK11AandCDK11B:16|CDK11AandCDK11B:19	2	CDK11AandCDK11B.vbAug10|CDK11AandCDK11B.oAug10	2	CDK11AandCDK11B	1	Common	0	31	0	0	0	0
F526_SI:6	1	1572907	1573123	F526_SI	1572442	1573422	CDK11AandCDK11B:16	1	CDK11AandCDK11B.vbAug10	1	CDK11AandCDK11B	1	Unique	0	31	0	0	0	0
F526_SI:7	1	1573123	1573234	F526_SI	1572442	1573422	CDK11AandCDK11B:16|CDK11AandCDK11B:20|CDK11AandCDK11B:21	3	CDK11AandCDK11B.vbAug10|CDK11AandCDK11B.aAug10|CDK11AandCDK11B.kAug10|CDK11AandCDK11B.vaAug10|CDK11AandCDK11B.vgAug10	5	CDK11AandCDK11B	1	Common	0	31	1	1	1	1
F526_SI:8	1	1573234	1573245	F526_SI	1572442	1573422	CDK11AandCDK11B:20|CDK11AandCDK11B:21	2	CDK11AandCDK11B.aAug10|CDK11AandCDK11B.kAug10|CDK11AandCDK11B.vaAug10|CDK11AandCDK11B.vgAug10	4	CDK11AandCDK11B	1	Common	0	31	1	1	1	1
F526_SI:9	1	1573245	1573422	F526_SI	1572442	1573422	CDK11AandCDK11B:21	1	CDK11AandCDK11B.vgAug10	1	CDK11AandCDK11B	1	Unique	0	31	0	0	0	0
S527_SI:1	1	1573861	1573952	S527_SI	1573861	1573952	CDK11AandCDK11B:22	1	CDK11AandCDK11B.aAug10|CDK11AandCDK11B.kAug10|CDK11AandCDK11B.vaAug10	3	CDK11AandCDK11B	1	Common	0	31	1	1	1	1
F528_SI:1	1	1575637	1575790	F528_SI	1575637	1575813	CDK11AandCDK11B:23|CDK11AandCDK11B:24	2	CDK11AandCDK11B.vaAug10|CDK11AandCDK11B.aAug10|CDK11AandCDK11B.kAug10	3	CDK11AandCDK11B	1	Common	0	31	1	1	1	1
F528_SI:2	1	1575790	1575813	F528_SI	1575637	1575813	CDK11AandCDK11B:24	1	CDK11AandCDK11B.aAug10|CDK11AandCDK11B.kAug10	2	CDK11AandCDK11B	1	Common	0	31	1	1	1	1
F529_SI:1	1	1576408	1576474	F529_SI	1576408	1576740	CDK11AandCDK11B:25|CDK11AandCDK11B:26	2	CDK11AandCDK11B.aAug10|CDK11AandCDK11B.kAug10	2	CDK11AandCDK11B	1	Common	0	31	1	1	1	1
F529_SI:2	1	1576474	1576740	F529_SI	1576408	1576740	CDK11AandCDK11B:26	1	CDK11AandCDK11B.kAug10	1	CDK11AandCDK11B	1	Unique	0	31	0	0	0	0
S530_SI:1	1	1576749	1576768	S530_SI	1576749	1576768	CDK11AandCDK11B:27	1	CDK11AandCDK11B.kAug10	1	CDK11AandCDK11B	1	Unique	0	31	0	0	0	0
S531_SI:1	1	1577022	1577181	S531_SI	1577022	1577181	CDK11AandCDK11B:28	1	CDK11AandCDK11B.aAug10	1	CDK11AandCDK11B	1	Unique	0	31	1	1	1	1
S532_SI:1	1	1577266	1577362	S532_SI	1577266	1577362	CDK11AandCDK11B:29	1	CDK11AandCDK11B.aAug10	1	CDK11AandCDK11B	1	Unique	0	31	1	1	1	1
S533_SI:1	1	1577746	1577869	S533_SI	1577746	1577869	CDK11AandCDK11B:30	1	CDK11AandCDK11B.aAug10	1	CDK11AandCDK11B	1	Unique	0	31	1	1	1	1
S534_SI:1	1	1578955	1579311	S534_SI	1578955	1579311	peykobo:1	1	peykobo.aAug10-unspliced	1	peykobo	1	Unique	0	1	0	0	0	0
S535_SI:1	1	1580486	1580623	S535_SI	1580486	1580623	CDK11AandCDK11B:31	1	CDK11AandCDK11B.aAug10	1	CDK11AandCDK11B	1	Unique	0	31	1	1	1	1
S536_SI:1	1	1583313	1583889	S536_SI	1583313	1583889	kurobu:1	1	kurobu.aAug10-unspliced	1	kurobu	1	Unique	0	1	0	0	0	0
F537_SI:1	1	1586813	1586851	F537_SI	1586813	1586938	tesamo:1	1	tesamo.bAug10	1	tesamo	1	Unique	0	4	1	1	1	1
F537_SI:2	1	1586851	1586866	F537_SI	1586813	1586938	tesamo:1|tesamo:2	2	tesamo.bAug10|tesamo.dAug10	2	tesamo	1	Common	0	4	1	1	1	1
F537_SI:3	1	1586866	1586938	F537_SI	1586813	1586938	tesamo:1|tesamo:2|tesamo:3	3	tesamo.bAug10|tesamo.dAug10|tesamo.aAug10	3	tesamo	1	Common	0	4	1	1	1	1
S538_SI:1	1	1588705	1588752	S538_SI	1588705	1588752	tesamo:4	1	tesamo.dAug10	1	tesamo	1	Unique	0	4	0	1	1	1
S539_SI:1	1	1588824	1588948	S539_SI	1588824	1588948	tesamo:5	1	tesamo.aAug10|tesamo.bAug10|tesamo.dAug10	3	tesamo	1	Common	0	4	1	1	1	1
S540_SI:1	1	1589116	1589606	S540_SI	1589116	1589606	tesamo:6	1	tesamo.cAug10	1	tesamo	1	Unique	0	4	0	0	0	0
F541_SI:1	1	1590065	1590374	F541_SI	1590065	1591618	tesamo:7	1	tesamo.aAug10	1	tesamo	1	Unique	0	4	0	0	0	0
F541_SI:2	1	1590374	1590413	F541_SI	1590065	1591618	tesamo:7|tesamo:8|tesamo:9|tesamo:10	4	tesamo.aAug10|tesamo.cAug10|tesamo.dAug10|tesamo.bAug10	4	tesamo	1	Constitutive	0	4	1	1	1	1
F541_SI:3	1	1590413	1590421	F541_SI	1590065	1591618	tesamo:8|tesamo:9|tesamo:10	3	tesamo.cAug10|tesamo.dAug10|tesamo.bAug10	3	tesamo	1	Common	0	4	1	1	1	1
F541_SI:4	1	1590421	1590461	F541_SI	1590065	1591618	tesamo:9|tesamo:10	2	tesamo.dAug10|tesamo.bAug10	2	tesamo	1	Common	0	4	1	1	1	1
F541_SI:5	1	1590461	1590485	F541_SI	1590065	1591618	tesamo:10	1	tesamo.bAug10	1	tesamo	1	Unique	0	4	1	1	1	1
F541_SI:6	1	1590485	1590709	F541_SI	1590065	1591618	tesamo:10|ritera:1	2	tesamo.bAug10|ritera.aAug10-unspliced	2	tesamo|ritera	2	Common	1	6	1	1	1	1
F541_SI:7	1	1590709	1590785	F541_SI	1590065	1591618	ritera:1	1	ritera.aAug10-unspliced	1	ritera	1	Unique	0	2	0	0	0	0
F541_SI:8	1	1590785	1590913	F541_SI	1590065	1591618	ritera:1|ritera:2	2	ritera.aAug10-unspliced|ritera.bAug10	2	ritera	1	Constitutive	0	2	0	0	0	0
F541_SI:9	1	1590913	1590988	F541_SI	1590065	1591618	ritera:1	1	ritera.aAug10-unspliced	1	ritera	1	Unique	0	2	0	0	0	0
F541_SI:10	1	1590988	1591572	F541_SI	1590065	1591618	ritera:1|SLC35E2B:1	2	ritera.aAug10-unspliced|SLC35E2B.cAug10	2	ritera|SLC35E2B	2	Common	1	9	0	1	1	1
F541_SI:11	1	1591572	1591618	F541_SI	1590065	1591618	ritera:1	1	ritera.aAug10-unspliced	1	ritera	1	Unique	0	2	0	0	0	0
F542_SI:1	1	1592937	1592939	F542_SI	1592937	1597458	SLC35E2B:2	1	SLC35E2B.aAug10	1	SLC35E2B	1	Unique	0	7	0	0	0	0
F542_SI:2	1	1592939	1593791	F542_SI	1592937	1597458	SLC35E2B:2|SLC35E2B:3	2	SLC35E2B.aAug10|SLC35E2B.bAug10	2	SLC35E2B	1	Common	0	7	1	1	1	1
F542_SI:3	1	1593791	1593989	F542_SI	1592937	1597458	SLC35E2B:2|SLC35E2B:3|ritera:3	3	SLC35E2B.aAug10|SLC35E2B.bAug10|ritera.bAug10	3	SLC35E2B|ritera	2	Common	1	9	1	1	1	1
F542_SI:4	1	1593989	1594063	F542_SI	1592937	1597458	SLC35E2B:2|SLC35E2B:3|ritera:3|SLC35E2B:4	4	SLC35E2B.aAug10|SLC35E2B.bAug10|ritera.bAug10|SLC35E2B.fAug10	4	SLC35E2B|ritera	2	Common	1	9	1	1	1	1
F542_SI:5	1	1594063	1594980	F542_SI	1592937	1597458	SLC35E2B:2|SLC35E2B:3|SLC35E2B:4	3	SLC35E2B.aAug10|SLC35E2B.bAug10|SLC35E2B.fAug10	3	SLC35E2B	1	Common	0	7	1	1	1	1
F542_SI:6	1	1594980	1595227	F542_SI	1592937	1597458	SLC35E2B:2|SLC35E2B:3	2	SLC35E2B.aAug10|SLC35E2B.bAug10	2	SLC35E2B	1	Common	0	7	1	1	1	1
F542_SI:7	1	1595227	1595658	F542_SI	1592937	1597458	SLC35E2B:2|SLC35E2B:3|SLC35E2B:5	3	SLC35E2B.aAug10|SLC35E2B.bAug10|SLC35E2B.dAug10	3	SLC35E2B	1	Common	0	7	1	1	1	1
F542_SI:8	1	1595658	1595911	F542_SI	1592937	1597458	SLC35E2B:2|SLC35E2B:3|SLC35E2B:5|SLC35E2B:6	4	SLC35E2B.aAug10|SLC35E2B.bAug10|SLC35E2B.dAug10|SLC35E2B.fAug10	4	SLC35E2B	1	Common	0	7	1	1	1	1
F542_SI:9	1	1595911	1597458	F542_SI	1592937	1597458	SLC35E2B:2|SLC35E2B:3|SLC35E2B:5	3	SLC35E2B.aAug10|SLC35E2B.bAug10|SLC35E2B.dAug10	3	SLC35E2B	1	Common	0	7	1	1	1	1
F543_SI:1	1	1599765	1599818	F543_SI	1599765	1599911	SLC35E2B:7	1	SLC35E2B.aAug10|SLC35E2B.bAug10|SLC35E2B.cAug10|SLC35E2B.dAug10	4	SLC35E2B	1	Common	0	7	1	1	1	1
F543_SI:2	1	1599818	1599856	F543_SI	1599765	1599911	SLC35E2B:7|SLC35E2B:8	2	SLC35E2B.aAug10|SLC35E2B.bAug10|SLC35E2B.cAug10|SLC35E2B.dAug10|SLC35E2B.eAug10	5	SLC35E2B	1	Common	0	7	1	1	1	1
F543_SI:3	1	1599856	1599911	F543_SI	1599765	1599911	SLC35E2B:7|SLC35E2B:8|SLC35E2B:9	3	SLC35E2B.aAug10|SLC35E2B.bAug10|SLC35E2B.cAug10|SLC35E2B.dAug10|SLC35E2B.eAug10|SLC35E2B.gAug10	6	SLC35E2B	1	Common	0	7	1	1	1	1
F544_SI:1	1	1601102	1601175	F544_SI	1601102	1603068	SLC35E2B:10|SLC35E2B:11|SLC35E2B:12	3	SLC35E2B.aAug10|SLC35E2B.bAug10|SLC35E2B.gAug10|SLC35E2B.dAug10|SLC35E2B.eAug10	5	SLC35E2B	1	Common	0	7	1	1	1	1
F544_SI:2	1	1601175	1601536	F544_SI	1601102	1603068	SLC35E2B:11|SLC35E2B:12	2	SLC35E2B.dAug10|SLC35E2B.eAug10	2	SLC35E2B	1	Common	0	7	1	1	1	1
F544_SI:3	1	1601536	1601590	F544_SI	1601102	1603068	SLC35E2B:11|SLC35E2B:12|SLC35E2B:13	3	SLC35E2B.dAug10|SLC35E2B.eAug10|SLC35E2B.aAug10|SLC35E2B.bAug10|SLC35E2B.gAug10	5	SLC35E2B	1	Common	0	7	1	1	1	1
F544_SI:4	1	1601590	1602947	F544_SI	1601102	1603068	SLC35E2B:12	1	SLC35E2B.eAug10	1	SLC35E2B	1	Unique	0	7	0	0	0	0
F544_SI:5	1	1602947	1603068	F544_SI	1601102	1603068	SLC35E2B:12|SLC35E2B:14	2	SLC35E2B.eAug10|SLC35E2B.aAug10|SLC35E2B.bAug10|SLC35E2B.dAug10	4	SLC35E2B	1	Common	0	7	1	1	1	1
F545_SI:1	1	1603429	1603565	F545_SI	1603429	1604850	LOC100288379:1|LOC100288379:2	2	LOC100288379.bAug10|LOC100288379.aAug10-unspliced	2	LOC100288379	1	Constitutive	0	2	0	1	0	0
F545_SI:2	1	1603565	1603684	F545_SI	1603429	1604850	LOC100288379:2	1	LOC100288379.aAug10-unspliced	1	LOC100288379	1	Unique	0	2	0	0	0	0
F545_SI:3	1	1603684	1604143	F545_SI	1603429	1604850	LOC100288379:2|LOC100288379:3	2	LOC100288379.aAug10-unspliced|LOC100288379.bAug10	2	LOC100288379	1	Constitutive	0	2	0	1	0	0
F545_SI:4	1	1604143	1604850	F545_SI	1603429	1604850	LOC100288379:2	1	LOC100288379.aAug10-unspliced	1	LOC100288379	1	Unique	0	2	0	1	1	1
S546_SI:1	1	1606901	1607029	S546_SI	1606901	1607029	SLC35E2B:15	1	SLC35E2B.aAug10|SLC35E2B.bAug10|SLC35E2B.cAug10|SLC35E2B.dAug10|SLC35E2B.eAug10|SLC35E2B.gAug10	6	SLC35E2B	1	Common	0	7	1	1	1	1
S547_SI:1	1	1607502	1607638	S547_SI	1607502	1607638	SLC35E2B:16	1	SLC35E2B.aAug10|SLC35E2B.bAug10|SLC35E2B.cAug10|SLC35E2B.dAug10|SLC35E2B.eAug10|SLC35E2B.gAug10	6	SLC35E2B	1	Common	0	7	1	1	1	1
F548_SI:1	1	1607816	1607845	F548_SI	1607816	1608285	SLC35E2B:17|SLC35E2B:18|SLC35E2B:19	3	SLC35E2B.gAug10|SLC35E2B.dAug10|SLC35E2B.aAug10|SLC35E2B.bAug10|SLC35E2B.cAug10|SLC35E2B.eAug10	6	SLC35E2B	1	Common	0	7	1	1	1	1
F548_SI:2	1	1607845	1608243	F548_SI	1607816	1608285	SLC35E2B:18|SLC35E2B:19	2	SLC35E2B.dAug10|SLC35E2B.aAug10|SLC35E2B.bAug10|SLC35E2B.cAug10|SLC35E2B.eAug10	5	SLC35E2B	1	Common	0	7	1	1	1	1
F548_SI:3	1	1608243	1608285	F548_SI	1607816	1608285	SLC35E2B:19	1	SLC35E2B.aAug10|SLC35E2B.bAug10|SLC35E2B.cAug10|SLC35E2B.eAug10	4	SLC35E2B	1	Common	0	7	1	1	1	1
S549_SI:1	1	1619938	1620026	S549_SI	1619938	1620026	CDK11AandCDK11B:32	1	CDK11AandCDK11B.kAug10	1	CDK11AandCDK11B	1	Unique	0	31	0	0	0	0
S550_SI:1	1	1620662	1621226	S550_SI	1620662	1621226	pawkobo:1	1	pawkobo.aAug10-unspliced	1	pawkobo	1	Unique	0	1	0	0	0	0
S551_SI:1	1	1622414	1622832	S551_SI	1622414	1622832	SLC35E2B:20	1	SLC35E2B.aAug10|SLC35E2B.cAug10	2	SLC35E2B	1	Common	0	7	1	1	1	1
F552_SI:1	1	1623887	1623963	F552_SI	1623887	1624401	SLC35E2B:21|SLC35E2B:22|SLC35E2B:23|SLC35E2B:24	4	SLC35E2B.aAug10|SLC35E2B.cAug10|SLC35E2B.eAug10|SLC35E2B.bAug10	4	SLC35E2B	1	Common	0	7	1	1	1	1
F552_SI:2	1	1623963	1624005	F552_SI	1623887	1624401	SLC35E2B:22|SLC35E2B:23|SLC35E2B:24	3	SLC35E2B.cAug10|SLC35E2B.eAug10|SLC35E2B.bAug10	3	SLC35E2B	1	Common	0	7	1	1	1	1
F552_SI:3	1	1624005	1624083	F552_SI	1623887	1624401	SLC35E2B:22|SLC35E2B:23|SLC35E2B:24|kargybu:1	4	SLC35E2B.cAug10|SLC35E2B.eAug10|SLC35E2B.bAug10|kargybu.aAug10-unspliced	4	SLC35E2B|kargybu	2	Common	1	8	1	1	1	1
F552_SI:4	1	1624083	1624148	F552_SI	1623887	1624401	SLC35E2B:23|SLC35E2B:24|kargybu:1	3	SLC35E2B.eAug10|SLC35E2B.bAug10|kargybu.aAug10-unspliced	3	SLC35E2B|kargybu	2	Common	1	8	1	1	1	1
F552_SI:5	1	1624148	1624401	F552_SI	1623887	1624401	SLC35E2B:24|kargybu:1	2	SLC35E2B.bAug10|kargybu.aAug10-unspliced	2	SLC35E2B|kargybu	2	Common	1	8	1	1	1	1
S553_SI:1	1	1624471	1625373	S553_SI	1624471	1625373	peyby:1	1	peyby.aAug10-unspliced	1	peyby	1	Unique	0	1	0	0	0	0
S554_SI:1	1	1630060	1631026	S554_SI	1630060	1631026	chukoybu:1	1	chukoybu.aAug10-unspliced	1	chukoybu	1	Unique	0	1	1	1	1	1
F555_SI:1	1	1631377	1631477	F555_SI	1631377	1633382	MMP23A:1	1	MMP23A.cAug10|MMP23A.eAug10	2	MMP23A	1	Common	0	8	0	0	0	0
F555_SI:2	1	1631477	1631511	F555_SI	1631377	1633382	MMP23A:1|MMP23A:2	2	MMP23A.cAug10|MMP23A.eAug10|MMP23A.dAug10	3	MMP23A	1	Common	0	8	0	0	0	0
F555_SI:3	1	1631511	1631578	F555_SI	1631377	1633382	MMP23A:3	1	MMP23A.bAug10	1	MMP23A	1	Unique	0	8	0	0	0	0
F555_SI:4	1	1631578	1631718	F555_SI	1631377	1633382	MMP23A:3|MMP23A:4|MMP23A:5	3	MMP23A.bAug10|MMP23A.cAug10|MMP23A.dAug10	3	MMP23A	1	Common	0	8	0	0	0	0
F555_SI:5	1	1631718	1631767	F555_SI	1631377	1633382	MMP23A:3|MMP23A:5	2	MMP23A.bAug10|MMP23A.dAug10	2	MMP23A	1	Common	0	8	0	0	0	0
F555_SI:6	1	1631767	1631785	F555_SI	1631377	1633382	MMP23A:3|MMP23A:5|MMP23A:6	3	MMP23A.bAug10|MMP23A.dAug10|MMP23A.aAug10	3	MMP23A	1	Common	0	8	0	0	0	0
F555_SI:7	1	1631785	1631800	F555_SI	1631377	1633382	MMP23A:3|MMP23A:5|MMP23A:6|MMP23A:7	4	MMP23A.bAug10|MMP23A.dAug10|MMP23A.aAug10|MMP23A.cAug10|MMP23A.eAug10	5	MMP23A	1	Common	0	8	0	0	0	0
F555_SI:8	1	1631800	1631953	F555_SI	1631377	1633382	MMP23A:3|MMP23A:5|MMP23A:6|MMP23A:7|MMP23A:8	5	MMP23A.bAug10|MMP23A.dAug10|MMP23A.aAug10|MMP23A.cAug10|MMP23A.eAug10|MMP23A.fAug10	6	MMP23A	1	Common	0	8	0	0	0	0
F555_SI:9	1	1631953	1632078	F555_SI	1631377	1633382	MMP23A:3|MMP23A:6	2	MMP23A.bAug10|MMP23A.aAug10	2	MMP23A	1	Common	0	8	0	0	0	0
F555_SI:10	1	1632078	1632345	F555_SI	1631377	1633382	MMP23A:6	1	MMP23A.aAug10	1	MMP23A	1	Unique	0	8	0	0	0	0
F555_SI:11	1	1632345	1632510	F555_SI	1631377	1633382	MMP23A:6|MMP23A:9|MMP23A:10	3	MMP23A.aAug10|MMP23A.bAug10|MMP23A.cAug10|MMP23A.dAug10|MMP23A.eAug10|MMP23A.fAug10	6	MMP23A	1	Common	0	8	0	0	0	0
F555_SI:12	1	1632510	1632555	F555_SI	1631377	1633382	MMP23A:10	1	MMP23A.fAug10	1	MMP23A	1	Unique	0	8	0	0	0	0
F555_SI:13	1	1632555	1632586	F555_SI	1631377	1633382	MMP23A:10|MMP23A:11	2	MMP23A.fAug10|MMP23A.hAug10-unspliced	2	MMP23A	1	Common	0	8	0	0	0	0
F555_SI:14	1	1632586	1632599	F555_SI	1631377	1633382	MMP23A:10|MMP23A:11|MMP23A:12	3	MMP23A.fAug10|MMP23A.hAug10-unspliced|MMP23A.aAug10|MMP23A.bAug10|MMP23A.cAug10|MMP23A.dAug10|MMP23A.eAug10	7	MMP23A	1	Common	0	8	0	0	0	0
F555_SI:15	1	1632599	1632697	F555_SI	1631377	1633382	MMP23A:10|MMP23A:11|MMP23A:12|MMP23A:13	4	MMP23A.fAug10|MMP23A.hAug10-unspliced|MMP23A.aAug10|MMP23A.bAug10|MMP23A.cAug10|MMP23A.dAug10|MMP23A.eAug10|MMP23A.gAug10	8	MMP23A	1	Constitutive	0	8	0	0	0	0
F555_SI:16	1	1632697	1632799	F555_SI	1631377	1633382	MMP23A:11|MMP23A:13	2	MMP23A.hAug10-unspliced|MMP23A.gAug10	2	MMP23A	1	Common	0	8	0	0	0	0
F555_SI:17	1	1632799	1632923	F555_SI	1631377	1633382	MMP23A:11|MMP23A:13|MMP23A:14|MMP23A:15	4	MMP23A.hAug10-unspliced|MMP23A.gAug10|MMP23A.dAug10|MMP23A.aAug10|MMP23A.bAug10|MMP23A.cAug10|MMP23A.eAug10|MMP23A.fAug10	8	MMP23A	1	Constitutive	0	8	0	0	0	0
F555_SI:18	1	1632923	1632926	F555_SI	1631377	1633382	MMP23A:11|MMP23A:13|MMP23A:15	3	MMP23A.hAug10-unspliced|MMP23A.gAug10|MMP23A.aAug10|MMP23A.bAug10|MMP23A.cAug10|MMP23A.eAug10|MMP23A.fAug10	7	MMP23A	1	Common	0	8	0	0	0	0
F555_SI:19	1	1632926	1633046	F555_SI	1631377	1633382	MMP23A:11	1	MMP23A.hAug10-unspliced	1	MMP23A	1	Unique	0	8	0	0	0	0
F555_SI:20	1	1633046	1633164	F555_SI	1631377	1633382	MMP23A:11|MMP23A:16|MMP23A:17|MMP23A:18|MMP23A:19|MMP23A:20|MMP23A:21|MMP23A:22	8	MMP23A.hAug10-unspliced|MMP23A.fAug10|MMP23A.aAug10|MMP23A.gAug10|MMP23A.eAug10|MMP23A.dAug10|MMP23A.cAug10|MMP23A.bAug10	8	MMP23A	1	Constitutive	0	8	0	0	0	0
F555_SI:21	1	1633164	1633200	F555_SI	1631377	1633382	MMP23A:11|MMP23A:17|MMP23A:18|MMP23A:19|MMP23A:20|MMP23A:21|MMP23A:22	7	MMP23A.hAug10-unspliced|MMP23A.aAug10|MMP23A.gAug10|MMP23A.eAug10|MMP23A.dAug10|MMP23A.cAug10|MMP23A.bAug10	7	MMP23A	1	Common	0	8	0	0	0	0
F555_SI:22	1	1633200	1633204	F555_SI	1631377	1633382	MMP23A:11|MMP23A:18|MMP23A:19|MMP23A:20|MMP23A:21|MMP23A:22	6	MMP23A.hAug10-unspliced|MMP23A.gAug10|MMP23A.eAug10|MMP23A.dAug10|MMP23A.cAug10|MMP23A.bAug10	6	MMP23A	1	Common	0	8	0	0	0	0
F555_SI:23	1	1633204	1633247	F555_SI	1631377	1633382	MMP23A:11|MMP23A:19|MMP23A:20|MMP23A:21|MMP23A:22	5	MMP23A.hAug10-unspliced|MMP23A.eAug10|MMP23A.dAug10|MMP23A.cAug10|MMP23A.bAug10	5	MMP23A	1	Common	0	8	0	0	0	0
F555_SI:24	1	1633247	1633249	F555_SI	1631377	1633382	MMP23A:11|MMP23A:20|MMP23A:21|MMP23A:22	4	MMP23A.hAug10-unspliced|MMP23A.dAug10|MMP23A.cAug10|MMP23A.bAug10	4	MMP23A	1	Common	0	8	0	0	0	0
F555_SI:25	1	1633249	1633252	F555_SI	1631377	1633382	MMP23A:11|MMP23A:21|MMP23A:22	3	MMP23A.hAug10-unspliced|MMP23A.cAug10|MMP23A.bAug10	3	MMP23A	1	Common	0	8	0	0	0	0
F555_SI:26	1	1633252	1633254	F555_SI	1631377	1633382	MMP23A:11|MMP23A:22	2	MMP23A.hAug10-unspliced|MMP23A.bAug10	2	MMP23A	1	Common	0	8	0	0	0	0
F555_SI:27	1	1633254	1633382	F555_SI	1631377	1633382	MMP23A:22	1	MMP23A.bAug10	1	MMP23A	1	Unique	0	8	0	0	0	0
F556_SI:1	1	1633754	1633819	F556_SI	1633754	1635434	MMP23A:23	1	MMP23A.bAug10	1	MMP23A	1	Unique	0	8	0	0	0	0
F556_SI:2	1	1633819	1633824	F556_SI	1633754	1635434	MMP23A:23|CDK11AandCDK11B:33	2	MMP23A.bAug10|CDK11AandCDK11B.uAug10	2	MMP23A|CDK11AandCDK11B	2	Common	1	39	0	0	0	0
F556_SI:3	1	1633824	1633857	F556_SI	1633754	1635434	MMP23A:23|CDK11AandCDK11B:33|CDK11AandCDK11B:34|CDK11AandCDK11B:35	4	MMP23A.bAug10|CDK11AandCDK11B.uAug10|CDK11AandCDK11B.bAug10|CDK11AandCDK11B.mAug10|CDK11AandCDK11B.veAug10	5	MMP23A|CDK11AandCDK11B	2	Common	1	39	0	0	0	0
F556_SI:4	1	1633857	1634171	F556_SI	1633754	1635434	CDK11AandCDK11B:33|CDK11AandCDK11B:34|CDK11AandCDK11B:35	3	CDK11AandCDK11B.uAug10|CDK11AandCDK11B.bAug10|CDK11AandCDK11B.mAug10|CDK11AandCDK11B.veAug10	4	CDK11AandCDK11B	1	Common	0	31	1	1	1	1
F556_SI:5	1	1634171	1634319	F556_SI	1633754	1635434	CDK11AandCDK11B:33|CDK11AandCDK11B:34|CDK11AandCDK11B:35|CDK11AandCDK11B:36|CDK11AandCDK11B:37	5	CDK11AandCDK11B.uAug10|CDK11AandCDK11B.bAug10|CDK11AandCDK11B.mAug10|CDK11AandCDK11B.veAug10|CDK11AandCDK11B.cAug10|CDK11AandCDK11B.eAug10|CDK11AandCDK11B.qAug10|CDK11AandCDK11B.vjAug10|CDK11AandCDK11B.lAug10	9	CDK11AandCDK11B	1	Common	0	31	1	1	1	1
F556_SI:6	1	1634319	1634354	F556_SI	1633754	1635434	CDK11AandCDK11B:33|CDK11AandCDK11B:34|CDK11AandCDK11B:35|CDK11AandCDK11B:36|CDK11AandCDK11B:37|CDK11AandCDK11B:38	6	CDK11AandCDK11B.uAug10|CDK11AandCDK11B.bAug10|CDK11AandCDK11B.mAug10|CDK11AandCDK11B.veAug10|CDK11AandCDK11B.cAug10|CDK11AandCDK11B.eAug10|CDK11AandCDK11B.qAug10|CDK11AandCDK11B.vjAug10|CDK11AandCDK11B.lAug10|CDK11AandCDK11B.dAug10|CDK11AandCDK11B.fAug10|CDK11AandCDK11B.gAug10|CDK11AandCDK11B.iAug10	13	CDK11AandCDK11B	1	Common	0	31	1	1	1	1
F556_SI:7	1	1634354	1634438	F556_SI	1633754	1635434	CDK11AandCDK11B:33|CDK11AandCDK11B:34|CDK11AandCDK11B:35|CDK11AandCDK11B:36|CDK11AandCDK11B:37|CDK11AandCDK11B:38|CDK11AandCDK11B:39	7	CDK11AandCDK11B.uAug10|CDK11AandCDK11B.bAug10|CDK11AandCDK11B.mAug10|CDK11AandCDK11B.veAug10|CDK11AandCDK11B.cAug10|CDK11AandCDK11B.eAug10|CDK11AandCDK11B.qAug10|CDK11AandCDK11B.vjAug10|CDK11AandCDK11B.lAug10|CDK11AandCDK11B.dAug10|CDK11AandCDK11B.fAug10|CDK11AandCDK11B.gAug10|CDK11AandCDK11B.iAug10|CDK11AandCDK11B.hAug10	14	CDK11AandCDK11B	1	Common	0	31	1	1	1	1
F556_SI:8	1	1634438	1634518	F556_SI	1633754	1635434	CDK11AandCDK11B:35|CDK11AandCDK11B:37	2	CDK11AandCDK11B.veAug10|CDK11AandCDK11B.lAug10	2	CDK11AandCDK11B	1	Common	0	31	0	0	0	0
F556_SI:9	1	1634518	1634534	F556_SI	1633754	1635434	CDK11AandCDK11B:35|CDK11AandCDK11B:37|CDK11AandCDK11B:40|CDK11AandCDK11B:41	4	CDK11AandCDK11B.veAug10|CDK11AandCDK11B.lAug10|CDK11AandCDK11B.bAug10|CDK11AandCDK11B.cAug10|CDK11AandCDK11B.dAug10|CDK11AandCDK11B.eAug10|CDK11AandCDK11B.fAug10|CDK11AandCDK11B.gAug10|CDK11AandCDK11B.hAug10|CDK11AandCDK11B.iAug10|CDK11AandCDK11B.mAug10|CDK11AandCDK11B.qAug10|CDK11AandCDK11B.vjAug10|CDK11AandCDK11B.uAug10	14	CDK11AandCDK11B	1	Common	0	31	1	1	1	1
F556_SI:10	1	1634534	1634708	F556_SI	1633754	1635434	CDK11AandCDK11B:35|CDK11AandCDK11B:37|CDK11AandCDK11B:40|CDK11AandCDK11B:41|CDK11AandCDK11B:42	5	CDK11AandCDK11B.veAug10|CDK11AandCDK11B.lAug10|CDK11AandCDK11B.bAug10|CDK11AandCDK11B.cAug10|CDK11AandCDK11B.dAug10|CDK11AandCDK11B.eAug10|CDK11AandCDK11B.fAug10|CDK11AandCDK11B.gAug10|CDK11AandCDK11B.hAug10|CDK11AandCDK11B.iAug10|CDK11AandCDK11B.mAug10|CDK11AandCDK11B.qAug10|CDK11AandCDK11B.vjAug10|CDK11AandCDK11B.uAug10|CDK11AandCDK11B.rAug10	15	CDK11AandCDK11B	1	Common	0	31	1	1	1	1
F556_SI:11	1	1634708	1634914	F556_SI	1633754	1635434	CDK11AandCDK11B:35|CDK11AandCDK11B:41	2	CDK11AandCDK11B.veAug10|CDK11AandCDK11B.uAug10	2	CDK11AandCDK11B	1	Common	0	31	0	0	0	0
F556_SI:12	1	1634914	1634973	F556_SI	1633754	1635434	CDK11AandCDK11B:35|CDK11AandCDK11B:41|CDK11AandCDK11B:43|CDK11AandCDK11B:44	4	CDK11AandCDK11B.veAug10|CDK11AandCDK11B.uAug10|CDK11AandCDK11B.bAug10|CDK11AandCDK11B.cAug10|CDK11AandCDK11B.dAug10|CDK11AandCDK11B.eAug10|CDK11AandCDK11B.fAug10|CDK11AandCDK11B.gAug10|CDK11AandCDK11B.hAug10|CDK11AandCDK11B.iAug10|CDK11AandCDK11B.lAug10|CDK11AandCDK11B.mAug10|CDK11AandCDK11B.qAug10|CDK11AandCDK11B.rAug10|CDK11AandCDK11B.vjAug10	15	CDK11AandCDK11B	1	Common	0	31	1	1	1	1
F556_SI:13	1	1634973	1634992	F556_SI	1633754	1635434	CDK11AandCDK11B:35|CDK11AandCDK11B:43|CDK11AandCDK11B:44	3	CDK11AandCDK11B.veAug10|CDK11AandCDK11B.bAug10|CDK11AandCDK11B.cAug10|CDK11AandCDK11B.dAug10|CDK11AandCDK11B.eAug10|CDK11AandCDK11B.fAug10|CDK11AandCDK11B.gAug10|CDK11AandCDK11B.hAug10|CDK11AandCDK11B.iAug10|CDK11AandCDK11B.lAug10|CDK11AandCDK11B.mAug10|CDK11AandCDK11B.qAug10|CDK11AandCDK11B.rAug10|CDK11AandCDK11B.vjAug10	14	CDK11AandCDK11B	1	Common	0	31	1	1	1	1
F556_SI:14	1	1634992	1635063	F556_SI	1633754	1635434	CDK11AandCDK11B:35|CDK11AandCDK11B:43|CDK11AandCDK11B:44|CDK11AandCDK11B:45	4	CDK11AandCDK11B.veAug10|CDK11AandCDK11B.bAug10|CDK11AandCDK11B.cAug10|CDK11AandCDK11B.dAug10|CDK11AandCDK11B.eAug10|CDK11AandCDK11B.fAug10|CDK11AandCDK11B.gAug10|CDK11AandCDK11B.hAug10|CDK11AandCDK11B.iAug10|CDK11AandCDK11B.lAug10|CDK11AandCDK11B.mAug10|CDK11AandCDK11B.qAug10|CDK11AandCDK11B.rAug10|CDK11AandCDK11B.vjAug10|CDK11AandCDK11B.nAug10	15	CDK11AandCDK11B	1	Common	0	31	1	1	1	1
F556_SI:15	1	1635063	1635262	F556_SI	1633754	1635434	CDK11AandCDK11B:35|CDK11AandCDK11B:44	2	CDK11AandCDK11B.veAug10|CDK11AandCDK11B.vjAug10	2	CDK11AandCDK11B	1	Common	0	31	0	0	0	0
F556_SI:16	1	1635262	1635295	F556_SI	1633754	1635434	CDK11AandCDK11B:35|CDK11AandCDK11B:44|CDK11AandCDK11B:46|CDK11AandCDK11B:47	4	CDK11AandCDK11B.veAug10|CDK11AandCDK11B.vjAug10|CDK11AandCDK11B.bAug10|CDK11AandCDK11B.cAug10|CDK11AandCDK11B.dAug10|CDK11AandCDK11B.eAug10|CDK11AandCDK11B.fAug10|CDK11AandCDK11B.gAug10|CDK11AandCDK11B.iAug10|CDK11AandCDK11B.mAug10|CDK11AandCDK11B.nAug10|CDK11AandCDK11B.qAug10|CDK11AandCDK11B.rAug10|CDK11AandCDK11B.hAug10|CDK11AandCDK11B.lAug10	15	CDK11AandCDK11B	1	Common	0	31	1	1	1	1
F556_SI:17	1	1635295	1635379	F556_SI	1633754	1635434	CDK11AandCDK11B:35|CDK11AandCDK11B:44|CDK11AandCDK11B:46|CDK11AandCDK11B:47|CDK11AandCDK11B:48	5	CDK11AandCDK11B.veAug10|CDK11AandCDK11B.vjAug10|CDK11AandCDK11B.bAug10|CDK11AandCDK11B.cAug10|CDK11AandCDK11B.dAug10|CDK11AandCDK11B.eAug10|CDK11AandCDK11B.fAug10|CDK11AandCDK11B.gAug10|CDK11AandCDK11B.iAug10|CDK11AandCDK11B.mAug10|CDK11AandCDK11B.nAug10|CDK11AandCDK11B.qAug10|CDK11AandCDK11B.rAug10|CDK11AandCDK11B.hAug10|CDK11AandCDK11B.lAug10|CDK11AandCDK11B.jAug10	16	CDK11AandCDK11B	1	Common	0	31	1	1	1	1
F556_SI:18	1	1635379	1635434	F556_SI	1633754	1635434	CDK11AandCDK11B:47|CDK11AandCDK11B:48	2	CDK11AandCDK11B.hAug10|CDK11AandCDK11B.lAug10|CDK11AandCDK11B.jAug10	3	CDK11AandCDK11B	1	Common	0	31	1	1	1	1
F557_SI:1	1	1635477	1635555	F557_SI	1635477	1635585	CDK11AandCDK11B:49|CDK11AandCDK11B:50	2	CDK11AandCDK11B.veAug10|CDK11AandCDK11B.bAug10|CDK11AandCDK11B.cAug10|CDK11AandCDK11B.dAug10|CDK11AandCDK11B.eAug10|CDK11AandCDK11B.fAug10|CDK11AandCDK11B.gAug10|CDK11AandCDK11B.iAug10|CDK11AandCDK11B.mAug10|CDK11AandCDK11B.nAug10|CDK11AandCDK11B.qAug10|CDK11AandCDK11B.rAug10|CDK11AandCDK11B.vjAug10	13	CDK11AandCDK11B	1	Common	0	31	1	1	1	1
F557_SI:2	1	1635555	1635585	F557_SI	1635477	1635585	CDK11AandCDK11B:50	1	CDK11AandCDK11B.bAug10|CDK11AandCDK11B.cAug10|CDK11AandCDK11B.dAug10|CDK11AandCDK11B.eAug10|CDK11AandCDK11B.fAug10|CDK11AandCDK11B.gAug10|CDK11AandCDK11B.iAug10|CDK11AandCDK11B.mAug10|CDK11AandCDK11B.nAug10|CDK11AandCDK11B.qAug10|CDK11AandCDK11B.rAug10|CDK11AandCDK11B.vjAug10	12	CDK11AandCDK11B	1	Common	0	31	1	1	1	1
F558_SI:1	1	1635661	1635783	F558_SI	1635661	1636464	CDK11AandCDK11B:51|CDK11AandCDK11B:52|CDK11AandCDK11B:53|CDK11AandCDK11B:54	4	CDK11AandCDK11B.bAug10|CDK11AandCDK11B.cAug10|CDK11AandCDK11B.dAug10|CDK11AandCDK11B.eAug10|CDK11AandCDK11B.fAug10|CDK11AandCDK11B.gAug10|CDK11AandCDK11B.iAug10|CDK11AandCDK11B.jAug10|CDK11AandCDK11B.lAug10|CDK11AandCDK11B.mAug10|CDK11AandCDK11B.nAug10|CDK11AandCDK11B.qAug10|CDK11AandCDK11B.rAug10|CDK11AandCDK11B.hAug10|CDK11AandCDK11B.vjAug10	15	CDK11AandCDK11B	1	Common	0	31	1	1	1	1
F558_SI:2	1	1635783	1635900	F558_SI	1635661	1636464	CDK11AandCDK11B:52|CDK11AandCDK11B:53|CDK11AandCDK11B:54	3	CDK11AandCDK11B.rAug10|CDK11AandCDK11B.hAug10|CDK11AandCDK11B.vjAug10	3	CDK11AandCDK11B	1	Common	0	31	0	1	1	1
F558_SI:3	1	1635900	1635988	F558_SI	1635661	1636464	CDK11AandCDK11B:53|CDK11AandCDK11B:54	2	CDK11AandCDK11B.hAug10|CDK11AandCDK11B.vjAug10	2	CDK11AandCDK11B	1	Common	0	31	0	1	1	1
F558_SI:4	1	1635988	1636094	F558_SI	1635661	1636464	CDK11AandCDK11B:53|CDK11AandCDK11B:54|CDK11AandCDK11B:55|CDK11AandCDK11B:56	4	CDK11AandCDK11B.hAug10|CDK11AandCDK11B.vjAug10|CDK11AandCDK11B.bAug10|CDK11AandCDK11B.cAug10|CDK11AandCDK11B.dAug10|CDK11AandCDK11B.eAug10|CDK11AandCDK11B.fAug10|CDK11AandCDK11B.gAug10|CDK11AandCDK11B.iAug10|CDK11AandCDK11B.lAug10|CDK11AandCDK11B.nAug10|CDK11AandCDK11B.qAug10|CDK11AandCDK11B.jAug10|CDK11AandCDK11B.mAug10	14	CDK11AandCDK11B	1	Common	0	31	1	1	1	1
F558_SI:5	1	1636094	1636214	F558_SI	1635661	1636464	CDK11AandCDK11B:54|CDK11AandCDK11B:56	2	CDK11AandCDK11B.vjAug10|CDK11AandCDK11B.jAug10|CDK11AandCDK11B.mAug10	3	CDK11AandCDK11B	1	Common	0	31	0	0	0	0
F558_SI:6	1	1636214	1636342	F558_SI	1635661	1636464	CDK11AandCDK11B:54|CDK11AandCDK11B:56|CDK11AandCDK11B:57	3	CDK11AandCDK11B.vjAug10|CDK11AandCDK11B.jAug10|CDK11AandCDK11B.mAug10|CDK11AandCDK11B.qAug10	4	CDK11AandCDK11B	1	Common	0	31	0	1	1	1
F558_SI:7	1	1636342	1636425	F558_SI	1635661	1636464	CDK11AandCDK11B:54|CDK11AandCDK11B:56|CDK11AandCDK11B:57|CDK11AandCDK11B:58	4	CDK11AandCDK11B.vjAug10|CDK11AandCDK11B.jAug10|CDK11AandCDK11B.mAug10|CDK11AandCDK11B.qAug10|CDK11AandCDK11B.bAug10|CDK11AandCDK11B.cAug10|CDK11AandCDK11B.dAug10|CDK11AandCDK11B.eAug10|CDK11AandCDK11B.fAug10|CDK11AandCDK11B.gAug10|CDK11AandCDK11B.hAug10|CDK11AandCDK11B.iAug10|CDK11AandCDK11B.lAug10|CDK11AandCDK11B.nAug10	14	CDK11AandCDK11B	1	Common	0	31	1	1	1	1
F558_SI:8	1	1636425	1636464	F558_SI	1635661	1636464	CDK11AandCDK11B:54|CDK11AandCDK11B:56|CDK11AandCDK11B:58	3	CDK11AandCDK11B.vjAug10|CDK11AandCDK11B.jAug10|CDK11AandCDK11B.mAug10|CDK11AandCDK11B.bAug10|CDK11AandCDK11B.cAug10|CDK11AandCDK11B.dAug10|CDK11AandCDK11B.eAug10|CDK11AandCDK11B.fAug10|CDK11AandCDK11B.gAug10|CDK11AandCDK11B.hAug10|CDK11AandCDK11B.iAug10|CDK11AandCDK11B.lAug10|CDK11AandCDK11B.nAug10	13	CDK11AandCDK11B	1	Common	0	31	1	1	1	1
S559_SI:1	1	1637080	1637171	S559_SI	1637080	1637171	CDK11AandCDK11B:59	1	CDK11AandCDK11B.bAug10|CDK11AandCDK11B.cAug10|CDK11AandCDK11B.dAug10|CDK11AandCDK11B.eAug10|CDK11AandCDK11B.fAug10|CDK11AandCDK11B.gAug10|CDK11AandCDK11B.hAug10|CDK11AandCDK11B.iAug10|CDK11AandCDK11B.jAug10|CDK11AandCDK11B.lAug10|CDK11AandCDK11B.mAug10|CDK11AandCDK11B.nAug10|CDK11AandCDK11B.vjAug10	13	CDK11AandCDK11B	1	Common	0	31	1	1	1	1
S560_SI:1	1	1638059	1638591	S560_SI	1638059	1638591	neemy:1	1	neemy.aAug10-unspliced	1	neemy	1	Unique	0	1	0	0	0	0
F561_SI:1	1	1638847	1638963	F561_SI	1638847	1639038	CDK11AandCDK11B:60|CDK11AandCDK11B:61	2	CDK11AandCDK11B.bAug10|CDK11AandCDK11B.cAug10|CDK11AandCDK11B.dAug10|CDK11AandCDK11B.eAug10|CDK11AandCDK11B.fAug10|CDK11AandCDK11B.gAug10|CDK11AandCDK11B.hAug10|CDK11AandCDK11B.iAug10|CDK11AandCDK11B.jAug10|CDK11AandCDK11B.lAug10|CDK11AandCDK11B.mAug10	11	CDK11AandCDK11B	1	Common	0	31	1	1	1	1
F561_SI:2	1	1638963	1639023	F561_SI	1638847	1639038	CDK11AandCDK11B:60|CDK11AandCDK11B:61|CDK11AandCDK11B:62	3	CDK11AandCDK11B.bAug10|CDK11AandCDK11B.cAug10|CDK11AandCDK11B.dAug10|CDK11AandCDK11B.eAug10|CDK11AandCDK11B.fAug10|CDK11AandCDK11B.gAug10|CDK11AandCDK11B.hAug10|CDK11AandCDK11B.iAug10|CDK11AandCDK11B.jAug10|CDK11AandCDK11B.lAug10|CDK11AandCDK11B.mAug10|CDK11AandCDK11B.nAug10|CDK11AandCDK11B.vjAug10	13	CDK11AandCDK11B	1	Common	0	31	1	1	1	1
F561_SI:3	1	1639023	1639038	F561_SI	1638847	1639038	CDK11AandCDK11B:61	1	CDK11AandCDK11B.mAug10	1	CDK11AandCDK11B	1	Unique	0	31	0	0	0	0
F562_SI:1	1	1639618	1639622	F562_SI	1639618	1639684	CDK11AandCDK11B:63|CDK11AandCDK11B:64	2	CDK11AandCDK11B.mAug10|CDK11AandCDK11B.bAug10|CDK11AandCDK11B.cAug10|CDK11AandCDK11B.dAug10|CDK11AandCDK11B.eAug10|CDK11AandCDK11B.fAug10|CDK11AandCDK11B.gAug10|CDK11AandCDK11B.hAug10|CDK11AandCDK11B.iAug10|CDK11AandCDK11B.jAug10|CDK11AandCDK11B.lAug10|CDK11AandCDK11B.vjAug10	12	CDK11AandCDK11B	1	Common	0	31	1	1	1	1
F562_SI:2	1	1639622	1639673	F562_SI	1639618	1639684	CDK11AandCDK11B:63|CDK11AandCDK11B:64|CDK11AandCDK11B:65	3	CDK11AandCDK11B.mAug10|CDK11AandCDK11B.bAug10|CDK11AandCDK11B.cAug10|CDK11AandCDK11B.dAug10|CDK11AandCDK11B.eAug10|CDK11AandCDK11B.fAug10|CDK11AandCDK11B.gAug10|CDK11AandCDK11B.hAug10|CDK11AandCDK11B.iAug10|CDK11AandCDK11B.jAug10|CDK11AandCDK11B.lAug10|CDK11AandCDK11B.vjAug10|CDK11AandCDK11B.nAug10	13	CDK11AandCDK11B	1	Common	0	31	1	1	1	1
F562_SI:3	1	1639673	1639684	F562_SI	1639618	1639684	CDK11AandCDK11B:64|CDK11AandCDK11B:65	2	CDK11AandCDK11B.bAug10|CDK11AandCDK11B.cAug10|CDK11AandCDK11B.dAug10|CDK11AandCDK11B.eAug10|CDK11AandCDK11B.fAug10|CDK11AandCDK11B.gAug10|CDK11AandCDK11B.hAug10|CDK11AandCDK11B.iAug10|CDK11AandCDK11B.jAug10|CDK11AandCDK11B.lAug10|CDK11AandCDK11B.vjAug10|CDK11AandCDK11B.nAug10	12	CDK11AandCDK11B	1	Common	0	31	1	1	1	1
F563_SI:1	1	1640232	1640277	F563_SI	1640232	1640391	CDK11AandCDK11B:66|CDK11AandCDK11B:67|CDK11AandCDK11B:68	3	CDK11AandCDK11B.nAug10|CDK11AandCDK11B.vjAug10|CDK11AandCDK11B.bAug10|CDK11AandCDK11B.cAug10|CDK11AandCDK11B.dAug10|CDK11AandCDK11B.eAug10|CDK11AandCDK11B.fAug10|CDK11AandCDK11B.gAug10|CDK11AandCDK11B.hAug10|CDK11AandCDK11B.iAug10|CDK11AandCDK11B.jAug10|CDK11AandCDK11B.lAug10	12	CDK11AandCDK11B	1	Common	0	31	1	1	1	1
F563_SI:2	1	1640277	1640315	F563_SI	1640232	1640391	CDK11AandCDK11B:67|CDK11AandCDK11B:68	2	CDK11AandCDK11B.vjAug10|CDK11AandCDK11B.bAug10|CDK11AandCDK11B.cAug10|CDK11AandCDK11B.dAug10|CDK11AandCDK11B.eAug10|CDK11AandCDK11B.fAug10|CDK11AandCDK11B.gAug10|CDK11AandCDK11B.hAug10|CDK11AandCDK11B.iAug10|CDK11AandCDK11B.jAug10|CDK11AandCDK11B.lAug10	11	CDK11AandCDK11B	1	Common	0	31	1	1	1	1
F563_SI:3	1	1640315	1640342	F563_SI	1640232	1640391	CDK11AandCDK11B:68	1	CDK11AandCDK11B.bAug10|CDK11AandCDK11B.cAug10|CDK11AandCDK11B.dAug10|CDK11AandCDK11B.eAug10|CDK11AandCDK11B.fAug10|CDK11AandCDK11B.gAug10|CDK11AandCDK11B.hAug10|CDK11AandCDK11B.iAug10|CDK11AandCDK11B.jAug10|CDK11AandCDK11B.lAug10	10	CDK11AandCDK11B	1	Common	0	31	1	1	1	1
F563_SI:4	1	1640342	1640391	F563_SI	1640232	1640391	CDK11AandCDK11B:68|CDK11AandCDK11B:69	2	CDK11AandCDK11B.bAug10|CDK11AandCDK11B.cAug10|CDK11AandCDK11B.dAug10|CDK11AandCDK11B.eAug10|CDK11AandCDK11B.fAug10|CDK11AandCDK11B.gAug10|CDK11AandCDK11B.hAug10|CDK11AandCDK11B.iAug10|CDK11AandCDK11B.jAug10|CDK11AandCDK11B.lAug10|CDK11AandCDK11B.sAug10	11	CDK11AandCDK11B	1	Common	0	31	1	1	1	1
F564_SI:1	1	1640476	1640514	F564_SI	1640476	1640572	CDK11AandCDK11B:70	1	CDK11AandCDK11B.bAug10|CDK11AandCDK11B.cAug10|CDK11AandCDK11B.dAug10|CDK11AandCDK11B.eAug10|CDK11AandCDK11B.fAug10|CDK11AandCDK11B.gAug10|CDK11AandCDK11B.hAug10|CDK11AandCDK11B.iAug10|CDK11AandCDK11B.jAug10|CDK11AandCDK11B.lAug10|CDK11AandCDK11B.sAug10	11	CDK11AandCDK11B	1	Common	0	31	1	1	1	1
F564_SI:2	1	1640514	1640520	F564_SI	1640476	1640572	CDK11AandCDK11B:70|CDK11AandCDK11B:71	2	CDK11AandCDK11B.bAug10|CDK11AandCDK11B.cAug10|CDK11AandCDK11B.dAug10|CDK11AandCDK11B.eAug10|CDK11AandCDK11B.fAug10|CDK11AandCDK11B.gAug10|CDK11AandCDK11B.hAug10|CDK11AandCDK11B.iAug10|CDK11AandCDK11B.jAug10|CDK11AandCDK11B.lAug10|CDK11AandCDK11B.sAug10|CDK11AandCDK11B.vhAug10	12	CDK11AandCDK11B	1	Common	0	31	1	1	1	1
F564_SI:3	1	1640520	1640572	F564_SI	1640476	1640572	CDK11AandCDK11B:70|CDK11AandCDK11B:71|CDK11AandCDK11B:72	3	CDK11AandCDK11B.bAug10|CDK11AandCDK11B.cAug10|CDK11AandCDK11B.dAug10|CDK11AandCDK11B.eAug10|CDK11AandCDK11B.fAug10|CDK11AandCDK11B.gAug10|CDK11AandCDK11B.hAug10|CDK11AandCDK11B.iAug10|CDK11AandCDK11B.jAug10|CDK11AandCDK11B.lAug10|CDK11AandCDK11B.sAug10|CDK11AandCDK11B.vhAug10|CDK11AandCDK11B.vcAug10	13	CDK11AandCDK11B	1	Common	0	31	1	1	1	1
F565_SI:1	1	1640917	1640956	F565_SI	1640917	1641495	CDK11AandCDK11B:73	1	CDK11AandCDK11B.bAug10	1	CDK11AandCDK11B	1	Unique	0	31	0	1	1	1
F565_SI:2	1	1640956	1641079	F565_SI	1640917	1641495	CDK11AandCDK11B:73|CDK11AandCDK11B:74|CDK11AandCDK11B:75	3	CDK11AandCDK11B.bAug10|CDK11AandCDK11B.cAug10|CDK11AandCDK11B.dAug10|CDK11AandCDK11B.eAug10|CDK11AandCDK11B.fAug10|CDK11AandCDK11B.gAug10|CDK11AandCDK11B.hAug10|CDK11AandCDK11B.jAug10|CDK11AandCDK11B.lAug10|CDK11AandCDK11B.pAug10|CDK11AandCDK11B.sAug10|CDK11AandCDK11B.vcAug10|CDK11AandCDK11B.vhAug10	13	CDK11AandCDK11B	1	Common	0	31	1	1	1	1
F565_SI:3	1	1641079	1641495	F565_SI	1640917	1641495	CDK11AandCDK11B:75	1	CDK11AandCDK11B.vhAug10	1	CDK11AandCDK11B	1	Unique	0	31	0	0	0	0
S566_SI:1	1	1642068	1642526	S566_SI	1642068	1642526	swarrarbo:1	1	swarrarbo.aAug10-unspliced	1	swarrarbo	1	Unique	0	1	0	0	0	0
F567_SI:1	1	1643702	1643839	F567_SI	1643702	1643866	CDK11AandCDK11B:76|CDK11AandCDK11B:77	2	CDK11AandCDK11B.bAug10|CDK11AandCDK11B.cAug10|CDK11AandCDK11B.eAug10|CDK11AandCDK11B.fAug10|CDK11AandCDK11B.gAug10|CDK11AandCDK11B.hAug10|CDK11AandCDK11B.jAug10|CDK11AandCDK11B.pAug10|CDK11AandCDK11B.dAug10	9	CDK11AandCDK11B	1	Common	0	31	1	1	1	1
F567_SI:2	1	1643839	1643866	F567_SI	1643702	1643866	CDK11AandCDK11B:77	1	CDK11AandCDK11B.dAug10	1	CDK11AandCDK11B	1	Unique	0	31	0	0	0	0
F568_SI:1	1	1647784	1647788	F568_SI	1647784	1647917	CDK11AandCDK11B:78	1	CDK11AandCDK11B.aAug10|CDK11AandCDK11B.bAug10|CDK11AandCDK11B.cAug10|CDK11AandCDK11B.dAug10|CDK11AandCDK11B.eAug10|CDK11AandCDK11B.fAug10|CDK11AandCDK11B.gAug10|CDK11AandCDK11B.hAug10|CDK11AandCDK11B.iAug10|CDK11AandCDK11B.jAug10|CDK11AandCDK11B.lAug10|CDK11AandCDK11B.pAug10|CDK11AandCDK11B.sAug10	13	CDK11AandCDK11B	1	Common	0	31	1	1	1	1
F568_SI:2	1	1647788	1647917	F568_SI	1647784	1647917	CDK11AandCDK11B:78|CDK11AandCDK11B:79	2	CDK11AandCDK11B.aAug10|CDK11AandCDK11B.bAug10|CDK11AandCDK11B.cAug10|CDK11AandCDK11B.dAug10|CDK11AandCDK11B.eAug10|CDK11AandCDK11B.fAug10|CDK11AandCDK11B.gAug10|CDK11AandCDK11B.hAug10|CDK11AandCDK11B.iAug10|CDK11AandCDK11B.jAug10|CDK11AandCDK11B.lAug10|CDK11AandCDK11B.pAug10|CDK11AandCDK11B.sAug10|CDK11AandCDK11B.vdAug10	14	CDK11AandCDK11B	1	Common	0	31	1	1	1	1
F569_SI:1	1	1650766	1650796	F569_SI	1650766	1650894	CDK11AandCDK11B:80	1	CDK11AandCDK11B.aAug10|CDK11AandCDK11B.bAug10|CDK11AandCDK11B.cAug10|CDK11AandCDK11B.fAug10|CDK11AandCDK11B.iAug10|CDK11AandCDK11B.jAug10|CDK11AandCDK11B.sAug10	7	CDK11AandCDK11B	1	Common	0	31	1	1	1	1
F569_SI:2	1	1650796	1650894	F569_SI	1650766	1650894	CDK11AandCDK11B:80|CDK11AandCDK11B:81	2	CDK11AandCDK11B.aAug10|CDK11AandCDK11B.bAug10|CDK11AandCDK11B.cAug10|CDK11AandCDK11B.fAug10|CDK11AandCDK11B.iAug10|CDK11AandCDK11B.jAug10|CDK11AandCDK11B.sAug10|CDK11AandCDK11B.dAug10|CDK11AandCDK11B.eAug10|CDK11AandCDK11B.gAug10|CDK11AandCDK11B.hAug10|CDK11AandCDK11B.lAug10|CDK11AandCDK11B.pAug10|CDK11AandCDK11B.vcAug10|CDK11AandCDK11B.vdAug10	15	CDK11AandCDK11B	1	Common	0	31	1	1	1	1
S570_SI:1	1	1653034	1653150	S570_SI	1653034	1653150	CDK11AandCDK11B:82	1	CDK11AandCDK11B.aAug10|CDK11AandCDK11B.bAug10|CDK11AandCDK11B.cAug10|CDK11AandCDK11B.dAug10|CDK11AandCDK11B.eAug10|CDK11AandCDK11B.fAug10|CDK11AandCDK11B.gAug10|CDK11AandCDK11B.hAug10|CDK11AandCDK11B.iAug10|CDK11AandCDK11B.jAug10|CDK11AandCDK11B.lAug10|CDK11AandCDK11B.pAug10|CDK11AandCDK11B.sAug10|CDK11AandCDK11B.vcAug10|CDK11AandCDK11B.vdAug10	15	CDK11AandCDK11B	1	Common	0	31	1	1	1	1
S571_SI:1	1	1654026	1654073	S571_SI	1654026	1654073	CDK11AandCDK11B:83	1	CDK11AandCDK11B.fAug10|CDK11AandCDK11B.gAug10|CDK11AandCDK11B.sAug10	3	CDK11AandCDK11B	1	Common	0	31	0	0	1	0
S572_SI:1	1	1654146	1654270	S572_SI	1654146	1654270	CDK11AandCDK11B:84	1	CDK11AandCDK11B.aAug10|CDK11AandCDK11B.bAug10|CDK11AandCDK11B.cAug10|CDK11AandCDK11B.dAug10|CDK11AandCDK11B.eAug10|CDK11AandCDK11B.fAug10|CDK11AandCDK11B.gAug10|CDK11AandCDK11B.hAug10|CDK11AandCDK11B.iAug10|CDK11AandCDK11B.jAug10|CDK11AandCDK11B.lAug10|CDK11AandCDK11B.pAug10|CDK11AandCDK11B.sAug10|CDK11AandCDK11B.vcAug10|CDK11AandCDK11B.vdAug10	15	CDK11AandCDK11B	1	Common	0	31	1	1	1	1
S573_SI:1	1	1654660	1654924	S573_SI	1654660	1654924	CDK11AandCDK11B:85	1	CDK11AandCDK11B.viAug10	1	CDK11AandCDK11B	1	Unique	0	31	0	0	0	0
F574_SI:1	1	1655238	1655316	F574_SI	1655238	1656907	CDK11AandCDK11B:86|CDK11AandCDK11B:87	2	CDK11AandCDK11B.vdAug10|CDK11AandCDK11B.bAug10	2	CDK11AandCDK11B	1	Common	0	31	0	0	0	0
F574_SI:2	1	1655316	1655387	F574_SI	1655238	1656907	CDK11AandCDK11B:86|CDK11AandCDK11B:87|reygybu:1	3	CDK11AandCDK11B.vdAug10|CDK11AandCDK11B.bAug10|reygybu.aAug10-unspliced	3	CDK11AandCDK11B|reygybu	2	Common	1	32	0	0	0	0
F574_SI:3	1	1655387	1655471	F574_SI	1655238	1656907	CDK11AandCDK11B:86|CDK11AandCDK11B:87|reygybu:1|CDK11AandCDK11B:88|CDK11AandCDK11B:89	5	CDK11AandCDK11B.vdAug10|CDK11AandCDK11B.bAug10|reygybu.aAug10-unspliced|CDK11AandCDK11B.aAug10|CDK11AandCDK11B.pAug10	5	CDK11AandCDK11B|reygybu	2	Common	1	32	0	0	0	0
F574_SI:4	1	1655471	1655543	F574_SI	1655238	1656907	CDK11AandCDK11B:87|reygybu:1|CDK11AandCDK11B:89	3	CDK11AandCDK11B.bAug10|reygybu.aAug10-unspliced|CDK11AandCDK11B.pAug10	3	CDK11AandCDK11B|reygybu	2	Common	1	32	0	0	0	0
F574_SI:5	1	1655543	1655696	F574_SI	1655238	1656907	CDK11AandCDK11B:87|reygybu:1	2	CDK11AandCDK11B.bAug10|reygybu.aAug10-unspliced	2	CDK11AandCDK11B|reygybu	2	Common	1	32	0	1	0	0
F574_SI:6	1	1655696	1655720	F574_SI	1655238	1656907	CDK11AandCDK11B:87|reygybu:1|CDK11AandCDK11B:90|CDK11AandCDK11B:91|CDK11AandCDK11B:92|CDK11AandCDK11B:93|CDK11AandCDK11B:94|CDK11AandCDK11B:95|CDK11AandCDK11B:96|CDK11AandCDK11B:97|CDK11AandCDK11B:98|CDK11AandCDK11B:99	12	CDK11AandCDK11B.bAug10|reygybu.aAug10-unspliced|CDK11AandCDK11B.sAug10|CDK11AandCDK11B.jAug10|CDK11AandCDK11B.lAug10|CDK11AandCDK11B.hAug10|CDK11AandCDK11B.dAug10|CDK11AandCDK11B.gAug10|CDK11AandCDK11B.iAug10|CDK11AandCDK11B.fAug10|CDK11AandCDK11B.vcAug10|CDK11AandCDK11B.eAug10|CDK11AandCDK11B.cAug10|CDK11AandCDK11B.viAug10	14	CDK11AandCDK11B|reygybu	2	Common	1	32	1	1	1	1
F574_SI:7	1	1655720	1655762	F574_SI	1655238	1656907	CDK11AandCDK11B:87|reygybu:1|CDK11AandCDK11B:91|CDK11AandCDK11B:92|CDK11AandCDK11B:93|CDK11AandCDK11B:94|CDK11AandCDK11B:95|CDK11AandCDK11B:96|CDK11AandCDK11B:97|CDK11AandCDK11B:98|CDK11AandCDK11B:99	11	CDK11AandCDK11B.bAug10|reygybu.aAug10-unspliced|CDK11AandCDK11B.jAug10|CDK11AandCDK11B.lAug10|CDK11AandCDK11B.hAug10|CDK11AandCDK11B.dAug10|CDK11AandCDK11B.gAug10|CDK11AandCDK11B.iAug10|CDK11AandCDK11B.fAug10|CDK11AandCDK11B.vcAug10|CDK11AandCDK11B.eAug10|CDK11AandCDK11B.cAug10|CDK11AandCDK11B.viAug10	13	CDK11AandCDK11B|reygybu	2	Common	1	32	1	1	1	1
F574_SI:8	1	1655762	1655766	F574_SI	1655238	1656907	CDK11AandCDK11B:87|reygybu:1|CDK11AandCDK11B:92|CDK11AandCDK11B:93|CDK11AandCDK11B:94|CDK11AandCDK11B:95|CDK11AandCDK11B:96|CDK11AandCDK11B:97|CDK11AandCDK11B:98|CDK11AandCDK11B:99	10	CDK11AandCDK11B.bAug10|reygybu.aAug10-unspliced|CDK11AandCDK11B.lAug10|CDK11AandCDK11B.hAug10|CDK11AandCDK11B.dAug10|CDK11AandCDK11B.gAug10|CDK11AandCDK11B.iAug10|CDK11AandCDK11B.fAug10|CDK11AandCDK11B.vcAug10|CDK11AandCDK11B.eAug10|CDK11AandCDK11B.cAug10|CDK11AandCDK11B.viAug10	12	CDK11AandCDK11B|reygybu	2	Common	1	32	1	1	1	1
F574_SI:9	1	1655766	1655775	F574_SI	1655238	1656907	CDK11AandCDK11B:87|reygybu:1|CDK11AandCDK11B:93|CDK11AandCDK11B:94|CDK11AandCDK11B:95|CDK11AandCDK11B:96|CDK11AandCDK11B:97|CDK11AandCDK11B:98|CDK11AandCDK11B:99	9	CDK11AandCDK11B.bAug10|reygybu.aAug10-unspliced|CDK11AandCDK11B.hAug10|CDK11AandCDK11B.dAug10|CDK11AandCDK11B.gAug10|CDK11AandCDK11B.iAug10|CDK11AandCDK11B.fAug10|CDK11AandCDK11B.vcAug10|CDK11AandCDK11B.eAug10|CDK11AandCDK11B.cAug10|CDK11AandCDK11B.viAug10	11	CDK11AandCDK11B|reygybu	2	Common	1	32	1	1	1	1
F574_SI:10	1	1655775	1655777	F574_SI	1655238	1656907	CDK11AandCDK11B:87|CDK11AandCDK11B:94|CDK11AandCDK11B:95|CDK11AandCDK11B:96|CDK11AandCDK11B:97|CDK11AandCDK11B:98|CDK11AandCDK11B:99	7	CDK11AandCDK11B.bAug10|CDK11AandCDK11B.dAug10|CDK11AandCDK11B.gAug10|CDK11AandCDK11B.iAug10|CDK11AandCDK11B.fAug10|CDK11AandCDK11B.vcAug10|CDK11AandCDK11B.eAug10|CDK11AandCDK11B.cAug10|CDK11AandCDK11B.viAug10	9	CDK11AandCDK11B	1	Common	0	31	0	1	1	1
F574_SI:11	1	1655777	1655778	F574_SI	1655238	1656907	CDK11AandCDK11B:87|CDK11AandCDK11B:95|CDK11AandCDK11B:96|CDK11AandCDK11B:97|CDK11AandCDK11B:98|CDK11AandCDK11B:99	6	CDK11AandCDK11B.bAug10|CDK11AandCDK11B.fAug10|CDK11AandCDK11B.vcAug10|CDK11AandCDK11B.eAug10|CDK11AandCDK11B.cAug10|CDK11AandCDK11B.viAug10	6	CDK11AandCDK11B	1	Common	0	31	0	0	0	0
F574_SI:12	1	1655778	1655780	F574_SI	1655238	1656907	CDK11AandCDK11B:87|CDK11AandCDK11B:96|CDK11AandCDK11B:97|CDK11AandCDK11B:98|CDK11AandCDK11B:99	5	CDK11AandCDK11B.bAug10|CDK11AandCDK11B.vcAug10|CDK11AandCDK11B.eAug10|CDK11AandCDK11B.cAug10|CDK11AandCDK11B.viAug10	5	CDK11AandCDK11B	1	Common	0	31	0	1	1	1
F574_SI:13	1	1655780	1655790	F574_SI	1655238	1656907	CDK11AandCDK11B:87|CDK11AandCDK11B:97|CDK11AandCDK11B:98|CDK11AandCDK11B:99	4	CDK11AandCDK11B.bAug10|CDK11AandCDK11B.eAug10|CDK11AandCDK11B.cAug10|CDK11AandCDK11B.viAug10	4	CDK11AandCDK11B	1	Common	0	31	1	1	1	1
F574_SI:14	1	1655790	1655795	F574_SI	1655238	1656907	CDK11AandCDK11B:97|CDK11AandCDK11B:98|CDK11AandCDK11B:99	3	CDK11AandCDK11B.eAug10|CDK11AandCDK11B.cAug10|CDK11AandCDK11B.viAug10	3	CDK11AandCDK11B	1	Common	0	31	0	0	0	1
F574_SI:15	1	1655795	1655877	F574_SI	1655238	1656907	CDK11AandCDK11B:98|CDK11AandCDK11B:99	2	CDK11AandCDK11B.cAug10|CDK11AandCDK11B.viAug10	2	CDK11AandCDK11B	1	Common	0	31	0	1	0	0
F574_SI:16	1	1655877	1655950	F574_SI	1655238	1656907	CDK11AandCDK11B:98|CDK11AandCDK11B:99|LOC100129381:1	3	CDK11AandCDK11B.cAug10|CDK11AandCDK11B.viAug10|LOC100129381.hAug10	3	CDK11AandCDK11B|LOC100129381	2	Common	1	38	0	0	0	0
F574_SI:17	1	1655950	1655970	F574_SI	1655238	1656907	CDK11AandCDK11B:98|CDK11AandCDK11B:99|LOC100129381:1|LOC100129381:2	4	CDK11AandCDK11B.cAug10|CDK11AandCDK11B.viAug10|LOC100129381.hAug10|LOC100129381.eAug10	4	CDK11AandCDK11B|LOC100129381	2	Common	1	38	0	0	0	0
F574_SI:18	1	1655970	1655988	F574_SI	1655238	1656907	CDK11AandCDK11B:99|LOC100129381:1|LOC100129381:2	3	CDK11AandCDK11B.viAug10|LOC100129381.hAug10|LOC100129381.eAug10	3	CDK11AandCDK11B|LOC100129381	2	Common	1	38	0	0	0	0
F574_SI:19	1	1655988	1656054	F574_SI	1655238	1656907	LOC100129381:1|LOC100129381:2	2	LOC100129381.hAug10|LOC100129381.eAug10	2	LOC100129381	1	Common	0	7	0	0	0	0
F574_SI:20	1	1656054	1656056	F574_SI	1655238	1656907	LOC100129381:1|LOC100129381:2|LOC100129381:3	3	LOC100129381.hAug10|LOC100129381.eAug10|LOC100129381.dAug10	3	LOC100129381	1	Common	0	7	0	0	0	0
F574_SI:21	1	1656056	1656202	F574_SI	1655238	1656907	LOC100129381:1|LOC100129381:2|LOC100129381:3|LOC100129381:4	4	LOC100129381.hAug10|LOC100129381.eAug10|LOC100129381.dAug10|LOC100129381.aAug10-unspliced	4	LOC100129381	1	Common	0	7	0	0	0	0
F574_SI:22	1	1656202	1656277	F574_SI	1655238	1656907	LOC100129381:4	1	LOC100129381.aAug10-unspliced	1	LOC100129381	1	Unique	0	7	0	0	0	0
F574_SI:23	1	1656277	1656280	F574_SI	1655238	1656907	LOC100129381:4|SLC35E2:1	2	LOC100129381.aAug10-unspliced|SLC35E2.aAug10	2	LOC100129381|SLC35E2	2	Common	1	14	0	0	0	0
F574_SI:24	1	1656280	1656861	F574_SI	1655238	1656907	LOC100129381:4|SLC35E2:1|SLC35E2:2	3	LOC100129381.aAug10-unspliced|SLC35E2.aAug10|SLC35E2.dAug10	3	LOC100129381|SLC35E2	2	Common	1	14	1	1	1	1
F574_SI:25	1	1656861	1656907	F574_SI	1655238	1656907	LOC100129381:4	1	LOC100129381.aAug10-unspliced	1	LOC100129381	1	Unique	0	7	0	0	0	0
F575_SI:1	1	1658822	1658823	F575_SI	1658822	1663343	SLC35E2:3	1	SLC35E2.cAug10	1	SLC35E2	1	Unique	0	7	0	0	0	0
F575_SI:2	1	1658823	1660522	F575_SI	1658822	1663343	SLC35E2:3|SLC35E2:4	2	SLC35E2.cAug10|SLC35E2.eAug10-unspliced	2	SLC35E2	1	Common	0	7	1	1	1	1
[truncated: 742,530+ more rows]

## Sheet: Junction summary
junction_classification	event_id	transcript_id	gene_id	annotation_frequency	flag_detected_CTL_Treg	flag_detected_T1D_Treg	flag_detected_CTL_mCD4pCD25n	flag_detected_T1D_mCD4pCD25n
Annotated junction	19:58865223:58865734:+	A1BGAS.aAug10|A1BGAS.bAug10	A1BGAS	Common junct	0	1	0	0
Annotated junction	19:58864840:58865079:+	A1BGAS.aAug10|A1BGAS.bAug10|A1BGAS.cAug10|A1BGAS.dAug10	A1BGAS	Common junct	0	1	1	1
Annotated junction	13:101184855:101236078:-	A2LD1.bAug10|A2LD1.eAug10	A2LD1	Common junct	1	1	1	1
Annotated junction	12:53702599:53702743:-	AAAS.aAug10|AAAS.bAug10|AAAS.cAug10|AAAS.dAug10|AAAS.eAug10|AAAS.fAug10|AAAS.gAug10|AAAS.hAug10|AAAS.uAug10	AAAS	Common junct	1	1	1	1
Annotated junction	12:53708633:53708877:-	AAAS.aAug10|AAAS.bAug10|AAAS.dAug10|AAAS.eAug10|AAAS.fAug10|AAAS.hAug10|AAAS.iAug10|AAAS.kAug10|AAAS.mAug10|AAAS.pAug10|AAAS.qAug10|AAAS.uAug10|AAAS.vbAug10	AAAS	Common junct	1	1	1	1
Annotated junction	12:53708225:53708534:-	AAAS.aAug10|AAAS.bAug10|AAAS.dAug10|AAAS.eAug10|AAAS.hAug10|AAAS.iAug10|AAAS.kAug10|AAAS.mAug10|AAAS.pAug10|AAAS.qAug10|AAAS.uAug10|AAAS.vbAug10	AAAS	Common junct	1	1	1	1
Annotated junction	12:53702804:53702940:-	AAAS.aAug10|AAAS.bAug10|AAAS.cAug10|AAAS.dAug10|AAAS.eAug10|AAAS.fAug10|AAAS.gAug10|AAAS.hAug10|AAAS.uAug10	AAAS	Common junct	1	1	1	1
Annotated junction	12:53714476:53715254:-	AAAS.dAug10|AAAS.hAug10|AAAS.oAug10|AAAS.vaAug10	AAAS	Common junct	1	1	1	1
Annotated junction	12:53701497:53701628:-	AAAS.aAug10|AAAS.cAug10|AAAS.eAug10|AAAS.fAug10|AAAS.gAug10|AAAS.hAug10|AAAS.uAug10	AAAS	Common junct	1	1	1	1
Annotated junction	12:53709210:53709510:-	AAAS.aAug10|AAAS.bAug10|AAAS.cAug10|AAAS.dAug10|AAAS.fAug10|AAAS.gAug10|AAAS.hAug10|AAAS.kAug10|AAAS.lAug10|AAAS.mAug10|AAAS.nAug10|AAAS.oAug10|AAAS.qAug10|AAAS.tAug10|AAAS.uAug10	AAAS	Common junct	1	1	1	1
Annotated junction	12:53703505:53708081:-	AAAS.aAug10|AAAS.bAug10|AAAS.cAug10|AAAS.dAug10|AAAS.eAug10|AAAS.fAug10|AAAS.gAug10|AAAS.hAug10|AAAS.iAug10|AAAS.oAug10|AAAS.pAug10|AAAS.uAug10	AAAS	Common junct	1	1	1	1
Annotated junction	12:53709566:53714348:-	AAAS.aAug10|AAAS.bAug10|AAAS.cAug10|AAAS.dAug10|AAAS.fAug10|AAAS.gAug10|AAAS.hAug10|AAAS.iAug10|AAAS.kAug10|AAAS.lAug10|AAAS.mAug10|AAAS.nAug10|AAAS.oAug10|AAAS.pAug10|AAAS.qAug10|AAAS.rAug10|AAAS.tAug10|AAAS.uAug10|AAAS.vaAug10|AAAS.vbAug10	AAAS	Common junct	1	1	1	1
Annotated junction	12:53701917:53702065:-	AAAS.aAug10|AAAS.bAug10|AAAS.cAug10|AAAS.dAug10|AAAS.eAug10|AAAS.fAug10|AAAS.gAug10|AAAS.hAug10|AAAS.uAug10	AAAS	Common junct	1	1	1	1
Annotated junction	12:53708924:53709118:-	AAAS.aAug10|AAAS.bAug10|AAAS.cAug10|AAAS.dAug10|AAAS.fAug10|AAAS.gAug10|AAAS.hAug10|AAAS.kAug10|AAAS.mAug10|AAAS.nAug10|AAAS.oAug10|AAAS.qAug10|AAAS.uAug10|AAAS.vbAug10	AAAS	Common junct	1	1	1	1
Annotated junction	12:53701713:53701835:-	AAAS.aAug10|AAAS.cAug10|AAAS.gAug10|AAAS.hAug10|AAAS.uAug10	AAAS	Common junct	1	1	1	1
Annotated junction	12:53714476:53715126:-	AAAS.aAug10|AAAS.cAug10|AAAS.lAug10|AAAS.nAug10|AAAS.pAug10|AAAS.rAug10	AAAS	Common junct	1	1	1	1
Annotated junction	12:53702133:53702218:-	AAAS.aAug10|AAAS.bAug10|AAAS.cAug10|AAAS.dAug10|AAAS.eAug10|AAAS.fAug10|AAAS.gAug10|AAAS.hAug10	AAAS	Common junct	1	1	1	1
Annotated junction	12:53703065:53703384:-	AAAS.aAug10|AAAS.bAug10|AAAS.cAug10|AAAS.dAug10|AAAS.eAug10|AAAS.fAug10|AAAS.gAug10|AAAS.hAug10|AAAS.iAug10|AAAS.pAug10|AAAS.sAug10|AAAS.uAug10	AAAS	Common junct	1	1	1	1
Annotated junction	12:53702312:53702508:-	AAAS.aAug10|AAAS.bAug10|AAAS.cAug10|AAAS.dAug10|AAAS.eAug10|AAAS.fAug10|AAAS.gAug10|AAAS.hAug10|AAAS.uAug10	AAAS	Common junct	1	1	1	1
Annotated junction	12:125570989:125575971:+	AACS.aAug10|AACS.bAug10|AACS.cAug10|AACS.iAug10	AACS	Common junct	1	1	1	1
Annotated junction	12:125561157:125570875:+	AACS.aAug10|AACS.bAug10|AACS.cAug10	AACS	Common junct	1	1	1	1
Annotated junction	12:125609315:125609447:+	AACS.aAug10|AACS.bAug10|AACS.hAug10	AACS	Common junct	1	1	1	1
Annotated junction	12:125558525:125561036:+	AACS.aAug10|AACS.bAug10|AACS.iAug10	AACS	Common junct	1	1	1	1
Annotated junction	12:125609570:125612706:+	AACS.aAug10|AACS.bAug10|AACS.dAug10|AACS.hAug10	AACS	Common junct	1	0	1	1
Annotated junction	12:125550263:125558421:+	AACS.aAug10|AACS.bAug10|AACS.iAug10	AACS	Common junct	1	1	1	1
Annotated junction	12:125618618:125619339:+	AACS.aAug10|AACS.bAug10|AACS.cAug10|AACS.dAug10|AACS.eAug10|AACS.fAug10|AACS.gAug10|AACS.hAug10|AACS.jAug10|AACS.kAug10	AACS	Common junct	1	1	1	1
[truncated: 97,835 more rows]

## Sheet: Transcript summary
transcript_id	gene_id	flag_iso_in_CTL_ref_Treg	flag_iso_in_T1D_ref_Treg	flag_iso_in_CTL_ref_mCD4pCD25n	flag_iso_in_T1D_ref_mCD4pCD25n	flag_iso_dtct_CTL_Treg	flag_iso_dtct_T1D_Treg	flag_iso_dtct_CTL_mCD4pCD25n	flag_iso_dtct_T1D_mCD4pCD25n	flag_gene_in_CTL_ref_Treg	flag_gene_in_T1D_ref_Treg	flag_gene_in_CTL_ref_mCD4pCD25n	flag_gene_in_T1D_ref_mCD4pCD25n
[truncated: 15,631 more rows]
