# Supplementary material for: Shifts in isoform usage underlie transcriptional differences in regulatory T cells in type 1 diabetes
Source: Commun Biol. 2023 Sep 27;6:988. doi: 10.1038/s42003-023-05327-7 (PMC10533491; doi:10.1038/s42003-023-05327-7)
Supplement: Supplementary file 6 — Supplementary Data 3 [file 42003_2023_5327_MOESM6_ESM.xlsx]

## Sheet: Column descriptions
Column	Description
subject_id	Unique subject ID
status	Disease status. CTL = control, T1D = type 1 diabetes
FOXP3 expression Treg	FOXP3 gene expression in memory CD4+/CD25+ regulatory T cells (Tregs)
CXCR3 expression Treg	CXCR3 gene expression in memory CD4+/CD25+ regulatory T cells (Tregs)
IL6R expression Treg	IL6 gene expression in memory CD4+/CD25+ regulatory T cells (Tregs)
STAMBPL1andFAS expression Treg	STAMBPL1andFAS gene expression in memory CD4+/CD25+ regulatory T cells (Tregs)

## Sheet: Data for Fig2D Supp Fig2ACE
subject_id	status	FOXP3 expression Treg	CXCR3 expression Treg	IL6R expression Treg	STAMBPL1andFAS expression Treg
Wb17451436	CTL	26.8061	72.5004	133.625	13.8085
Wb207731668	CTL	151.966	71.4748	86.5847	14.7535
Wb209525269	CTL	111.922	43.8865	49.6636	13.0466
Wb23429854	CTL	56.4443	66.1556	105.335	7.60281
Wb24886716	CTL	105.236	36.7362	139.743	11.5161
Wb255279458	CTL	159.273	82.857	77.7833	11.9896
Wb255607012	CTL	100.359	32.4674	91.2056	6.46648
Wb260892376	CTL	103.993	47.3511	103.005	7.66369
Wb285470206	CTL	99.1152	73.3459	125.069	20.6196
Wb290146432	CTL	88.2815	55.0091	85.3034	8.32952
Wb29941410	CTL	22.2824	28.4025	51.3458	6.14886
Wb338817210	CTL	125.128	54.4107	121.952	17.281
Wb37099476	CTL	148.266	48.3299	130.305	14.3152
Wb39397564	CTL	77.4274	96.073	157.945	18.8118
Wb434959941	CTL	86.1814	23.944	104.682	7.33767
Wb46780368	CTL	167.465	66.0269	65.6597	14.1716
Wb48429960	CTL	36.6406	96.7336	60.4923	19.7178
Wb499255267	CTL	23.871	52.1462	79.165	10.976
Wb500063258	CTL	63.266	54.1579	84.228	7.95575
Wb51558008	CTL	74.4918	56.5575	82.7313	8.87695
Wb53681832	CTL	73.63	47.6062	97.1644	15.0791
Wb598690385	CTL	98.0679	34.2905	106.391	5.67496
Wb609359337	CTL	91.5464	56.1667	107.366	12.6152
Wb654869981	CTL	125.41	87.685	103.868	13.4746
Wb66496456	CTL	46.0576	73.8644	143.653	8.33626
Wb67530352	CTL	91.1975	66.8625	89.7205	14.2423
Wb702524065	CTL	97.457	54.3049	99.5911	10.4173
Wb727301937	CTL	154.543	44.2865	106.983	13.664
Wb76979416	CTL	89.9982	43.4366	92.0368	7.58292
Wb775170478	CTL	54.7724	45.115	63.1469	10.8558
Wb842518068	CTL	96.1318	37.6751	86.2533	8.06572
Wb854132275	CTL	150.778	38.0201	112.393	10.0546
Wb87886168	CTL	74.7111	42.8127	98.3486	7.18771
Wb957775938	CTL	129.614	44.5584	96.8371	13.1533
Wb977212218	CTL	121.682	57.1315	55.7482	7.65665
Wb01018268	T1D	93.2656	41.8775	113.015	10.1754
Wb02326960	T1D	159.584	46.1764	100.813	12.5946
Wb04251087	T1D	179.324	67.2128	132.246	13.4329
Wb09648849	T1D	189.454	53.556	113.547	14.8484
Wb10109318	T1D	90.3133	93.5198	117.694	15.4704
Wb11083395	T1D	157.349	78.5607	113.256	11.8926
Wb12286449	T1D	90.4728	55.2841	105.153	14.4499
Wb16020031	T1D	158.91	87.1994	83.2253	15.091
Wb16359426	T1D	89.5131	73.9371	116.069	11.0775
Wb16654397	T1D	8.19123	16.6179	74.0911	8.8472
Wb18894388	T1D	155.508	53.2557	86.2559	12.3822
Wb27902628	T1D	131.032	56.8044	98.5995	9.1945
Wb27959974	T1D	135.729	53.8535	112.593	11.3029
Wb30502154	T1D	253.783	71.7171	129.565	17.3752
Wb31241246	T1D	78.3041	42.9746	102.329	10.6969
Wb32193536	T1D	167.207	37.7019	101.591	20.0936
Wb33161134	T1D	24.3678	40.7872	123.18	10.2639
Wb35307192	T1D	196.578	68.4141	108.483	16.6218
Wb41409024	T1D	126.923	43.4759	100.7	7.73944
Wb41581460	T1D	126.986	50.1425	101.298	19.0342
Wb44884700	T1D	36.1388	59.5136	80.3064	6.12869
Wb56485724	T1D	117.934	49.7657	93.3898	6.09799
Wb57963872	T1D	65.6818	72.0069	119.768	15.4254
Wb60525860	T1D	262.001	66.6156	126.018	15.772
Wb62765928	T1D	155.088	87.9149	104.192	15.1002
Wb63150180	T1D	226.346	59.0256	110.275	16.3657
Wb63928904	T1D	83.4077	61.4268	113.697	12.4734
Wb69075576	T1D	141.324	61.6054	113.869	9.48189
Wb70009472	T1D	119.243	61.7165	121.96	12.0615
Wb72894504	T1D	192.176	55.7892	94.4969	14.091
Wb74450320	T1D	192.694	53.2458	81.6443	18.1585
Wb75147632	T1D	123.429	75.7122	138.822	10.9604
Wb77109992	T1D	66.2635	56.5237	116.974	9.16117
Wb77571832	T1D	146.633	52.3268	123.296	14.287
Wb77694072	T1D	117.64	76.9204	114.867	12.6278
Wb79550624	T1D	60.5769	52.9884	120.329	9.46221
Wb80342064	T1D	228.884	61.4583	104.058	16.4472
Wb84593528	T1D	125.587	59.9076	98.7553	14.6336
Wb84738880	T1D	177.125	43.6707	116.753	16.5343
Wb86185064	T1D	77.7455	72.3328	81.6524	15.2479
Wb86451000	T1D	156.119	67.8083	101.724	11.4805
Wb87313152	T1D	105.458	81.8982	107.171	11.1821
Wb88536080	T1D	170.959	74.6841	96.2359	10.8148
Wb89130144	T1D	124.265	57.1851	117.708	15.2423
Wb92179688	T1D	60.5677	57.1925	76.5435	13.2359
Wb92302600	T1D	233.214	69.7926	119.514	19.648
Wb93515984	T1D	81.2493	65.3801	113.317	12.1261
Wb95508280	T1D	34.722	16.9864	120.035	8.43792
