# Supplementary material for: Shifts in isoform usage underlie transcriptional differences in regulatory T cells in type 1 diabetes
Source: Commun Biol. 2023 Sep 27;6:988. doi: 10.1038/s42003-023-05327-7 (PMC10533491; doi:10.1038/s42003-023-05327-7)
Supplement: Supplementary file 7 — Supplementary Data 4 [file 42003_2023_5327_MOESM7_ESM.xlsx]

## Sheet: Column descriptions
Column	Description
subject_id	Unique subject ID
status	Disease status. CTL = control, T1D = type 1 diabetes
FOXP3 MFI Treg	FOXP3 mean fluorescence intensity in memory CD4+/CD25+ regulatory T cells (Tregs)
CD95 MFI Treg	CD95 mean fluorescence intensity in memory CD4+/CD25+ regulatory T cells (Tregs)
CD126 MFI Treg	CD126 mean fluorescence intensity in memory CD4+/CD25+ regulatory T cells (Tregs)
CXCR3 MFI Treg	CXCR3 mean fluorescence intensity in memory CD4+/CD25+ regulatory T cells (Tregs)

## Sheet: Data for Fig2E Supp Fig2BDF
subject_id	status	FOXP3 MFI Treg	CD95 MFI Treg	CD126 MFI Treg	CXCR3 MFI Treg
Wb04017544	CTL	3624.38	2651.04	132.99	2246.42
Wb04385156	CTL	4248.1	3007.46	156.74	1709.57
Wb10788525	CTL	4011.25	2835.74	163.84	1788.22
Wb113332655	CTL	3275.19	3085.95	142.57	3987.82
Wb11661954	CTL	5278.64	4177.99	121.87	2043.68
Wb12290282	CTL	4043.55	3471.92	85.36	843.02
Wb12528403	CTL	3852.05	2892.02	79.94	627.87
Wb12735421	CTL	4235.97	2793.24	169.49	1609.6
Wb16970712	CTL	5172.3	2794.94	233.83	1961.68
Wb17451436	CTL	4705.61	3519.37	191.41	1337.58
Wb17573972	CTL	4814.62	2705.98	168.44	1762.93
Wb17615230	CTL	n.d.	3666.86	141.48	2951.64
Wb19116444	CTL	3893.23	3036.33	144.03	1676.98
Wb207731668	CTL	4302.99	3469.02	215.81	1890.9
Wb209525269	CTL	4937.46	3398.66	193.03	2183.71
Wb218547683	CTL	3685.68	2554.37	69.99	1366.82
Wb22121198	CTL	3783.94	2130.24	116.88	964.49
Wb22378588	CTL	3648.94	2919.67	130.32	1920.51
Wb23429854	CTL	4321.09	2963.72	183.78	3193.24
Wb23619194	CTL	4831.47	3834.05	158.62	2329.64
Wb24509086	CTL	5278.21	3227.69	126.04	1815.57
Wb24886716	CTL	3142.82	3155.56	152.5	953.69
Wb255279458	CTL	4244.78	3390.58	191.39	2653.31
Wb255607012	CTL	4154.28	2982.36	109.47	1439.6
Wb25634188	CTL	3370.88	2373.37	120.58	1217.84
Wb25755668	CTL	2580.14	3326.41	44.66	860.67
Wb260892376	CTL	4539.17	2919.99	133.5	1730.32
Wb26349718	CTL	3830.66	3022.73	122.7	2918.13
Wb26395716	CTL	5181.7	3189.56	167.98	1340.98
Wb272686500	CTL	4220.88	2638.59	131.7	1458.89
Wb285470206	CTL	4252.52	2901.78	132.3	1526.32
Wb290146432	CTL	3363.95	2450.71	77.16	1859.38
Wb29941410	CTL	4146.54	4943.76	186.53	2343.4
Wb30214620	CTL	3392.66	2373.54	87.57	1469.79
Wb31588806	CTL	3938.85	3918.11	150.83	1999.6
Wb338817210	CTL	4023.08	2937.6	95.62	1858.61
Wb34096724	CTL	4096.97	2861.11	76.37	1108.5
Wb37099476	CTL	4745.88	3106.84	217.64	1350.83
Wb39397564	CTL	4747.89	3598.34	135.46	3016.54
Wb40585324	CTL	3638.68	2841.74	218.48	3024.6
Wb434959941	CTL	4040.99	2769.31	96.07	1176.97
Wb46780368	CTL	3494.96	2971.18	110.06	801.15
Wb476013251	CTL	3925.02	2769.79	229	2018.94
Wb48429960	CTL	4390.18	2596.71	100.71	1638.06
Wb489023434	CTL	3051.65	2698.83	88.03	1341.86
Wb499255267	CTL	4897.47	3033.78	247.57	5746.46
Wb500063258	CTL	3097.46	2951.5	199.82	2304.52
Wb51558008	CTL	4294.22	2976.26	160.19	2109.11
Wb53681832	CTL	3020.42	2151.55	126.99	995.9
Wb583527806	CTL	3750.36	3038.92	210.12	2116
Wb598690385	CTL	2334.74	2832.9	71.28	975.79
Wb609359337	CTL	5078.98	3619.84	233.74	2331.14
Wb63145304	CTL	3439.44	3077.07	92.1	774.23
Wb64359992	CTL	4255.35	3330.64	177.7	1540.88
Wb654869981	CTL	5247.46	3642.84	128.75	2194.17
Wb66496456	CTL	4044.98	4033.17	106.99	1593.55
Wb67530352	CTL	4432.5	2549.8	109.87	1722.73
Wb702524065	CTL	3931.15	3044.97	180.1	2248.72
Wb72636504	CTL	4506.86	3612.83	144.92	1252.67
Wb727301937	CTL	2962.56	3403.27	150.51	1315.84
Wb757056691	CTL	3591.93	2728.31	88.33	1281.14
Wb76022648	CTL	4711.01	2803.61	142.81	1023.94
Wb76104792	CTL	4523.72	3540.28	140.97	1434.67
Wb76432632	CTL	4978.04	2813.9	150.95	1836.74
Wb76979416	CTL	4275.83	3324.27	121.26	1032.98
Wb775170478	CTL	3914.72	3469.75	119.61	1984.37
Wb78636088	CTL	5158.82	3063.84	120.38	1360.76
Wb81333944	CTL	3303.12	2974.66	99.75	981.25
Wb814177218	CTL	4799.84	2983.28	165.19	1527.48
Wb81816136	CTL	4862.4	4310.81	172.21	1422.54
Wb842518068	CTL	4567.45	3086.29	127.83	1631.99
Wb854132275	CTL	4332.56	2794.54	109.07	1677.47
Wb87886168	CTL	4392.58	2661.12	105.32	1702.22
Wb957775938	CTL	3523.08	3208.89	174.29	1598.98
Wb96988600	CTL	4095.64	3453.41	106.82	1172.79
Wb977212218	CTL	4329.85	3880.9	126.26	2116.72
Wb97955272	CTL	4769.14	2789.62	207.06	1593.93
Wb01018268	T1D	3538.53	2635.38	98.54	1366.13
Wb01641203	T1D	4551.47	3818.74	222.78	3478.88
Wb01694149	T1D	4500.19	2064.27	96.44	2624.73
Wb02326960	T1D	4315.76	3270.48	214.21	1904.47
Wb04251087	T1D	4744.62	3713.95	165.45	2913.62
Wb05255539	T1D	3912.76	2924.34	168.49	1549.03
Wb07419492	T1D	3632.98	3458.46	183.95	2464.21
Wb09648849	T1D	4193.03	3026.45	161.84	1101.69
Wb10109318	T1D	3801.05	5058.07	75.45	1266.98
Wb11083395	T1D	4154.56	3516.62	99.94	1540.69
Wb11699868	T1D	4162.41	3101.85	156.65	1442.68
Wb12286449	T1D	5069.25	3410.51	126.16	3590.49
Wb16020031	T1D	2938.57	2932.61	160.88	1436.93
Wb16359426	T1D	5076.16	3674.65	149.93	1578.61
Wb16654397	T1D	4920.25	4249.89	211.27	2341.13
Wb18894388	T1D	3023.92	3323.87	77.76	986.66
Wb21239448	T1D	3129.19	3382.3	62.85	1067.74
Wb27902628	T1D	4513.49	3663.25	192.01	2859.39
Wb27959974	T1D	3715.9	3675.03	104.61	1745.91
Wb28992844	T1D	4568.51	3227.75	290.97	1846.86
Wb30502154	T1D	5002.95	2881.05	197.64	1727.92
Wb31241246	T1D	4642.83	3840	176.9	1736.02
Wb32193536	T1D	5442.22	3977.4	278.11	2759.27
Wb33161134	T1D	5316.1	4173.67	157.43	1790.36
Wb35307192	T1D	5063.1	5078.24	228.67	2343.72
Wb37602472	T1D	4871.49	3433.22	110.8	1415.37
Wb39396256	T1D	4517.04	2078.65	176.15	1895.84
Wb41409024	T1D	3265.55	3641.18	179.45	1328.77
Wb41581460	T1D	3416.04	4303.35	200.46	1942.32
Wb41724028	T1D	3476.91	2313.88	85.05	1384.92
Wb43138648	T1D	4462.82	3392.03	163.17	1217.73
Wb43594080	T1D	n.d.	3532.69	101.96	1114.5
Wb44884700	T1D	3896.95	4479.44	202.53	3114.56
Wb45311624	T1D	4747.52	3382.71	125.73	2218.03
Wb47020128	T1D	4848.4	3262.22	187.46	1090.13
Wb50316324	T1D	4481.6	3528.82	127.51	896.34
Wb51768836	T1D	4809.91	3317.37	166.67	1509.6
Wb56485724	T1D	4776.67	3482.58	221.79	1896.86
Wb57185180	T1D	5114.8	3894.65	171.25	1442.19
Wb57963872	T1D	4549.08	3416.38	125.51	1688.75
Wb60525860	T1D	4185.49	4062.19	141.96	1923.3
Wb62579204	T1D	4660.27	3547.28	249.55	2645.04
Wb62765928	T1D	4879.6	4560.36	177.23	1835.67
Wb63150180	T1D	4691.59	3471.16	170.03	1733.89
Wb63928904	T1D	4852.88	3813.62	151.76	1140.2
Wb69075576	T1D	4393.1	2978.42	188.71	1776.95
Wb70009472	T1D	4258.47	4545.74	117.94	2719.65
Wb70658984	T1D	4859.74	3261.3	180.47	1622.1
Wb72468528	T1D	3730.72	2662.26	95.85	831.67
Wb72894504	T1D	4869.53	3581.55	170.76	2061.21
Wb73605872	T1D	4042.17	3265.37	152.19	1898.3
Wb74450320	T1D	4457.71	3128.54	98.06	978.11
Wb75147632	T1D	4119.08	2806.86	126.53	1336.15
Wb77109992	T1D	4032.06	3153.08	167.57	2154.18
Wb77571832	T1D	4513.42	2896.91	179.7	2613.39
Wb77694072	T1D	5251.92	4084.34	225.08	3202.42
Wb78111848	T1D	4889.12	3158.28	209.06	1460.31
Wb79550624	T1D	4816.45	3457.55	195.99	1313.69
Wb80342064	T1D	4650.34	3387.45	216.46	1452.75
Wb82865160	T1D	4274.18	2601.8	125.94	1812.05
Wb83970808	T1D	4611.19	3085.67	155.42	1944.43
Wb84189160	T1D	4721.4	3541.01	94.19	2322.78
Wb84593528	T1D	3822.05	3253.63	173.03	2159.02
Wb84738880	T1D	4557.8	3299.57	175.88	2330.37
Wb86185064	T1D	4403.42	3359.99	189.79	2824.3
Wb86451000	T1D	4539.02	3420.29	87.62	2071.36
Wb87313152	T1D	3495.16	3162.83	141.53	1123.73
Wb88536080	T1D	4281.31	3281.72	107.8	2492.32
Wb88927480	T1D	4687.48	3039.98	210.78	2233.28
Wb89130144	T1D	4352.81	2886.93	180.36	2298.4
Wb90726008	T1D	5175.95	3450.25	216.1	3412.15
Wb92179688	T1D	4287.17	2327.45	196.71	2805.49
Wb92302600	T1D	4363.68	2833.41	134.82	1390.05
Wb92702632	T1D	4322.8	3288.31	136.66	1181.39
Wb93515984	T1D	5087.25	4055.21	160.83	1759.52
Wb95508280	T1D	2855.65	2574.79	135.7	1645.58
Wb96401360	T1D	5719.75	3149.37	166.23	2292.71
Wb97288112	T1D	4698.33	4229.46	109.46	774.08
Wb98838184	T1D	4585.03	3372.74	82.46	1732.94
Wb99706552	T1D	4768.36	3419.89	177.94	2156.48
