# Supplementary material for: Shifts in isoform usage underlie transcriptional differences in regulatory T cells in type 1 diabetes
Source: Commun Biol. 2023 Sep 27;6:988. doi: 10.1038/s42003-023-05327-7 (PMC10533491; doi:10.1038/s42003-023-05327-7)
Supplement: Supplementary file 8 — Supplementary Data 5 [file 42003_2023_5327_MOESM8_ESM.xlsx]

## Sheet: Column description
Column	Description
Figure panel	Figure and panel
Feature	Gene symbol or transcript identifier
cell_type	Cell type: Treg = memory CD4+/CD25+ regulatory T cells, mCD4pCD25n = memory CD4+/CD25- T cells
status	Disease status. CTL = control, T1D = type 1 diabetes
Measurement	Isoform measurement statistic: isoform percentage, or transcripts per million (TPM)
Median	Median measurement for feature, cell type, disease status
Interquartile range	Interquartile range of measurement for feature, cell type, disease status

## Sheet: Fig 4bc, 5bc distributions
Figure panel	Feature	cell_type	status	Measurement	Median	Interquartile range
4b	SRSF7.c	Treg	CTL	Isoform percentage	0.7324	66.17% – 82.52%
4b	SRSF7.c	Treg	T1D	Isoform percentage	0.6048	50.96% – 79.23%
4b	SRSF7.c	mCD4pCD25n	CTL	Isoform percentage	0.635	50.96% – 79.23%
4b	SRSF7.c	mCD4pCD25n	T1D	Isoform percentage	0.554	46.46% – 79.74%
4b	SRSF7.l	Treg	CTL	Isoform percentage	0.2676	17.48% – 33.83%
4b	SRSF7.l	Treg	T1D	Isoform percentage	0.3952	25.29% – 52.29%
4b	SRSF7.l	mCD4pCD25n	CTL	Isoform percentage	0.365	20.77% – 49.04%
4b	SRSF7.l	mCD4pCD25n	T1D	Isoform percentage	0.446	20.26% – 53.54%
4c	SRSF7 (total gene)	Treg	CTL	Transcripts per million (TPM)	77.12	68.22 – 84.10
4c	SRSF7 (total gene)	Treg	T1D	Transcripts per million (TPM)	87	76.98 – 100.76
4c	SRSF7 (total gene)	mCD4pCD25n	CTL	Transcripts per million (TPM)	82.43	79.98 – 89.90
4c	SRSF7 (total gene)	mCD4pCD25n	T1D	Transcripts per million (TPM)	85.22	71.78 – 90.60
4c	SRSF7.c	Treg	CTL	Transcripts per million (TPM)	53.84	47.55 – 64.47
4c	SRSF7.c	Treg	T1D	Transcripts per million (TPM)	50.89	43.67 – 57.80
4c	SRSF7.c	mCD4pCD25n	CTL	Transcripts per million (TPM)	51.46	44.15 – 58.88
4c	SRSF7.c	mCD4pCD25n	T1D	Transcripts per million (TPM)	48.27	42.06 – 57.26
4c	SRSF7.l	Treg	CTL	Transcripts per million (TPM)	20.03	11.64 – 27.65
4c	SRSF7.l	Treg	T1D	Transcripts per million (TPM)	31.25	17.17 – 51.82
4c	SRSF7.l	mCD4pCD25n	CTL	Transcripts per million (TPM)	31.36	15.10 – 44.14
4c	SRSF7.l	mCD4pCD25n	T1D	Transcripts per million (TPM)	35.11	15.46 – 45.99
5b	TRA2B.d	Treg	CTL	Isoform percentage	0.5335	49.85% – 55.10%
5b	TRA2B.d	Treg	T1D	Isoform percentage	0.496	45.12% – 52.50%
5b	TRA2B.d	mCD4pCD25n	CTL	Isoform percentage	0.5731	52.83% – 65.12%
5b	TRA2B.d	mCD4pCD25n	T1D	Isoform percentage	0.5671	49.60% –64.29%
5b	TRA2B.g	Treg	CTL	Isoform percentage	0.0227	0.87% – 3.03%
5b	TRA2B.g	Treg	T1D	Isoform percentage	0.0358	2.37% – 4.42%
5b	TRA2B.g	mCD4pCD25n	CTL	Isoform percentage	0.0277	1.66% – 4.26%
5b	TRA2B.g	mCD4pCD25n	T1D	Isoform percentage	0.0326	1.69% – 4.78%
5b	TRA2B.i	Treg	CTL	Isoform percentage	0.1334	10.75% – 16.03%
5b	TRA2B.i	Treg	T1D	Isoform percentage	0.1001	8.24% – 13.36%
5b	TRA2B.i	mCD4pCD25n	CTL	Isoform percentage	Not expressed	Not expressed
5b	TRA2B.i	mCD4pCD25n	T1D	Isoform percentage	Not expressed	Not expressed
5b	TRA2B.j	Treg	CTL	Isoform percentage	0.0933	6.63% – 10.51%
5b	TRA2B.j	Treg	T1D	Isoform percentage	0.1019	8.52% – 11.32%
5b	TRA2B.j	mCD4pCD25n	CTL	Isoform percentage	0.2333	21.45% – 26.20%
5b	TRA2B.j	mCD4pCD25n	T1D	Isoform percentage	0.2271	20.14% – 25.38%
5b	TRA2B.l	Treg	CTL	Isoform percentage	0.0088	0.52% – 1.46%
5b	TRA2B.l	Treg	T1D	Isoform percentage	0.0121	0.76% – 1.81%
5b	TRA2B.l	mCD4pCD25n	CTL	Isoform percentage	0.0126	0.61% – 1.91%
5b	TRA2B.l	mCD4pCD25n	T1D	Isoform percentage	0.0145	0.76% – 2.03%
5b	TRA2B.n	Treg	CTL	Isoform percentage	0.0048	0.24% – 0.72%
5b	TRA2B.n	Treg	T1D	Isoform percentage	0.0094	0.52% – 1.38%
5b	TRA2B.n	mCD4pCD25n	CTL	Isoform percentage	0.0053	0.27% – 0.98%
5b	TRA2B.n	mCD4pCD25n	T1D	Isoform percentage	0.0076	0.38% – 1.01%
5b	TRA2B.p	Treg	CTL	Isoform percentage	0.199	17.89% – 22.95%
5b	TRA2B.p	Treg	T1D	Isoform percentage	0.2278	20.24% – 26.87%
5b	TRA2B.p	mCD4pCD25n	CTL	Isoform percentage	0.1181	4.00% – 16.44%
5b	TRA2B.p	mCD4pCD25n	T1D	Isoform percentage	0.1339	4.79% – 19.08%
5c	TRA2B (total gene)	Treg	CTL	Transcripts per million (TPM)	187.63	164.26 – 199.78
5c	TRA2B (total gene)	Treg	T1D	Transcripts per million (TPM)	198.13	185.42 – 213.31
5c	TRA2B (total gene)	mCD4pCD25n	CTL	Transcripts per million (TPM)	166.98	141.63 – 185.24
5c	TRA2B (total gene)	mCD4pCD25n	T1D	Transcripts per million (TPM)	163.12	146.00 – 177.31
5c	TRA2B.d	Treg	CTL	Transcripts per million (TPM)	96.29	88.02 – 101.52
5c	TRA2B.d	Treg	T1D	Transcripts per million (TPM)	97.06	90.78 – 104.27
5c	TRA2B.d	mCD4pCD25n	CTL	Transcripts per million (TPM)	94.36	85.73 – 103.47
5c	TRA2B.d	mCD4pCD25n	T1D	Transcripts per million (TPM)	90.85	82.83 – 97.83
5c	TRA2B.g	Treg	CTL	Transcripts per million (TPM)	3.72	1.49 – 6.00
5c	TRA2B.g	Treg	T1D	Transcripts per million (TPM)	7.1	4.14 – 9.81
5c	TRA2B.g	mCD4pCD25n	CTL	Transcripts per million (TPM)	5.54	2.12 – 7.68
5c	TRA2B.g	mCD4pCD25n	T1D	Transcripts per million (TPM)	5.39	2.18 – 8.23
5c	TRA2B.i	Treg	CTL	Transcripts per million (TPM)	24.93	19.60 – 28.30
5c	TRA2B.i	Treg	T1D	Transcripts per million (TPM)	19.48	16.22 – 25.43
5c	TRA2B.i	mCD4pCD25n	CTL	Transcripts per million (TPM)	Not expressed	Not expressed
5c	TRA2B.i	mCD4pCD25n	T1D	Transcripts per million (TPM)	Not expressed	Not expressed
5c	TRA2B.j	Treg	CTL	Transcripts per million (TPM)	16.63	12.08 – 19.52
5c	TRA2B.j	Treg	T1D	Transcripts per million (TPM)	20.6	14.36 – 24.58
5c	TRA2B.j	mCD4pCD25n	CTL	Transcripts per million (TPM)	38.4	34.09 – 42.01
5c	TRA2B.j	mCD4pCD25n	T1D	Transcripts per million (TPM)	35.58	33.36 – 40.74
5c	TRA2B.l	Treg	CTL	Transcripts per million (TPM)	1.48	0.99 – 2.71
5c	TRA2B.l	Treg	T1D	Transcripts per million (TPM)	2.49	1.52 – 3.68
5c	TRA2B.l	mCD4pCD25n	CTL	Transcripts per million (TPM)	2.27	0.97 – 3.30
5c	TRA2B.l	mCD4pCD25n	T1D	Transcripts per million (TPM)	2.51	0.92 – 3.56
5c	TRA2B.n	Treg	CTL	Transcripts per million (TPM)	0.91	0.44 – 1.35
5c	TRA2B.n	Treg	T1D	Transcripts per million (TPM)	1.8	0.91 – 2.84
5c	TRA2B.n	mCD4pCD25n	CTL	Transcripts per million (TPM)	0.92	0.36 – 1.86
5c	TRA2B.n	mCD4pCD25n	T1D	Transcripts per million (TPM)	1.16	0.47 – 1.89
5c	TRA2B.p	Treg	CTL	Transcripts per million (TPM)	36.55	29.87 – 44.79
5c	TRA2B.p	Treg	T1D	Transcripts per million (TPM)	46.96	37.80 – 58.41
5c	TRA2B.p	mCD4pCD25n	CTL	Transcripts per million (TPM)	21	5.91 – 30.23
5c	TRA2B.p	mCD4pCD25n	T1D	Transcripts per million (TPM)	22.12	7.62 – 31.31
