# Supplementary material for: Shifts in isoform usage underlie transcriptional differences in regulatory T cells in type 1 diabetes
Source: Commun Biol. 2023 Sep 27;6:988. doi: 10.1038/s42003-023-05327-7 (PMC10533491; doi:10.1038/s42003-023-05327-7)
Supplement: Supplementary file 9 — Supplementary Data 6 [file 42003_2023_5327_MOESM9_ESM.xlsx]

## Sheet: Column descriptions
Column	Description
cell_type	Cell type: Treg = memory CD4+/CD25+ regulatory T cells, mCD4pCD25n = memory CD4+/CD25- T cells
status	Disease status. CTL = control, T1D = type 1 diabetes
gene_id	Aceview gene identifier
transcript_id	Aceview transcript identifier
tpm	Normalized transcripts per million for transcript
subject_id	Unique subject ID
gene_tpm	Normalized transcripts per million for gene
isoperc	Isoform percentage, the percentage that this transcript's abundance contributes towards total gene abundance

## Sheet: Data for Figures 4B and 4C
cell_type	status	gene_id	transcript_id	tpm	subject_id	gene_tpm	isoperc
Treg	CTL	SRSF7	SRSF7.0gene	64.26	Wb17451436	64.26	100
Treg	CTL	SRSF7	SRSF7.0gene	83.46	Wb207731668	83.46	100
Treg	CTL	SRSF7	SRSF7.0gene	107.72	Wb209525269	81.44	100
Treg	CTL	SRSF7	SRSF7.0gene	65.65	Wb23429854	65.65	100
Treg	CTL	SRSF7	SRSF7.0gene	77.63	Wb24886716	77.63	100
Treg	CTL	SRSF7	SRSF7.0gene	77.38	Wb255279458	77.38	100
Treg	CTL	SRSF7	SRSF7.0gene	77.16	Wb255607012	77.16	100
Treg	CTL	SRSF7	SRSF7.0gene	69.95	Wb260892376	69.95	100
Treg	CTL	SRSF7	SRSF7.0gene	97.51	Wb285470206	97.51	100
Treg	CTL	SRSF7	SRSF7.0gene	86.27	Wb290146432	86.27	100
Treg	CTL	SRSF7	SRSF7.0gene	76.91	Wb29941410	76.91	100
Treg	CTL	SRSF7	SRSF7.0gene	65.54	Wb338817210	65.54	100
Treg	CTL	SRSF7	SRSF7.0gene	92.74	Wb37099476	92.74	100
Treg	CTL	SRSF7	SRSF7.0gene	93	Wb39397564	93	100
Treg	CTL	SRSF7	SRSF7.0gene	61.35	Wb434959941	61.35	100
Treg	CTL	SRSF7	SRSF7.0gene	122.64	Wb46780368	122.64	100
Treg	CTL	SRSF7	SRSF7.0gene	80.27	Wb48429960	80.27	100
Treg	CTL	SRSF7	SRSF7.0gene	76.86	Wb499255267	76.86	100
Treg	CTL	SRSF7	SRSF7.0gene	75.46	Wb500063258	75.46	100
Treg	CTL	SRSF7	SRSF7.0gene	63.44	Wb51558008	63.44	100
Treg	CTL	SRSF7	SRSF7.0gene	82.62	Wb53681832	82.62	100
Treg	CTL	SRSF7	SRSF7.0gene	66.48	Wb598690385	66.48	100
Treg	CTL	SRSF7	SRSF7.0gene	72.85	Wb609359337	72.85	100
Treg	CTL	SRSF7	SRSF7.0gene	109.17	Wb654869981	109.17	100
Treg	CTL	SRSF7	SRSF7.0gene	71.23	Wb66496456	71.23	100
Treg	CTL	SRSF7	SRSF7.0gene	76.46	Wb67530352	76.46	100
Treg	CTL	SRSF7	SRSF7.0gene	77.12	Wb702524065	77.12	100
Treg	CTL	SRSF7	SRSF7.0gene	79.54	Wb727301937	79.54	100
Treg	CTL	SRSF7	SRSF7.0gene	106.05	Wb76979416	106.05	100
Treg	CTL	SRSF7	SRSF7.0gene	57.68	Wb775170478	57.68	100
Treg	CTL	SRSF7	SRSF7.0gene	63.16	Wb842518068	63.16	100
Treg	CTL	SRSF7	SRSF7.0gene	80.58	Wb854132275	80.58	100
Treg	CTL	SRSF7	SRSF7.0gene	70.34	Wb87886168	70.34	100
Treg	CTL	SRSF7	SRSF7.0gene	84.73	Wb957775938	84.73	100
Treg	CTL	SRSF7	SRSF7.0gene	59.56	Wb977212218	59.56	100
Treg	CTL	SRSF7	SRSF7.cAug10	46.7	Wb17451436	64.26	72.6735
Treg	CTL	SRSF7	SRSF7.cAug10	36.29	Wb207731668	83.46	43.4819
Treg	CTL	SRSF7	SRSF7.cAug10	51.37	Wb209525269	81.44	50.8991
Treg	CTL	SRSF7	SRSF7.cAug10	51.82	Wb23429854	65.65	78.9337
Treg	CTL	SRSF7	SRSF7.cAug10	51.14	Wb24886716	77.63	65.8766
Treg	CTL	SRSF7	SRSF7.cAug10	56.67	Wb255279458	77.38	73.236
Treg	CTL	SRSF7	SRSF7.cAug10	55.06	Wb255607012	77.16	71.3582
Treg	CTL	SRSF7	SRSF7.cAug10	53.84	Wb260892376	69.95	76.9693
Treg	CTL	SRSF7	SRSF7.cAug10	46.63	Wb285470206	97.51	47.8207
Treg	CTL	SRSF7	SRSF7.cAug10	63.8	Wb290146432	86.27	73.9539
Treg	CTL	SRSF7	SRSF7.cAug10	72.07	Wb29941410	76.91	93.7069
Treg	CTL	SRSF7	SRSF7.cAug10	47.85	Wb338817210	65.54	73.0088
Treg	CTL	SRSF7	SRSF7.cAug10	42.3	Wb37099476	92.74	45.6114
Treg	CTL	SRSF7	SRSF7.cAug10	82.75	Wb39397564	93	88.9785
Treg	CTL	SRSF7	SRSF7.cAug10	46.57	Wb434959941	61.35	75.9087
Treg	CTL	SRSF7	SRSF7.cAug10	54.05	Wb46780368	122.64	44.0721
Treg	CTL	SRSF7	SRSF7.cAug10	66.15	Wb48429960	80.27	82.4094
Treg	CTL	SRSF7	SRSF7.cAug10	72.94	Wb499255267	76.86	94.8998
Treg	CTL	SRSF7	SRSF7.cAug10	68.03	Wb500063258	75.46	90.1537
Treg	CTL	SRSF7	SRSF7.cAug10	42.81	Wb51558008	63.44	67.4811
Treg	CTL	SRSF7	SRSF7.cAug10	65.43	Wb53681832	82.62	79.1939
Treg	CTL	SRSF7	SRSF7.cAug10	46.45	Wb598690385	66.48	69.8706
Treg	CTL	SRSF7	SRSF7.cAug10	65.14	Wb609359337	72.85	89.4166
Treg	CTL	SRSF7	SRSF7.cAug10	54.22	Wb654869981	109.17	49.6657
Treg	CTL	SRSF7	SRSF7.cAug10	50.62	Wb66496456	71.23	71.0656
Treg	CTL	SRSF7	SRSF7.cAug10	45.56	Wb67530352	76.46	59.5867
Treg	CTL	SRSF7	SRSF7.cAug10	69.29	Wb702524065	77.12	89.847
Treg	CTL	SRSF7	SRSF7.cAug10	52.235	Wb727301937	79.54	65.6507
Treg	CTL	SRSF7	SRSF7.cAug10	78.05	Wb76979416	106.05	73.5974
Treg	CTL	SRSF7	SRSF7.cAug10	51.38	Wb775170478	57.68	89.0777
Treg	CTL	SRSF7	SRSF7.cAug10	52.19	Wb842518068	63.16	82.6314
Treg	CTL	SRSF7	SRSF7.cAug10	56.98	Wb854132275	80.58	70.7123
Treg	CTL	SRSF7	SRSF7.cAug10	62.59	Wb87886168	70.34	88.9821
Treg	CTL	SRSF7	SRSF7.cAug10	56.31	Wb957775938	84.73	66.4582
Treg	CTL	SRSF7	SRSF7.cAug10	47.25	Wb977212218	59.56	79.3318
Treg	CTL	SRSF7	SRSF7.lAug10	17.56	Wb17451436	64.26	27.3265
Treg	CTL	SRSF7	SRSF7.lAug10	47.17	Wb207731668	83.46	56.5181
Treg	CTL	SRSF7	SRSF7.lAug10	56.35	Wb209525269	81.44	49.1009
Treg	CTL	SRSF7	SRSF7.lAug10	13.83	Wb23429854	65.65	21.0663
Treg	CTL	SRSF7	SRSF7.lAug10	26.49	Wb24886716	77.63	34.1234
Treg	CTL	SRSF7	SRSF7.lAug10	20.71	Wb255279458	77.38	26.764
Treg	CTL	SRSF7	SRSF7.lAug10	22.1	Wb255607012	77.16	28.6418
Treg	CTL	SRSF7	SRSF7.lAug10	16.11	Wb260892376	69.95	23.0307
Treg	CTL	SRSF7	SRSF7.lAug10	50.88	Wb285470206	97.51	52.1793
Treg	CTL	SRSF7	SRSF7.lAug10	22.47	Wb290146432	86.27	26.0461
Treg	CTL	SRSF7	SRSF7.lAug10	4.84	Wb29941410	76.91	6.29307
Treg	CTL	SRSF7	SRSF7.lAug10	17.69	Wb338817210	65.54	26.9912
Treg	CTL	SRSF7	SRSF7.lAug10	50.44	Wb37099476	92.74	54.3886
Treg	CTL	SRSF7	SRSF7.lAug10	10.25	Wb39397564	93	11.0215
Treg	CTL	SRSF7	SRSF7.lAug10	14.78	Wb434959941	61.35	24.0913
Treg	CTL	SRSF7	SRSF7.lAug10	68.59	Wb46780368	122.64	55.9279
Treg	CTL	SRSF7	SRSF7.lAug10	14.12	Wb48429960	80.27	17.5906
Treg	CTL	SRSF7	SRSF7.lAug10	3.92	Wb499255267	76.86	5.10018
Treg	CTL	SRSF7	SRSF7.lAug10	7.43	Wb500063258	75.46	9.84628
Treg	CTL	SRSF7	SRSF7.lAug10	20.63	Wb51558008	63.44	32.5189
Treg	CTL	SRSF7	SRSF7.lAug10	17.19	Wb53681832	82.62	20.8061
Treg	CTL	SRSF7	SRSF7.lAug10	20.03	Wb598690385	66.48	30.1294
Treg	CTL	SRSF7	SRSF7.lAug10	7.71	Wb609359337	72.85	10.5834
Treg	CTL	SRSF7	SRSF7.lAug10	54.95	Wb654869981	109.17	50.3343
Treg	CTL	SRSF7	SRSF7.lAug10	20.61	Wb66496456	71.23	28.9344
Treg	CTL	SRSF7	SRSF7.lAug10	30.9	Wb67530352	76.46	40.4133
Treg	CTL	SRSF7	SRSF7.lAug10	7.83	Wb702524065	77.12	10.153
Treg	CTL	SRSF7	SRSF7.lAug10	27.305	Wb727301937	79.54	34.3493
Treg	CTL	SRSF7	SRSF7.lAug10	28	Wb76979416	106.05	26.4026
Treg	CTL	SRSF7	SRSF7.lAug10	6.3	Wb775170478	57.68	10.9223
Treg	CTL	SRSF7	SRSF7.lAug10	10.97	Wb842518068	63.16	17.3686
Treg	CTL	SRSF7	SRSF7.lAug10	23.6	Wb854132275	80.58	29.2877
Treg	CTL	SRSF7	SRSF7.lAug10	7.75	Wb87886168	70.34	11.0179
Treg	CTL	SRSF7	SRSF7.lAug10	28.42	Wb957775938	84.73	33.5418
Treg	CTL	SRSF7	SRSF7.lAug10	12.31	Wb977212218	59.56	20.6682
Treg	T1D	SRSF7	SRSF7.0gene	53.76	Wb01018268	53.76	100
Treg	T1D	SRSF7	SRSF7.0gene	64.19	Wb02326960	64.19	100
Treg	T1D	SRSF7	SRSF7.0gene	88.94	Wb04251087	88.94	100
Treg	T1D	SRSF7	SRSF7.0gene	121.87	Wb09648849	121.87	100
Treg	T1D	SRSF7	SRSF7.0gene	109.29	Wb10109318	109.29	100
Treg	T1D	SRSF7	SRSF7.0gene	77.14	Wb11083395	77.14	100
Treg	T1D	SRSF7	SRSF7.0gene	88.81	Wb12286449	88.81	100
Treg	T1D	SRSF7	SRSF7.0gene	107.67	Wb16020031	107.67	100
Treg	T1D	SRSF7	SRSF7.0gene	79.47	Wb16359426	79.47	100
Treg	T1D	SRSF7	SRSF7.0gene	69.74	Wb16654397	69.74	100
Treg	T1D	SRSF7	SRSF7.0gene	82.47	Wb18894388	82.47	100
Treg	T1D	SRSF7	SRSF7.0gene	77.42	Wb27902628	77.42	100
Treg	T1D	SRSF7	SRSF7.0gene	80.71	Wb27959974	80.71	100
Treg	T1D	SRSF7	SRSF7.0gene	73.82	Wb30502154	73.82	100
Treg	T1D	SRSF7	SRSF7.0gene	54.91	Wb31241246	54.91	100
Treg	T1D	SRSF7	SRSF7.0gene	206	Wb32193536	206	100
Treg	T1D	SRSF7	SRSF7.0gene	80.25	Wb33161134	80.25	100
Treg	T1D	SRSF7	SRSF7.0gene	100.54	Wb35307192	100.54	100
Treg	T1D	SRSF7	SRSF7.0gene	81.43	Wb41409024	81.43	100
Treg	T1D	SRSF7	SRSF7.0gene	208	Wb41581460	208	100
Treg	T1D	SRSF7	SRSF7.0gene	89.08	Wb44884700	89.08	100
Treg	T1D	SRSF7	SRSF7.0gene	79.11	Wb56485724	79.11	100
Treg	T1D	SRSF7	SRSF7.0gene	76.5	Wb57963872	76.5	100
Treg	T1D	SRSF7	SRSF7.0gene	86.02	Wb60525860	86.02	100
Treg	T1D	SRSF7	SRSF7.0gene	108.21	Wb62765928	108.21	100
Treg	T1D	SRSF7	SRSF7.0gene	105.49	Wb63150180	105.49	100
Treg	T1D	SRSF7	SRSF7.0gene	80.99	Wb63928904	80.99	100
Treg	T1D	SRSF7	SRSF7.0gene	70.98	Wb69075576	70.98	100
Treg	T1D	SRSF7	SRSF7.0gene	92.92	Wb70009472	92.92	100
Treg	T1D	SRSF7	SRSF7.0gene	117.12	Wb72894504	117.12	100
Treg	T1D	SRSF7	SRSF7.0gene	141.41	Wb74450320	141.41	100
Treg	T1D	SRSF7	SRSF7.0gene	77.27	Wb75147632	77.27	100
Treg	T1D	SRSF7	SRSF7.0gene	66.44	Wb77109992	66.44	100
Treg	T1D	SRSF7	SRSF7.0gene	72.8	Wb77571832	72.8	100
Treg	T1D	SRSF7	SRSF7.0gene	93.87	Wb77694072	93.87	100
Treg	T1D	SRSF7	SRSF7.0gene	97.94	Wb79550624	97.94	100
Treg	T1D	SRSF7	SRSF7.0gene	105.66	Wb80342064	105.66	100
Treg	T1D	SRSF7	SRSF7.0gene	97.01	Wb84593528	97.01	100
Treg	T1D	SRSF7	SRSF7.0gene	87.97	Wb84738880	87.97	100
Treg	T1D	SRSF7	SRSF7.0gene	61.59	Wb86185064	61.59	100
Treg	T1D	SRSF7	SRSF7.0gene	101.41	Wb86451000	101.41	100
Treg	T1D	SRSF7	SRSF7.0gene	88.89	Wb87313152	80.92	100
Treg	T1D	SRSF7	SRSF7.0gene	92.25	Wb88536080	92.25	100
Treg	T1D	SRSF7	SRSF7.0gene	89.06	Wb89130144	89.06	100
Treg	T1D	SRSF7	SRSF7.0gene	70.64	Wb92179688	70.64	100
Treg	T1D	SRSF7	SRSF7.0gene	113.93	Wb92302600	113.93	100
Treg	T1D	SRSF7	SRSF7.0gene	83.43	Wb93515984	83.43	100
Treg	T1D	SRSF7	SRSF7.0gene	54.66	Wb95508280	54.66	100
Treg	T1D	SRSF7	SRSF7.cAug10	39.62	Wb01018268	53.76	73.6979
Treg	T1D	SRSF7	SRSF7.cAug10	50.4	Wb02326960	64.19	78.5169
Treg	T1D	SRSF7	SRSF7.cAug10	49.79	Wb04251087	88.94	55.9816
Treg	T1D	SRSF7	SRSF7.cAug10	50.04	Wb09648849	121.87	41.0601
Treg	T1D	SRSF7	SRSF7.cAug10	56.44	Wb10109318	109.29	51.6424
Treg	T1D	SRSF7	SRSF7.cAug10	55.64	Wb11083395	77.14	72.1286
Treg	T1D	SRSF7	SRSF7.cAug10	42.5	Wb12286449	88.81	47.855
Treg	T1D	SRSF7	SRSF7.cAug10	53.09	Wb16020031	107.67	49.3081
Treg	T1D	SRSF7	SRSF7.cAug10	65.31	Wb16359426	79.47	82.182
Treg	T1D	SRSF7	SRSF7.cAug10	66.07	Wb16654397	69.74	94.7376
Treg	T1D	SRSF7	SRSF7.cAug10	55.54	Wb18894388	82.47	67.3457
Treg	T1D	SRSF7	SRSF7.cAug10	54.33	Wb27902628	77.42	70.1757
Treg	T1D	SRSF7	SRSF7.cAug10	57.01	Wb27959974	80.71	70.6356
Treg	T1D	SRSF7	SRSF7.cAug10	44.68	Wb30502154	73.82	60.5256
Treg	T1D	SRSF7	SRSF7.cAug10	45.6	Wb31241246	54.91	83.045
Treg	T1D	SRSF7	SRSF7.cAug10	40.3	Wb32193536	206	19.5631
Treg	T1D	SRSF7	SRSF7.cAug10	75.23	Wb33161134	80.25	93.7445
Treg	T1D	SRSF7	SRSF7.cAug10	49.06	Wb35307192	100.54	48.7965
Treg	T1D	SRSF7	SRSF7.cAug10	69.18	Wb41409024	81.43	84.9564
Treg	T1D	SRSF7	SRSF7.cAug10	40.97	Wb41581460	208	19.6971
Treg	T1D	SRSF7	SRSF7.cAug10	59.91	Wb44884700	89.08	67.2542
Treg	T1D	SRSF7	SRSF7.cAug10	68.99	Wb56485724	79.11	87.2077
Treg	T1D	SRSF7	SRSF7.cAug10	44.57	Wb57963872	76.5	58.2614
Treg	T1D	SRSF7	SRSF7.cAug10	42.14	Wb60525860	86.02	48.9886
Treg	T1D	SRSF7	SRSF7.cAug10	50.67	Wb62765928	108.21	46.8256
Treg	T1D	SRSF7	SRSF7.cAug10	52.13	Wb63150180	105.49	49.417
Treg	T1D	SRSF7	SRSF7.cAug10	73.79	Wb63928904	80.99	91.11
Treg	T1D	SRSF7	SRSF7.cAug10	52.68	Wb69075576	70.98	74.2181
Treg	T1D	SRSF7	SRSF7.cAug10	57.67	Wb70009472	92.92	62.0641
Treg	T1D	SRSF7	SRSF7.cAug10	42.71	Wb72894504	117.12	36.4669
Treg	T1D	SRSF7	SRSF7.cAug10	41.12	Wb74450320	141.41	29.0786
Treg	T1D	SRSF7	SRSF7.cAug10	46.7	Wb75147632	77.27	60.4374
Treg	T1D	SRSF7	SRSF7.cAug10	59.03	Wb77109992	66.44	88.8471
Treg	T1D	SRSF7	SRSF7.cAug10	34.41	Wb77571832	72.8	47.2665
Treg	T1D	SRSF7	SRSF7.cAug10	54.82	Wb77694072	93.87	58.3999
Treg	T1D	SRSF7	SRSF7.cAug10	58.2	Wb79550624	97.94	59.4241
Treg	T1D	SRSF7	SRSF7.cAug10	44.46	Wb80342064	105.66	42.0784
Treg	T1D	SRSF7	SRSF7.cAug10	75.3	Wb84593528	97.01	77.6209
Treg	T1D	SRSF7	SRSF7.cAug10	38.2	Wb84738880	87.97	43.4239
Treg	T1D	SRSF7	SRSF7.cAug10	43.42	Wb86185064	61.59	70.4985
Treg	T1D	SRSF7	SRSF7.cAug10	43.75	Wb86451000	101.41	43.1417
Treg	T1D	SRSF7	SRSF7.cAug10	46.865	Wb87313152	80.92	53.3536
Treg	T1D	SRSF7	SRSF7.cAug10	62.09	Wb88536080	92.25	67.3062
Treg	T1D	SRSF7	SRSF7.cAug10	39.45	Wb89130144	89.06	44.296
Treg	T1D	SRSF7	SRSF7.cAug10	65.2	Wb92179688	70.64	92.299
Treg	T1D	SRSF7	SRSF7.cAug10	51.1	Wb92302600	113.93	44.8521
Treg	T1D	SRSF7	SRSF7.cAug10	55.95	Wb93515984	83.43	67.0622
Treg	T1D	SRSF7	SRSF7.cAug10	41.65	Wb95508280	54.66	76.1983
Treg	T1D	SRSF7	SRSF7.lAug10	14.14	Wb01018268	53.76	26.3021
Treg	T1D	SRSF7	SRSF7.lAug10	13.79	Wb02326960	64.19	21.4831
Treg	T1D	SRSF7	SRSF7.lAug10	39.15	Wb04251087	88.94	44.0184
Treg	T1D	SRSF7	SRSF7.lAug10	71.83	Wb09648849	121.87	58.9399
Treg	T1D	SRSF7	SRSF7.lAug10	52.85	Wb10109318	109.29	48.3576
Treg	T1D	SRSF7	SRSF7.lAug10	21.5	Wb11083395	77.14	27.8714
Treg	T1D	SRSF7	SRSF7.lAug10	46.31	Wb12286449	88.81	52.145
Treg	T1D	SRSF7	SRSF7.lAug10	54.58	Wb16020031	107.67	50.6919
Treg	T1D	SRSF7	SRSF7.lAug10	14.16	Wb16359426	79.47	17.818
Treg	T1D	SRSF7	SRSF7.lAug10	3.67	Wb16654397	69.74	5.2624
Treg	T1D	SRSF7	SRSF7.lAug10	26.93	Wb18894388	82.47	32.6543
Treg	T1D	SRSF7	SRSF7.lAug10	23.09	Wb27902628	77.42	29.8243
Treg	T1D	SRSF7	SRSF7.lAug10	23.7	Wb27959974	80.71	29.3644
Treg	T1D	SRSF7	SRSF7.lAug10	29.14	Wb30502154	73.82	39.4744
Treg	T1D	SRSF7	SRSF7.lAug10	9.31	Wb31241246	54.91	16.955
Treg	T1D	SRSF7	SRSF7.lAug10	165.7	Wb32193536	206	80.4369
Treg	T1D	SRSF7	SRSF7.lAug10	5.02	Wb33161134	80.25	6.25545
Treg	T1D	SRSF7	SRSF7.lAug10	51.48	Wb35307192	100.54	51.2035
Treg	T1D	SRSF7	SRSF7.lAug10	12.25	Wb41409024	81.43	15.0436
Treg	T1D	SRSF7	SRSF7.lAug10	167.03	Wb41581460	208	80.3029
Treg	T1D	SRSF7	SRSF7.lAug10	29.17	Wb44884700	89.08	32.7458
Treg	T1D	SRSF7	SRSF7.lAug10	10.12	Wb56485724	79.11	12.7923
Treg	T1D	SRSF7	SRSF7.lAug10	31.93	Wb57963872	76.5	41.7386
Treg	T1D	SRSF7	SRSF7.lAug10	43.88	Wb60525860	86.02	51.0114
Treg	T1D	SRSF7	SRSF7.lAug10	57.54	Wb62765928	108.21	53.1744
Treg	T1D	SRSF7	SRSF7.lAug10	53.36	Wb63150180	105.49	50.583
Treg	T1D	SRSF7	SRSF7.lAug10	7.2	Wb63928904	80.99	8.88999
Treg	T1D	SRSF7	SRSF7.lAug10	18.3	Wb69075576	70.98	25.7819
Treg	T1D	SRSF7	SRSF7.lAug10	35.25	Wb70009472	92.92	37.9359
Treg	T1D	SRSF7	SRSF7.lAug10	74.41	Wb72894504	117.12	63.5331
Treg	T1D	SRSF7	SRSF7.lAug10	100.29	Wb74450320	141.41	70.9214
Treg	T1D	SRSF7	SRSF7.lAug10	30.57	Wb75147632	77.27	39.5626
Treg	T1D	SRSF7	SRSF7.lAug10	7.41	Wb77109992	66.44	11.1529
Treg	T1D	SRSF7	SRSF7.lAug10	38.39	Wb77571832	72.8	52.7335
Treg	T1D	SRSF7	SRSF7.lAug10	39.05	Wb77694072	93.87	41.6001
Treg	T1D	SRSF7	SRSF7.lAug10	39.74	Wb79550624	97.94	40.5759
Treg	T1D	SRSF7	SRSF7.lAug10	61.2	Wb80342064	105.66	57.9216
Treg	T1D	SRSF7	SRSF7.lAug10	21.71	Wb84593528	97.01	22.3791
Treg	T1D	SRSF7	SRSF7.lAug10	49.77	Wb84738880	87.97	56.5761
Treg	T1D	SRSF7	SRSF7.lAug10	18.17	Wb86185064	61.59	29.5015
Treg	T1D	SRSF7	SRSF7.lAug10	57.66	Wb86451000	101.41	56.8583
Treg	T1D	SRSF7	SRSF7.lAug10	42.025	Wb87313152	80.92	46.6464
Treg	T1D	SRSF7	SRSF7.lAug10	30.16	Wb88536080	92.25	32.6938
Treg	T1D	SRSF7	SRSF7.lAug10	49.61	Wb89130144	89.06	55.704
Treg	T1D	SRSF7	SRSF7.lAug10	5.44	Wb92179688	70.64	7.70102
Treg	T1D	SRSF7	SRSF7.lAug10	62.83	Wb92302600	113.93	55.1479
Treg	T1D	SRSF7	SRSF7.lAug10	27.48	Wb93515984	83.43	32.9378
Treg	T1D	SRSF7	SRSF7.lAug10	13.01	Wb95508280	54.66	23.8017
mCD4pCD25n	CTL	SRSF7	SRSF7.0gene	69.82	Wb04017544	69.82	100
mCD4pCD25n	CTL	SRSF7	SRSF7.0gene	82.76	Wb10788525	82.76	100
mCD4pCD25n	CTL	SRSF7	SRSF7.0gene	111.33	Wb113332655	111.33	100
mCD4pCD25n	CTL	SRSF7	SRSF7.0gene	103.69	Wb11661954	103.69	100
mCD4pCD25n	CTL	SRSF7	SRSF7.0gene	88.97	Wb12528403	88.97	100
mCD4pCD25n	CTL	SRSF7	SRSF7.0gene	98.44	Wb16970712	98.44	100
mCD4pCD25n	CTL	SRSF7	SRSF7.0gene	103.68	Wb17451436	103.68	100
mCD4pCD25n	CTL	SRSF7	SRSF7.0gene	69.31	Wb17573972	69.31	100
mCD4pCD25n	CTL	SRSF7	SRSF7.0gene	91.34	Wb17615230	91.34	100
mCD4pCD25n	CTL	SRSF7	SRSF7.0gene	88.43	Wb207731668	88.43	100
mCD4pCD25n	CTL	SRSF7	SRSF7.0gene	73.45	Wb209525269	73.45	100
mCD4pCD25n	CTL	SRSF7	SRSF7.0gene	85.29	Wb23429854	85.29	100
mCD4pCD25n	CTL	SRSF7	SRSF7.0gene	89.19	Wb23619194	89.19	100
mCD4pCD25n	CTL	SRSF7	SRSF7.0gene	77.87	Wb24886716	77.87	100
mCD4pCD25n	CTL	SRSF7	SRSF7.0gene	81.09	Wb255279458	81.09	100
mCD4pCD25n	CTL	SRSF7	SRSF7.0gene	74.85	Wb25634188	74.85	100
mCD4pCD25n	CTL	SRSF7	SRSF7.0gene	95.29	Wb25755668	95.29	100
mCD4pCD25n	CTL	SRSF7	SRSF7.0gene	95.06	Wb260892376	95.06	100
mCD4pCD25n	CTL	SRSF7	SRSF7.0gene	164.7	Wb26349718	164.7	100
mCD4pCD25n	CTL	SRSF7	SRSF7.0gene	79.53	Wb26395716	79.53	100
mCD4pCD25n	CTL	SRSF7	SRSF7.0gene	77.08	Wb272686500	77.08	100
mCD4pCD25n	CTL	SRSF7	SRSF7.0gene	60.28	Wb285470206	60.28	100
mCD4pCD25n	CTL	SRSF7	SRSF7.0gene	79.4	Wb290146432	79.4	100
mCD4pCD25n	CTL	SRSF7	SRSF7.0gene	71.12	Wb29941410	71.12	100
mCD4pCD25n	CTL	SRSF7	SRSF7.0gene	85.14	Wb338817210	85.14	100
mCD4pCD25n	CTL	SRSF7	SRSF7.0gene	113	Wb34096724	113	100
mCD4pCD25n	CTL	SRSF7	SRSF7.0gene	69.985	Wb37099476	70.02	100
mCD4pCD25n	CTL	SRSF7	SRSF7.0gene	101.82	Wb40585324	101.82	100
mCD4pCD25n	CTL	SRSF7	SRSF7.0gene	109.92	Wb476013251	109.92	100
mCD4pCD25n	CTL	SRSF7	SRSF7.0gene	85.02	Wb48429960	85.02	100
mCD4pCD25n	CTL	SRSF7	SRSF7.0gene	46.15	Wb489023434	46.15	100
mCD4pCD25n	CTL	SRSF7	SRSF7.0gene	72.82	Wb499255267	72.82	100
mCD4pCD25n	CTL	SRSF7	SRSF7.0gene	82.1	Wb500063258	82.1	100
mCD4pCD25n	CTL	SRSF7	SRSF7.0gene	167.75	Wb51558008	167.75	100
mCD4pCD25n	CTL	SRSF7	SRSF7.0gene	72.26	Wb53681832	72.26	100
mCD4pCD25n	CTL	SRSF7	SRSF7.0gene	60.41	Wb583527806	60.41	100
mCD4pCD25n	CTL	SRSF7	SRSF7.0gene	67.6	Wb609359337	67.6	100
mCD4pCD25n	CTL	SRSF7	SRSF7.0gene	90.13	Wb63145304	90.13	100
mCD4pCD25n	CTL	SRSF7	SRSF7.0gene	68.45	Wb64359992	68.45	100
mCD4pCD25n	CTL	SRSF7	SRSF7.0gene	61.54	Wb702524065	61.54	100
mCD4pCD25n	CTL	SRSF7	SRSF7.0gene	79.43	Wb757056691	79.43	100
mCD4pCD25n	CTL	SRSF7	SRSF7.0gene	86.24	Wb76022648	86.24	100
mCD4pCD25n	CTL	SRSF7	SRSF7.0gene	83.28	Wb76104792	83.28	100
mCD4pCD25n	CTL	SRSF7	SRSF7.0gene	88.5	Wb76432632	88.5	100
mCD4pCD25n	CTL	SRSF7	SRSF7.0gene	72.23	Wb78636088	75.32	100
mCD4pCD25n	CTL	SRSF7	SRSF7.0gene	77.38	Wb81816136	77.38	100
mCD4pCD25n	CTL	SRSF7	SRSF7.0gene	86.52	Wb842518068	86.52	100
mCD4pCD25n	CTL	SRSF7	SRSF7.0gene	87.33	Wb87886168	87.33	100
mCD4pCD25n	CTL	SRSF7	SRSF7.0gene	73.44	Wb96988600	73.44	100
mCD4pCD25n	CTL	SRSF7	SRSF7.0gene	69.09	Wb97955272	69.09	100
mCD4pCD25n	CTL	SRSF7	SRSF7.cAug10	45.43	Wb04017544	69.82	65.0673
mCD4pCD25n	CTL	SRSF7	SRSF7.cAug10	41.74	Wb10788525	82.76	50.435
mCD4pCD25n	CTL	SRSF7	SRSF7.cAug10	86.94	Wb113332655	111.33	78.0922
mCD4pCD25n	CTL	SRSF7	SRSF7.cAug10	56.6	Wb11661954	103.69	54.5858
mCD4pCD25n	CTL	SRSF7	SRSF7.cAug10	49.77	Wb12528403	88.97	55.9402
mCD4pCD25n	CTL	SRSF7	SRSF7.cAug10	54.27	Wb16970712	98.44	55.13
mCD4pCD25n	CTL	SRSF7	SRSF7.cAug10	44.05	Wb17451436	103.68	42.4865
mCD4pCD25n	CTL	SRSF7	SRSF7.cAug10	47.62	Wb17573972	69.31	68.7058
mCD4pCD25n	CTL	SRSF7	SRSF7.cAug10	43.33	Wb17615230	91.34	47.4381
mCD4pCD25n	CTL	SRSF7	SRSF7.cAug10	30.66	Wb207731668	88.43	34.6715
mCD4pCD25n	CTL	SRSF7	SRSF7.cAug10	37.37	Wb209525269	73.45	50.8781
mCD4pCD25n	CTL	SRSF7	SRSF7.cAug10	53.05	Wb23429854	85.29	62.1996
mCD4pCD25n	CTL	SRSF7	SRSF7.cAug10	47.03	Wb23619194	89.19	52.7301
mCD4pCD25n	CTL	SRSF7	SRSF7.cAug10	46.88	Wb24886716	77.87	60.2029
mCD4pCD25n	CTL	SRSF7	SRSF7.cAug10	41.79	Wb255279458	81.09	51.5353
mCD4pCD25n	CTL	SRSF7	SRSF7.cAug10	66.03	Wb25634188	74.85	88.2164
mCD4pCD25n	CTL	SRSF7	SRSF7.cAug10	48.79	Wb25755668	95.29	51.2016
mCD4pCD25n	CTL	SRSF7	SRSF7.cAug10	38.42	Wb260892376	95.06	40.4166
mCD4pCD25n	CTL	SRSF7	SRSF7.cAug10	121.85	Wb26349718	164.7	73.983
mCD4pCD25n	CTL	SRSF7	SRSF7.cAug10	63.19	Wb26395716	79.53	79.4543
mCD4pCD25n	CTL	SRSF7	SRSF7.cAug10	49.78	Wb272686500	77.08	64.5823
mCD4pCD25n	CTL	SRSF7	SRSF7.cAug10	55.53	Wb285470206	60.28	92.1201
mCD4pCD25n	CTL	SRSF7	SRSF7.cAug10	72.86	Wb290146432	79.4	91.7632
mCD4pCD25n	CTL	SRSF7	SRSF7.cAug10	55.77	Wb29941410	71.12	78.4168
mCD4pCD25n	CTL	SRSF7	SRSF7.cAug10	33.71	Wb338817210	85.14	39.5936
mCD4pCD25n	CTL	SRSF7	SRSF7.cAug10	54.86	Wb34096724	113	48.5487
mCD4pCD25n	CTL	SRSF7	SRSF7.cAug10	63.675	Wb37099476	70.02	90.9839
mCD4pCD25n	CTL	SRSF7	SRSF7.cAug10	52.77	Wb40585324	101.82	51.8268
mCD4pCD25n	CTL	SRSF7	SRSF7.cAug10	47.88	Wb476013251	109.92	43.559
mCD4pCD25n	CTL	SRSF7	SRSF7.cAug10	54.57	Wb48429960	85.02	64.1849
mCD4pCD25n	CTL	SRSF7	SRSF7.cAug10	39.15	Wb489023434	46.15	84.8321
mCD4pCD25n	CTL	SRSF7	SRSF7.cAug10	63.47	Wb499255267	72.82	87.1601
mCD4pCD25n	CTL	SRSF7	SRSF7.cAug10	47.18	Wb500063258	82.1	57.4665
mCD4pCD25n	CTL	SRSF7	SRSF7.cAug10	41.9	Wb51558008	167.75	24.9776
mCD4pCD25n	CTL	SRSF7	SRSF7.cAug10	45.39	Wb53681832	72.26	62.8148
mCD4pCD25n	CTL	SRSF7	SRSF7.cAug10	43.86	Wb583527806	60.41	72.6039
mCD4pCD25n	CTL	SRSF7	SRSF7.cAug10	59.03	Wb609359337	67.6	87.3225
mCD4pCD25n	CTL	SRSF7	SRSF7.cAug10	58.41	Wb63145304	90.13	64.8064
mCD4pCD25n	CTL	SRSF7	SRSF7.cAug10	60.05	Wb64359992	68.45	87.7283
mCD4pCD25n	CTL	SRSF7	SRSF7.cAug10	56.31	Wb702524065	61.54	91.5015
mCD4pCD25n	CTL	SRSF7	SRSF7.cAug10	60.48	Wb757056691	79.43	76.1425
mCD4pCD25n	CTL	SRSF7	SRSF7.cAug10	43.7	Wb76022648	86.24	50.6725
mCD4pCD25n	CTL	SRSF7	SRSF7.cAug10	55.33	Wb76104792	83.28	66.4385
mCD4pCD25n	CTL	SRSF7	SRSF7.cAug10	44.44	Wb76432632	88.5	50.2147
mCD4pCD25n	CTL	SRSF7	SRSF7.cAug10	67.39	Wb78636088	75.32	93.2667
mCD4pCD25n	CTL	SRSF7	SRSF7.cAug10	62.37	Wb81816136	77.38	80.6022
mCD4pCD25n	CTL	SRSF7	SRSF7.cAug10	39.78	Wb842518068	86.52	45.9778
mCD4pCD25n	CTL	SRSF7	SRSF7.cAug10	50.15	Wb87886168	87.33	57.4259
mCD4pCD25n	CTL	SRSF7	SRSF7.cAug10	63.15	Wb96988600	73.44	85.9886
mCD4pCD25n	CTL	SRSF7	SRSF7.cAug10	54.28	Wb97955272	69.09	78.5642
mCD4pCD25n	CTL	SRSF7	SRSF7.lAug10	24.39	Wb04017544	69.82	34.9327
mCD4pCD25n	CTL	SRSF7	SRSF7.lAug10	41.02	Wb10788525	82.76	49.565
mCD4pCD25n	CTL	SRSF7	SRSF7.lAug10	24.39	Wb113332655	111.33	21.9078
mCD4pCD25n	CTL	SRSF7	SRSF7.lAug10	47.09	Wb11661954	103.69	45.4142
mCD4pCD25n	CTL	SRSF7	SRSF7.lAug10	39.2	Wb12528403	88.97	44.0598
mCD4pCD25n	CTL	SRSF7	SRSF7.lAug10	44.17	Wb16970712	98.44	44.87
mCD4pCD25n	CTL	SRSF7	SRSF7.lAug10	59.63	Wb17451436	103.68	57.5135
mCD4pCD25n	CTL	SRSF7	SRSF7.lAug10	21.69	Wb17573972	69.31	31.2942
mCD4pCD25n	CTL	SRSF7	SRSF7.lAug10	48.01	Wb17615230	91.34	52.5619
mCD4pCD25n	CTL	SRSF7	SRSF7.lAug10	57.77	Wb207731668	88.43	65.3285
mCD4pCD25n	CTL	SRSF7	SRSF7.lAug10	36.08	Wb209525269	73.45	49.1219
mCD4pCD25n	CTL	SRSF7	SRSF7.lAug10	32.24	Wb23429854	85.29	37.8004
mCD4pCD25n	CTL	SRSF7	SRSF7.lAug10	42.16	Wb23619194	89.19	47.2699
mCD4pCD25n	CTL	SRSF7	SRSF7.lAug10	30.99	Wb24886716	77.87	39.7971
mCD4pCD25n	CTL	SRSF7	SRSF7.lAug10	39.3	Wb255279458	81.09	48.4647
mCD4pCD25n	CTL	SRSF7	SRSF7.lAug10	8.82	Wb25634188	74.85	11.7836
mCD4pCD25n	CTL	SRSF7	SRSF7.lAug10	46.5	Wb25755668	95.29	48.7984
mCD4pCD25n	CTL	SRSF7	SRSF7.lAug10	56.64	Wb260892376	95.06	59.5834
mCD4pCD25n	CTL	SRSF7	SRSF7.lAug10	42.85	Wb26349718	164.7	26.017
mCD4pCD25n	CTL	SRSF7	SRSF7.lAug10	16.34	Wb26395716	79.53	20.5457
mCD4pCD25n	CTL	SRSF7	SRSF7.lAug10	27.3	Wb272686500	77.08	35.4177
mCD4pCD25n	CTL	SRSF7	SRSF7.lAug10	4.75	Wb285470206	60.28	7.87989
mCD4pCD25n	CTL	SRSF7	SRSF7.lAug10	6.54	Wb290146432	79.4	8.23678
mCD4pCD25n	CTL	SRSF7	SRSF7.lAug10	15.35	Wb29941410	71.12	21.5832
mCD4pCD25n	CTL	SRSF7	SRSF7.lAug10	51.43	Wb338817210	85.14	60.4064
mCD4pCD25n	CTL	SRSF7	SRSF7.lAug10	58.14	Wb34096724	113	51.4513
mCD4pCD25n	CTL	SRSF7	SRSF7.lAug10	6.31	Wb37099476	70.02	9.01614
mCD4pCD25n	CTL	SRSF7	SRSF7.lAug10	49.05	Wb40585324	101.82	48.1732
mCD4pCD25n	CTL	SRSF7	SRSF7.lAug10	62.04	Wb476013251	109.92	56.441
mCD4pCD25n	CTL	SRSF7	SRSF7.lAug10	30.45	Wb48429960	85.02	35.8151
mCD4pCD25n	CTL	SRSF7	SRSF7.lAug10	7	Wb489023434	46.15	15.1679
mCD4pCD25n	CTL	SRSF7	SRSF7.lAug10	9.35	Wb499255267	72.82	12.8399
mCD4pCD25n	CTL	SRSF7	SRSF7.lAug10	34.92	Wb500063258	82.1	42.5335
mCD4pCD25n	CTL	SRSF7	SRSF7.lAug10	125.85	Wb51558008	167.75	75.0224
mCD4pCD25n	CTL	SRSF7	SRSF7.lAug10	26.87	Wb53681832	72.26	37.1852
mCD4pCD25n	CTL	SRSF7	SRSF7.lAug10	16.55	Wb583527806	60.41	27.3961
mCD4pCD25n	CTL	SRSF7	SRSF7.lAug10	8.57	Wb609359337	67.6	12.6775
mCD4pCD25n	CTL	SRSF7	SRSF7.lAug10	31.72	Wb63145304	90.13	35.1936
mCD4pCD25n	CTL	SRSF7	SRSF7.lAug10	8.4	Wb64359992	68.45	12.2717
mCD4pCD25n	CTL	SRSF7	SRSF7.lAug10	5.23	Wb702524065	61.54	8.49854
mCD4pCD25n	CTL	SRSF7	SRSF7.lAug10	18.95	Wb757056691	79.43	23.8575
mCD4pCD25n	CTL	SRSF7	SRSF7.lAug10	42.54	Wb76022648	86.24	49.3275
mCD4pCD25n	CTL	SRSF7	SRSF7.lAug10	27.95	Wb76104792	83.28	33.5615
mCD4pCD25n	CTL	SRSF7	SRSF7.lAug10	44.06	Wb76432632	88.5	49.7853
mCD4pCD25n	CTL	SRSF7	SRSF7.lAug10	4.84	Wb78636088	75.32	6.73328
mCD4pCD25n	CTL	SRSF7	SRSF7.lAug10	15.01	Wb81816136	77.38	19.3978
mCD4pCD25n	CTL	SRSF7	SRSF7.lAug10	46.74	Wb842518068	86.52	54.0222
mCD4pCD25n	CTL	SRSF7	SRSF7.lAug10	37.18	Wb87886168	87.33	42.5741
mCD4pCD25n	CTL	SRSF7	SRSF7.lAug10	10.29	Wb96988600	73.44	14.0114
mCD4pCD25n	CTL	SRSF7	SRSF7.lAug10	14.81	Wb97955272	69.09	21.4358
mCD4pCD25n	T1D	SRSF7	SRSF7.0gene	87.45	Wb01641203	87.45	100
mCD4pCD25n	T1D	SRSF7	SRSF7.0gene	74.54	Wb01694149	74.54	100
mCD4pCD25n	T1D	SRSF7	SRSF7.0gene	96.54	Wb04251087	96.54	100
mCD4pCD25n	T1D	SRSF7	SRSF7.0gene	94.6	Wb05255539	94.6	100
mCD4pCD25n	T1D	SRSF7	SRSF7.0gene	57.75	Wb11083395	57.75	100
mCD4pCD25n	T1D	SRSF7	SRSF7.0gene	85.22	Wb11699868	85.22	100
mCD4pCD25n	T1D	SRSF7	SRSF7.0gene	90.04	Wb12286449	90.04	100
mCD4pCD25n	T1D	SRSF7	SRSF7.0gene	56.16	Wb16020031	56.16	100
mCD4pCD25n	T1D	SRSF7	SRSF7.0gene	66.81	Wb16654397	66.81	100
mCD4pCD25n	T1D	SRSF7	SRSF7.0gene	128.43	Wb18894388	128.43	100
mCD4pCD25n	T1D	SRSF7	SRSF7.0gene	77.61	Wb21239448	77.61	100
mCD4pCD25n	T1D	SRSF7	SRSF7.0gene	79.54	Wb22121198	79.54	100
mCD4pCD25n	T1D	SRSF7	SRSF7.0gene	75.87	Wb27902628	75.87	100
mCD4pCD25n	T1D	SRSF7	SRSF7.0gene	91.12	Wb28992844	91.12	100
mCD4pCD25n	T1D	SRSF7	SRSF7.0gene	111.43	Wb30502154	111.43	100
mCD4pCD25n	T1D	SRSF7	SRSF7.0gene	66.11	Wb32193536	66.11	100
mCD4pCD25n	T1D	SRSF7	SRSF7.0gene	106.04	Wb35307192	106.04	100
mCD4pCD25n	T1D	SRSF7	SRSF7.0gene	66.21	Wb39396256	66.21	100
mCD4pCD25n	T1D	SRSF7	SRSF7.0gene	74.85	Wb41409024	74.85	100
mCD4pCD25n	T1D	SRSF7	SRSF7.0gene	89.45	Wb41724028	89.45	100
mCD4pCD25n	T1D	SRSF7	SRSF7.0gene	86.78	Wb43138648	86.78	100
mCD4pCD25n	T1D	SRSF7	SRSF7.0gene	74.69	Wb43594080	74.69	100
mCD4pCD25n	T1D	SRSF7	SRSF7.0gene	68.45	Wb44884700	68.45	100
mCD4pCD25n	T1D	SRSF7	SRSF7.0gene	65.14	Wb45311624	65.14	100
mCD4pCD25n	T1D	SRSF7	SRSF7.0gene	99.21	Wb47020128	99.21	100
mCD4pCD25n	T1D	SRSF7	SRSF7.0gene	70.07	Wb56485724	70.07	100
mCD4pCD25n	T1D	SRSF7	SRSF7.0gene	74.595	Wb62579204	72.34	100
mCD4pCD25n	T1D	SRSF7	SRSF7.0gene	82.61	Wb62765928	82.61	100
mCD4pCD25n	T1D	SRSF7	SRSF7.0gene	62.77	Wb63150180	62.77	100
mCD4pCD25n	T1D	SRSF7	SRSF7.0gene	71.78	Wb69075576	71.78	100
mCD4pCD25n	T1D	SRSF7	SRSF7.0gene	88.78	Wb70009472	88.78	100
mCD4pCD25n	T1D	SRSF7	SRSF7.0gene	139.34	Wb70658984	139.34	100
mCD4pCD25n	T1D	SRSF7	SRSF7.0gene	88.98	Wb72894504	88.98	100
mCD4pCD25n	T1D	SRSF7	SRSF7.0gene	82.02	Wb73605872	82.02	100
mCD4pCD25n	T1D	SRSF7	SRSF7.0gene	96.63	Wb75147632	96.63	100
mCD4pCD25n	T1D	SRSF7	SRSF7.0gene	65.4	Wb77109992	65.4	100
mCD4pCD25n	T1D	SRSF7	SRSF7.0gene	92.06	Wb77694072	92.06	100
mCD4pCD25n	T1D	SRSF7	SRSF7.0gene	89.73	Wb78111848	89.73	100
mCD4pCD25n	T1D	SRSF7	SRSF7.0gene	88.06	Wb79550624	88.06	100
mCD4pCD25n	T1D	SRSF7	SRSF7.0gene	86.56	Wb80342064	86.56	100
mCD4pCD25n	T1D	SRSF7	SRSF7.0gene	69.89	Wb814177218	69.89	100
mCD4pCD25n	T1D	SRSF7	SRSF7.0gene	64.85	Wb82865160	64.85	100
mCD4pCD25n	T1D	SRSF7	SRSF7.0gene	85.55	Wb83970808	85.76	100
mCD4pCD25n	T1D	SRSF7	SRSF7.0gene	87.53	Wb84189160	87.53	100
mCD4pCD25n	T1D	SRSF7	SRSF7.0gene	98.49	Wb84593528	98.49	100
mCD4pCD25n	T1D	SRSF7	SRSF7.0gene	83.92	Wb86451000	83.92	100
mCD4pCD25n	T1D	SRSF7	SRSF7.0gene	135.88	Wb87313152	135.88	100
mCD4pCD25n	T1D	SRSF7	SRSF7.0gene	90.6	Wb88536080	90.6	100
mCD4pCD25n	T1D	SRSF7	SRSF7.0gene	57.32	Wb88927480	57.32	100
mCD4pCD25n	T1D	SRSF7	SRSF7.0gene	73.48	Wb89130144	73.48	100
mCD4pCD25n	T1D	SRSF7	SRSF7.0gene	99.43	Wb90726008	99.43	100
mCD4pCD25n	T1D	SRSF7	SRSF7.0gene	61.345	Wb92179688	55.97	100
mCD4pCD25n	T1D	SRSF7	SRSF7.0gene	88.26	Wb92702632	88.26	100
mCD4pCD25n	T1D	SRSF7	SRSF7.0gene	77.38	Wb93515984	77.38	100
mCD4pCD25n	T1D	SRSF7	SRSF7.0gene	72.98	Wb95508280	72.98	100
mCD4pCD25n	T1D	SRSF7	SRSF7.0gene	88.19	Wb97288112	88.19	100
mCD4pCD25n	T1D	SRSF7	SRSF7.0gene	111.82	Wb99706552	111.82	100
mCD4pCD25n	T1D	SRSF7	SRSF7.cAug10	48.27	Wb01641203	87.45	55.1973
mCD4pCD25n	T1D	SRSF7	SRSF7.cAug10	61.99	Wb01694149	74.54	83.1634
mCD4pCD25n	T1D	SRSF7	SRSF7.cAug10	43.14	Wb04251087	96.54	44.6861
mCD4pCD25n	T1D	SRSF7	SRSF7.cAug10	43.8	Wb05255539	94.6	46.3002
mCD4pCD25n	T1D	SRSF7	SRSF7.cAug10	50.06	Wb11083395	57.75	86.684
mCD4pCD25n	T1D	SRSF7	SRSF7.cAug10	45.69	Wb11699868	85.22	53.6142
mCD4pCD25n	T1D	SRSF7	SRSF7.cAug10	44.05	Wb12286449	90.04	48.9227
mCD4pCD25n	T1D	SRSF7	SRSF7.cAug10	35.27	Wb16020031	56.16	62.8027
mCD4pCD25n	T1D	SRSF7	SRSF7.cAug10	49.01	Wb16654397	66.81	73.3573
mCD4pCD25n	T1D	SRSF7	SRSF7.cAug10	51.85	Wb18894388	128.43	40.3722
mCD4pCD25n	T1D	SRSF7	SRSF7.cAug10	42.78	Wb21239448	77.61	55.1218
mCD4pCD25n	T1D	SRSF7	SRSF7.cAug10	44.43	Wb22121198	79.54	55.8587
mCD4pCD25n	T1D	SRSF7	SRSF7.cAug10	43.99	Wb27902628	75.87	57.9808
mCD4pCD25n	T1D	SRSF7	SRSF7.cAug10	38.55	Wb28992844	91.12	42.3068
mCD4pCD25n	T1D	SRSF7	SRSF7.cAug10	43.82	Wb30502154	111.43	39.3251
mCD4pCD25n	T1D	SRSF7	SRSF7.cAug10	60.93	Wb32193536	66.11	92.1646
mCD4pCD25n	T1D	SRSF7	SRSF7.cAug10	48.53	Wb35307192	106.04	45.7657
mCD4pCD25n	T1D	SRSF7	SRSF7.cAug10	55.09	Wb39396256	66.21	83.205
mCD4pCD25n	T1D	SRSF7	SRSF7.cAug10	67.63	Wb41409024	74.85	90.354
mCD4pCD25n	T1D	SRSF7	SRSF7.cAug10	41.56	Wb41724028	89.45	46.4617
mCD4pCD25n	T1D	SRSF7	SRSF7.cAug10	54.52	Wb43138648	86.78	62.8255
mCD4pCD25n	T1D	SRSF7	SRSF7.cAug10	63.43	Wb43594080	74.69	84.9244
mCD4pCD25n	T1D	SRSF7	SRSF7.cAug10	37.22	Wb44884700	68.45	54.3755
mCD4pCD25n	T1D	SRSF7	SRSF7.cAug10	60.03	Wb45311624	65.14	92.1554
mCD4pCD25n	T1D	SRSF7	SRSF7.cAug10	42.06	Wb47020128	99.21	42.3949
mCD4pCD25n	T1D	SRSF7	SRSF7.cAug10	63.74	Wb56485724	70.07	90.9662
mCD4pCD25n	T1D	SRSF7	SRSF7.cAug10	59.14	Wb62579204	72.34	79.7401
mCD4pCD25n	T1D	SRSF7	SRSF7.cAug10	59.51	Wb62765928	82.61	72.0373
mCD4pCD25n	T1D	SRSF7	SRSF7.cAug10	34.44	Wb63150180	62.77	54.867
mCD4pCD25n	T1D	SRSF7	SRSF7.cAug10	57.26	Wb69075576	71.78	79.7715
mCD4pCD25n	T1D	SRSF7	SRSF7.cAug10	53.63	Wb70009472	88.78	60.4077
mCD4pCD25n	T1D	SRSF7	SRSF7.cAug10	39.32	Wb70658984	139.34	28.2187
mCD4pCD25n	T1D	SRSF7	SRSF7.cAug10	54.72	Wb72894504	88.98	61.497
mCD4pCD25n	T1D	SRSF7	SRSF7.cAug10	43.75	Wb73605872	82.02	53.3406
mCD4pCD25n	T1D	SRSF7	SRSF7.cAug10	38.96	Wb75147632	96.63	40.3187
mCD4pCD25n	T1D	SRSF7	SRSF7.cAug10	57.6	Wb77109992	65.4	88.0734
mCD4pCD25n	T1D	SRSF7	SRSF7.cAug10	49.04	Wb77694072	92.06	53.2696
mCD4pCD25n	T1D	SRSF7	SRSF7.cAug10	35.38	Wb78111848	89.73	39.4294
mCD4pCD25n	T1D	SRSF7	SRSF7.cAug10	50.07	Wb79550624	88.06	56.859
mCD4pCD25n	T1D	SRSF7	SRSF7.cAug10	42.74	Wb80342064	86.56	49.3762
mCD4pCD25n	T1D	SRSF7	SRSF7.cAug10	60.83	Wb814177218	69.89	87.0368
mCD4pCD25n	T1D	SRSF7	SRSF7.cAug10	32.3	Wb82865160	64.85	49.8072
mCD4pCD25n	T1D	SRSF7	SRSF7.cAug10	39.69	Wb83970808	85.76	46.3936
mCD4pCD25n	T1D	SRSF7	SRSF7.cAug10	46.21	Wb84189160	87.53	52.7933
mCD4pCD25n	T1D	SRSF7	SRSF7.cAug10	61.22	Wb84593528	98.49	62.1586
mCD4pCD25n	T1D	SRSF7	SRSF7.cAug10	39.83	Wb86451000	83.92	47.4619
mCD4pCD25n	T1D	SRSF7	SRSF7.cAug10	42.89	Wb87313152	135.88	31.5646
mCD4pCD25n	T1D	SRSF7	SRSF7.cAug10	50.19	Wb88536080	90.6	55.3974
mCD4pCD25n	T1D	SRSF7	SRSF7.cAug10	47.03	Wb88927480	57.32	82.0482
mCD4pCD25n	T1D	SRSF7	SRSF7.cAug10	50.4	Wb89130144	73.48	68.5901
mCD4pCD25n	T1D	SRSF7	SRSF7.cAug10	93.59	Wb90726008	99.43	94.1265
mCD4pCD25n	T1D	SRSF7	SRSF7.cAug10	54.845	Wb92179688	55.97	89.1869
mCD4pCD25n	T1D	SRSF7	SRSF7.cAug10	60.88	Wb92702632	88.26	68.978
mCD4pCD25n	T1D	SRSF7	SRSF7.cAug10	60.66	Wb93515984	77.38	78.3923
mCD4pCD25n	T1D	SRSF7	SRSF7.cAug10	36.85	Wb95508280	72.98	50.4933
mCD4pCD25n	T1D	SRSF7	SRSF7.cAug10	39.17	Wb97288112	88.19	44.4155
mCD4pCD25n	T1D	SRSF7	SRSF7.cAug10	31.13	Wb99706552	111.82	27.8394
mCD4pCD25n	T1D	SRSF7	SRSF7.lAug10	39.18	Wb01641203	87.45	44.8027
mCD4pCD25n	T1D	SRSF7	SRSF7.lAug10	12.55	Wb01694149	74.54	16.8366
mCD4pCD25n	T1D	SRSF7	SRSF7.lAug10	53.4	Wb04251087	96.54	55.3139
mCD4pCD25n	T1D	SRSF7	SRSF7.lAug10	50.8	Wb05255539	94.6	53.6998
mCD4pCD25n	T1D	SRSF7	SRSF7.lAug10	7.69	Wb11083395	57.75	13.316
mCD4pCD25n	T1D	SRSF7	SRSF7.lAug10	39.53	Wb11699868	85.22	46.3858
mCD4pCD25n	T1D	SRSF7	SRSF7.lAug10	45.99	Wb12286449	90.04	51.0773
mCD4pCD25n	T1D	SRSF7	SRSF7.lAug10	20.89	Wb16020031	56.16	37.1973
mCD4pCD25n	T1D	SRSF7	SRSF7.lAug10	17.8	Wb16654397	66.81	26.6427
mCD4pCD25n	T1D	SRSF7	SRSF7.lAug10	76.58	Wb18894388	128.43	59.6278
mCD4pCD25n	T1D	SRSF7	SRSF7.lAug10	34.83	Wb21239448	77.61	44.8782
mCD4pCD25n	T1D	SRSF7	SRSF7.lAug10	35.11	Wb22121198	79.54	44.1413
mCD4pCD25n	T1D	SRSF7	SRSF7.lAug10	31.88	Wb27902628	75.87	42.0192
mCD4pCD25n	T1D	SRSF7	SRSF7.lAug10	52.57	Wb28992844	91.12	57.6932
mCD4pCD25n	T1D	SRSF7	SRSF7.lAug10	67.61	Wb30502154	111.43	60.6749
mCD4pCD25n	T1D	SRSF7	SRSF7.lAug10	5.18	Wb32193536	66.11	7.83543
mCD4pCD25n	T1D	SRSF7	SRSF7.lAug10	57.51	Wb35307192	106.04	54.2343
mCD4pCD25n	T1D	SRSF7	SRSF7.lAug10	11.12	Wb39396256	66.21	16.795
mCD4pCD25n	T1D	SRSF7	SRSF7.lAug10	7.22	Wb41409024	74.85	9.64596
mCD4pCD25n	T1D	SRSF7	SRSF7.lAug10	47.89	Wb41724028	89.45	53.5383
mCD4pCD25n	T1D	SRSF7	SRSF7.lAug10	32.26	Wb43138648	86.78	37.1745
mCD4pCD25n	T1D	SRSF7	SRSF7.lAug10	11.26	Wb43594080	74.69	15.0756
mCD4pCD25n	T1D	SRSF7	SRSF7.lAug10	31.23	Wb44884700	68.45	45.6245
mCD4pCD25n	T1D	SRSF7	SRSF7.lAug10	5.11	Wb45311624	65.14	7.84464
mCD4pCD25n	T1D	SRSF7	SRSF7.lAug10	57.15	Wb47020128	99.21	57.6051
mCD4pCD25n	T1D	SRSF7	SRSF7.lAug10	6.33	Wb56485724	70.07	9.03382
mCD4pCD25n	T1D	SRSF7	SRSF7.lAug10	15.455	Wb62579204	72.34	20.2599
mCD4pCD25n	T1D	SRSF7	SRSF7.lAug10	23.1	Wb62765928	82.61	27.9627
mCD4pCD25n	T1D	SRSF7	SRSF7.lAug10	28.33	Wb63150180	62.77	45.133
mCD4pCD25n	T1D	SRSF7	SRSF7.lAug10	14.52	Wb69075576	71.78	20.2285
mCD4pCD25n	T1D	SRSF7	SRSF7.lAug10	35.15	Wb70009472	88.78	39.5923
mCD4pCD25n	T1D	SRSF7	SRSF7.lAug10	100.02	Wb70658984	139.34	71.7813
mCD4pCD25n	T1D	SRSF7	SRSF7.lAug10	34.26	Wb72894504	88.98	38.503
mCD4pCD25n	T1D	SRSF7	SRSF7.lAug10	38.27	Wb73605872	82.02	46.6594
mCD4pCD25n	T1D	SRSF7	SRSF7.lAug10	57.67	Wb75147632	96.63	59.6813
mCD4pCD25n	T1D	SRSF7	SRSF7.lAug10	7.8	Wb77109992	65.4	11.9266
mCD4pCD25n	T1D	SRSF7	SRSF7.lAug10	43.02	Wb77694072	92.06	46.7304
mCD4pCD25n	T1D	SRSF7	SRSF7.lAug10	54.35	Wb78111848	89.73	60.5706
mCD4pCD25n	T1D	SRSF7	SRSF7.lAug10	37.99	Wb79550624	88.06	43.141
mCD4pCD25n	T1D	SRSF7	SRSF7.lAug10	43.82	Wb80342064	86.56	50.6238
mCD4pCD25n	T1D	SRSF7	SRSF7.lAug10	9.06	Wb814177218	69.89	12.9632
mCD4pCD25n	T1D	SRSF7	SRSF7.lAug10	32.55	Wb82865160	64.85	50.1928
mCD4pCD25n	T1D	SRSF7	SRSF7.lAug10	45.86	Wb83970808	85.76	53.6064
mCD4pCD25n	T1D	SRSF7	SRSF7.lAug10	41.32	Wb84189160	87.53	47.2067
mCD4pCD25n	T1D	SRSF7	SRSF7.lAug10	37.27	Wb84593528	98.49	37.8414
mCD4pCD25n	T1D	SRSF7	SRSF7.lAug10	44.09	Wb86451000	83.92	52.5381
mCD4pCD25n	T1D	SRSF7	SRSF7.lAug10	92.99	Wb87313152	135.88	68.4354
mCD4pCD25n	T1D	SRSF7	SRSF7.lAug10	40.41	Wb88536080	90.6	44.6026
mCD4pCD25n	T1D	SRSF7	SRSF7.lAug10	10.29	Wb88927480	57.32	17.9518
mCD4pCD25n	T1D	SRSF7	SRSF7.lAug10	23.08	Wb89130144	73.48	31.4099
mCD4pCD25n	T1D	SRSF7	SRSF7.lAug10	5.84	Wb90726008	99.43	5.87348
mCD4pCD25n	T1D	SRSF7	SRSF7.lAug10	6.5	Wb92179688	55.97	10.8131
mCD4pCD25n	T1D	SRSF7	SRSF7.lAug10	27.38	Wb92702632	88.26	31.022
mCD4pCD25n	T1D	SRSF7	SRSF7.lAug10	16.72	Wb93515984	77.38	21.6077
mCD4pCD25n	T1D	SRSF7	SRSF7.lAug10	36.13	Wb95508280	72.98	49.5067
mCD4pCD25n	T1D	SRSF7	SRSF7.lAug10	49.02	Wb97288112	88.19	55.5845
mCD4pCD25n	T1D	SRSF7	SRSF7.lAug10	80.69	Wb99706552	111.82	72.1606
