# Supplementary material for: Shifts in isoform usage underlie transcriptional differences in regulatory T cells in type 1 diabetes
Source: Commun Biol. 2023 Sep 27;6:988. doi: 10.1038/s42003-023-05327-7 (PMC10533491; doi:10.1038/s42003-023-05327-7)
Supplement: Supplementary file 10 — Supplementary Data 7 [file 42003_2023_5327_MOESM10_ESM.xlsx]

## Sheet: Column descriptions
Column	Description
cell_type	Cell type: Treg = memory CD4+/CD25+ regulatory T cells, mCD4pCD25n = memory CD4+/CD25- T cells
status	Disease status. CTL = control, T1D = type 1 diabetes
gene_id	Aceview gene identifier
transcript_id	Aceview transcript identifier
tpm	Normalized transcripts per million for transcript
subject_id	Unique subject ID
gene_tpm	Normalized transcripts per million for gene
isoperc	Isoform percentage, the percentage that this transcript's abundance contributes towards total gene abundance

## Sheet: Data for Figures 5B and 5C
cell_type	status	gene_id	transcript_id	tpm	subject_id	gene_tpm	isoperc
Treg	CTL	TRA2B	TRA2B.0gene	164.63	Wb17451436	164.63	100
Treg	CTL	TRA2B	TRA2B.0gene	200.75	Wb207731668	200.75	100
Treg	CTL	TRA2B	TRA2B.0gene	234.96	Wb209525269	192.16	100
Treg	CTL	TRA2B	TRA2B.0gene	197.49	Wb23429854	197.49	100
Treg	CTL	TRA2B	TRA2B.0gene	198.7	Wb24886716	198.7	100
Treg	CTL	TRA2B	TRA2B.0gene	178.63	Wb255279458	178.63	100
Treg	CTL	TRA2B	TRA2B.0gene	163.89	Wb255607012	163.89	100
Treg	CTL	TRA2B	TRA2B.0gene	187.63	Wb260892376	187.63	100
Treg	CTL	TRA2B	TRA2B.0gene	206.46	Wb285470206	206.46	100
Treg	CTL	TRA2B	TRA2B.0gene	203.94	Wb290146432	203.94	100
Treg	CTL	TRA2B	TRA2B.0gene	117.9	Wb29941410	117.9	100
Treg	CTL	TRA2B	TRA2B.0gene	162.47	Wb338817210	162.47	100
Treg	CTL	TRA2B	TRA2B.0gene	204.39	Wb37099476	204.39	100
Treg	CTL	TRA2B	TRA2B.0gene	243.56	Wb39397564	243.56	100
Treg	CTL	TRA2B	TRA2B.0gene	170.81	Wb434959941	170.81	100
Treg	CTL	TRA2B	TRA2B.0gene	206.45	Wb46780368	206.45	100
Treg	CTL	TRA2B	TRA2B.0gene	176.07	Wb48429960	176.07	100
Treg	CTL	TRA2B	TRA2B.0gene	205.74	Wb499255267	205.74	100
Treg	CTL	TRA2B	TRA2B.0gene	193.93	Wb500063258	193.93	100
Treg	CTL	TRA2B	TRA2B.0gene	144.73	Wb51558008	144.73	100
Treg	CTL	TRA2B	TRA2B.0gene	160.55	Wb53681832	160.55	100
Treg	CTL	TRA2B	TRA2B.0gene	198.81	Wb598690385	198.81	100
Treg	CTL	TRA2B	TRA2B.0gene	177.62	Wb609359337	177.62	100
Treg	CTL	TRA2B	TRA2B.0gene	233.04	Wb654869981	233.04	100
Treg	CTL	TRA2B	TRA2B.0gene	174.04	Wb66496456	174.04	100
Treg	CTL	TRA2B	TRA2B.0gene	163.77	Wb67530352	163.77	100
Treg	CTL	TRA2B	TRA2B.0gene	191.59	Wb702524065	191.59	100
Treg	CTL	TRA2B	TRA2B.0gene	187.45	Wb727301937	187.45	100
Treg	CTL	TRA2B	TRA2B.0gene	192.8	Wb76979416	192.8	100
Treg	CTL	TRA2B	TRA2B.0gene	135.02	Wb775170478	135.02	100
Treg	CTL	TRA2B	TRA2B.0gene	159.86	Wb842518068	159.86	100
Treg	CTL	TRA2B	TRA2B.0gene	193.77	Wb854132275	193.77	100
Treg	CTL	TRA2B	TRA2B.0gene	165.75	Wb87886168	165.75	100
Treg	CTL	TRA2B	TRA2B.0gene	191.17	Wb957775938	191.17	100
Treg	CTL	TRA2B	TRA2B.0gene	147	Wb977212218	147	100
Treg	T1D	TRA2B	TRA2B.0gene	162.84	Wb01018268	162.84	100
Treg	T1D	TRA2B	TRA2B.0gene	166.37	Wb02326960	166.37	100
Treg	T1D	TRA2B	TRA2B.0gene	188.15	Wb04251087	188.15	100
Treg	T1D	TRA2B	TRA2B.0gene	237.51	Wb09648849	237.51	100
Treg	T1D	TRA2B	TRA2B.0gene	211.16	Wb10109318	211.16	100
Treg	T1D	TRA2B	TRA2B.0gene	154.53	Wb11083395	154.53	100
Treg	T1D	TRA2B	TRA2B.0gene	205.55	Wb12286449	205.55	100
Treg	T1D	TRA2B	TRA2B.0gene	204.79	Wb16020031	204.79	100
Treg	T1D	TRA2B	TRA2B.0gene	198.65	Wb16359426	198.65	100
Treg	T1D	TRA2B	TRA2B.0gene	162.02	Wb16654397	162.02	100
Treg	T1D	TRA2B	TRA2B.0gene	194.96	Wb18894388	194.96	100
Treg	T1D	TRA2B	TRA2B.0gene	211.39	Wb27902628	211.39	100
Treg	T1D	TRA2B	TRA2B.0gene	194.55	Wb27959974	194.55	100
Treg	T1D	TRA2B	TRA2B.0gene	200.67	Wb30502154	200.67	100
Treg	T1D	TRA2B	TRA2B.0gene	140.84	Wb31241246	140.84	100
Treg	T1D	TRA2B	TRA2B.0gene	264.21	Wb32193536	264.21	100
Treg	T1D	TRA2B	TRA2B.0gene	185.27	Wb33161134	185.27	100
Treg	T1D	TRA2B	TRA2B.0gene	208.85	Wb35307192	208.85	100
Treg	T1D	TRA2B	TRA2B.0gene	221.48	Wb41409024	221.48	100
Treg	T1D	TRA2B	TRA2B.0gene	330.73	Wb41581460	330.73	100
Treg	T1D	TRA2B	TRA2B.0gene	187.1	Wb44884700	187.1	100
Treg	T1D	TRA2B	TRA2B.0gene	185.47	Wb56485724	185.47	100
Treg	T1D	TRA2B	TRA2B.0gene	176.01	Wb57963872	176.01	100
Treg	T1D	TRA2B	TRA2B.0gene	211.09	Wb60525860	211.09	100
Treg	T1D	TRA2B	TRA2B.0gene	202.82	Wb62765928	202.82	100
Treg	T1D	TRA2B	TRA2B.0gene	227.32	Wb63150180	227.32	100
Treg	T1D	TRA2B	TRA2B.0gene	194.66	Wb63928904	194.66	100
Treg	T1D	TRA2B	TRA2B.0gene	186.36	Wb69075576	186.36	100
Treg	T1D	TRA2B	TRA2B.0gene	216.06	Wb70009472	216.06	100
Treg	T1D	TRA2B	TRA2B.0gene	239.65	Wb72894504	239.65	100
Treg	T1D	TRA2B	TRA2B.0gene	283.68	Wb74450320	283.68	100
Treg	T1D	TRA2B	TRA2B.0gene	191.61	Wb75147632	191.61	100
Treg	T1D	TRA2B	TRA2B.0gene	124.78	Wb77109992	124.78	100
Treg	T1D	TRA2B	TRA2B.0gene	192.8	Wb77571832	192.8	100
Treg	T1D	TRA2B	TRA2B.0gene	193.2	Wb77694072	193.2	100
Treg	T1D	TRA2B	TRA2B.0gene	237.87	Wb79550624	237.87	100
Treg	T1D	TRA2B	TRA2B.0gene	228.48	Wb80342064	228.48	100
Treg	T1D	TRA2B	TRA2B.0gene	212.39	Wb84593528	212.39	100
Treg	T1D	TRA2B	TRA2B.0gene	177.57	Wb84738880	177.57	100
Treg	T1D	TRA2B	TRA2B.0gene	140.52	Wb86185064	140.52	100
Treg	T1D	TRA2B	TRA2B.0gene	204.74	Wb86451000	204.74	100
Treg	T1D	TRA2B	TRA2B.0gene	189.37	Wb87313152	191.53	100
Treg	T1D	TRA2B	TRA2B.0gene	221.44	Wb88536080	221.44	100
Treg	T1D	TRA2B	TRA2B.0gene	197.61	Wb89130144	197.61	100
Treg	T1D	TRA2B	TRA2B.0gene	182.43	Wb92179688	182.43	100
Treg	T1D	TRA2B	TRA2B.0gene	235.49	Wb92302600	235.49	100
Treg	T1D	TRA2B	TRA2B.0gene	203.34	Wb93515984	203.34	100
Treg	T1D	TRA2B	TRA2B.0gene	148.71	Wb95508280	148.71	100
mCD4pCD25n	CTL	TRA2B	TRA2B.0gene	164.92	Wb04017544	164.92	100
mCD4pCD25n	CTL	TRA2B	TRA2B.0gene	94.68	Wb10788525	94.68	100
mCD4pCD25n	CTL	TRA2B	TRA2B.0gene	218.12	Wb113332655	218.12	100
mCD4pCD25n	CTL	TRA2B	TRA2B.0gene	201.88	Wb11661954	201.88	100
mCD4pCD25n	CTL	TRA2B	TRA2B.0gene	163.9	Wb12528403	163.9	100
mCD4pCD25n	CTL	TRA2B	TRA2B.0gene	201.07	Wb16970712	201.07	100
mCD4pCD25n	CTL	TRA2B	TRA2B.0gene	177.76	Wb17451436	177.76	100
mCD4pCD25n	CTL	TRA2B	TRA2B.0gene	119.24	Wb17573972	119.24	100
mCD4pCD25n	CTL	TRA2B	TRA2B.0gene	177.54	Wb17615230	177.54	100
mCD4pCD25n	CTL	TRA2B	TRA2B.0gene	202.39	Wb207731668	202.39	100
mCD4pCD25n	CTL	TRA2B	TRA2B.0gene	144.31	Wb209525269	144.31	100
mCD4pCD25n	CTL	TRA2B	TRA2B.0gene	198.7	Wb23429854	198.7	100
mCD4pCD25n	CTL	TRA2B	TRA2B.0gene	192.14	Wb23619194	192.14	100
mCD4pCD25n	CTL	TRA2B	TRA2B.0gene	149.67	Wb24886716	149.67	100
mCD4pCD25n	CTL	TRA2B	TRA2B.0gene	166.48	Wb255279458	166.48	100
mCD4pCD25n	CTL	TRA2B	TRA2B.0gene	136.53	Wb25634188	136.53	100
mCD4pCD25n	CTL	TRA2B	TRA2B.0gene	175.51	Wb25755668	175.51	100
mCD4pCD25n	CTL	TRA2B	TRA2B.0gene	185.71	Wb260892376	185.71	100
mCD4pCD25n	CTL	TRA2B	TRA2B.0gene	344.2	Wb26349718	344.2	100
mCD4pCD25n	CTL	TRA2B	TRA2B.0gene	152.77	Wb26395716	152.77	100
mCD4pCD25n	CTL	TRA2B	TRA2B.0gene	174.37	Wb272686500	174.37	100
mCD4pCD25n	CTL	TRA2B	TRA2B.0gene	114.35	Wb285470206	114.35	100
mCD4pCD25n	CTL	TRA2B	TRA2B.0gene	140.74	Wb290146432	140.74	100
mCD4pCD25n	CTL	TRA2B	TRA2B.0gene	105.83	Wb29941410	105.83	100
mCD4pCD25n	CTL	TRA2B	TRA2B.0gene	167.48	Wb338817210	167.48	100
mCD4pCD25n	CTL	TRA2B	TRA2B.0gene	193.01	Wb34096724	193.01	100
mCD4pCD25n	CTL	TRA2B	TRA2B.0gene	127.965	Wb37099476	130.33	100
mCD4pCD25n	CTL	TRA2B	TRA2B.0gene	178.5	Wb40585324	178.5	100
mCD4pCD25n	CTL	TRA2B	TRA2B.0gene	183.07	Wb476013251	183.07	100
mCD4pCD25n	CTL	TRA2B	TRA2B.0gene	164.98	Wb48429960	164.98	100
mCD4pCD25n	CTL	TRA2B	TRA2B.0gene	101.55	Wb489023434	101.55	100
mCD4pCD25n	CTL	TRA2B	TRA2B.0gene	176.62	Wb499255267	176.62	100
mCD4pCD25n	CTL	TRA2B	TRA2B.0gene	171.73	Wb500063258	171.73	100
mCD4pCD25n	CTL	TRA2B	TRA2B.0gene	281	Wb51558008	281	100
mCD4pCD25n	CTL	TRA2B	TRA2B.0gene	127.35	Wb53681832	127.35	100
mCD4pCD25n	CTL	TRA2B	TRA2B.0gene	118.71	Wb583527806	118.71	100
mCD4pCD25n	CTL	TRA2B	TRA2B.0gene	122.84	Wb609359337	122.84	100
mCD4pCD25n	CTL	TRA2B	TRA2B.0gene	205.45	Wb63145304	205.45	100
mCD4pCD25n	CTL	TRA2B	TRA2B.0gene	148.04	Wb64359992	148.04	100
mCD4pCD25n	CTL	TRA2B	TRA2B.0gene	108.26	Wb702524065	108.26	100
mCD4pCD25n	CTL	TRA2B	TRA2B.0gene	206.61	Wb757056691	206.61	100
mCD4pCD25n	CTL	TRA2B	TRA2B.0gene	173.91	Wb76022648	173.91	100
mCD4pCD25n	CTL	TRA2B	TRA2B.0gene	156.32	Wb76104792	156.32	100
mCD4pCD25n	CTL	TRA2B	TRA2B.0gene	185.95	Wb76432632	185.95	100
mCD4pCD25n	CTL	TRA2B	TRA2B.0gene	118.81	Wb78636088	122.91	100
mCD4pCD25n	CTL	TRA2B	TRA2B.0gene	161.16	Wb81816136	161.16	100
mCD4pCD25n	CTL	TRA2B	TRA2B.0gene	183.83	Wb842518068	183.83	100
mCD4pCD25n	CTL	TRA2B	TRA2B.0gene	177.25	Wb87886168	177.25	100
mCD4pCD25n	CTL	TRA2B	TRA2B.0gene	166	Wb96988600	166	100
mCD4pCD25n	CTL	TRA2B	TRA2B.0gene	146.52	Wb97955272	146.52	100
mCD4pCD25n	T1D	TRA2B	TRA2B.0gene	180.08	Wb01641203	180.08	100
mCD4pCD25n	T1D	TRA2B	TRA2B.0gene	133.35	Wb01694149	133.35	100
mCD4pCD25n	T1D	TRA2B	TRA2B.0gene	171.31	Wb04251087	171.31	100
mCD4pCD25n	T1D	TRA2B	TRA2B.0gene	196.33	Wb05255539	196.33	100
mCD4pCD25n	T1D	TRA2B	TRA2B.0gene	98.95	Wb11083395	98.95	100
mCD4pCD25n	T1D	TRA2B	TRA2B.0gene	163.96	Wb11699868	163.96	100
mCD4pCD25n	T1D	TRA2B	TRA2B.0gene	163.47	Wb12286449	163.47	100
mCD4pCD25n	T1D	TRA2B	TRA2B.0gene	93.12	Wb16020031	93.12	100
mCD4pCD25n	T1D	TRA2B	TRA2B.0gene	152.65	Wb16654397	152.65	100
mCD4pCD25n	T1D	TRA2B	TRA2B.0gene	225.84	Wb18894388	225.84	100
mCD4pCD25n	T1D	TRA2B	TRA2B.0gene	149.48	Wb21239448	149.48	100
mCD4pCD25n	T1D	TRA2B	TRA2B.0gene	191.83	Wb22121198	191.83	100
mCD4pCD25n	T1D	TRA2B	TRA2B.0gene	175.83	Wb27902628	175.83	100
mCD4pCD25n	T1D	TRA2B	TRA2B.0gene	163.72	Wb28992844	163.72	100
mCD4pCD25n	T1D	TRA2B	TRA2B.0gene	194.68	Wb30502154	194.68	100
mCD4pCD25n	T1D	TRA2B	TRA2B.0gene	121.02	Wb32193536	121.02	100
mCD4pCD25n	T1D	TRA2B	TRA2B.0gene	175.39	Wb35307192	175.39	100
mCD4pCD25n	T1D	TRA2B	TRA2B.0gene	134.25	Wb39396256	134.25	100
mCD4pCD25n	T1D	TRA2B	TRA2B.0gene	151.23	Wb41409024	151.23	100
mCD4pCD25n	T1D	TRA2B	TRA2B.0gene	197.24	Wb41724028	197.24	100
mCD4pCD25n	T1D	TRA2B	TRA2B.0gene	195.53	Wb43138648	195.53	100
mCD4pCD25n	T1D	TRA2B	TRA2B.0gene	154.61	Wb43594080	154.61	100
mCD4pCD25n	T1D	TRA2B	TRA2B.0gene	155.93	Wb44884700	155.93	100
mCD4pCD25n	T1D	TRA2B	TRA2B.0gene	111.05	Wb45311624	111.05	100
mCD4pCD25n	T1D	TRA2B	TRA2B.0gene	163.92	Wb47020128	163.92	100
mCD4pCD25n	T1D	TRA2B	TRA2B.0gene	135.1	Wb56485724	135.1	100
mCD4pCD25n	T1D	TRA2B	TRA2B.0gene	163.12	Wb62579204	159.57	100
mCD4pCD25n	T1D	TRA2B	TRA2B.0gene	146	Wb62765928	146	100
mCD4pCD25n	T1D	TRA2B	TRA2B.0gene	164.66	Wb63150180	164.66	100
mCD4pCD25n	T1D	TRA2B	TRA2B.0gene	132.42	Wb69075576	132.42	100
mCD4pCD25n	T1D	TRA2B	TRA2B.0gene	159.17	Wb70009472	159.17	100
mCD4pCD25n	T1D	TRA2B	TRA2B.0gene	220.87	Wb70658984	220.87	100
mCD4pCD25n	T1D	TRA2B	TRA2B.0gene	169.47	Wb72894504	169.47	100
mCD4pCD25n	T1D	TRA2B	TRA2B.0gene	141.3	Wb73605872	141.3	100
mCD4pCD25n	T1D	TRA2B	TRA2B.0gene	188.18	Wb75147632	188.18	100
mCD4pCD25n	T1D	TRA2B	TRA2B.0gene	105.77	Wb77109992	105.77	100
mCD4pCD25n	T1D	TRA2B	TRA2B.0gene	174.62	Wb77694072	174.62	100
mCD4pCD25n	T1D	TRA2B	TRA2B.0gene	157	Wb78111848	157	100
mCD4pCD25n	T1D	TRA2B	TRA2B.0gene	161.92	Wb79550624	161.92	100
mCD4pCD25n	T1D	TRA2B	TRA2B.0gene	234.23	Wb80342064	234.23	100
mCD4pCD25n	T1D	TRA2B	TRA2B.0gene	118.45	Wb814177218	118.45	100
mCD4pCD25n	T1D	TRA2B	TRA2B.0gene	121.61	Wb82865160	121.61	100
mCD4pCD25n	T1D	TRA2B	TRA2B.0gene	159.46	Wb83970808	152.87	100
mCD4pCD25n	T1D	TRA2B	TRA2B.0gene	165.77	Wb84189160	165.77	100
mCD4pCD25n	T1D	TRA2B	TRA2B.0gene	176.46	Wb84593528	176.46	100
mCD4pCD25n	T1D	TRA2B	TRA2B.0gene	174.48	Wb86451000	174.48	100
mCD4pCD25n	T1D	TRA2B	TRA2B.0gene	217.29	Wb87313152	217.29	100
mCD4pCD25n	T1D	TRA2B	TRA2B.0gene	157.53	Wb88536080	157.53	100
mCD4pCD25n	T1D	TRA2B	TRA2B.0gene	109.45	Wb88927480	109.45	100
mCD4pCD25n	T1D	TRA2B	TRA2B.0gene	153.25	Wb89130144	153.25	100
mCD4pCD25n	T1D	TRA2B	TRA2B.0gene	228.03	Wb90726008	228.03	100
mCD4pCD25n	T1D	TRA2B	TRA2B.0gene	122.115	Wb92179688	115.3	100
mCD4pCD25n	T1D	TRA2B	TRA2B.0gene	160.43	Wb92702632	160.43	100
mCD4pCD25n	T1D	TRA2B	TRA2B.0gene	180.5	Wb93515984	180.5	100
mCD4pCD25n	T1D	TRA2B	TRA2B.0gene	155.43	Wb95508280	155.43	100
mCD4pCD25n	T1D	TRA2B	TRA2B.0gene	177.31	Wb97288112	177.31	100
mCD4pCD25n	T1D	TRA2B	TRA2B.0gene	207.02	Wb99706552	207.02	100
Treg	CTL	TRA2B	TRA2B.dAug10	96.39	Wb17451436	164.63	58.5495
Treg	CTL	TRA2B	TRA2B.dAug10	89.54	Wb207731668	200.75	44.6027
Treg	CTL	TRA2B	TRA2B.dAug10	97.945	Wb209525269	192.16	43.165
Treg	CTL	TRA2B	TRA2B.dAug10	106.56	Wb23429854	197.49	53.9572
Treg	CTL	TRA2B	TRA2B.dAug10	102.01	Wb24886716	198.7	51.3387
Treg	CTL	TRA2B	TRA2B.dAug10	97.25	Wb255279458	178.63	54.4421
Treg	CTL	TRA2B	TRA2B.dAug10	87.44	Wb255607012	163.89	53.3529
Treg	CTL	TRA2B	TRA2B.dAug10	96.29	Wb260892376	187.63	51.3191
Treg	CTL	TRA2B	TRA2B.dAug10	88.6	Wb285470206	206.46	42.9139
Treg	CTL	TRA2B	TRA2B.dAug10	101.49	Wb290146432	203.94	49.7646
Treg	CTL	TRA2B	TRA2B.dAug10	70.53	Wb29941410	117.9	59.8219
Treg	CTL	TRA2B	TRA2B.dAug10	84.67	Wb338817210	162.47	52.1142
Treg	CTL	TRA2B	TRA2B.dAug10	89.39	Wb37099476	204.39	43.735
Treg	CTL	TRA2B	TRA2B.dAug10	144.7	Wb39397564	243.56	59.4104
Treg	CTL	TRA2B	TRA2B.dAug10	95.11	Wb434959941	170.81	55.6818
Treg	CTL	TRA2B	TRA2B.dAug10	93.59	Wb46780368	206.45	45.333
Treg	CTL	TRA2B	TRA2B.dAug10	94.18	Wb48429960	176.07	53.4901
Treg	CTL	TRA2B	TRA2B.dAug10	122.77	Wb499255267	205.74	59.6724
Treg	CTL	TRA2B	TRA2B.dAug10	110.08	Wb500063258	193.93	56.7627
Treg	CTL	TRA2B	TRA2B.dAug10	71.64	Wb51558008	144.73	49.4991
Treg	CTL	TRA2B	TRA2B.dAug10	87.25	Wb53681832	160.55	54.3444
Treg	CTL	TRA2B	TRA2B.dAug10	96.36	Wb598690385	198.81	48.4684
Treg	CTL	TRA2B	TRA2B.dAug10	98.44	Wb609359337	177.62	55.4217
Treg	CTL	TRA2B	TRA2B.dAug10	106.82	Wb654869981	233.04	45.8376
Treg	CTL	TRA2B	TRA2B.dAug10	94.95	Wb66496456	174.04	54.5564
Treg	CTL	TRA2B	TRA2B.dAug10	83.69	Wb67530352	163.77	51.1022
Treg	CTL	TRA2B	TRA2B.dAug10	105.15	Wb702524065	191.59	54.8828
Treg	CTL	TRA2B	TRA2B.dAug10	98.74	Wb727301937	187.45	52.6846
Treg	CTL	TRA2B	TRA2B.dAug10	98.62	Wb76979416	192.8	51.1515
Treg	CTL	TRA2B	TRA2B.dAug10	73.05	Wb775170478	135.02	54.1031
Treg	CTL	TRA2B	TRA2B.dAug10	86.13	Wb842518068	159.86	53.8784
Treg	CTL	TRA2B	TRA2B.dAug10	101.55	Wb854132275	193.77	52.4075
Treg	CTL	TRA2B	TRA2B.dAug10	102.15	Wb87886168	165.75	61.629
Treg	CTL	TRA2B	TRA2B.dAug10	95.48	Wb957775938	191.17	49.9451
Treg	CTL	TRA2B	TRA2B.dAug10	81.32	Wb977212218	147	55.3197
Treg	T1D	TRA2B	TRA2B.dAug10	82.76	Wb01018268	162.84	50.8229
Treg	T1D	TRA2B	TRA2B.dAug10	96.21	Wb02326960	166.37	57.8289
Treg	T1D	TRA2B	TRA2B.dAug10	95.32	Wb04251087	188.15	50.6617
Treg	T1D	TRA2B	TRA2B.dAug10	92.5	Wb09648849	237.51	38.9457
Treg	T1D	TRA2B	TRA2B.dAug10	101.18	Wb10109318	211.16	47.9163
Treg	T1D	TRA2B	TRA2B.dAug10	80.8	Wb11083395	154.53	52.2876
Treg	T1D	TRA2B	TRA2B.dAug10	90.55	Wb12286449	205.55	44.0525
Treg	T1D	TRA2B	TRA2B.dAug10	87.46	Wb16020031	204.79	42.7072
Treg	T1D	TRA2B	TRA2B.dAug10	110.29	Wb16359426	198.65	55.5198
Treg	T1D	TRA2B	TRA2B.dAug10	97.75	Wb16654397	162.02	60.3321
Treg	T1D	TRA2B	TRA2B.dAug10	92.95	Wb18894388	194.96	47.6764
Treg	T1D	TRA2B	TRA2B.dAug10	110.54	Wb27902628	211.39	52.292
Treg	T1D	TRA2B	TRA2B.dAug10	101.5	Wb27959974	194.55	52.1717
Treg	T1D	TRA2B	TRA2B.dAug10	94.43	Wb30502154	200.67	47.0574
Treg	T1D	TRA2B	TRA2B.dAug10	74.83	Wb31241246	140.84	53.1312
Treg	T1D	TRA2B	TRA2B.dAug10	90.86	Wb32193536	264.21	34.3893
Treg	T1D	TRA2B	TRA2B.dAug10	107.46	Wb33161134	185.27	58.0018
Treg	T1D	TRA2B	TRA2B.dAug10	94.85	Wb35307192	208.85	45.4154
Treg	T1D	TRA2B	TRA2B.dAug10	108.27	Wb41409024	221.48	48.8848
Treg	T1D	TRA2B	TRA2B.dAug10	95.5	Wb41581460	330.73	28.8755
Treg	T1D	TRA2B	TRA2B.dAug10	99.86	Wb44884700	187.1	53.3725
Treg	T1D	TRA2B	TRA2B.dAug10	104.04	Wb56485724	185.47	56.0953
Treg	T1D	TRA2B	TRA2B.dAug10	91.9	Wb57963872	176.01	52.2129
Treg	T1D	TRA2B	TRA2B.dAug10	95.79	Wb60525860	211.09	45.3787
Treg	T1D	TRA2B	TRA2B.dAug10	92.07	Wb62765928	202.82	45.3949
Treg	T1D	TRA2B	TRA2B.dAug10	104.14	Wb63150180	227.32	45.8121
Treg	T1D	TRA2B	TRA2B.dAug10	99.94	Wb63928904	194.66	51.3408
Treg	T1D	TRA2B	TRA2B.dAug10	104.67	Wb69075576	186.36	56.1655
Treg	T1D	TRA2B	TRA2B.dAug10	103.31	Wb70009472	216.06	47.8154
Treg	T1D	TRA2B	TRA2B.dAug10	101.43	Wb72894504	239.65	42.3242
Treg	T1D	TRA2B	TRA2B.dAug10	109.53	Wb74450320	283.68	38.6104
Treg	T1D	TRA2B	TRA2B.dAug10	99.97	Wb75147632	191.61	52.1737
Treg	T1D	TRA2B	TRA2B.dAug10	77.72	Wb77109992	124.78	62.2856
Treg	T1D	TRA2B	TRA2B.dAug10	83.69	Wb77571832	192.8	43.4077
Treg	T1D	TRA2B	TRA2B.dAug10	98.79	Wb77694072	193.2	51.1335
Treg	T1D	TRA2B	TRA2B.dAug10	107.28	Wb79550624	237.87	45.1003
Treg	T1D	TRA2B	TRA2B.dAug10	103.12	Wb80342064	228.48	45.1331
Treg	T1D	TRA2B	TRA2B.dAug10	111.05	Wb84593528	212.39	52.2859
Treg	T1D	TRA2B	TRA2B.dAug10	75.75	Wb84738880	177.57	42.6592
Treg	T1D	TRA2B	TRA2B.dAug10	70.71	Wb86185064	140.52	50.3202
Treg	T1D	TRA2B	TRA2B.dAug10	96.37	Wb86451000	204.74	47.0695
Treg	T1D	TRA2B	TRA2B.dAug10	90.09	Wb87313152	191.53	47.5301
Treg	T1D	TRA2B	TRA2B.dAug10	111.51	Wb88536080	221.44	50.3568
Treg	T1D	TRA2B	TRA2B.dAug10	81.77	Wb89130144	197.61	41.3795
Treg	T1D	TRA2B	TRA2B.dAug10	106.56	Wb92179688	182.43	58.4114
Treg	T1D	TRA2B	TRA2B.dAug10	105.47	Wb92302600	235.49	44.7875
Treg	T1D	TRA2B	TRA2B.dAug10	111.7	Wb93515984	203.34	54.9326
Treg	T1D	TRA2B	TRA2B.dAug10	84.28	Wb95508280	148.71	56.6741
mCD4pCD25n	CTL	TRA2B	TRA2B.dAug10	99.74	Wb04017544	164.92	60.4778
mCD4pCD25n	CTL	TRA2B	TRA2B.dAug10	58.39	Wb10788525	94.68	61.6709
mCD4pCD25n	CTL	TRA2B	TRA2B.dAug10	142.14	Wb113332655	218.12	65.166
mCD4pCD25n	CTL	TRA2B	TRA2B.dAug10	117.7	Wb11661954	201.88	58.302
mCD4pCD25n	CTL	TRA2B	TRA2B.dAug10	95.99	Wb12528403	163.9	58.5662
mCD4pCD25n	CTL	TRA2B	TRA2B.dAug10	111.23	Wb16970712	201.07	55.319
mCD4pCD25n	CTL	TRA2B	TRA2B.dAug10	84.88	Wb17451436	177.76	47.7498
mCD4pCD25n	CTL	TRA2B	TRA2B.dAug10	70.41	Wb17573972	119.24	59.049
mCD4pCD25n	CTL	TRA2B	TRA2B.dAug10	88.47	Wb17615230	177.54	49.831
mCD4pCD25n	CTL	TRA2B	TRA2B.dAug10	99.49	Wb207731668	202.39	49.1576
mCD4pCD25n	CTL	TRA2B	TRA2B.dAug10	75.68	Wb209525269	144.31	52.4427
mCD4pCD25n	CTL	TRA2B	TRA2B.dAug10	104.8	Wb23429854	198.7	52.7428
mCD4pCD25n	CTL	TRA2B	TRA2B.dAug10	102.02	Wb23619194	192.14	53.0967
mCD4pCD25n	CTL	TRA2B	TRA2B.dAug10	88.55	Wb24886716	149.67	59.1635
mCD4pCD25n	CTL	TRA2B	TRA2B.dAug10	87.63	Wb255279458	166.48	52.637
mCD4pCD25n	CTL	TRA2B	TRA2B.dAug10	88.72	Wb25634188	136.53	64.9821
mCD4pCD25n	CTL	TRA2B	TRA2B.dAug10	87.65	Wb25755668	175.51	49.9402
mCD4pCD25n	CTL	TRA2B	TRA2B.dAug10	101.36	Wb260892376	185.71	54.5797
mCD4pCD25n	CTL	TRA2B	TRA2B.dAug10	222.65	Wb26349718	344.2	64.6862
mCD4pCD25n	CTL	TRA2B	TRA2B.dAug10	104.2	Wb26395716	152.77	68.2071
mCD4pCD25n	CTL	TRA2B	TRA2B.dAug10	98.1	Wb272686500	174.37	56.2597
mCD4pCD25n	CTL	TRA2B	TRA2B.dAug10	79.9	Wb285470206	114.35	69.8732
mCD4pCD25n	CTL	TRA2B	TRA2B.dAug10	102.16	Wb290146432	140.74	72.5878
mCD4pCD25n	CTL	TRA2B	TRA2B.dAug10	75.49	Wb29941410	105.83	71.3314
mCD4pCD25n	CTL	TRA2B	TRA2B.dAug10	88.28	Wb338817210	167.48	52.7108
mCD4pCD25n	CTL	TRA2B	TRA2B.dAug10	103.91	Wb34096724	193.01	53.8366
mCD4pCD25n	CTL	TRA2B	TRA2B.dAug10	94.375	Wb37099476	130.33	73.7568
mCD4pCD25n	CTL	TRA2B	TRA2B.dAug10	90.82	Wb40585324	178.5	50.8796
mCD4pCD25n	CTL	TRA2B	TRA2B.dAug10	89.77	Wb476013251	183.07	49.0359
mCD4pCD25n	CTL	TRA2B	TRA2B.dAug10	105.96	Wb48429960	164.98	64.226
mCD4pCD25n	CTL	TRA2B	TRA2B.dAug10	68.9	Wb489023434	101.55	67.8484
mCD4pCD25n	CTL	TRA2B	TRA2B.dAug10	120.55	Wb499255267	176.62	68.2539
mCD4pCD25n	CTL	TRA2B	TRA2B.dAug10	93.55	Wb500063258	171.73	54.475
mCD4pCD25n	CTL	TRA2B	TRA2B.dAug10	106.71	Wb51558008	281	37.9751
mCD4pCD25n	CTL	TRA2B	TRA2B.dAug10	69.78	Wb53681832	127.35	54.7939
mCD4pCD25n	CTL	TRA2B	TRA2B.dAug10	74.3	Wb583527806	118.71	62.5895
mCD4pCD25n	CTL	TRA2B	TRA2B.dAug10	85.1	Wb609359337	122.84	69.2771
mCD4pCD25n	CTL	TRA2B	TRA2B.dAug10	115.72	Wb63145304	205.45	56.3251
mCD4pCD25n	CTL	TRA2B	TRA2B.dAug10	100.63	Wb64359992	148.04	67.9749
mCD4pCD25n	CTL	TRA2B	TRA2B.dAug10	74.17	Wb702524065	108.26	68.511
mCD4pCD25n	CTL	TRA2B	TRA2B.dAug10	112.72	Wb757056691	206.61	54.5569
mCD4pCD25n	CTL	TRA2B	TRA2B.dAug10	94.35	Wb76022648	173.91	54.2522
mCD4pCD25n	CTL	TRA2B	TRA2B.dAug10	84.96	Wb76104792	156.32	54.3501
mCD4pCD25n	CTL	TRA2B	TRA2B.dAug10	95.55	Wb76432632	185.95	51.3848
mCD4pCD25n	CTL	TRA2B	TRA2B.dAug10	84.545	Wb78636088	122.91	71.139
mCD4pCD25n	CTL	TRA2B	TRA2B.dAug10	101.42	Wb81816136	161.16	62.9312
mCD4pCD25n	CTL	TRA2B	TRA2B.dAug10	90.46	Wb842518068	183.83	49.2085
mCD4pCD25n	CTL	TRA2B	TRA2B.dAug10	95.1	Wb87886168	177.25	53.653
mCD4pCD25n	CTL	TRA2B	TRA2B.dAug10	119.68	Wb96988600	166	72.0964
mCD4pCD25n	CTL	TRA2B	TRA2B.dAug10	93.01	Wb97955272	146.52	63.4794
mCD4pCD25n	T1D	TRA2B	TRA2B.dAug10	99.31	Wb01641203	180.08	55.1477
mCD4pCD25n	T1D	TRA2B	TRA2B.dAug10	88.74	Wb01694149	133.35	66.5467
mCD4pCD25n	T1D	TRA2B	TRA2B.dAug10	79.74	Wb04251087	171.31	46.5472
mCD4pCD25n	T1D	TRA2B	TRA2B.dAug10	110.35	Wb05255539	196.33	56.2064
mCD4pCD25n	T1D	TRA2B	TRA2B.dAug10	64.22	Wb11083395	98.95	64.9015
mCD4pCD25n	T1D	TRA2B	TRA2B.dAug10	89.22	Wb11699868	163.96	54.4157
mCD4pCD25n	T1D	TRA2B	TRA2B.dAug10	96.38	Wb12286449	163.47	58.9588
mCD4pCD25n	T1D	TRA2B	TRA2B.dAug10	44.32	Wb16020031	93.12	47.5945
mCD4pCD25n	T1D	TRA2B	TRA2B.dAug10	97.84	Wb16654397	152.65	64.0943
mCD4pCD25n	T1D	TRA2B	TRA2B.dAug10	105.28	Wb18894388	225.84	46.6171
mCD4pCD25n	T1D	TRA2B	TRA2B.dAug10	84.77	Wb21239448	149.48	56.7099
mCD4pCD25n	T1D	TRA2B	TRA2B.dAug10	111.73	Wb22121198	191.83	58.2443
mCD4pCD25n	T1D	TRA2B	TRA2B.dAug10	100.7	Wb27902628	175.83	57.2712
mCD4pCD25n	T1D	TRA2B	TRA2B.dAug10	83.39	Wb28992844	163.72	50.9345
mCD4pCD25n	T1D	TRA2B	TRA2B.dAug10	96.07	Wb30502154	194.68	49.3476
mCD4pCD25n	T1D	TRA2B	TRA2B.dAug10	85.94	Wb32193536	121.02	71.0131
mCD4pCD25n	T1D	TRA2B	TRA2B.dAug10	86.76	Wb35307192	175.39	49.4669
mCD4pCD25n	T1D	TRA2B	TRA2B.dAug10	92.94	Wb39396256	134.25	69.2291
mCD4pCD25n	T1D	TRA2B	TRA2B.dAug10	105.19	Wb41409024	151.23	69.5563
mCD4pCD25n	T1D	TRA2B	TRA2B.dAug10	97.83	Wb41724028	197.24	49.5995
mCD4pCD25n	T1D	TRA2B	TRA2B.dAug10	96.77	Wb43138648	195.53	49.4911
mCD4pCD25n	T1D	TRA2B	TRA2B.dAug10	105.87	Wb43594080	154.61	68.4755
mCD4pCD25n	T1D	TRA2B	TRA2B.dAug10	74.15	Wb44884700	155.93	47.5534
mCD4pCD25n	T1D	TRA2B	TRA2B.dAug10	78.12	Wb45311624	111.05	70.3467
mCD4pCD25n	T1D	TRA2B	TRA2B.dAug10	84.87	Wb47020128	163.92	51.7753
mCD4pCD25n	T1D	TRA2B	TRA2B.dAug10	93.25	Wb56485724	135.1	69.0229
mCD4pCD25n	T1D	TRA2B	TRA2B.dAug10	104.62	Wb62579204	159.57	64.2932
mCD4pCD25n	T1D	TRA2B	TRA2B.dAug10	93.62	Wb62765928	146	64.1233
mCD4pCD25n	T1D	TRA2B	TRA2B.dAug10	79.87	Wb63150180	164.66	48.506
mCD4pCD25n	T1D	TRA2B	TRA2B.dAug10	85.83	Wb69075576	132.42	64.8165
mCD4pCD25n	T1D	TRA2B	TRA2B.dAug10	95.62	Wb70009472	159.17	60.0741
mCD4pCD25n	T1D	TRA2B	TRA2B.dAug10	100.4	Wb70658984	220.87	45.4566
mCD4pCD25n	T1D	TRA2B	TRA2B.dAug10	101.34	Wb72894504	169.47	59.7982
mCD4pCD25n	T1D	TRA2B	TRA2B.dAug10	81.92	Wb73605872	141.3	57.9759
mCD4pCD25n	T1D	TRA2B	TRA2B.dAug10	90.31	Wb75147632	188.18	47.9913
mCD4pCD25n	T1D	TRA2B	TRA2B.dAug10	75.81	Wb77109992	105.77	71.6744
mCD4pCD25n	T1D	TRA2B	TRA2B.dAug10	102.68	Wb77694072	174.62	58.802
mCD4pCD25n	T1D	TRA2B	TRA2B.dAug10	70.74	Wb78111848	157	45.0573
mCD4pCD25n	T1D	TRA2B	TRA2B.dAug10	97.09	Wb79550624	161.92	59.9617
mCD4pCD25n	T1D	TRA2B	TRA2B.dAug10	88.23	Wb80342064	234.23	37.6681
mCD4pCD25n	T1D	TRA2B	TRA2B.dAug10	80.19	Wb814177218	118.45	67.6995
mCD4pCD25n	T1D	TRA2B	TRA2B.dAug10	72.89	Wb82865160	121.61	59.9375
mCD4pCD25n	T1D	TRA2B	TRA2B.dAug10	79.305	Wb83970808	152.87	49.8659
mCD4pCD25n	T1D	TRA2B	TRA2B.dAug10	93.69	Wb84189160	165.77	56.5181
mCD4pCD25n	T1D	TRA2B	TRA2B.dAug10	90.99	Wb84593528	176.46	51.5641
mCD4pCD25n	T1D	TRA2B	TRA2B.dAug10	90.85	Wb86451000	174.48	52.069
mCD4pCD25n	T1D	TRA2B	TRA2B.dAug10	96.09	Wb87313152	217.29	44.222
mCD4pCD25n	T1D	TRA2B	TRA2B.dAug10	82.83	Wb88536080	157.53	52.5805
mCD4pCD25n	T1D	TRA2B	TRA2B.dAug10	72.56	Wb88927480	109.45	66.2951
mCD4pCD25n	T1D	TRA2B	TRA2B.dAug10	79.59	Wb89130144	153.25	51.9347
mCD4pCD25n	T1D	TRA2B	TRA2B.dAug10	162.37	Wb90726008	228.03	71.2055
mCD4pCD25n	T1D	TRA2B	TRA2B.dAug10	85.44	Wb92179688	115.3	69.986
mCD4pCD25n	T1D	TRA2B	TRA2B.dAug10	91.57	Wb92702632	160.43	57.0779
mCD4pCD25n	T1D	TRA2B	TRA2B.dAug10	112.06	Wb93515984	180.5	62.0831
mCD4pCD25n	T1D	TRA2B	TRA2B.dAug10	86.66	Wb95508280	155.43	55.755
mCD4pCD25n	T1D	TRA2B	TRA2B.dAug10	90.78	Wb97288112	177.31	51.1985
mCD4pCD25n	T1D	TRA2B	TRA2B.dAug10	93.24	Wb99706552	207.02	45.0391
Treg	CTL	TRA2B	TRA2B.gAug10	3.99	Wb17451436	164.63	2.42362
Treg	CTL	TRA2B	TRA2B.gAug10	6.51	Wb207731668	200.75	3.24284
Treg	CTL	TRA2B	TRA2B.gAug10	13.88	Wb209525269	192.16	5.37801
Treg	CTL	TRA2B	TRA2B.gAug10	1.81	Wb23429854	197.49	0.916502
Treg	CTL	TRA2B	TRA2B.gAug10	8.52	Wb24886716	198.7	4.28787
Treg	CTL	TRA2B	TRA2B.gAug10	4.59	Wb255279458	178.63	2.56956
Treg	CTL	TRA2B	TRA2B.gAug10	3.72	Wb255607012	163.89	2.26982
Treg	CTL	TRA2B	TRA2B.gAug10	4.86	Wb260892376	187.63	2.5902
Treg	CTL	TRA2B	TRA2B.gAug10	10.96	Wb285470206	206.46	5.30853
Treg	CTL	TRA2B	TRA2B.gAug10	6.51	Wb290146432	203.94	3.19212
Treg	CTL	TRA2B	TRA2B.gAug10	0.06	Wb29941410	117.9	0.0508906
Treg	CTL	TRA2B	TRA2B.gAug10	4.21	Wb338817210	162.47	2.59125
Treg	CTL	TRA2B	TRA2B.gAug10	10.47	Wb37099476	204.39	5.12256
Treg	CTL	TRA2B	TRA2B.gAug10	3.05	Wb39397564	243.56	1.25226
Treg	CTL	TRA2B	TRA2B.gAug10	3.41	Wb434959941	170.81	1.99637
Treg	CTL	TRA2B	TRA2B.gAug10	3.12	Wb46780368	206.45	1.51126
Treg	CTL	TRA2B	TRA2B.gAug10	1.35	Wb48429960	176.07	0.766741
Treg	CTL	TRA2B	TRA2B.gAug10	0.6	Wb499255267	205.74	0.29163
Treg	CTL	TRA2B	TRA2B.gAug10	1.06	Wb500063258	193.93	0.546589
Treg	CTL	TRA2B	TRA2B.gAug10	1.61	Wb51558008	144.73	1.11242
Treg	CTL	TRA2B	TRA2B.gAug10	1.16	Wb53681832	160.55	0.722516
Treg	CTL	TRA2B	TRA2B.gAug10	5.38	Wb598690385	198.81	2.7061
Treg	CTL	TRA2B	TRA2B.gAug10	1.36	Wb609359337	177.62	0.76568
Treg	CTL	TRA2B	TRA2B.gAug10	9.09	Wb654869981	233.04	3.90062
Treg	CTL	TRA2B	TRA2B.gAug10	4.47	Wb66496456	174.04	2.56838
Treg	CTL	TRA2B	TRA2B.gAug10	9.64	Wb67530352	163.77	5.8863
Treg	CTL	TRA2B	TRA2B.gAug10	2.72	Wb702524065	191.59	1.4197
Treg	CTL	TRA2B	TRA2B.gAug10	7.96	Wb727301937	187.45	4.24444
Treg	CTL	TRA2B	TRA2B.gAug10	2.02	Wb76979416	192.8	1.04772
Treg	CTL	TRA2B	TRA2B.gAug10	0.93	Wb775170478	135.02	0.688787
Treg	CTL	TRA2B	TRA2B.gAug10	3.49	Wb842518068	159.86	2.18316
Treg	CTL	TRA2B	TRA2B.gAug10	5.05	Wb854132275	193.77	2.60618
Treg	CTL	TRA2B	TRA2B.gAug10	0.8	Wb87886168	165.75	0.482655
Treg	CTL	TRA2B	TRA2B.gAug10	5.48	Wb957775938	191.17	2.86656
Treg	CTL	TRA2B	TRA2B.gAug10	1.2	Wb977212218	147	0.816327
Treg	T1D	TRA2B	TRA2B.gAug10	4.25	Wb01018268	162.84	2.60992
Treg	T1D	TRA2B	TRA2B.gAug10	1.52	Wb02326960	166.37	0.913626
Treg	T1D	TRA2B	TRA2B.gAug10	7.2	Wb04251087	188.15	3.82673
Treg	T1D	TRA2B	TRA2B.gAug10	14.54	Wb09648849	237.51	6.12185
Treg	T1D	TRA2B	TRA2B.gAug10	8.56	Wb10109318	211.16	4.0538
Treg	T1D	TRA2B	TRA2B.gAug10	4.32	Wb11083395	154.53	2.79557
Treg	T1D	TRA2B	TRA2B.gAug10	9.36	Wb12286449	205.55	4.55364
Treg	T1D	TRA2B	TRA2B.gAug10	7.44	Wb16020031	204.79	3.63299
Treg	T1D	TRA2B	TRA2B.gAug10	2.97	Wb16359426	198.65	1.49509
Treg	T1D	TRA2B	TRA2B.gAug10	0.43	Wb16654397	162.02	0.265399
Treg	T1D	TRA2B	TRA2B.gAug10	3.1	Wb18894388	194.96	1.59007
Treg	T1D	TRA2B	TRA2B.gAug10	5.48	Wb27902628	211.39	2.59236
Treg	T1D	TRA2B	TRA2B.gAug10	6.88	Wb27959974	194.55	3.53637
Treg	T1D	TRA2B	TRA2B.gAug10	6.32	Wb30502154	200.67	3.14945
Treg	T1D	TRA2B	TRA2B.gAug10	0.86	Wb31241246	140.84	0.610622
Treg	T1D	TRA2B	TRA2B.gAug10	25.62	Wb32193536	264.21	9.69683
Treg	T1D	TRA2B	TRA2B.gAug10	0.71	Wb33161134	185.27	0.383224
Treg	T1D	TRA2B	TRA2B.gAug10	12.02	Wb35307192	208.85	5.75533
Treg	T1D	TRA2B	TRA2B.gAug10	3.8	Wb41409024	221.48	1.71573
Treg	T1D	TRA2B	TRA2B.gAug10	41.52	Wb41581460	330.73	12.554
Treg	T1D	TRA2B	TRA2B.gAug10	7.3	Wb44884700	187.1	3.90166
Treg	T1D	TRA2B	TRA2B.gAug10	2.04	Wb56485724	185.47	1.09991
Treg	T1D	TRA2B	TRA2B.gAug10	5.74	Wb57963872	176.01	3.26118
Treg	T1D	TRA2B	TRA2B.gAug10	7.27	Wb60525860	211.09	3.44403
Treg	T1D	TRA2B	TRA2B.gAug10	12.78	Wb62765928	202.82	6.30115
Treg	T1D	TRA2B	TRA2B.gAug10	9.58	Wb63150180	227.32	4.21432
Treg	T1D	TRA2B	TRA2B.gAug10	0.86	Wb63928904	194.66	0.441796
Treg	T1D	TRA2B	TRA2B.gAug10	4.95	Wb69075576	186.36	2.65615
Treg	T1D	TRA2B	TRA2B.gAug10	9.11	Wb70009472	216.06	4.21642
Treg	T1D	TRA2B	TRA2B.gAug10	9.96	Wb72894504	239.65	4.15606
Treg	T1D	TRA2B	TRA2B.gAug10	14.66	Wb74450320	283.68	5.16779
Treg	T1D	TRA2B	TRA2B.gAug10	8	Wb75147632	191.61	4.17515
Treg	T1D	TRA2B	TRA2B.gAug10	0.73	Wb77109992	124.78	0.58503
Treg	T1D	TRA2B	TRA2B.gAug10	9.92	Wb77571832	192.8	5.14523
Treg	T1D	TRA2B	TRA2B.gAug10	8.46	Wb77694072	193.2	4.37888
Treg	T1D	TRA2B	TRA2B.gAug10	9.77	Wb79550624	237.87	4.10729
Treg	T1D	TRA2B	TRA2B.gAug10	14.27	Wb80342064	228.48	6.24562
Treg	T1D	TRA2B	TRA2B.gAug10	6.29	Wb84593528	212.39	2.96153
Treg	T1D	TRA2B	TRA2B.gAug10	7.55	Wb84738880	177.57	4.25184
Treg	T1D	TRA2B	TRA2B.gAug10	1.94	Wb86185064	140.52	1.38059
Treg	T1D	TRA2B	TRA2B.gAug10	11.56	Wb86451000	204.74	5.64619
Treg	T1D	TRA2B	TRA2B.gAug10	7.005	Wb87313152	191.53	3.70902
Treg	T1D	TRA2B	TRA2B.gAug10	6.39	Wb88536080	221.44	2.88566
Treg	T1D	TRA2B	TRA2B.gAug10	12.81	Wb89130144	197.61	6.48247
Treg	T1D	TRA2B	TRA2B.gAug10	1.11	Wb92179688	182.43	0.608453
Treg	T1D	TRA2B	TRA2B.gAug10	12.88	Wb92302600	235.49	5.46945
Treg	T1D	TRA2B	TRA2B.gAug10	5.48	Wb93515984	203.34	2.69499
Treg	T1D	TRA2B	TRA2B.gAug10	4.66	Wb95508280	148.71	3.13362
mCD4pCD25n	CTL	TRA2B	TRA2B.gAug10	3.8	Wb04017544	164.92	2.30415
mCD4pCD25n	CTL	TRA2B	TRA2B.gAug10	1.47	Wb10788525	94.68	1.5526
mCD4pCD25n	CTL	TRA2B	TRA2B.gAug10	3.7	Wb113332655	218.12	1.69631
mCD4pCD25n	CTL	TRA2B	TRA2B.gAug10	6.8	Wb11661954	201.88	3.36834
mCD4pCD25n	CTL	TRA2B	TRA2B.gAug10	6.5	Wb12528403	163.9	3.96583
mCD4pCD25n	CTL	TRA2B	TRA2B.gAug10	8.58	Wb16970712	201.07	4.26717
mCD4pCD25n	CTL	TRA2B	TRA2B.gAug10	9.12	Wb17451436	177.76	5.13051
mCD4pCD25n	CTL	TRA2B	TRA2B.gAug10	2.87	Wb17573972	119.24	2.40691
mCD4pCD25n	CTL	TRA2B	TRA2B.gAug10	11.48	Wb17615230	177.54	6.46615
mCD4pCD25n	CTL	TRA2B	TRA2B.gAug10	6.63	Wb207731668	202.39	3.27585
mCD4pCD25n	CTL	TRA2B	TRA2B.gAug10	6.57	Wb209525269	144.31	4.5527
mCD4pCD25n	CTL	TRA2B	TRA2B.gAug10	8.15	Wb23429854	198.7	4.10166
mCD4pCD25n	CTL	TRA2B	TRA2B.gAug10	9.08	Wb23619194	192.14	4.72572
mCD4pCD25n	CTL	TRA2B	TRA2B.gAug10	2.89	Wb24886716	149.67	1.93091
mCD4pCD25n	CTL	TRA2B	TRA2B.gAug10	6.66	Wb255279458	166.48	4.00048
mCD4pCD25n	CTL	TRA2B	TRA2B.gAug10	1.05	Wb25634188	136.53	0.769062
mCD4pCD25n	CTL	TRA2B	TRA2B.gAug10	8.29	Wb25755668	175.51	4.72338
mCD4pCD25n	CTL	TRA2B	TRA2B.gAug10	7.29	Wb260892376	185.71	3.92548
mCD4pCD25n	CTL	TRA2B	TRA2B.gAug10	7.6	Wb26349718	344.2	2.20802
mCD4pCD25n	CTL	TRA2B	TRA2B.gAug10	2.54	Wb26395716	152.77	1.66263
mCD4pCD25n	CTL	TRA2B	TRA2B.gAug10	5.66	Wb272686500	174.37	3.24597
mCD4pCD25n	CTL	TRA2B	TRA2B.gAug10	0.47	Wb285470206	114.35	0.411019
mCD4pCD25n	CTL	TRA2B	TRA2B.gAug10	0	Wb290146432	140.74	0
mCD4pCD25n	CTL	TRA2B	TRA2B.gAug10	0.75	Wb29941410	105.83	0.708684
mCD4pCD25n	CTL	TRA2B	TRA2B.gAug10	7.7	Wb338817210	167.48	4.59756
mCD4pCD25n	CTL	TRA2B	TRA2B.gAug10	9.52	Wb34096724	193.01	4.93239
mCD4pCD25n	CTL	TRA2B	TRA2B.gAug10	0.415	Wb37099476	130.33	0.322179
mCD4pCD25n	CTL	TRA2B	TRA2B.gAug10	8.18	Wb40585324	178.5	4.58263
mCD4pCD25n	CTL	TRA2B	TRA2B.gAug10	14.28	Wb476013251	183.07	7.80029
mCD4pCD25n	CTL	TRA2B	TRA2B.gAug10	4.52	Wb48429960	164.98	2.73973
mCD4pCD25n	CTL	TRA2B	TRA2B.gAug10	0.7	Wb489023434	101.55	0.689316
mCD4pCD25n	CTL	TRA2B	TRA2B.gAug10	0.88	Wb499255267	176.62	0.498245
mCD4pCD25n	CTL	TRA2B	TRA2B.gAug10	7.29	Wb500063258	171.73	4.24504
mCD4pCD25n	CTL	TRA2B	TRA2B.gAug10	15.05	Wb51558008	281	5.35587
mCD4pCD25n	CTL	TRA2B	TRA2B.gAug10	3.4	Wb53681832	127.35	2.66981
mCD4pCD25n	CTL	TRA2B	TRA2B.gAug10	1.98	Wb583527806	118.71	1.66793
mCD4pCD25n	CTL	TRA2B	TRA2B.gAug10	0.55	Wb609359337	122.84	0.447737
mCD4pCD25n	CTL	TRA2B	TRA2B.gAug10	6.93	Wb63145304	205.45	3.37308
mCD4pCD25n	CTL	TRA2B	TRA2B.gAug10	2.78	Wb64359992	148.04	1.87787
mCD4pCD25n	CTL	TRA2B	TRA2B.gAug10	0.45	Wb702524065	108.26	0.415666
mCD4pCD25n	CTL	TRA2B	TRA2B.gAug10	5.79	Wb757056691	206.61	2.80238
mCD4pCD25n	CTL	TRA2B	TRA2B.gAug10	7.72	Wb76022648	173.91	4.43908
mCD4pCD25n	CTL	TRA2B	TRA2B.gAug10	5.41	Wb76104792	156.32	3.46085
mCD4pCD25n	CTL	TRA2B	TRA2B.gAug10	10.91	Wb76432632	185.95	5.86717
mCD4pCD25n	CTL	TRA2B	TRA2B.gAug10	0.485	Wb78636088	122.91	0.410301
mCD4pCD25n	CTL	TRA2B	TRA2B.gAug10	3.1	Wb81816136	161.16	1.92355
mCD4pCD25n	CTL	TRA2B	TRA2B.gAug10	4.93	Wb842518068	183.83	2.68183
mCD4pCD25n	CTL	TRA2B	TRA2B.gAug10	6.54	Wb87886168	177.25	3.6897
mCD4pCD25n	CTL	TRA2B	TRA2B.gAug10	1.07	Wb96988600	166	0.644578
mCD4pCD25n	CTL	TRA2B	TRA2B.gAug10	3.17	Wb97955272	146.52	2.16353
mCD4pCD25n	T1D	TRA2B	TRA2B.gAug10	10.1	Wb01641203	180.08	5.60862
mCD4pCD25n	T1D	TRA2B	TRA2B.gAug10	1.46	Wb01694149	133.35	1.09486
mCD4pCD25n	T1D	TRA2B	TRA2B.gAug10	9.54	Wb04251087	171.31	5.56885
mCD4pCD25n	T1D	TRA2B	TRA2B.gAug10	12.09	Wb05255539	196.33	6.158
mCD4pCD25n	T1D	TRA2B	TRA2B.gAug10	1.94	Wb11083395	98.95	1.96059
mCD4pCD25n	T1D	TRA2B	TRA2B.gAug10	6.9	Wb11699868	163.96	4.20834
mCD4pCD25n	T1D	TRA2B	TRA2B.gAug10	4.23	Wb12286449	163.47	2.58763
mCD4pCD25n	T1D	TRA2B	TRA2B.gAug10	4.12	Wb16020031	93.12	4.4244
mCD4pCD25n	T1D	TRA2B	TRA2B.gAug10	3.74	Wb16654397	152.65	2.45005
mCD4pCD25n	T1D	TRA2B	TRA2B.gAug10	3.81	Wb18894388	225.84	1.68704
mCD4pCD25n	T1D	TRA2B	TRA2B.gAug10	3.32	Wb21239448	149.48	2.22103
mCD4pCD25n	T1D	TRA2B	TRA2B.gAug10	5.23	Wb22121198	191.83	2.72637
mCD4pCD25n	T1D	TRA2B	TRA2B.gAug10	6.32	Wb27902628	175.83	3.59438
mCD4pCD25n	T1D	TRA2B	TRA2B.gAug10	6.28	Wb28992844	163.72	3.83582
mCD4pCD25n	T1D	TRA2B	TRA2B.gAug10	4.78	Wb30502154	194.68	2.45531
mCD4pCD25n	T1D	TRA2B	TRA2B.gAug10	0.33	Wb32193536	121.02	0.272682
mCD4pCD25n	T1D	TRA2B	TRA2B.gAug10	8.23	Wb35307192	175.39	4.6924
mCD4pCD25n	T1D	TRA2B	TRA2B.gAug10	0.65	Wb39396256	134.25	0.484171
mCD4pCD25n	T1D	TRA2B	TRA2B.gAug10	1.22	Wb41409024	151.23	0.806718
mCD4pCD25n	T1D	TRA2B	TRA2B.gAug10	7.99	Wb41724028	197.24	4.0509
mCD4pCD25n	T1D	TRA2B	TRA2B.gAug10	7.7	Wb43138648	195.53	3.93801
mCD4pCD25n	T1D	TRA2B	TRA2B.gAug10	1.89	Wb43594080	154.61	1.22243
mCD4pCD25n	T1D	TRA2B	TRA2B.gAug10	10.21	Wb44884700	155.93	6.54781
mCD4pCD25n	T1D	TRA2B	TRA2B.gAug10	0.65	Wb45311624	111.05	0.585322
mCD4pCD25n	T1D	TRA2B	TRA2B.gAug10	8.76	Wb47020128	163.92	5.34407
mCD4pCD25n	T1D	TRA2B	TRA2B.gAug10	0.76	Wb56485724	135.1	0.562546
mCD4pCD25n	T1D	TRA2B	TRA2B.gAug10	3.695	Wb62579204	159.57	2.23377
mCD4pCD25n	T1D	TRA2B	TRA2B.gAug10	2.73	Wb62765928	146	1.86986
mCD4pCD25n	T1D	TRA2B	TRA2B.gAug10	8.8	Wb63150180	164.66	5.34435
mCD4pCD25n	T1D	TRA2B	TRA2B.gAug10	2.49	Wb69075576	132.42	1.88038
mCD4pCD25n	T1D	TRA2B	TRA2B.gAug10	5.96	Wb70009472	159.17	3.74442
mCD4pCD25n	T1D	TRA2B	TRA2B.gAug10	7.21	Wb70658984	220.87	3.26436
mCD4pCD25n	T1D	TRA2B	TRA2B.gAug10	2.18	Wb72894504	169.47	1.28636
mCD4pCD25n	T1D	TRA2B	TRA2B.gAug10	3.74	Wb73605872	141.3	2.64685
mCD4pCD25n	T1D	TRA2B	TRA2B.gAug10	13.4	Wb75147632	188.18	7.12084
mCD4pCD25n	T1D	TRA2B	TRA2B.gAug10	0.59	Wb77109992	105.77	0.557814
mCD4pCD25n	T1D	TRA2B	TRA2B.gAug10	6.77	Wb77694072	174.62	3.87699
mCD4pCD25n	T1D	TRA2B	TRA2B.gAug10	9.52	Wb78111848	157	6.06369
mCD4pCD25n	T1D	TRA2B	TRA2B.gAug10	5.82	Wb79550624	161.92	3.59437
mCD4pCD25n	T1D	TRA2B	TRA2B.gAug10	14.15	Wb80342064	234.23	6.04107
mCD4pCD25n	T1D	TRA2B	TRA2B.gAug10	1.94	Wb814177218	118.45	1.63782
mCD4pCD25n	T1D	TRA2B	TRA2B.gAug10	1.64	Wb82865160	121.61	1.34857
mCD4pCD25n	T1D	TRA2B	TRA2B.gAug10	7.635	Wb83970808	152.87	4.78415
mCD4pCD25n	T1D	TRA2B	TRA2B.gAug10	5.66	Wb84189160	165.77	3.41437
mCD4pCD25n	T1D	TRA2B	TRA2B.gAug10	8.44	Wb84593528	176.46	4.78295
mCD4pCD25n	T1D	TRA2B	TRA2B.gAug10	9.29	Wb86451000	174.48	5.32439
mCD4pCD25n	T1D	TRA2B	TRA2B.gAug10	11.75	Wb87313152	217.29	5.40752
mCD4pCD25n	T1D	TRA2B	TRA2B.gAug10	6.33	Wb88536080	157.53	4.01828
mCD4pCD25n	T1D	TRA2B	TRA2B.gAug10	1.04	Wb88927480	109.45	0.950206
mCD4pCD25n	T1D	TRA2B	TRA2B.gAug10	3.8	Wb89130144	153.25	2.47961
mCD4pCD25n	T1D	TRA2B	TRA2B.gAug10	0.4	Wb90726008	228.03	0.175416
mCD4pCD25n	T1D	TRA2B	TRA2B.gAug10	0.68	Wb92179688	115.3	0.563176
mCD4pCD25n	T1D	TRA2B	TRA2B.gAug10	4.83	Wb92702632	160.43	3.01066
mCD4pCD25n	T1D	TRA2B	TRA2B.gAug10	5.39	Wb93515984	180.5	2.98615
mCD4pCD25n	T1D	TRA2B	TRA2B.gAug10	6.71	Wb95508280	155.43	4.31706
mCD4pCD25n	T1D	TRA2B	TRA2B.gAug10	8.9	Wb97288112	177.31	5.01946
mCD4pCD25n	T1D	TRA2B	TRA2B.gAug10	11.49	Wb99706552	207.02	5.55019
Treg	CTL	TRA2B	TRA2B.iAug10	15.92	Wb17451436	164.63	9.67017
Treg	CTL	TRA2B	TRA2B.iAug10	18.73	Wb207731668	200.75	9.33001
Treg	CTL	TRA2B	TRA2B.iAug10	26.755	Wb209525269	192.16	12.0292
Treg	CTL	TRA2B	TRA2B.iAug10	34.85	Wb23429854	197.49	17.6465
Treg	CTL	TRA2B	TRA2B.iAug10	17.14	Wb24886716	198.7	8.62607
Treg	CTL	TRA2B	TRA2B.iAug10	27.86	Wb255279458	178.63	15.5965
Treg	CTL	TRA2B	TRA2B.iAug10	22.69	Wb255607012	163.89	13.8447
Treg	CTL	TRA2B	TRA2B.iAug10	25.01	Wb260892376	187.63	13.3294
Treg	CTL	TRA2B	TRA2B.iAug10	17.14	Wb285470206	206.46	8.30185
Treg	CTL	TRA2B	TRA2B.iAug10	27.2	Wb290146432	203.94	13.3373
Treg	CTL	TRA2B	TRA2B.iAug10	27.23	Wb29941410	117.9	23.0958
Treg	CTL	TRA2B	TRA2B.iAug10	19.15	Wb338817210	162.47	11.7868
Treg	CTL	TRA2B	TRA2B.iAug10	16.59	Wb37099476	204.39	8.11684
Treg	CTL	TRA2B	TRA2B.iAug10	38.7	Wb39397564	243.56	15.8893
Treg	CTL	TRA2B	TRA2B.iAug10	22.33	Wb434959941	170.81	13.073
Treg	CTL	TRA2B	TRA2B.iAug10	13.46	Wb46780368	206.45	6.51974
Treg	CTL	TRA2B	TRA2B.iAug10	40.77	Wb48429960	176.07	23.1556
Treg	CTL	TRA2B	TRA2B.iAug10	39.67	Wb499255267	205.74	19.2816
Treg	CTL	TRA2B	TRA2B.iAug10	33.05	Wb500063258	193.93	17.0422
Treg	CTL	TRA2B	TRA2B.iAug10	16.38	Wb51558008	144.73	11.3176
Treg	CTL	TRA2B	TRA2B.iAug10	25.67	Wb53681832	160.55	15.9888
Treg	CTL	TRA2B	TRA2B.iAug10	20.04	Wb598690385	198.81	10.08
Treg	CTL	TRA2B	TRA2B.iAug10	28.53	Wb609359337	177.62	16.0624
Treg	CTL	TRA2B	TRA2B.iAug10	24.21	Wb654869981	233.04	10.3888
Treg	CTL	TRA2B	TRA2B.iAug10	20.67	Wb66496456	174.04	11.8766
Treg	CTL	TRA2B	TRA2B.iAug10	16.84	Wb67530352	163.77	10.2827
Treg	CTL	TRA2B	TRA2B.iAug10	32.63	Wb702524065	191.59	17.0312
Treg	CTL	TRA2B	TRA2B.iAug10	20.83	Wb727301937	187.45	11.1081
Treg	CTL	TRA2B	TRA2B.iAug10	28.69	Wb76979416	192.8	14.8807
Treg	CTL	TRA2B	TRA2B.iAug10	26.09	Wb775170478	135.02	19.3231
Treg	CTL	TRA2B	TRA2B.iAug10	29.43	Wb842518068	159.86	18.4099
Treg	CTL	TRA2B	TRA2B.iAug10	23.24	Wb854132275	193.77	11.9936
Treg	CTL	TRA2B	TRA2B.iAug10	24.93	Wb87886168	165.75	15.0407
Treg	CTL	TRA2B	TRA2B.iAug10	28.07	Wb957775938	191.17	14.6833
Treg	CTL	TRA2B	TRA2B.iAug10	20.4	Wb977212218	147	13.8776
Treg	T1D	TRA2B	TRA2B.iAug10	22.71	Wb01018268	162.84	13.9462
Treg	T1D	TRA2B	TRA2B.iAug10	19.61	Wb02326960	166.37	11.787
Treg	T1D	TRA2B	TRA2B.iAug10	17.94	Wb04251087	188.15	9.53495
Treg	T1D	TRA2B	TRA2B.iAug10	14.84	Wb09648849	237.51	6.24816
Treg	T1D	TRA2B	TRA2B.iAug10	17.45	Wb10109318	211.16	8.26388
Treg	T1D	TRA2B	TRA2B.iAug10	18.89	Wb11083395	154.53	12.2242
Treg	T1D	TRA2B	TRA2B.iAug10	19.45	Wb12286449	205.55	9.46242
Treg	T1D	TRA2B	TRA2B.iAug10	14.78	Wb16020031	204.79	7.21715
Treg	T1D	TRA2B	TRA2B.iAug10	29.91	Wb16359426	198.65	15.0566
Treg	T1D	TRA2B	TRA2B.iAug10	33.89	Wb16654397	162.02	20.9172
Treg	T1D	TRA2B	TRA2B.iAug10	21.61	Wb18894388	194.96	11.0843
Treg	T1D	TRA2B	TRA2B.iAug10	27.82	Wb27902628	211.39	13.1605
Treg	T1D	TRA2B	TRA2B.iAug10	24.1	Wb27959974	194.55	12.3876
Treg	T1D	TRA2B	TRA2B.iAug10	14.75	Wb30502154	200.67	7.35038
Treg	T1D	TRA2B	TRA2B.iAug10	25.22	Wb31241246	140.84	17.9068
Treg	T1D	TRA2B	TRA2B.iAug10	16.15	Wb32193536	264.21	6.11256
Treg	T1D	TRA2B	TRA2B.iAug10	36.39	Wb33161134	185.27	19.6416
Treg	T1D	TRA2B	TRA2B.iAug10	17.61	Wb35307192	208.85	8.43189
Treg	T1D	TRA2B	TRA2B.iAug10	41.43	Wb41409024	221.48	18.706
Treg	T1D	TRA2B	TRA2B.iAug10	14.46	Wb41581460	330.73	4.37215
Treg	T1D	TRA2B	TRA2B.iAug10	15.25	Wb44884700	187.1	8.15072
Treg	T1D	TRA2B	TRA2B.iAug10	32.78	Wb56485724	185.47	17.674
Treg	T1D	TRA2B	TRA2B.iAug10	15.28	Wb57963872	176.01	8.68132
Treg	T1D	TRA2B	TRA2B.iAug10	17.82	Wb60525860	211.09	8.4419
Treg	T1D	TRA2B	TRA2B.iAug10	18.96	Wb62765928	202.82	9.34819
Treg	T1D	TRA2B	TRA2B.iAug10	19.88	Wb63150180	227.32	8.74538
Treg	T1D	TRA2B	TRA2B.iAug10	32.4	Wb63928904	194.66	16.6444
Treg	T1D	TRA2B	TRA2B.iAug10	18.71	Wb69075576	186.36	10.0397
Treg	T1D	TRA2B	TRA2B.iAug10	21.56	Wb70009472	216.06	9.97871
Treg	T1D	TRA2B	TRA2B.iAug10	14.44	Wb72894504	239.65	6.02545
Treg	T1D	TRA2B	TRA2B.iAug10	13.09	Wb74450320	283.68	4.61435
Treg	T1D	TRA2B	TRA2B.iAug10	17.54	Wb75147632	191.61	9.15401
Treg	T1D	TRA2B	TRA2B.iAug10	22.64	Wb77109992	124.78	18.1439
Treg	T1D	TRA2B	TRA2B.iAug10	17.06	Wb77571832	192.8	8.84855
Treg	T1D	TRA2B	TRA2B.iAug10	20.44	Wb77694072	193.2	10.5797
Treg	T1D	TRA2B	TRA2B.iAug10	30.28	Wb79550624	237.87	12.7296
Treg	T1D	TRA2B	TRA2B.iAug10	15.1	Wb80342064	228.48	6.60889
Treg	T1D	TRA2B	TRA2B.iAug10	31.41	Wb84593528	212.39	14.7888
Treg	T1D	TRA2B	TRA2B.iAug10	16.23	Wb84738880	177.57	9.14006
Treg	T1D	TRA2B	TRA2B.iAug10	24.34	Wb86185064	140.52	17.3214
Treg	T1D	TRA2B	TRA2B.iAug10	21.51	Wb86451000	204.74	10.506
Treg	T1D	TRA2B	TRA2B.iAug10	15.48	Wb87313152	191.53	8.15915
Treg	T1D	TRA2B	TRA2B.iAug10	26.96	Wb88536080	221.44	12.1749
Treg	T1D	TRA2B	TRA2B.iAug10	16.18	Wb89130144	197.61	8.18784
Treg	T1D	TRA2B	TRA2B.iAug10	33.43	Wb92179688	182.43	18.3248
Treg	T1D	TRA2B	TRA2B.iAug10	16.8	Wb92302600	235.49	7.13406
Treg	T1D	TRA2B	TRA2B.iAug10	26.04	Wb93515984	203.34	12.8061
Treg	T1D	TRA2B	TRA2B.iAug10	19.51	Wb95508280	148.71	13.1195
Treg	CTL	TRA2B	TRA2B.jAug10	14.69	Wb17451436	164.63	8.92304
Treg	CTL	TRA2B	TRA2B.jAug10	27.78	Wb207731668	200.75	13.8381
Treg	CTL	TRA2B	TRA2B.jAug10	25.025	Wb209525269	192.16	10.4129
Treg	CTL	TRA2B	TRA2B.jAug10	7.44	Wb23429854	197.49	3.76728
Treg	CTL	TRA2B	TRA2B.jAug10	23.26	Wb24886716	198.7	11.7061
Treg	CTL	TRA2B	TRA2B.jAug10	19.01	Wb255279458	178.63	10.6421
Treg	CTL	TRA2B	TRA2B.jAug10	18.58	Wb255607012	163.89	11.3369
Treg	CTL	TRA2B	TRA2B.jAug10	15.6	Wb260892376	187.63	8.31424
Treg	CTL	TRA2B	TRA2B.jAug10	22.01	Wb285470206	206.46	10.6607
Treg	CTL	TRA2B	TRA2B.jAug10	18.32	Wb290146432	203.94	8.98303
Treg	CTL	TRA2B	TRA2B.jAug10	4.49	Wb29941410	117.9	3.80831
Treg	CTL	TRA2B	TRA2B.jAug10	16.63	Wb338817210	162.47	10.2357
Treg	CTL	TRA2B	TRA2B.jAug10	24.31	Wb37099476	204.39	11.8939
Treg	CTL	TRA2B	TRA2B.jAug10	13.58	Wb39397564	243.56	5.57563
Treg	CTL	TRA2B	TRA2B.jAug10	15.94	Wb434959941	170.81	9.33201
Treg	CTL	TRA2B	TRA2B.jAug10	28.31	Wb46780368	206.45	13.7128
Treg	CTL	TRA2B	TRA2B.jAug10	9.29	Wb48429960	176.07	5.27631
Treg	CTL	TRA2B	TRA2B.jAug10	6.72	Wb499255267	205.74	3.26626
Treg	CTL	TRA2B	TRA2B.jAug10	8.36	Wb500063258	193.93	4.31083
Treg	CTL	TRA2B	TRA2B.jAug10	13.98	Wb51558008	144.73	9.65937
Treg	CTL	TRA2B	TRA2B.jAug10	13.94	Wb53681832	160.55	8.68265
Treg	CTL	TRA2B	TRA2B.jAug10	19.21	Wb598690385	198.81	9.66249
Treg	CTL	TRA2B	TRA2B.jAug10	11.95	Wb609359337	177.62	6.72785
Treg	CTL	TRA2B	TRA2B.jAug10	22.24	Wb654869981	233.04	9.54343
Treg	CTL	TRA2B	TRA2B.jAug10	16.69	Wb66496456	174.04	9.58975
Treg	CTL	TRA2B	TRA2B.jAug10	18.9	Wb67530352	163.77	11.5406
Treg	CTL	TRA2B	TRA2B.jAug10	12.5	Wb702524065	191.59	6.52435
Treg	CTL	TRA2B	TRA2B.jAug10	19.835	Wb727301937	187.45	10.5861
Treg	CTL	TRA2B	TRA2B.jAug10	17.79	Wb76979416	192.8	9.22718
Treg	CTL	TRA2B	TRA2B.jAug10	8.66	Wb775170478	135.02	6.41386
Treg	CTL	TRA2B	TRA2B.jAug10	11.21	Wb842518068	159.86	7.01239
Treg	CTL	TRA2B	TRA2B.jAug10	19.06	Wb854132275	193.77	9.8364
Treg	CTL	TRA2B	TRA2B.jAug10	9.35	Wb87886168	165.75	5.64103
Treg	CTL	TRA2B	TRA2B.jAug10	19.94	Wb957775938	191.17	10.4305
Treg	CTL	TRA2B	TRA2B.jAug10	12.21	Wb977212218	147	8.30612
Treg	T1D	TRA2B	TRA2B.jAug10	12.63	Wb01018268	162.84	7.75608
Treg	T1D	TRA2B	TRA2B.jAug10	9.81	Wb02326960	166.37	5.8965
Treg	T1D	TRA2B	TRA2B.jAug10	21.47	Wb04251087	188.15	11.4111
Treg	T1D	TRA2B	TRA2B.jAug10	26.97	Wb09648849	237.51	11.3553
Treg	T1D	TRA2B	TRA2B.jAug10	22.02	Wb10109318	211.16	10.4281
Treg	T1D	TRA2B	TRA2B.jAug10	17.48	Wb11083395	154.53	11.3117
Treg	T1D	TRA2B	TRA2B.jAug10	24.88	Wb12286449	205.55	12.1041
Treg	T1D	TRA2B	TRA2B.jAug10	25.29	Wb16020031	204.79	12.3492
Treg	T1D	TRA2B	TRA2B.jAug10	12.19	Wb16359426	198.65	6.13642
Treg	T1D	TRA2B	TRA2B.jAug10	2.6	Wb16654397	162.02	1.60474
Treg	T1D	TRA2B	TRA2B.jAug10	17.01	Wb18894388	194.96	8.72487
Treg	T1D	TRA2B	TRA2B.jAug10	18.89	Wb27902628	211.39	8.93609
Treg	T1D	TRA2B	TRA2B.jAug10	16.67	Wb27959974	194.55	8.56849
Treg	T1D	TRA2B	TRA2B.jAug10	21.55	Wb30502154	200.67	10.739
Treg	T1D	TRA2B	TRA2B.jAug10	7.33	Wb31241246	140.84	5.20449
Treg	T1D	TRA2B	TRA2B.jAug10	29.17	Wb32193536	264.21	11.0405
Treg	T1D	TRA2B	TRA2B.jAug10	4.74	Wb33161134	185.27	2.55843
Treg	T1D	TRA2B	TRA2B.jAug10	24.75	Wb35307192	208.85	11.8506
Treg	T1D	TRA2B	TRA2B.jAug10	11.3	Wb41409024	221.48	5.10204
Treg	T1D	TRA2B	TRA2B.jAug10	38.25	Wb41581460	330.73	11.5653
Treg	T1D	TRA2B	TRA2B.jAug10	21.09	Wb44884700	187.1	11.272
Treg	T1D	TRA2B	TRA2B.jAug10	11.6	Wb56485724	185.47	6.25438
Treg	T1D	TRA2B	TRA2B.jAug10	17.7	Wb57963872	176.01	10.0562
Treg	T1D	TRA2B	TRA2B.jAug10	21.4	Wb60525860	211.09	10.1379
Treg	T1D	TRA2B	TRA2B.jAug10	24.93	Wb62765928	202.82	12.2917
Treg	T1D	TRA2B	TRA2B.jAug10	25.42	Wb63150180	227.32	11.1825
Treg	T1D	TRA2B	TRA2B.jAug10	8.3	Wb63928904	194.66	4.26384
Treg	T1D	TRA2B	TRA2B.jAug10	17.07	Wb69075576	186.36	9.15969
Treg	T1D	TRA2B	TRA2B.jAug10	20.88	Wb70009472	216.06	9.66398
Treg	T1D	TRA2B	TRA2B.jAug10	31.87	Wb72894504	239.65	13.2986
Treg	T1D	TRA2B	TRA2B.jAug10	35.03	Wb74450320	283.68	12.3484
Treg	T1D	TRA2B	TRA2B.jAug10	19.63	Wb75147632	191.61	10.2448
Treg	T1D	TRA2B	TRA2B.jAug10	5.21	Wb77109992	124.78	4.17535
Treg	T1D	TRA2B	TRA2B.jAug10	21.65	Wb77571832	192.8	11.2293
Treg	T1D	TRA2B	TRA2B.jAug10	21.73	Wb77694072	193.2	11.2474
Treg	T1D	TRA2B	TRA2B.jAug10	20.68	Wb79550624	237.87	8.69382
Treg	T1D	TRA2B	TRA2B.jAug10	29.37	Wb80342064	228.48	12.8545
Treg	T1D	TRA2B	TRA2B.jAug10	20.52	Wb84593528	212.39	9.66147
Treg	T1D	TRA2B	TRA2B.jAug10	17.19	Wb84738880	177.57	9.68069
Treg	T1D	TRA2B	TRA2B.jAug10	14.49	Wb86185064	140.52	10.3117
Treg	T1D	TRA2B	TRA2B.jAug10	24.52	Wb86451000	204.74	11.9762
Treg	T1D	TRA2B	TRA2B.jAug10	20.25	Wb87313152	191.53	10.7046
Treg	T1D	TRA2B	TRA2B.jAug10	21.41	Wb88536080	221.44	9.66853
Treg	T1D	TRA2B	TRA2B.jAug10	24.5	Wb89130144	197.61	12.3982
Treg	T1D	TRA2B	TRA2B.jAug10	7.98	Wb92179688	182.43	4.37428
Treg	T1D	TRA2B	TRA2B.jAug10	25.29	Wb92302600	235.49	10.7393
Treg	T1D	TRA2B	TRA2B.jAug10	16.99	Wb93515984	203.34	8.35546
Treg	T1D	TRA2B	TRA2B.jAug10	13.97	Wb95508280	148.71	9.39412
mCD4pCD25n	CTL	TRA2B	TRA2B.jAug10	34.65	Wb04017544	164.92	21.0102
mCD4pCD25n	CTL	TRA2B	TRA2B.jAug10	23.67	Wb10788525	94.68	25
mCD4pCD25n	CTL	TRA2B	TRA2B.jAug10	59.15	Wb113332655	218.12	27.1181
mCD4pCD25n	CTL	TRA2B	TRA2B.jAug10	44.77	Wb11661954	201.88	22.1765
mCD4pCD25n	CTL	TRA2B	TRA2B.jAug10	39.98	Wb12528403	163.9	24.3929
mCD4pCD25n	CTL	TRA2B	TRA2B.jAug10	41.62	Wb16970712	201.07	20.6993
mCD4pCD25n	CTL	TRA2B	TRA2B.jAug10	36.24	Wb17451436	177.76	20.387
mCD4pCD25n	CTL	TRA2B	TRA2B.jAug10	34.5	Wb17573972	119.24	28.9332
mCD4pCD25n	CTL	TRA2B	TRA2B.jAug10	34.43	Wb17615230	177.54	19.3928
mCD4pCD25n	CTL	TRA2B	TRA2B.jAug10	40.15	Wb207731668	202.39	19.8379
mCD4pCD25n	CTL	TRA2B	TRA2B.jAug10	35.07	Wb209525269	144.31	24.3019
mCD4pCD25n	CTL	TRA2B	TRA2B.jAug10	42.53	Wb23429854	198.7	21.4041
mCD4pCD25n	CTL	TRA2B	TRA2B.jAug10	37.17	Wb23619194	192.14	19.3453
mCD4pCD25n	CTL	TRA2B	TRA2B.jAug10	40.34	Wb24886716	149.67	26.9526
mCD4pCD25n	CTL	TRA2B	TRA2B.jAug10	38.27	Wb255279458	166.48	22.9877
mCD4pCD25n	CTL	TRA2B	TRA2B.jAug10	40.65	Wb25634188	136.53	29.7737
mCD4pCD25n	CTL	TRA2B	TRA2B.jAug10	40.5	Wb25755668	175.51	23.0756
mCD4pCD25n	CTL	TRA2B	TRA2B.jAug10	37.06	Wb260892376	185.71	19.9558
mCD4pCD25n	CTL	TRA2B	TRA2B.jAug10	79.37	Wb26349718	344.2	23.0593
mCD4pCD25n	CTL	TRA2B	TRA2B.jAug10	40.14	Wb26395716	152.77	26.2748
mCD4pCD25n	CTL	TRA2B	TRA2B.jAug10	43.77	Wb272686500	174.37	25.1018
mCD4pCD25n	CTL	TRA2B	TRA2B.jAug10	31.99	Wb285470206	114.35	27.9755
mCD4pCD25n	CTL	TRA2B	TRA2B.jAug10	37.56	Wb290146432	140.74	26.6875
mCD4pCD25n	CTL	TRA2B	TRA2B.jAug10	27.34	Wb29941410	105.83	25.8339
mCD4pCD25n	CTL	TRA2B	TRA2B.jAug10	32.02	Wb338817210	167.48	19.1187
mCD4pCD25n	CTL	TRA2B	TRA2B.jAug10	43.05	Wb34096724	193.01	22.3045
mCD4pCD25n	CTL	TRA2B	TRA2B.jAug10	32.41	Wb37099476	130.33	25.3197
mCD4pCD25n	CTL	TRA2B	TRA2B.jAug10	38.53	Wb40585324	178.5	21.5854
mCD4pCD25n	CTL	TRA2B	TRA2B.jAug10	38.81	Wb476013251	183.07	21.1995
mCD4pCD25n	CTL	TRA2B	TRA2B.jAug10	43.55	Wb48429960	164.98	26.3971
mCD4pCD25n	CTL	TRA2B	TRA2B.jAug10	30.83	Wb489023434	101.55	30.3594
mCD4pCD25n	CTL	TRA2B	TRA2B.jAug10	44.29	Wb499255267	176.62	25.0764
mCD4pCD25n	CTL	TRA2B	TRA2B.jAug10	38.74	Wb500063258	171.73	22.5587
mCD4pCD25n	CTL	TRA2B	TRA2B.jAug10	53	Wb51558008	281	18.8612
mCD4pCD25n	CTL	TRA2B	TRA2B.jAug10	30.01	Wb53681832	127.35	23.565
mCD4pCD25n	CTL	TRA2B	TRA2B.jAug10	33.27	Wb583527806	118.71	28.0263
mCD4pCD25n	CTL	TRA2B	TRA2B.jAug10	33.98	Wb609359337	122.84	27.662
mCD4pCD25n	CTL	TRA2B	TRA2B.jAug10	47.16	Wb63145304	205.45	22.9545
mCD4pCD25n	CTL	TRA2B	TRA2B.jAug10	36.1	Wb64359992	148.04	24.3853
mCD4pCD25n	CTL	TRA2B	TRA2B.jAug10	32.68	Wb702524065	108.26	30.1866
mCD4pCD25n	CTL	TRA2B	TRA2B.jAug10	45.89	Wb757056691	206.61	22.2109
mCD4pCD25n	CTL	TRA2B	TRA2B.jAug10	32.11	Wb76022648	173.91	18.4636
mCD4pCD25n	CTL	TRA2B	TRA2B.jAug10	36.77	Wb76104792	156.32	23.5223
mCD4pCD25n	CTL	TRA2B	TRA2B.jAug10	37.88	Wb76432632	185.95	20.3711
mCD4pCD25n	CTL	TRA2B	TRA2B.jAug10	32.44	Wb78636088	122.91	27.293
mCD4pCD25n	CTL	TRA2B	TRA2B.jAug10	41.84	Wb81816136	161.16	25.9618
mCD4pCD25n	CTL	TRA2B	TRA2B.jAug10	42.53	Wb842518068	183.83	23.1355
mCD4pCD25n	CTL	TRA2B	TRA2B.jAug10	39.12	Wb87886168	177.25	22.0705
mCD4pCD25n	CTL	TRA2B	TRA2B.jAug10	42.07	Wb96988600	166	25.3434
mCD4pCD25n	CTL	TRA2B	TRA2B.jAug10	33.03	Wb97955272	146.52	22.543
mCD4pCD25n	T1D	TRA2B	TRA2B.jAug10	37.93	Wb01641203	180.08	21.0629
mCD4pCD25n	T1D	TRA2B	TRA2B.jAug10	32.55	Wb01694149	133.35	24.4094
mCD4pCD25n	T1D	TRA2B	TRA2B.jAug10	35.17	Wb04251087	171.31	20.53
mCD4pCD25n	T1D	TRA2B	TRA2B.jAug10	35.19	Wb05255539	196.33	17.9239
mCD4pCD25n	T1D	TRA2B	TRA2B.jAug10	29.25	Wb11083395	98.95	29.5604
mCD4pCD25n	T1D	TRA2B	TRA2B.jAug10	33.44	Wb11699868	163.96	20.3952
mCD4pCD25n	T1D	TRA2B	TRA2B.jAug10	38.68	Wb12286449	163.47	23.6618
mCD4pCD25n	T1D	TRA2B	TRA2B.jAug10	21	Wb16020031	93.12	22.5515
mCD4pCD25n	T1D	TRA2B	TRA2B.jAug10	35.54	Wb16654397	152.65	23.282
mCD4pCD25n	T1D	TRA2B	TRA2B.jAug10	55.55	Wb18894388	225.84	24.5971
mCD4pCD25n	T1D	TRA2B	TRA2B.jAug10	29.55	Wb21239448	149.48	19.7685
mCD4pCD25n	T1D	TRA2B	TRA2B.jAug10	40.77	Wb22121198	191.83	21.2532
mCD4pCD25n	T1D	TRA2B	TRA2B.jAug10	41.6	Wb27902628	175.83	23.6592
mCD4pCD25n	T1D	TRA2B	TRA2B.jAug10	35	Wb28992844	163.72	21.378
mCD4pCD25n	T1D	TRA2B	TRA2B.jAug10	42.8	Wb30502154	194.68	21.9848
mCD4pCD25n	T1D	TRA2B	TRA2B.jAug10	27.04	Wb32193536	121.02	22.3434
mCD4pCD25n	T1D	TRA2B	TRA2B.jAug10	41.59	Wb35307192	175.39	23.7129
mCD4pCD25n	T1D	TRA2B	TRA2B.jAug10	40.06	Wb39396256	134.25	29.8399
mCD4pCD25n	T1D	TRA2B	TRA2B.jAug10	43.18	Wb41409024	151.23	28.5525
mCD4pCD25n	T1D	TRA2B	TRA2B.jAug10	39.12	Wb41724028	197.24	19.8337
mCD4pCD25n	T1D	TRA2B	TRA2B.jAug10	37.82	Wb43138648	195.53	19.3423
mCD4pCD25n	T1D	TRA2B	TRA2B.jAug10	44.6	Wb43594080	154.61	28.8468
mCD4pCD25n	T1D	TRA2B	TRA2B.jAug10	28.06	Wb44884700	155.93	17.9953
mCD4pCD25n	T1D	TRA2B	TRA2B.jAug10	29.81	Wb45311624	111.05	26.8438
mCD4pCD25n	T1D	TRA2B	TRA2B.jAug10	35.58	Wb47020128	163.92	21.7057
mCD4pCD25n	T1D	TRA2B	TRA2B.jAug10	39.94	Wb56485724	135.1	29.5633
mCD4pCD25n	T1D	TRA2B	TRA2B.jAug10	38.7	Wb62579204	159.57	23.7636
mCD4pCD25n	T1D	TRA2B	TRA2B.jAug10	41.27	Wb62765928	146	28.2671
mCD4pCD25n	T1D	TRA2B	TRA2B.jAug10	28.74	Wb63150180	164.66	17.4541
mCD4pCD25n	T1D	TRA2B	TRA2B.jAug10	33.61	Wb69075576	132.42	25.3814
mCD4pCD25n	T1D	TRA2B	TRA2B.jAug10	38.96	Wb70009472	159.17	24.477
mCD4pCD25n	T1D	TRA2B	TRA2B.jAug10	44.39	Wb70658984	220.87	20.0978
mCD4pCD25n	T1D	TRA2B	TRA2B.jAug10	33.36	Wb72894504	169.47	19.6849
mCD4pCD25n	T1D	TRA2B	TRA2B.jAug10	33.41	Wb73605872	141.3	23.6447
mCD4pCD25n	T1D	TRA2B	TRA2B.jAug10	33.25	Wb75147632	188.18	17.6693
mCD4pCD25n	T1D	TRA2B	TRA2B.jAug10	27.21	Wb77109992	105.77	25.7256
mCD4pCD25n	T1D	TRA2B	TRA2B.jAug10	35.16	Wb77694072	174.62	20.1352
mCD4pCD25n	T1D	TRA2B	TRA2B.jAug10	33.11	Wb78111848	157	21.0892
mCD4pCD25n	T1D	TRA2B	TRA2B.jAug10	44.03	Wb79550624	161.92	27.1924
mCD4pCD25n	T1D	TRA2B	TRA2B.jAug10	41.17	Wb80342064	234.23	17.5767
mCD4pCD25n	T1D	TRA2B	TRA2B.jAug10	30.7	Wb814177218	118.45	25.9181
mCD4pCD25n	T1D	TRA2B	TRA2B.jAug10	30.75	Wb82865160	121.61	25.2857
mCD4pCD25n	T1D	TRA2B	TRA2B.jAug10	32.95	Wb83970808	152.87	20.738
mCD4pCD25n	T1D	TRA2B	TRA2B.jAug10	40.67	Wb84189160	165.77	24.534
mCD4pCD25n	T1D	TRA2B	TRA2B.jAug10	40.07	Wb84593528	176.46	22.7077
mCD4pCD25n	T1D	TRA2B	TRA2B.jAug10	33.65	Wb86451000	174.48	19.2859
mCD4pCD25n	T1D	TRA2B	TRA2B.jAug10	37.7	Wb87313152	217.29	17.3501
mCD4pCD25n	T1D	TRA2B	TRA2B.jAug10	42.97	Wb88536080	157.53	27.2773
mCD4pCD25n	T1D	TRA2B	TRA2B.jAug10	34.61	Wb88927480	109.45	31.6217
mCD4pCD25n	T1D	TRA2B	TRA2B.jAug10	39.73	Wb89130144	153.25	25.925
mCD4pCD25n	T1D	TRA2B	TRA2B.jAug10	57.45	Wb90726008	228.03	25.1941
mCD4pCD25n	T1D	TRA2B	TRA2B.jAug10	34.745	Wb92179688	115.3	28.4157
mCD4pCD25n	T1D	TRA2B	TRA2B.jAug10	36.16	Wb92702632	160.43	22.5394
mCD4pCD25n	T1D	TRA2B	TRA2B.jAug10	43.31	Wb93515984	180.5	23.9945
mCD4pCD25n	T1D	TRA2B	TRA2B.jAug10	33.6	Wb95508280	155.43	21.6174
mCD4pCD25n	T1D	TRA2B	TRA2B.jAug10	34.98	Wb97288112	177.31	19.7282
mCD4pCD25n	T1D	TRA2B	TRA2B.jAug10	40.74	Wb99706552	207.02	19.6793
Treg	CTL	TRA2B	TRA2B.lAug10-unspliced	2.49	Wb17451436	164.63	1.51248
Treg	CTL	TRA2B	TRA2B.lAug10-unspliced	2.68	Wb207731668	200.75	1.33499
Treg	CTL	TRA2B	TRA2B.lAug10-unspliced	6.435	Wb209525269	192.16	2.49878
Treg	CTL	TRA2B	TRA2B.lAug10-unspliced	0.81	Wb23429854	197.49	0.410147
Treg	CTL	TRA2B	TRA2B.lAug10-unspliced	4.98	Wb24886716	198.7	2.50629
Treg	CTL	TRA2B	TRA2B.lAug10-unspliced	2.02	Wb255279458	178.63	1.13083
Treg	CTL	TRA2B	TRA2B.lAug10-unspliced	2.06	Wb255607012	163.89	1.25694
Treg	CTL	TRA2B	TRA2B.lAug10-unspliced	1.97	Wb260892376	187.63	1.04994
Treg	CTL	TRA2B	TRA2B.lAug10-unspliced	4.35	Wb285470206	206.46	2.10695
Treg	CTL	TRA2B	TRA2B.lAug10-unspliced	2.18	Wb290146432	203.94	1.06894
Treg	CTL	TRA2B	TRA2B.lAug10-unspliced	0.09	Wb29941410	117.9	0.0763359
Treg	CTL	TRA2B	TRA2B.lAug10-unspliced	1.29	Wb338817210	162.47	0.793993
Treg	CTL	TRA2B	TRA2B.lAug10-unspliced	4.35	Wb37099476	204.39	2.12828
Treg	CTL	TRA2B	TRA2B.lAug10-unspliced	1.44	Wb39397564	243.56	0.59123
Treg	CTL	TRA2B	TRA2B.lAug10-unspliced	1.51	Wb434959941	170.81	0.884023
Treg	CTL	TRA2B	TRA2B.lAug10-unspliced	0.89	Wb46780368	206.45	0.431097
Treg	CTL	TRA2B	TRA2B.lAug10-unspliced	1.11	Wb48429960	176.07	0.630431
Treg	CTL	TRA2B	TRA2B.lAug10-unspliced	0.3	Wb499255267	205.74	0.145815
Treg	CTL	TRA2B	TRA2B.lAug10-unspliced	0.56	Wb500063258	193.93	0.288764
Treg	CTL	TRA2B	TRA2B.lAug10-unspliced	0.61	Wb51558008	144.73	0.421474
Treg	CTL	TRA2B	TRA2B.lAug10-unspliced	0.68	Wb53681832	160.55	0.423544
Treg	CTL	TRA2B	TRA2B.lAug10-unspliced	1.46	Wb598690385	198.81	0.734369
Treg	CTL	TRA2B	TRA2B.lAug10-unspliced	1.08	Wb609359337	177.62	0.60804
Treg	CTL	TRA2B	TRA2B.lAug10-unspliced	3.49	Wb654869981	233.04	1.4976
Treg	CTL	TRA2B	TRA2B.lAug10-unspliced	3.65	Wb66496456	174.04	2.09722
Treg	CTL	TRA2B	TRA2B.lAug10-unspliced	3.02	Wb67530352	163.77	1.84405
Treg	CTL	TRA2B	TRA2B.lAug10-unspliced	1.2	Wb702524065	191.59	0.626337
Treg	CTL	TRA2B	TRA2B.lAug10-unspliced	3.09	Wb727301937	187.45	1.64799
Treg	CTL	TRA2B	TRA2B.lAug10-unspliced	1.13	Wb76979416	192.8	0.5861
Treg	CTL	TRA2B	TRA2B.lAug10-unspliced	0.21	Wb775170478	135.02	0.155533
Treg	CTL	TRA2B	TRA2B.lAug10-unspliced	1.16	Wb842518068	159.86	0.725635
Treg	CTL	TRA2B	TRA2B.lAug10-unspliced	2.56	Wb854132275	193.77	1.32115
Treg	CTL	TRA2B	TRA2B.lAug10-unspliced	0.76	Wb87886168	165.75	0.458522
Treg	CTL	TRA2B	TRA2B.lAug10-unspliced	2.73	Wb957775938	191.17	1.42805
Treg	CTL	TRA2B	TRA2B.lAug10-unspliced	1.48	Wb977212218	147	1.0068
Treg	T1D	TRA2B	TRA2B.lAug10-unspliced	1.19	Wb01018268	162.84	0.730779
Treg	T1D	TRA2B	TRA2B.lAug10-unspliced	0.37	Wb02326960	166.37	0.222396
Treg	T1D	TRA2B	TRA2B.lAug10-unspliced	3.08	Wb04251087	188.15	1.63699
Treg	T1D	TRA2B	TRA2B.lAug10-unspliced	3.27	Wb09648849	237.51	1.37678
Treg	T1D	TRA2B	TRA2B.lAug10-unspliced	4.46	Wb10109318	211.16	2.11214
Treg	T1D	TRA2B	TRA2B.lAug10-unspliced	2.11	Wb11083395	154.53	1.36543
Treg	T1D	TRA2B	TRA2B.lAug10-unspliced	6.88	Wb12286449	205.55	3.34712
Treg	T1D	TRA2B	TRA2B.lAug10-unspliced	1.56	Wb16020031	204.79	0.761756
Treg	T1D	TRA2B	TRA2B.lAug10-unspliced	1.59	Wb16359426	198.65	0.800403
Treg	T1D	TRA2B	TRA2B.lAug10-unspliced	0.19	Wb16654397	162.02	0.117269
Treg	T1D	TRA2B	TRA2B.lAug10-unspliced	0.4	Wb18894388	194.96	0.20517
Treg	T1D	TRA2B	TRA2B.lAug10-unspliced	1.9	Wb27902628	211.39	0.898813
Treg	T1D	TRA2B	TRA2B.lAug10-unspliced	2.19	Wb27959974	194.55	1.12567
Treg	T1D	TRA2B	TRA2B.lAug10-unspliced	1.95	Wb30502154	200.67	0.971745
Treg	T1D	TRA2B	TRA2B.lAug10-unspliced	0.81	Wb31241246	140.84	0.575121
Treg	T1D	TRA2B	TRA2B.lAug10-unspliced	7.35	Wb32193536	264.21	2.78188
Treg	T1D	TRA2B	TRA2B.lAug10-unspliced	0.68	Wb33161134	185.27	0.367032
Treg	T1D	TRA2B	TRA2B.lAug10-unspliced	3.32	Wb35307192	208.85	1.58966
Treg	T1D	TRA2B	TRA2B.lAug10-unspliced	1.24	Wb41409024	221.48	0.55987
Treg	T1D	TRA2B	TRA2B.lAug10-unspliced	8.77	Wb41581460	330.73	2.65171
Treg	T1D	TRA2B	TRA2B.lAug10-unspliced	2.05	Wb44884700	187.1	1.09567
Treg	T1D	TRA2B	TRA2B.lAug10-unspliced	0.71	Wb56485724	185.47	0.382811
Treg	T1D	TRA2B	TRA2B.lAug10-unspliced	3.18	Wb57963872	176.01	1.80672
Treg	T1D	TRA2B	TRA2B.lAug10-unspliced	1.83	Wb60525860	211.09	0.866929
Treg	T1D	TRA2B	TRA2B.lAug10-unspliced	4.35	Wb62765928	202.82	2.14476
Treg	T1D	TRA2B	TRA2B.lAug10-unspliced	2.63	Wb63150180	227.32	1.15696
Treg	T1D	TRA2B	TRA2B.lAug10-unspliced	0.92	Wb63928904	194.66	0.472619
Treg	T1D	TRA2B	TRA2B.lAug10-unspliced	1.38	Wb69075576	186.36	0.740502
Treg	T1D	TRA2B	TRA2B.lAug10-unspliced	7.18	Wb70009472	216.06	3.32315
Treg	T1D	TRA2B	TRA2B.lAug10-unspliced	3.02	Wb72894504	239.65	1.26017
Treg	T1D	TRA2B	TRA2B.lAug10-unspliced	3.18	Wb74450320	283.68	1.12098
Treg	T1D	TRA2B	TRA2B.lAug10-unspliced	5.15	Wb75147632	191.61	2.68775
Treg	T1D	TRA2B	TRA2B.lAug10-unspliced	0.43	Wb77109992	124.78	0.344607
Treg	T1D	TRA2B	TRA2B.lAug10-unspliced	2.64	Wb77571832	192.8	1.36929
Treg	T1D	TRA2B	TRA2B.lAug10-unspliced	3.79	Wb77694072	193.2	1.9617
Treg	T1D	TRA2B	TRA2B.lAug10-unspliced	6.29	Wb79550624	237.87	2.6443
Treg	T1D	TRA2B	TRA2B.lAug10-unspliced	4.16	Wb80342064	228.48	1.82073
Treg	T1D	TRA2B	TRA2B.lAug10-unspliced	2.72	Wb84593528	212.39	1.28066
Treg	T1D	TRA2B	TRA2B.lAug10-unspliced	2.5	Wb84738880	177.57	1.4079
Treg	T1D	TRA2B	TRA2B.lAug10-unspliced	1.56	Wb86185064	140.52	1.11016
Treg	T1D	TRA2B	TRA2B.lAug10-unspliced	3.64	Wb86451000	204.74	1.77786
Treg	T1D	TRA2B	TRA2B.lAug10-unspliced	2.47	Wb87313152	191.53	1.31052
Treg	T1D	TRA2B	TRA2B.lAug10-unspliced	2.56	Wb88536080	221.44	1.15607
Treg	T1D	TRA2B	TRA2B.lAug10-unspliced	4.8	Wb89130144	197.61	2.42903
Treg	T1D	TRA2B	TRA2B.lAug10-unspliced	0.89	Wb92179688	182.43	0.487858
Treg	T1D	TRA2B	TRA2B.lAug10-unspliced	4.59	Wb92302600	235.49	1.94913
Treg	T1D	TRA2B	TRA2B.lAug10-unspliced	2.34	Wb93515984	203.34	1.15078
Treg	T1D	TRA2B	TRA2B.lAug10-unspliced	1.98	Wb95508280	148.71	1.33145
mCD4pCD25n	CTL	TRA2B	TRA2B.lAug10-unspliced	2.82	Wb04017544	164.92	1.70992
mCD4pCD25n	CTL	TRA2B	TRA2B.lAug10-unspliced	0.72	Wb10788525	94.68	0.760456
mCD4pCD25n	CTL	TRA2B	TRA2B.lAug10-unspliced	1.05	Wb113332655	218.12	0.481386
mCD4pCD25n	CTL	TRA2B	TRA2B.lAug10-unspliced	5.31	Wb11661954	201.88	2.63028
mCD4pCD25n	CTL	TRA2B	TRA2B.lAug10-unspliced	4.91	Wb12528403	163.9	2.99573
mCD4pCD25n	CTL	TRA2B	TRA2B.lAug10-unspliced	2.32	Wb16970712	201.07	1.15383
mCD4pCD25n	CTL	TRA2B	TRA2B.lAug10-unspliced	5.47	Wb17451436	177.76	3.07718
mCD4pCD25n	CTL	TRA2B	TRA2B.lAug10-unspliced	1.38	Wb17573972	119.24	1.15733
mCD4pCD25n	CTL	TRA2B	TRA2B.lAug10-unspliced	4.89	Wb17615230	177.54	2.75431
mCD4pCD25n	CTL	TRA2B	TRA2B.lAug10-unspliced	2.54	Wb207731668	202.39	1.255
mCD4pCD25n	CTL	TRA2B	TRA2B.lAug10-unspliced	3	Wb209525269	144.31	2.07886
mCD4pCD25n	CTL	TRA2B	TRA2B.lAug10-unspliced	3.65	Wb23429854	198.7	1.83694
mCD4pCD25n	CTL	TRA2B	TRA2B.lAug10-unspliced	3.71	Wb23619194	192.14	1.93088
mCD4pCD25n	CTL	TRA2B	TRA2B.lAug10-unspliced	3.33	Wb24886716	149.67	2.22489
mCD4pCD25n	CTL	TRA2B	TRA2B.lAug10-unspliced	2.04	Wb255279458	166.48	1.22537
mCD4pCD25n	CTL	TRA2B	TRA2B.lAug10-unspliced	0.69	Wb25634188	136.53	0.505383
mCD4pCD25n	CTL	TRA2B	TRA2B.lAug10-unspliced	4.26	Wb25755668	175.51	2.42721
mCD4pCD25n	CTL	TRA2B	TRA2B.lAug10-unspliced	2.34	Wb260892376	185.71	1.26003
mCD4pCD25n	CTL	TRA2B	TRA2B.lAug10-unspliced	1.93	Wb26349718	344.2	0.560721
mCD4pCD25n	CTL	TRA2B	TRA2B.lAug10-unspliced	2.17	Wb26395716	152.77	1.42044
mCD4pCD25n	CTL	TRA2B	TRA2B.lAug10-unspliced	2.63	Wb272686500	174.37	1.50829
mCD4pCD25n	CTL	TRA2B	TRA2B.lAug10-unspliced	0.56	Wb285470206	114.35	0.489725
mCD4pCD25n	CTL	TRA2B	TRA2B.lAug10-unspliced	0.18	Wb290146432	140.74	0.127895
mCD4pCD25n	CTL	TRA2B	TRA2B.lAug10-unspliced	0.32	Wb29941410	105.83	0.302372
mCD4pCD25n	CTL	TRA2B	TRA2B.lAug10-unspliced	2.76	Wb338817210	167.48	1.64796
mCD4pCD25n	CTL	TRA2B	TRA2B.lAug10-unspliced	5.05	Wb34096724	193.01	2.61644
mCD4pCD25n	CTL	TRA2B	TRA2B.lAug10-unspliced	0.355	Wb37099476	130.33	0.277442
mCD4pCD25n	CTL	TRA2B	TRA2B.lAug10-unspliced	3.45	Wb40585324	178.5	1.93277
mCD4pCD25n	CTL	TRA2B	TRA2B.lAug10-unspliced	5.32	Wb476013251	183.07	2.90599
mCD4pCD25n	CTL	TRA2B	TRA2B.lAug10-unspliced	3.52	Wb48429960	164.98	2.13359
mCD4pCD25n	CTL	TRA2B	TRA2B.lAug10-unspliced	0.52	Wb489023434	101.55	0.512063
mCD4pCD25n	CTL	TRA2B	TRA2B.lAug10-unspliced	0.5	Wb499255267	176.62	0.283094
mCD4pCD25n	CTL	TRA2B	TRA2B.lAug10-unspliced	1.7	Wb500063258	171.73	0.989926
mCD4pCD25n	CTL	TRA2B	TRA2B.lAug10-unspliced	5.71	Wb51558008	281	2.03203
mCD4pCD25n	CTL	TRA2B	TRA2B.lAug10-unspliced	1.41	Wb53681832	127.35	1.10718
mCD4pCD25n	CTL	TRA2B	TRA2B.lAug10-unspliced	0.94	Wb583527806	118.71	0.791846
mCD4pCD25n	CTL	TRA2B	TRA2B.lAug10-unspliced	0.48	Wb609359337	122.84	0.390752
mCD4pCD25n	CTL	TRA2B	TRA2B.lAug10-unspliced	2.91	Wb63145304	205.45	1.4164
mCD4pCD25n	CTL	TRA2B	TRA2B.lAug10-unspliced	1.47	Wb64359992	148.04	0.992975
mCD4pCD25n	CTL	TRA2B	TRA2B.lAug10-unspliced	0.48	Wb702524065	108.26	0.443377
mCD4pCD25n	CTL	TRA2B	TRA2B.lAug10-unspliced	2.01	Wb757056691	206.61	0.972847
mCD4pCD25n	CTL	TRA2B	TRA2B.lAug10-unspliced	3.22	Wb76022648	173.91	1.85153
mCD4pCD25n	CTL	TRA2B	TRA2B.lAug10-unspliced	2.06	Wb76104792	156.32	1.31781
mCD4pCD25n	CTL	TRA2B	TRA2B.lAug10-unspliced	2.8	Wb76432632	185.95	1.50578
mCD4pCD25n	CTL	TRA2B	TRA2B.lAug10-unspliced	0.345	Wb78636088	122.91	0.296396
mCD4pCD25n	CTL	TRA2B	TRA2B.lAug10-unspliced	2.93	Wb81816136	161.16	1.81807
mCD4pCD25n	CTL	TRA2B	TRA2B.lAug10-unspliced	2.22	Wb842518068	183.83	1.20764
mCD4pCD25n	CTL	TRA2B	TRA2B.lAug10-unspliced	2.38	Wb87886168	177.25	1.34274
mCD4pCD25n	CTL	TRA2B	TRA2B.lAug10-unspliced	0.79	Wb96988600	166	0.475904
mCD4pCD25n	CTL	TRA2B	TRA2B.lAug10-unspliced	1.24	Wb97955272	146.52	0.846301
mCD4pCD25n	T1D	TRA2B	TRA2B.lAug10-unspliced	2.57	Wb01641203	180.08	1.42714
mCD4pCD25n	T1D	TRA2B	TRA2B.lAug10-unspliced	0.79	Wb01694149	133.35	0.592426
mCD4pCD25n	T1D	TRA2B	TRA2B.lAug10-unspliced	3.17	Wb04251087	171.31	1.85045
mCD4pCD25n	T1D	TRA2B	TRA2B.lAug10-unspliced	5.64	Wb05255539	196.33	2.87271
mCD4pCD25n	T1D	TRA2B	TRA2B.lAug10-unspliced	0.65	Wb11083395	98.95	0.656897
mCD4pCD25n	T1D	TRA2B	TRA2B.lAug10-unspliced	3.56	Wb11699868	163.96	2.17126
mCD4pCD25n	T1D	TRA2B	TRA2B.lAug10-unspliced	4.5	Wb12286449	163.47	2.7528
mCD4pCD25n	T1D	TRA2B	TRA2B.lAug10-unspliced	1.2	Wb16020031	93.12	1.28866
mCD4pCD25n	T1D	TRA2B	TRA2B.lAug10-unspliced	2.6	Wb16654397	152.65	1.70324
mCD4pCD25n	T1D	TRA2B	TRA2B.lAug10-unspliced	1.73	Wb18894388	225.84	0.766029
mCD4pCD25n	T1D	TRA2B	TRA2B.lAug10-unspliced	1.62	Wb21239448	149.48	1.08376
mCD4pCD25n	T1D	TRA2B	TRA2B.lAug10-unspliced	3.51	Wb22121198	191.83	1.82975
mCD4pCD25n	T1D	TRA2B	TRA2B.lAug10-unspliced	1.98	Wb27902628	175.83	1.12609
mCD4pCD25n	T1D	TRA2B	TRA2B.lAug10-unspliced	3.56	Wb28992844	163.72	2.17444
mCD4pCD25n	T1D	TRA2B	TRA2B.lAug10-unspliced	3.71	Wb30502154	194.68	1.90569
mCD4pCD25n	T1D	TRA2B	TRA2B.lAug10-unspliced	0.08	Wb32193536	121.02	0.0661048
mCD4pCD25n	T1D	TRA2B	TRA2B.lAug10-unspliced	3.16	Wb35307192	175.39	1.8017
mCD4pCD25n	T1D	TRA2B	TRA2B.lAug10-unspliced	0.56	Wb39396256	134.25	0.417132
mCD4pCD25n	T1D	TRA2B	TRA2B.lAug10-unspliced	0.91	Wb41409024	151.23	0.601732
mCD4pCD25n	T1D	TRA2B	TRA2B.lAug10-unspliced	2.24	Wb41724028	197.24	1.13567
mCD4pCD25n	T1D	TRA2B	TRA2B.lAug10-unspliced	3.31	Wb43138648	195.53	1.69283
mCD4pCD25n	T1D	TRA2B	TRA2B.lAug10-unspliced	1.39	Wb43594080	154.61	0.899036
mCD4pCD25n	T1D	TRA2B	TRA2B.lAug10-unspliced	2.53	Wb44884700	155.93	1.62252
mCD4pCD25n	T1D	TRA2B	TRA2B.lAug10-unspliced	0.37	Wb45311624	111.05	0.333183
mCD4pCD25n	T1D	TRA2B	TRA2B.lAug10-unspliced	5.06	Wb47020128	163.92	3.08687
mCD4pCD25n	T1D	TRA2B	TRA2B.lAug10-unspliced	0.76	Wb56485724	135.1	0.562546
mCD4pCD25n	T1D	TRA2B	TRA2B.lAug10-unspliced	2.255	Wb62579204	159.57	1.36432
mCD4pCD25n	T1D	TRA2B	TRA2B.lAug10-unspliced	1.26	Wb62765928	146	0.863014
mCD4pCD25n	T1D	TRA2B	TRA2B.lAug10-unspliced	3.02	Wb63150180	164.66	1.83408
mCD4pCD25n	T1D	TRA2B	TRA2B.lAug10-unspliced	1.01	Wb69075576	132.42	0.762725
mCD4pCD25n	T1D	TRA2B	TRA2B.lAug10-unspliced	5.78	Wb70009472	159.17	3.63134
mCD4pCD25n	T1D	TRA2B	TRA2B.lAug10-unspliced	2.22	Wb70658984	220.87	1.00512
mCD4pCD25n	T1D	TRA2B	TRA2B.lAug10-unspliced	0.92	Wb72894504	169.47	0.542869
mCD4pCD25n	T1D	TRA2B	TRA2B.lAug10-unspliced	0.64	Wb73605872	141.3	0.452937
mCD4pCD25n	T1D	TRA2B	TRA2B.lAug10-unspliced	8.36	Wb75147632	188.18	4.44256
mCD4pCD25n	T1D	TRA2B	TRA2B.lAug10-unspliced	0.73	Wb77109992	105.77	0.690177
mCD4pCD25n	T1D	TRA2B	TRA2B.lAug10-unspliced	2.97	Wb77694072	174.62	1.70084
mCD4pCD25n	T1D	TRA2B	TRA2B.lAug10-unspliced	6.37	Wb78111848	157	4.05732
mCD4pCD25n	T1D	TRA2B	TRA2B.lAug10-unspliced	5.06	Wb79550624	161.92	3.125
mCD4pCD25n	T1D	TRA2B	TRA2B.lAug10-unspliced	4.96	Wb80342064	234.23	2.11758
mCD4pCD25n	T1D	TRA2B	TRA2B.lAug10-unspliced	0.9	Wb814177218	118.45	0.759814
mCD4pCD25n	T1D	TRA2B	TRA2B.lAug10-unspliced	0.83	Wb82865160	121.61	0.68251
mCD4pCD25n	T1D	TRA2B	TRA2B.lAug10-unspliced	2.39	Wb83970808	152.87	1.498
mCD4pCD25n	T1D	TRA2B	TRA2B.lAug10-unspliced	4.57	Wb84189160	165.77	2.75683
mCD4pCD25n	T1D	TRA2B	TRA2B.lAug10-unspliced	2.61	Wb84593528	176.46	1.47909
mCD4pCD25n	T1D	TRA2B	TRA2B.lAug10-unspliced	2.51	Wb86451000	174.48	1.43856
mCD4pCD25n	T1D	TRA2B	TRA2B.lAug10-unspliced	4.25	Wb87313152	217.29	1.95591
mCD4pCD25n	T1D	TRA2B	TRA2B.lAug10-unspliced	3.46	Wb88536080	157.53	2.19641
mCD4pCD25n	T1D	TRA2B	TRA2B.lAug10-unspliced	0.77	Wb88927480	109.45	0.703518
mCD4pCD25n	T1D	TRA2B	TRA2B.lAug10-unspliced	2.14	Wb89130144	153.25	1.39641
mCD4pCD25n	T1D	TRA2B	TRA2B.lAug10-unspliced	0	Wb90726008	228.03	0
mCD4pCD25n	T1D	TRA2B	TRA2B.lAug10-unspliced	0.245	Wb92179688	115.3	0.20332
mCD4pCD25n	T1D	TRA2B	TRA2B.lAug10-unspliced	2.32	Wb92702632	160.43	1.44611
mCD4pCD25n	T1D	TRA2B	TRA2B.lAug10-unspliced	3	Wb93515984	180.5	1.66205
mCD4pCD25n	T1D	TRA2B	TRA2B.lAug10-unspliced	3.15	Wb95508280	155.43	2.02664
mCD4pCD25n	T1D	TRA2B	TRA2B.lAug10-unspliced	4.56	Wb97288112	177.31	2.57177
mCD4pCD25n	T1D	TRA2B	TRA2B.lAug10-unspliced	5.39	Wb99706552	207.02	2.60361
Treg	CTL	TRA2B	TRA2B.nAug10-unspliced	1.13	Wb17451436	164.63	0.686388
Treg	CTL	TRA2B	TRA2B.nAug10-unspliced	1.48	Wb207731668	200.75	0.737235
Treg	CTL	TRA2B	TRA2B.nAug10-unspliced	2.82	Wb209525269	192.16	1.06338
Treg	CTL	TRA2B	TRA2B.nAug10-unspliced	0.69	Wb23429854	197.49	0.349385
Treg	CTL	TRA2B	TRA2B.nAug10-unspliced	2.79	Wb24886716	198.7	1.40413
Treg	CTL	TRA2B	TRA2B.nAug10-unspliced	0.67	Wb255279458	178.63	0.375077
Treg	CTL	TRA2B	TRA2B.nAug10-unspliced	0.86	Wb255607012	163.89	0.524742
Treg	CTL	TRA2B	TRA2B.nAug10-unspliced	1.21	Wb260892376	187.63	0.644886
Treg	CTL	TRA2B	TRA2B.nAug10-unspliced	2.93	Wb285470206	206.46	1.41916
Treg	CTL	TRA2B	TRA2B.nAug10-unspliced	1.49	Wb290146432	203.94	0.730607
Treg	CTL	TRA2B	TRA2B.nAug10-unspliced	0.04	Wb29941410	117.9	0.0339271
Treg	CTL	TRA2B	TRA2B.nAug10-unspliced	0.92	Wb338817210	162.47	0.566258
Treg	CTL	TRA2B	TRA2B.nAug10-unspliced	4.99	Wb37099476	204.39	2.44141
Treg	CTL	TRA2B	TRA2B.nAug10-unspliced	0.92	Wb39397564	243.56	0.37773
Treg	CTL	TRA2B	TRA2B.nAug10-unspliced	1.15	Wb434959941	170.81	0.673263
Treg	CTL	TRA2B	TRA2B.nAug10-unspliced	0.48	Wb46780368	206.45	0.232502
Treg	CTL	TRA2B	TRA2B.nAug10-unspliced	0	Wb48429960	176.07	0
Treg	CTL	TRA2B	TRA2B.nAug10-unspliced	0.02	Wb499255267	205.74	0.00972101
Treg	CTL	TRA2B	TRA2B.nAug10-unspliced	0.27	Wb500063258	193.93	0.139225
Treg	CTL	TRA2B	TRA2B.nAug10-unspliced	0.41	Wb51558008	144.73	0.283286
Treg	CTL	TRA2B	TRA2B.nAug10-unspliced	0.27	Wb53681832	160.55	0.168172
Treg	CTL	TRA2B	TRA2B.nAug10-unspliced	1.07	Wb598690385	198.81	0.538202
Treg	CTL	TRA2B	TRA2B.nAug10-unspliced	0.5	Wb609359337	177.62	0.2815
Treg	CTL	TRA2B	TRA2B.nAug10-unspliced	2.75	Wb654869981	233.04	1.18005
Treg	CTL	TRA2B	TRA2B.nAug10-unspliced	0.93	Wb66496456	174.04	0.53436
Treg	CTL	TRA2B	TRA2B.nAug10-unspliced	2.7	Wb67530352	163.77	1.64865
Treg	CTL	TRA2B	TRA2B.nAug10-unspliced	0.47	Wb702524065	191.59	0.245316
Treg	CTL	TRA2B	TRA2B.nAug10-unspliced	2.05	Wb727301937	187.45	1.09344
Treg	CTL	TRA2B	TRA2B.nAug10-unspliced	0.31	Wb76979416	192.8	0.160788
Treg	CTL	TRA2B	TRA2B.nAug10-unspliced	0.15	Wb775170478	135.02	0.111095
Treg	CTL	TRA2B	TRA2B.nAug10-unspliced	1.14	Wb842518068	159.86	0.713124
Treg	CTL	TRA2B	TRA2B.nAug10-unspliced	0.88	Wb854132275	193.77	0.454147
Treg	CTL	TRA2B	TRA2B.nAug10-unspliced	0.67	Wb87886168	165.75	0.404223
Treg	CTL	TRA2B	TRA2B.nAug10-unspliced	0.91	Wb957775938	191.17	0.476016
Treg	CTL	TRA2B	TRA2B.nAug10-unspliced	0.33	Wb977212218	147	0.22449
Treg	T1D	TRA2B	TRA2B.nAug10-unspliced	1.5	Wb01018268	162.84	0.92115
Treg	T1D	TRA2B	TRA2B.nAug10-unspliced	0.29	Wb02326960	166.37	0.17431
Treg	T1D	TRA2B	TRA2B.nAug10-unspliced	1.78	Wb04251087	188.15	0.946054
Treg	T1D	TRA2B	TRA2B.nAug10-unspliced	2.84	Wb09648849	237.51	1.19574
Treg	T1D	TRA2B	TRA2B.nAug10-unspliced	2.95	Wb10109318	211.16	1.39704
Treg	T1D	TRA2B	TRA2B.nAug10-unspliced	0.89	Wb11083395	154.53	0.57594
Treg	T1D	TRA2B	TRA2B.nAug10-unspliced	2.85	Wb12286449	205.55	1.38652
Treg	T1D	TRA2B	TRA2B.nAug10-unspliced	2.4	Wb16020031	204.79	1.17193
Treg	T1D	TRA2B	TRA2B.nAug10-unspliced	0.86	Wb16359426	198.65	0.432922
Treg	T1D	TRA2B	TRA2B.nAug10-unspliced	0.07	Wb16654397	162.02	0.0432045
Treg	T1D	TRA2B	TRA2B.nAug10-unspliced	0.65	Wb18894388	194.96	0.333402
Treg	T1D	TRA2B	TRA2B.nAug10-unspliced	1.66	Wb27902628	211.39	0.785278
Treg	T1D	TRA2B	TRA2B.nAug10-unspliced	1.81	Wb27959974	194.55	0.930352
Treg	T1D	TRA2B	TRA2B.nAug10-unspliced	1.52	Wb30502154	200.67	0.757463
Treg	T1D	TRA2B	TRA2B.nAug10-unspliced	0.65	Wb31241246	140.84	0.461517
Treg	T1D	TRA2B	TRA2B.nAug10-unspliced	8.12	Wb32193536	264.21	3.07331
Treg	T1D	TRA2B	TRA2B.nAug10-unspliced	0.16	Wb33161134	185.27	0.0863604
Treg	T1D	TRA2B	TRA2B.nAug10-unspliced	3.31	Wb35307192	208.85	1.58487
Treg	T1D	TRA2B	TRA2B.nAug10-unspliced	0.76	Wb41409024	221.48	0.343146
Treg	T1D	TRA2B	TRA2B.nAug10-unspliced	13.25	Wb41581460	330.73	4.00629
Treg	T1D	TRA2B	TRA2B.nAug10-unspliced	1.62	Wb44884700	187.1	0.865847
Treg	T1D	TRA2B	TRA2B.nAug10-unspliced	0.91	Wb56485724	185.47	0.490645
Treg	T1D	TRA2B	TRA2B.nAug10-unspliced	1.95	Wb57963872	176.01	1.10789
Treg	T1D	TRA2B	TRA2B.nAug10-unspliced	1.71	Wb60525860	211.09	0.810081
Treg	T1D	TRA2B	TRA2B.nAug10-unspliced	3.04	Wb62765928	202.82	1.49887
Treg	T1D	TRA2B	TRA2B.nAug10-unspliced	2.58	Wb63150180	227.32	1.13496
Treg	T1D	TRA2B	TRA2B.nAug10-unspliced	0.36	Wb63928904	194.66	0.184938
Treg	T1D	TRA2B	TRA2B.nAug10-unspliced	0.98	Wb69075576	186.36	0.525864
Treg	T1D	TRA2B	TRA2B.nAug10-unspliced	5.18	Wb70009472	216.06	2.39748
Treg	T1D	TRA2B	TRA2B.nAug10-unspliced	2.55	Wb72894504	239.65	1.06405
Treg	T1D	TRA2B	TRA2B.nAug10-unspliced	4.47	Wb74450320	283.68	1.57572
Treg	T1D	TRA2B	TRA2B.nAug10-unspliced	2.64	Wb75147632	191.61	1.3778
Treg	T1D	TRA2B	TRA2B.nAug10-unspliced	0.28	Wb77109992	124.78	0.224395
Treg	T1D	TRA2B	TRA2B.nAug10-unspliced	2.39	Wb77571832	192.8	1.23963
Treg	T1D	TRA2B	TRA2B.nAug10-unspliced	1.59	Wb77694072	193.2	0.822981
Treg	T1D	TRA2B	TRA2B.nAug10-unspliced	2.16	Wb79550624	237.87	0.908059
Treg	T1D	TRA2B	TRA2B.nAug10-unspliced	3.66	Wb80342064	228.48	1.60189
Treg	T1D	TRA2B	TRA2B.nAug10-unspliced	1.57	Wb84593528	212.39	0.739206
Treg	T1D	TRA2B	TRA2B.nAug10-unspliced	3.05	Wb84738880	177.57	1.71763
Treg	T1D	TRA2B	TRA2B.nAug10-unspliced	0.26	Wb86185064	140.52	0.185027
Treg	T1D	TRA2B	TRA2B.nAug10-unspliced	2.25	Wb86451000	204.74	1.09895
Treg	T1D	TRA2B	TRA2B.nAug10-unspliced	2.045	Wb87313152	191.53	1.08236
Treg	T1D	TRA2B	TRA2B.nAug10-unspliced	1.32	Wb88536080	221.44	0.596098
Treg	T1D	TRA2B	TRA2B.nAug10-unspliced	3.67	Wb89130144	197.61	1.85719
Treg	T1D	TRA2B	TRA2B.nAug10-unspliced	0.3	Wb92179688	182.43	0.164447
Treg	T1D	TRA2B	TRA2B.nAug10-unspliced	4.09	Wb92302600	235.49	1.7368
Treg	T1D	TRA2B	TRA2B.nAug10-unspliced	1.97	Wb93515984	203.34	0.968821
Treg	T1D	TRA2B	TRA2B.nAug10-unspliced	1.61	Wb95508280	148.71	1.08264
mCD4pCD25n	CTL	TRA2B	TRA2B.nAug10-unspliced	1.51	Wb04017544	164.92	0.915595
mCD4pCD25n	CTL	TRA2B	TRA2B.nAug10-unspliced	0.42	Wb10788525	94.68	0.443599
mCD4pCD25n	CTL	TRA2B	TRA2B.nAug10-unspliced	0.58	Wb113332655	218.12	0.265909
mCD4pCD25n	CTL	TRA2B	TRA2B.nAug10-unspliced	2.02	Wb11661954	201.88	1.00059
mCD4pCD25n	CTL	TRA2B	TRA2B.nAug10-unspliced	1.48	Wb12528403	163.9	0.90299
mCD4pCD25n	CTL	TRA2B	TRA2B.nAug10-unspliced	2.03	Wb16970712	201.07	1.0096
mCD4pCD25n	CTL	TRA2B	TRA2B.nAug10-unspliced	3.25	Wb17451436	177.76	1.82831
mCD4pCD25n	CTL	TRA2B	TRA2B.nAug10-unspliced	0.54	Wb17573972	119.24	0.452868
mCD4pCD25n	CTL	TRA2B	TRA2B.nAug10-unspliced	4.02	Wb17615230	177.54	2.26428
mCD4pCD25n	CTL	TRA2B	TRA2B.nAug10-unspliced	0.73	Wb207731668	202.39	0.36069
mCD4pCD25n	CTL	TRA2B	TRA2B.nAug10-unspliced	0.46	Wb209525269	144.31	0.318758
mCD4pCD25n	CTL	TRA2B	TRA2B.nAug10-unspliced	1.87	Wb23429854	198.7	0.941117
mCD4pCD25n	CTL	TRA2B	TRA2B.nAug10-unspliced	2.19	Wb23619194	192.14	1.13979
mCD4pCD25n	CTL	TRA2B	TRA2B.nAug10-unspliced	0.32	Wb24886716	149.67	0.213804
mCD4pCD25n	CTL	TRA2B	TRA2B.nAug10-unspliced	1.51	Wb255279458	166.48	0.907016
mCD4pCD25n	CTL	TRA2B	TRA2B.nAug10-unspliced	0.15	Wb25634188	136.53	0.109866
mCD4pCD25n	CTL	TRA2B	TRA2B.nAug10-unspliced	2.65	Wb25755668	175.51	1.50989
mCD4pCD25n	CTL	TRA2B	TRA2B.nAug10-unspliced	1.48	Wb260892376	185.71	0.796941
mCD4pCD25n	CTL	TRA2B	TRA2B.nAug10-unspliced	1.39	Wb26349718	344.2	0.403835
mCD4pCD25n	CTL	TRA2B	TRA2B.nAug10-unspliced	0.66	Wb26395716	152.77	0.432022
mCD4pCD25n	CTL	TRA2B	TRA2B.nAug10-unspliced	0.79	Wb272686500	174.37	0.45306
mCD4pCD25n	CTL	TRA2B	TRA2B.nAug10-unspliced	0.13	Wb285470206	114.35	0.113686
mCD4pCD25n	CTL	TRA2B	TRA2B.nAug10-unspliced	0.23	Wb290146432	140.74	0.163422
mCD4pCD25n	CTL	TRA2B	TRA2B.nAug10-unspliced	0	Wb29941410	105.83	0
mCD4pCD25n	CTL	TRA2B	TRA2B.nAug10-unspliced	1.38	Wb338817210	167.48	0.823979
mCD4pCD25n	CTL	TRA2B	TRA2B.nAug10-unspliced	2.64	Wb34096724	193.01	1.3678
mCD4pCD25n	CTL	TRA2B	TRA2B.nAug10-unspliced	0.2	Wb37099476	130.33	0.156635
mCD4pCD25n	CTL	TRA2B	TRA2B.nAug10-unspliced	2.43	Wb40585324	178.5	1.36134
mCD4pCD25n	CTL	TRA2B	TRA2B.nAug10-unspliced	2.92	Wb476013251	183.07	1.59502
mCD4pCD25n	CTL	TRA2B	TRA2B.nAug10-unspliced	0.8	Wb48429960	164.98	0.484907
mCD4pCD25n	CTL	TRA2B	TRA2B.nAug10-unspliced	0.06	Wb489023434	101.55	0.0590842
mCD4pCD25n	CTL	TRA2B	TRA2B.nAug10-unspliced	0.31	Wb499255267	176.62	0.175518
mCD4pCD25n	CTL	TRA2B	TRA2B.nAug10-unspliced	1.7	Wb500063258	171.73	0.989926
mCD4pCD25n	CTL	TRA2B	TRA2B.nAug10-unspliced	3.96	Wb51558008	281	1.40925
mCD4pCD25n	CTL	TRA2B	TRA2B.nAug10-unspliced	1	Wb53681832	127.35	0.785238
mCD4pCD25n	CTL	TRA2B	TRA2B.nAug10-unspliced	0.21	Wb583527806	118.71	0.176902
mCD4pCD25n	CTL	TRA2B	TRA2B.nAug10-unspliced	0.34	Wb609359337	122.84	0.276783
mCD4pCD25n	CTL	TRA2B	TRA2B.nAug10-unspliced	1.45	Wb63145304	205.45	0.705768
mCD4pCD25n	CTL	TRA2B	TRA2B.nAug10-unspliced	0.69	Wb64359992	148.04	0.46609
mCD4pCD25n	CTL	TRA2B	TRA2B.nAug10-unspliced	0.06	Wb702524065	108.26	0.0554221
mCD4pCD25n	CTL	TRA2B	TRA2B.nAug10-unspliced	1.82	Wb757056691	206.61	0.880887
mCD4pCD25n	CTL	TRA2B	TRA2B.nAug10-unspliced	1.99	Wb76022648	173.91	1.14427
mCD4pCD25n	CTL	TRA2B	TRA2B.nAug10-unspliced	1.26	Wb76104792	156.32	0.806039
mCD4pCD25n	CTL	TRA2B	TRA2B.nAug10-unspliced	2.3	Wb76432632	185.95	1.23689
mCD4pCD25n	CTL	TRA2B	TRA2B.nAug10-unspliced	0.135	Wb78636088	122.91	0.111581
mCD4pCD25n	CTL	TRA2B	TRA2B.nAug10-unspliced	0.84	Wb81816136	161.16	0.521221
mCD4pCD25n	CTL	TRA2B	TRA2B.nAug10-unspliced	0.7	Wb842518068	183.83	0.380787
mCD4pCD25n	CTL	TRA2B	TRA2B.nAug10-unspliced	1.25	Wb87886168	177.25	0.705219
mCD4pCD25n	CTL	TRA2B	TRA2B.nAug10-unspliced	0.12	Wb96988600	166	0.0722892
mCD4pCD25n	CTL	TRA2B	TRA2B.nAug10-unspliced	0.79	Wb97955272	146.52	0.539176
mCD4pCD25n	T1D	TRA2B	TRA2B.nAug10-unspliced	2.19	Wb01641203	180.08	1.21613
mCD4pCD25n	T1D	TRA2B	TRA2B.nAug10-unspliced	1.16	Wb01694149	133.35	0.869891
mCD4pCD25n	T1D	TRA2B	TRA2B.nAug10-unspliced	3.08	Wb04251087	171.31	1.79791
mCD4pCD25n	T1D	TRA2B	TRA2B.nAug10-unspliced	1.95	Wb05255539	196.33	0.993226
mCD4pCD25n	T1D	TRA2B	TRA2B.nAug10-unspliced	0.3	Wb11083395	98.95	0.303183
mCD4pCD25n	T1D	TRA2B	TRA2B.nAug10-unspliced	1.43	Wb11699868	163.96	0.872164
mCD4pCD25n	T1D	TRA2B	TRA2B.nAug10-unspliced	1.41	Wb12286449	163.47	0.862544
mCD4pCD25n	T1D	TRA2B	TRA2B.nAug10-unspliced	0.4	Wb16020031	93.12	0.429553
mCD4pCD25n	T1D	TRA2B	TRA2B.nAug10-unspliced	1.08	Wb16654397	152.65	0.707501
mCD4pCD25n	T1D	TRA2B	TRA2B.nAug10-unspliced	0.72	Wb18894388	225.84	0.31881
mCD4pCD25n	T1D	TRA2B	TRA2B.nAug10-unspliced	0.57	Wb21239448	149.48	0.381322
mCD4pCD25n	T1D	TRA2B	TRA2B.nAug10-unspliced	0.97	Wb22121198	191.83	0.505656
mCD4pCD25n	T1D	TRA2B	TRA2B.nAug10-unspliced	1.02	Wb27902628	175.83	0.580106
mCD4pCD25n	T1D	TRA2B	TRA2B.nAug10-unspliced	1.29	Wb28992844	163.72	0.787931
mCD4pCD25n	T1D	TRA2B	TRA2B.nAug10-unspliced	1.16	Wb30502154	194.68	0.59585
mCD4pCD25n	T1D	TRA2B	TRA2B.nAug10-unspliced	0.12	Wb32193536	121.02	0.0991572
mCD4pCD25n	T1D	TRA2B	TRA2B.nAug10-unspliced	1.67	Wb35307192	175.39	0.952164
mCD4pCD25n	T1D	TRA2B	TRA2B.nAug10-unspliced	0.04	Wb39396256	134.25	0.0297952
mCD4pCD25n	T1D	TRA2B	TRA2B.nAug10-unspliced	0.41	Wb41409024	151.23	0.27111
mCD4pCD25n	T1D	TRA2B	TRA2B.nAug10-unspliced	1.63	Wb41724028	197.24	0.826404
mCD4pCD25n	T1D	TRA2B	TRA2B.nAug10-unspliced	1.7	Wb43138648	195.53	0.869432
mCD4pCD25n	T1D	TRA2B	TRA2B.nAug10-unspliced	0.44	Wb43594080	154.61	0.284587
mCD4pCD25n	T1D	TRA2B	TRA2B.nAug10-unspliced	2.84	Wb44884700	155.93	1.82133
mCD4pCD25n	T1D	TRA2B	TRA2B.nAug10-unspliced	0.11	Wb45311624	111.05	0.0990545
mCD4pCD25n	T1D	TRA2B	TRA2B.nAug10-unspliced	2.39	Wb47020128	163.92	1.45803
mCD4pCD25n	T1D	TRA2B	TRA2B.nAug10-unspliced	0.09	Wb56485724	135.1	0.0666173
mCD4pCD25n	T1D	TRA2B	TRA2B.nAug10-unspliced	0.72	Wb62579204	159.57	0.435195
mCD4pCD25n	T1D	TRA2B	TRA2B.nAug10-unspliced	0.58	Wb62765928	146	0.39726
mCD4pCD25n	T1D	TRA2B	TRA2B.nAug10-unspliced	2.49	Wb63150180	164.66	1.51221
mCD4pCD25n	T1D	TRA2B	TRA2B.nAug10-unspliced	1.02	Wb69075576	132.42	0.770276
mCD4pCD25n	T1D	TRA2B	TRA2B.nAug10-unspliced	1.42	Wb70009472	159.17	0.892128
mCD4pCD25n	T1D	TRA2B	TRA2B.nAug10-unspliced	1.58	Wb70658984	220.87	0.715353
mCD4pCD25n	T1D	TRA2B	TRA2B.nAug10-unspliced	1.43	Wb72894504	169.47	0.843807
mCD4pCD25n	T1D	TRA2B	TRA2B.nAug10-unspliced	0.74	Wb73605872	141.3	0.523708
mCD4pCD25n	T1D	TRA2B	TRA2B.nAug10-unspliced	1.92	Wb75147632	188.18	1.0203
mCD4pCD25n	T1D	TRA2B	TRA2B.nAug10-unspliced	0.11	Wb77109992	105.77	0.103999
mCD4pCD25n	T1D	TRA2B	TRA2B.nAug10-unspliced	1.32	Wb77694072	174.62	0.755927
mCD4pCD25n	T1D	TRA2B	TRA2B.nAug10-unspliced	2.01	Wb78111848	157	1.28025
mCD4pCD25n	T1D	TRA2B	TRA2B.nAug10-unspliced	0.25	Wb79550624	161.92	0.154397
mCD4pCD25n	T1D	TRA2B	TRA2B.nAug10-unspliced	4	Wb80342064	234.23	1.70772
mCD4pCD25n	T1D	TRA2B	TRA2B.nAug10-unspliced	0.43	Wb814177218	118.45	0.363022
mCD4pCD25n	T1D	TRA2B	TRA2B.nAug10-unspliced	0.36	Wb82865160	121.61	0.296028
mCD4pCD25n	T1D	TRA2B	TRA2B.nAug10-unspliced	1.96	Wb83970808	152.87	1.22346
mCD4pCD25n	T1D	TRA2B	TRA2B.nAug10-unspliced	1.55	Wb84189160	165.77	0.93503
mCD4pCD25n	T1D	TRA2B	TRA2B.nAug10-unspliced	2.22	Wb84593528	176.46	1.25808
mCD4pCD25n	T1D	TRA2B	TRA2B.nAug10-unspliced	1.77	Wb86451000	174.48	1.01444
mCD4pCD25n	T1D	TRA2B	TRA2B.nAug10-unspliced	2.82	Wb87313152	217.29	1.2978
mCD4pCD25n	T1D	TRA2B	TRA2B.nAug10-unspliced	1.15	Wb88536080	157.53	0.73002
mCD4pCD25n	T1D	TRA2B	TRA2B.nAug10-unspliced	0.47	Wb88927480	109.45	0.42942
mCD4pCD25n	T1D	TRA2B	TRA2B.nAug10-unspliced	0.7	Wb89130144	153.25	0.45677
mCD4pCD25n	T1D	TRA2B	TRA2B.nAug10-unspliced	0.13	Wb90726008	228.03	0.05701
mCD4pCD25n	T1D	TRA2B	TRA2B.nAug10-unspliced	0.085	Wb92179688	115.3	0.0700532
mCD4pCD25n	T1D	TRA2B	TRA2B.nAug10-unspliced	1.08	Wb92702632	160.43	0.673191
mCD4pCD25n	T1D	TRA2B	TRA2B.nAug10-unspliced	1.68	Wb93515984	180.5	0.930748
mCD4pCD25n	T1D	TRA2B	TRA2B.nAug10-unspliced	1.89	Wb95508280	155.43	1.21598
mCD4pCD25n	T1D	TRA2B	TRA2B.nAug10-unspliced	2.11	Wb97288112	177.31	1.19001
mCD4pCD25n	T1D	TRA2B	TRA2B.nAug10-unspliced	2.14	Wb99706552	207.02	1.03372
Treg	CTL	TRA2B	TRA2B.pAug10	30.02	Wb17451436	164.63	18.2348
Treg	CTL	TRA2B	TRA2B.pAug10	54.03	Wb207731668	200.75	26.9141
Treg	CTL	TRA2B	TRA2B.pAug10	60.87	Wb209525269	192.16	24.9353
Treg	CTL	TRA2B	TRA2B.pAug10	45.33	Wb23429854	197.49	22.9531
Treg	CTL	TRA2B	TRA2B.pAug10	39.54	Wb24886716	198.7	19.8993
Treg	CTL	TRA2B	TRA2B.pAug10	27.06	Wb255279458	178.63	15.1486
Treg	CTL	TRA2B	TRA2B.pAug10	27.62	Wb255607012	163.89	16.8528
Treg	CTL	TRA2B	TRA2B.pAug10	42.07	Wb260892376	187.63	22.4218
Treg	CTL	TRA2B	TRA2B.pAug10	59.29	Wb285470206	206.46	28.7174
Treg	CTL	TRA2B	TRA2B.pAug10	46.75	Wb290146432	203.94	22.9234
Treg	CTL	TRA2B	TRA2B.pAug10	15.24	Wb29941410	117.9	12.9262
Treg	CTL	TRA2B	TRA2B.pAug10	35.6	Wb338817210	162.47	21.9117
Treg	CTL	TRA2B	TRA2B.pAug10	53.14	Wb37099476	204.39	25.9993
Treg	CTL	TRA2B	TRA2B.pAug10	41.17	Wb39397564	243.56	16.9034
Treg	CTL	TRA2B	TRA2B.pAug10	31.36	Wb434959941	170.81	18.3596
Treg	CTL	TRA2B	TRA2B.pAug10	66.24	Wb46780368	206.45	32.0853
Treg	CTL	TRA2B	TRA2B.pAug10	29.23	Wb48429960	176.07	16.6014
Treg	CTL	TRA2B	TRA2B.pAug10	35.66	Wb499255267	205.74	17.3326
Treg	CTL	TRA2B	TRA2B.pAug10	40.55	Wb500063258	193.93	20.9096
Treg	CTL	TRA2B	TRA2B.pAug10	39.83	Wb51558008	144.73	27.5202
Treg	CTL	TRA2B	TRA2B.pAug10	31.58	Wb53681832	160.55	19.6699
Treg	CTL	TRA2B	TRA2B.pAug10	55.06	Wb598690385	198.81	27.6948
Treg	CTL	TRA2B	TRA2B.pAug10	35.42	Wb609359337	177.62	19.9414
Treg	CTL	TRA2B	TRA2B.pAug10	63.66	Wb654869981	233.04	27.3172
Treg	CTL	TRA2B	TRA2B.pAug10	32.68	Wb66496456	174.04	18.7773
Treg	CTL	TRA2B	TRA2B.pAug10	28.72	Wb67530352	163.77	17.5368
Treg	CTL	TRA2B	TRA2B.pAug10	36.55	Wb702524065	191.59	19.0772
Treg	CTL	TRA2B	TRA2B.pAug10	34.785	Wb727301937	187.45	18.5493
Treg	CTL	TRA2B	TRA2B.pAug10	44.24	Wb76979416	192.8	22.9461
Treg	CTL	TRA2B	TRA2B.pAug10	25.93	Wb775170478	135.02	19.2046
Treg	CTL	TRA2B	TRA2B.pAug10	27.3	Wb842518068	159.86	17.0774
Treg	CTL	TRA2B	TRA2B.pAug10	41.43	Wb854132275	193.77	21.381
Treg	CTL	TRA2B	TRA2B.pAug10	27.09	Wb87886168	165.75	16.3439
Treg	CTL	TRA2B	TRA2B.pAug10	37.48	Wb957775938	191.17	19.6056
Treg	CTL	TRA2B	TRA2B.pAug10	29.71	Wb977212218	147	20.2109
Treg	T1D	TRA2B	TRA2B.pAug10	37.44	Wb01018268	162.84	22.9919
Treg	T1D	TRA2B	TRA2B.pAug10	37.54	Wb02326960	166.37	22.5642
Treg	T1D	TRA2B	TRA2B.pAug10	39.78	Wb04251087	188.15	21.1427
Treg	T1D	TRA2B	TRA2B.pAug10	81.29	Wb09648849	237.51	34.2259
Treg	T1D	TRA2B	TRA2B.pAug10	52.41	Wb10109318	211.16	24.82
Treg	T1D	TRA2B	TRA2B.pAug10	29.58	Wb11083395	154.53	19.1419
Treg	T1D	TRA2B	TRA2B.pAug10	51.58	Wb12286449	205.55	25.0937
Treg	T1D	TRA2B	TRA2B.pAug10	63.71	Wb16020031	204.79	31.1099
Treg	T1D	TRA2B	TRA2B.pAug10	40.84	Wb16359426	198.65	20.5588
Treg	T1D	TRA2B	TRA2B.pAug10	27.09	Wb16654397	162.02	16.7202
Treg	T1D	TRA2B	TRA2B.pAug10	58.81	Wb18894388	194.96	30.1652
Treg	T1D	TRA2B	TRA2B.pAug10	45.1	Wb27902628	211.39	21.335
Treg	T1D	TRA2B	TRA2B.pAug10	41.16	Wb27959974	194.55	21.1565
Treg	T1D	TRA2B	TRA2B.pAug10	59.78	Wb30502154	200.67	29.7902
Treg	T1D	TRA2B	TRA2B.pAug10	31.14	Wb31241246	140.84	22.1102
Treg	T1D	TRA2B	TRA2B.pAug10	83.12	Wb32193536	264.21	31.4598
Treg	T1D	TRA2B	TRA2B.pAug10	35.13	Wb33161134	185.27	18.9615
Treg	T1D	TRA2B	TRA2B.pAug10	52.07	Wb35307192	208.85	24.9318
Treg	T1D	TRA2B	TRA2B.pAug10	54.35	Wb41409024	221.48	24.5395
Treg	T1D	TRA2B	TRA2B.pAug10	115.32	Wb41581460	330.73	34.8683
Treg	T1D	TRA2B	TRA2B.pAug10	38.17	Wb44884700	187.1	20.4009
Treg	T1D	TRA2B	TRA2B.pAug10	33.39	Wb56485724	185.47	18.0029
Treg	T1D	TRA2B	TRA2B.pAug10	39.14	Wb57963872	176.01	22.2374
Treg	T1D	TRA2B	TRA2B.pAug10	64.81	Wb60525860	211.09	30.7025
Treg	T1D	TRA2B	TRA2B.pAug10	46.69	Wb62765928	202.82	23.0204
Treg	T1D	TRA2B	TRA2B.pAug10	62.59	Wb63150180	227.32	27.5339
Treg	T1D	TRA2B	TRA2B.pAug10	51.43	Wb63928904	194.66	26.4204
Treg	T1D	TRA2B	TRA2B.pAug10	38.6	Wb69075576	186.36	20.7126
Treg	T1D	TRA2B	TRA2B.pAug10	47.23	Wb70009472	216.06	21.8597
Treg	T1D	TRA2B	TRA2B.pAug10	75.31	Wb72894504	239.65	31.425
Treg	T1D	TRA2B	TRA2B.pAug10	103.27	Wb74450320	283.68	36.4037
Treg	T1D	TRA2B	TRA2B.pAug10	37.89	Wb75147632	191.61	19.7745
Treg	T1D	TRA2B	TRA2B.pAug10	17.77	Wb77109992	124.78	14.2411
Treg	T1D	TRA2B	TRA2B.pAug10	54.05	Wb77571832	192.8	28.0342
Treg	T1D	TRA2B	TRA2B.pAug10	37.09	Wb77694072	193.2	19.1977
Treg	T1D	TRA2B	TRA2B.pAug10	60.44	Wb79550624	237.87	25.4088
Treg	T1D	TRA2B	TRA2B.pAug10	58.27	Wb80342064	228.48	25.5033
Treg	T1D	TRA2B	TRA2B.pAug10	38.83	Wb84593528	212.39	18.2824
Treg	T1D	TRA2B	TRA2B.pAug10	53.65	Wb84738880	177.57	30.2134
Treg	T1D	TRA2B	TRA2B.pAug10	26.92	Wb86185064	140.52	19.1574
Treg	T1D	TRA2B	TRA2B.pAug10	44.89	Wb86451000	204.74	21.9254
Treg	T1D	TRA2B	TRA2B.pAug10	50.42	Wb87313152	191.53	26.6472
Treg	T1D	TRA2B	TRA2B.pAug10	49.89	Wb88536080	221.44	22.5298
Treg	T1D	TRA2B	TRA2B.pAug10	51.72	Wb89130144	197.61	26.1728
Treg	T1D	TRA2B	TRA2B.pAug10	32.16	Wb92179688	182.43	17.6287
Treg	T1D	TRA2B	TRA2B.pAug10	62.18	Wb92302600	235.49	26.4045
Treg	T1D	TRA2B	TRA2B.pAug10	38.82	Wb93515984	203.34	19.0912
Treg	T1D	TRA2B	TRA2B.pAug10	22.7	Wb95508280	148.71	15.2646
mCD4pCD25n	CTL	TRA2B	TRA2B.pAug10	21.18	Wb04017544	164.92	12.8426
mCD4pCD25n	CTL	TRA2B	TRA2B.pAug10	10.01	Wb10788525	94.68	10.5725
mCD4pCD25n	CTL	TRA2B	TRA2B.pAug10	10.25	Wb113332655	218.12	4.69925
mCD4pCD25n	CTL	TRA2B	TRA2B.pAug10	22.25	Wb11661954	201.88	11.0214
mCD4pCD25n	CTL	TRA2B	TRA2B.pAug10	14.36	Wb12528403	163.9	8.76144
mCD4pCD25n	CTL	TRA2B	TRA2B.pAug10	30.25	Wb16970712	201.07	15.0445
mCD4pCD25n	CTL	TRA2B	TRA2B.pAug10	32.89	Wb17451436	177.76	18.5025
mCD4pCD25n	CTL	TRA2B	TRA2B.pAug10	8.76	Wb17573972	119.24	7.34653
mCD4pCD25n	CTL	TRA2B	TRA2B.pAug10	27.4	Wb17615230	177.54	15.4331
mCD4pCD25n	CTL	TRA2B	TRA2B.pAug10	50.06	Wb207731668	202.39	24.7344
mCD4pCD25n	CTL	TRA2B	TRA2B.pAug10	20.55	Wb209525269	144.31	14.2402
mCD4pCD25n	CTL	TRA2B	TRA2B.pAug10	35.37	Wb23429854	198.7	17.8007
mCD4pCD25n	CTL	TRA2B	TRA2B.pAug10	34.59	Wb23619194	192.14	18.0025
mCD4pCD25n	CTL	TRA2B	TRA2B.pAug10	11	Wb24886716	149.67	7.3495
mCD4pCD25n	CTL	TRA2B	TRA2B.pAug10	26.87	Wb255279458	166.48	16.1401
mCD4pCD25n	CTL	TRA2B	TRA2B.pAug10	5.27	Wb25634188	136.53	3.85996
mCD4pCD25n	CTL	TRA2B	TRA2B.pAug10	26.23	Wb25755668	175.51	14.945
mCD4pCD25n	CTL	TRA2B	TRA2B.pAug10	33.49	Wb260892376	185.71	18.0335
mCD4pCD25n	CTL	TRA2B	TRA2B.pAug10	28.36	Wb26349718	344.2	8.2394
mCD4pCD25n	CTL	TRA2B	TRA2B.pAug10	0	Wb26395716	152.77	0
mCD4pCD25n	CTL	TRA2B	TRA2B.pAug10	19.8	Wb272686500	174.37	11.3552
mCD4pCD25n	CTL	TRA2B	TRA2B.pAug10	0	Wb285470206	114.35	0
mCD4pCD25n	CTL	TRA2B	TRA2B.pAug10	0.48	Wb290146432	140.74	0.341054
mCD4pCD25n	CTL	TRA2B	TRA2B.pAug10	0	Wb29941410	105.83	0
mCD4pCD25n	CTL	TRA2B	TRA2B.pAug10	34.21	Wb338817210	167.48	20.4263
mCD4pCD25n	CTL	TRA2B	TRA2B.pAug10	23.69	Wb34096724	193.01	12.274
mCD4pCD25n	CTL	TRA2B	TRA2B.pAug10	0	Wb37099476	130.33	0
mCD4pCD25n	CTL	TRA2B	TRA2B.pAug10	30.81	Wb40585324	178.5	17.2605
mCD4pCD25n	CTL	TRA2B	TRA2B.pAug10	26.47	Wb476013251	183.07	14.459
mCD4pCD25n	CTL	TRA2B	TRA2B.pAug10	5.2	Wb48429960	164.98	3.1519
mCD4pCD25n	CTL	TRA2B	TRA2B.pAug10	0	Wb489023434	101.55	0
mCD4pCD25n	CTL	TRA2B	TRA2B.pAug10	7.82	Wb499255267	176.62	4.42758
mCD4pCD25n	CTL	TRA2B	TRA2B.pAug10	24.82	Wb500063258	171.73	14.4529
mCD4pCD25n	CTL	TRA2B	TRA2B.pAug10	90.42	Wb51558008	281	32.1779
mCD4pCD25n	CTL	TRA2B	TRA2B.pAug10	20.81	Wb53681832	127.35	16.3408
mCD4pCD25n	CTL	TRA2B	TRA2B.pAug10	7.88	Wb583527806	118.71	6.63803
mCD4pCD25n	CTL	TRA2B	TRA2B.pAug10	2.39	Wb609359337	122.84	1.94562
mCD4pCD25n	CTL	TRA2B	TRA2B.pAug10	30.15	Wb63145304	205.45	14.6751
mCD4pCD25n	CTL	TRA2B	TRA2B.pAug10	3.01	Wb64359992	148.04	2.03323
mCD4pCD25n	CTL	TRA2B	TRA2B.pAug10	0	Wb702524065	108.26	0
mCD4pCD25n	CTL	TRA2B	TRA2B.pAug10	37.27	Wb757056691	206.61	18.0388
mCD4pCD25n	CTL	TRA2B	TRA2B.pAug10	28.64	Wb76022648	173.91	16.4683
mCD4pCD25n	CTL	TRA2B	TRA2B.pAug10	23.72	Wb76104792	156.32	15.174
mCD4pCD25n	CTL	TRA2B	TRA2B.pAug10	30.77	Wb76432632	185.95	16.5475
mCD4pCD25n	CTL	TRA2B	TRA2B.pAug10	0	Wb78636088	122.91	0
mCD4pCD25n	CTL	TRA2B	TRA2B.pAug10	10.4	Wb81816136	161.16	6.45321
mCD4pCD25n	CTL	TRA2B	TRA2B.pAug10	42.24	Wb842518068	183.83	22.9778
mCD4pCD25n	CTL	TRA2B	TRA2B.pAug10	31.06	Wb87886168	177.25	17.5233
mCD4pCD25n	CTL	TRA2B	TRA2B.pAug10	0	Wb96988600	166	0
mCD4pCD25n	CTL	TRA2B	TRA2B.pAug10	11.85	Wb97955272	146.52	8.08763
mCD4pCD25n	T1D	TRA2B	TRA2B.pAug10	25.3	Wb01641203	180.08	14.0493
mCD4pCD25n	T1D	TRA2B	TRA2B.pAug10	7.77	Wb01694149	133.35	5.82677
mCD4pCD25n	T1D	TRA2B	TRA2B.pAug10	35.56	Wb04251087	171.31	20.7577
mCD4pCD25n	T1D	TRA2B	TRA2B.pAug10	26.67	Wb05255539	196.33	13.5843
mCD4pCD25n	T1D	TRA2B	TRA2B.pAug10	0.66	Wb11083395	98.95	0.667004
mCD4pCD25n	T1D	TRA2B	TRA2B.pAug10	25.93	Wb11699868	163.96	15.8148
mCD4pCD25n	T1D	TRA2B	TRA2B.pAug10	13.95	Wb12286449	163.47	8.53368
mCD4pCD25n	T1D	TRA2B	TRA2B.pAug10	20.07	Wb16020031	93.12	21.5528
mCD4pCD25n	T1D	TRA2B	TRA2B.pAug10	5.61	Wb16654397	152.65	3.67507
mCD4pCD25n	T1D	TRA2B	TRA2B.pAug10	58.08	Wb18894388	225.84	25.7173
mCD4pCD25n	T1D	TRA2B	TRA2B.pAug10	26.8	Wb21239448	149.48	17.9288
mCD4pCD25n	T1D	TRA2B	TRA2B.pAug10	24.58	Wb22121198	191.83	12.8134
mCD4pCD25n	T1D	TRA2B	TRA2B.pAug10	22.12	Wb27902628	175.83	12.5803
mCD4pCD25n	T1D	TRA2B	TRA2B.pAug10	31.38	Wb28992844	163.72	19.1669
mCD4pCD25n	T1D	TRA2B	TRA2B.pAug10	42.51	Wb30502154	194.68	21.8358
mCD4pCD25n	T1D	TRA2B	TRA2B.pAug10	7.51	Wb32193536	121.02	6.20559
mCD4pCD25n	T1D	TRA2B	TRA2B.pAug10	30.77	Wb35307192	175.39	17.5438
mCD4pCD25n	T1D	TRA2B	TRA2B.pAug10	0	Wb39396256	134.25	0
mCD4pCD25n	T1D	TRA2B	TRA2B.pAug10	0	Wb41409024	151.23	0
mCD4pCD25n	T1D	TRA2B	TRA2B.pAug10	45.84	Wb41724028	197.24	23.2407
mCD4pCD25n	T1D	TRA2B	TRA2B.pAug10	42.94	Wb43138648	195.53	21.9608
mCD4pCD25n	T1D	TRA2B	TRA2B.pAug10	0	Wb43594080	154.61	0
mCD4pCD25n	T1D	TRA2B	TRA2B.pAug10	33.52	Wb44884700	155.93	21.4968
mCD4pCD25n	T1D	TRA2B	TRA2B.pAug10	1.01	Wb45311624	111.05	0.9095
mCD4pCD25n	T1D	TRA2B	TRA2B.pAug10	22.69	Wb47020128	163.92	13.8421
mCD4pCD25n	T1D	TRA2B	TRA2B.pAug10	0	Wb56485724	135.1	0
mCD4pCD25n	T1D	TRA2B	TRA2B.pAug10	9.76	Wb62579204	159.57	5.87163
mCD4pCD25n	T1D	TRA2B	TRA2B.pAug10	5.93	Wb62765928	146	4.06164
mCD4pCD25n	T1D	TRA2B	TRA2B.pAug10	31.42	Wb63150180	164.66	19.0817
mCD4pCD25n	T1D	TRA2B	TRA2B.pAug10	7.35	Wb69075576	132.42	5.55052
mCD4pCD25n	T1D	TRA2B	TRA2B.pAug10	7.62	Wb70009472	159.17	4.78733
mCD4pCD25n	T1D	TRA2B	TRA2B.pAug10	62.5	Wb70658984	220.87	28.2972
mCD4pCD25n	T1D	TRA2B	TRA2B.pAug10	28.57	Wb72894504	169.47	16.8584
mCD4pCD25n	T1D	TRA2B	TRA2B.pAug10	18.92	Wb73605872	141.3	13.39
mCD4pCD25n	T1D	TRA2B	TRA2B.pAug10	31.13	Wb75147632	188.18	16.5427
mCD4pCD25n	T1D	TRA2B	TRA2B.pAug10	1.32	Wb77109992	105.77	1.24799
mCD4pCD25n	T1D	TRA2B	TRA2B.pAug10	20.79	Wb77694072	174.62	11.9059
mCD4pCD25n	T1D	TRA2B	TRA2B.pAug10	31.06	Wb78111848	157	19.7834
mCD4pCD25n	T1D	TRA2B	TRA2B.pAug10	7.63	Wb79550624	161.92	4.7122
mCD4pCD25n	T1D	TRA2B	TRA2B.pAug10	73.19	Wb80342064	234.23	31.2471
mCD4pCD25n	T1D	TRA2B	TRA2B.pAug10	3.07	Wb814177218	118.45	2.59181
mCD4pCD25n	T1D	TRA2B	TRA2B.pAug10	13.81	Wb82865160	121.61	11.356
mCD4pCD25n	T1D	TRA2B	TRA2B.pAug10	31.305	Wb83970808	152.87	19.4673
mCD4pCD25n	T1D	TRA2B	TRA2B.pAug10	16.58	Wb84189160	165.77	10.0018
mCD4pCD25n	T1D	TRA2B	TRA2B.pAug10	28.15	Wb84593528	176.46	15.9526
mCD4pCD25n	T1D	TRA2B	TRA2B.pAug10	32.33	Wb86451000	174.48	18.5293
mCD4pCD25n	T1D	TRA2B	TRA2B.pAug10	60.11	Wb87313152	217.29	27.6635
mCD4pCD25n	T1D	TRA2B	TRA2B.pAug10	18.77	Wb88536080	157.53	11.9152
mCD4pCD25n	T1D	TRA2B	TRA2B.pAug10	0	Wb88927480	109.45	0
mCD4pCD25n	T1D	TRA2B	TRA2B.pAug10	24.05	Wb89130144	153.25	15.6933
mCD4pCD25n	T1D	TRA2B	TRA2B.pAug10	7.68	Wb90726008	228.03	3.36798
mCD4pCD25n	T1D	TRA2B	TRA2B.pAug10	0.305	Wb92179688	115.3	0.264527
mCD4pCD25n	T1D	TRA2B	TRA2B.pAug10	22.53	Wb92702632	160.43	14.0435
mCD4pCD25n	T1D	TRA2B	TRA2B.pAug10	10.79	Wb93515984	180.5	5.97784
mCD4pCD25n	T1D	TRA2B	TRA2B.pAug10	20.34	Wb95508280	155.43	13.0863
mCD4pCD25n	T1D	TRA2B	TRA2B.pAug10	31.56	Wb97288112	177.31	17.7993
mCD4pCD25n	T1D	TRA2B	TRA2B.pAug10	49.23	Wb99706552	207.02	23.7803
