# Supplementary material for: Shifts in isoform usage underlie transcriptional differences in regulatory T cells in type 1 diabetes
Source: Commun Biol. 2023 Sep 27;6:988. doi: 10.1038/s42003-023-05327-7 (PMC10533491; doi:10.1038/s42003-023-05327-7)
Supplement: Supplementary file 11 — Supplementary Data 8 [file 42003_2023_5327_MOESM11_ESM.xlsx]

## Sheet: Column descriptions
Column	Description
gene_id	Aceview gene identifier
gene_class	Gene class: 1=gene only detected in CTL or only in T1D; 2=gene detected in CTL and T1D, single transcript expressed; 4=gene detected in CTL and T1D, multiple transcripts expressed
transcript_id	Aceview transcript identifier
mean_q3_tpm_ctl	Mean normalized transcripts per million for unaffected controls
mean_q3_tpm_t1d	Mean normalized transcripts per million for type 1 diabetic cases
flag_ctl_on	Binary indicator of transcript detected in unaffected controls: 0=not detected, 1=detected
flag_t1d_on	Binary indicator of transcript detected in type 1 diabetic cases: 0=not detected, 1=detected
log_mean_q3_tpm_ctl	Log-transformed mean normalized transcripts per million for unaffected controls
log_mean_q3_tpm_t1d	Log-transformed mean normalized transcripts per million for type 1 diabetic cases

## Sheet: Data for Supplementary Figure 1
gene_id	gene_class	transcript_id	mean_q3_tpm_ctl	mean_q3_tpm_t1d	flag_ctl_on	flag_t1d_on	log_mean_q3_tpm_ctl	log_mean_q3_tpm_t1d
MARCH2	4	MARCH2.bAug10	52.6875	37.0758	1	1	3.98318	3.63958
MARCH2	4	MARCH2.cAug10	31.7449	21.4605	1	1	3.48875	3.11176
MARCH2	4	MARCH2.gAug10	6.09843	7.21177	1	1	1.95987	2.10557
MARCH7	2	MARCH7.fAug10	90.9474	92.1738	1	1	4.52122	4.53447
MARCH8	4	MARCH8.dAug10	5.90883	6.09675	1	1	1.9328	1.95964
MARCH8	4	MARCH8.eAug10	46.8832	40.0585	1	1	3.86876	3.715
MARCH9	4	MARCH9.aAug10	12.8437	12.8219	1	1	2.62783	2.62625
MARCH9	4	MARCH9.bAug10	17.2717	15.8452	1	1	2.90535	2.82407
SEPT1	4	SEPT1.gAug10	192.91	230.495	1	1	5.2674	5.44456
SEPT1	4	SEPT1.lAug10	148.458	158.153	1	1	5.00701	5.06986
SEPT6	4	SEPT6.fAug10	129.458	136.97	1	1	4.87105	4.92703
SEPT6	4	SEPT6.mAug10	20.7148	25.2096	1	1	3.078	3.26612
SEPT7	4	SEPT7.fAug10	185.084	202.917	1	1	5.2262	5.31771
SEPT7	4	SEPT7.gAug10	59.2123	61.9622	1	1	4.09788	4.14253
SEPT8	2	SEPT8.jAug10	4.19895	2.82916	1	1	1.64846	1.34265
SEPT9	4	SEPT9.eAug10	159.135	128.358	1	1	5.07602	4.86259
SEPT9	4	SEPT9.jAug10	20.8835	22.4533	1	1	3.08573	3.15501
SEPT9	4	SEPT9.kAug10	75.1086	91.7356	1	1	4.33216	4.52975
SEPT9	4	SEPT9.mAug10	348.17	367.737	1	1	5.85556	5.91008
SEPT9	4	SEPT9.vfAug10	6.47051	0.728697	1	1	2.01096	0.547368
SEPT9	4	SEPT9.vsAug10	135.107	169.026	1	1	4.91344	5.13595
2-oxoacid_dh	2	2-oxoacid_dh.aAug10-unspliced	22.9249	20.7662	1	1	3.17492	3.08036
AAAS	2	AAAS.hAug10	37.364	34.6664	1	1	3.64712	3.57421
AAMP	4	AAMP.cAug10	14.7108	17.9918	1	1	2.75435	2.94401
AAMP	4	AAMP.dAug10	91.9191	71.6758	1	1	4.53173	4.28601
AAMP	4	AAMP.hAug10	2.31725	0.319458	1	1	1.19914	0.277221
AAMP	4	AAMP.lAug10	7.94875	20.1896	1	1	2.19151	3.05351
AAMP	4	AAMP.mAug10	2.52342	0.691323	1	1	1.25943	0.525511
ABAT	2	ABAT.lAug10-unspliced	7.27732	4.251	1	1	2.11352	1.65842
ABCB10P1	2	ABCB10P1.aAug10-unspliced	27.96	40.8492	1	1	3.36592	3.73407
ABCC1	2	ABCC1.aAug10	51.3348	38.4171	1	1	3.95766	3.6742
ABCD1	2	ABCD1.aAug10	22.2402	11.2986	1	1	3.14588	2.50949
ABCD2	4	ABCD2.aAug10	12.7945	11.5114	1	1	2.62427	2.52664
ABCD2	4	ABCD2.cAug10-unspliced	2.23247	1.74571	1	1	1.17325	1.01004
ABCD3	2	ABCD3.mAug10	23.6291	26.1152	1	1	3.20393	3.3001
ABCF1	4	ABCF1.eAug10	57.0831	37.3004	1	1	4.06188	3.64546
ABCF1	4	ABCF1.pAug10	88.2874	54.8333	1	1	4.49186	4.02237
ABCF2	2	ABCF2.bAug10	33.4928	30.7787	1	1	3.54075	3.4588
ABCF3	2	ABCF3.qAug10	27.665	18.1939	1	1	3.35568	2.95459
ABCG1	2	ABCG1.bAug10	17.912	19.5579	1	1	2.93979	3.02325
ABHD10	2	ABHD10.dAug10	28.9841	26.3441	1	1	3.40067	3.3085
ABHD13	2	ABHD13.bAug10	22.2181	24.0867	1	1	3.14493	3.22234
ABHD14AandACY1	2	ABHD14AandACY1.lAug10	46.6366	54.5613	1	1	3.8636	4.01749
ABHD14BandPCBP4	2	ABHD14BandPCBP4.sAug10	132.193	150.837	1	1	4.8918	5.02281
ABHD15	2	ABHD15.aAug10	20.4436	16.3629	1	1	3.06542	2.85434
ABHD3	2	ABHD3.eAug10	11.6056	11.3108	1	1	2.53414	2.51048
ABI1	2	ABI1.rAug10	26.7983	29.1905	1	1	3.32498	3.40753
ABL1	4	ABL1.aAug10	16.6055	9.64546	1	1	2.86821	2.36513
ABL1	4	ABL1.dAug10-unspliced	13.0848	7.8919	1	1	2.6451	2.18514
ABLIM1	2	ABLIM1.hAug10	67.624	75.8431	1	1	4.22864	4.34177
ABLIM1	2	ABLIM1.vaAug10-unspliced	0	0	0	0	0	0
ABR	4	ABR.bAug10	52.3615	25.9728	1	1	3.97709	3.29483
ABR	4	ABR.kAug10	5.93713	6.15598	1	1	1.93689	1.96795
ABR	4	ABR.rAug10	0	0.526715	0	0	0	0.423119
ABR	4	ABR.sAug10	2.74929	2.01701	1	1	1.32157	1.10427
ABT1	4	ABT1.aAug10	40.8767	47.2317	1	1	3.73473	3.87602
ABT1	4	ABT1.cAug10-unspliced	2.81594	1.12447	1	1	1.33919	0.753521
ABTB1	4	ABTB1.aAug10	20.5858	23.1497	1	1	3.07203	3.18427
ABTB1	4	ABTB1.bAug10	71.416	99.5216	1	1	4.28243	4.61037
ABTB1	4	ABTB1.cAug10	1.65313	0.523735	1	1	0.97574	0.421165
ABTB1	4	ABTB1.dAug10	10.6996	17.0792	1	1	2.45956	2.89476
ABTB1	4	ABTB1.fAug10	2.33667	0.315021	1	1	1.20497	0.273853
ABTB1	4	ABTB1.gAug10	3.89485	1.0107	1	1	1.58818	0.698485
ABTB1	4	ABTB1.jAug10	0.1167	0.423233	0	0	0.110378	0.352931
ABTB1	4	ABTB1.lAug10	2.07135	0.476547	1	1	1.12212	0.389706
ABTB1	4	ABTB1.nAug10	2.59336	0.858989	1	1	1.27909	0.620033
ABTB1	4	ABTB1.oAug10	1.88683	0.449479	1	1	1.06016	0.371204
ACAA1	4	ACAA1.aAug10	93.2282	86.8349	1	1	4.54572	4.47546
ACAA1	4	ACAA1.fAug10	9.26044	4.10008	1	1	2.3283	1.62926
ACAD10	4	ACAD10.cAug10	11.1546	7.81166	1	1	2.49771	2.17608
ACAD10	4	ACAD10.mAug10-unspliced	7.64456	3.14804	1	1	2.15693	1.42264
ACAD8	4	ACAD8.fAug10	11.544	9.70007	1	1	2.52925	2.37025
ACAD8	4	ACAD8.hAug10	18.9224	18.6472	1	1	2.99185	2.97793
ACADM_	4	ACADM_.vjAug10	44.4812	40.252	1	1	3.8173	3.7197
ACADM_	4	ACADM_.vqAug10	16.1013	13.3558	1	1	2.83915	2.66415
ACADM_	4	ACADM_.vwAug10	13.9706	10.864	1	1	2.70609	2.47351
ACADS	2	ACADS.aAug10	20.9758	21.9405	1	1	3.08994	3.13291
ACADVL	4	ACADVL.gAug10	65.8857	51.1165	1	1	4.20299	3.95348
ACADVL	4	ACADVL.hAug10	36.7745	23.0517	1	1	3.63164	3.18021
ACADVL	4	ACADVL.veAug10	12.9394	11.422	1	1	2.63472	2.51947
ACAP1andKCTD11	4	ACAP1andKCTD11.bAug10	80.7181	82.9486	1	1	4.40328	4.4302
ACAP1andKCTD11	4	ACAP1andKCTD11.cAug10	123.485	150.738	1	1	4.82418	5.02216
ACAP1andKCTD11	4	ACAP1andKCTD11.eAug10-unspliced	9.3153	3.85999	1	1	2.33363	1.58104
ACAP1andKCTD11	4	ACAP1andKCTD11.iAug10	254.823	302.647	1	1	5.54449	5.71587
ACAT2	2	ACAT2.jAug10	39.5184	48.5141	1	1	3.70176	3.90226
ACBD3	2	ACBD3.aAug10	29.1172	20.7046	1	1	3.4051	3.07753
ACBD5	2	ACBD5.pAug10	20.1549	12.5489	1	1	3.05187	2.6063
ACIN1	4	ACIN1.aAug10	19.7784	11.9094	1	1	3.03391	2.55795
ACIN1	4	ACIN1.cAug10	13.2507	6.14442	1	1	2.6568	1.96633
ACIN1	4	ACIN1.eAug10	28.2277	14.85	1	1	3.37512	2.76317
ACIN1	4	ACIN1.rAug10	6.3853	2.9259	1	1	1.99949	1.3676
ACIN1	4	ACIN1.sAug10	0	0	0	0	0	0
ACIN1	4	ACIN1.uAug10	5.04034	1.75786	1	1	1.79846	1.01446
ACLY	4	ACLY.cAug10	96.1876	77.0423	1	1	4.57664	4.35725
ACLY	4	ACLY.fAug10	0.63286	0.399242	0	1	0.490333	0.33593
ACOT13	2	ACOT13.aAug10	6.23903	7.72966	1	1	1.97949	2.16673
ACOT7	2	ACOT7.cAug10	17.5866	22.8537	1	1	2.92244	3.17194
ACOT8	2	ACOT8.aAug10	39.9167	40.2659	1	1	3.71154	3.72004
ACOT9	4	ACOT9.kAug10	29.2434	24.0261	1	1	3.40928	3.21992
ACOT9	4	ACOT9.mAug10	55.7361	50.0762	1	1	4.03841	3.93332
ACOX1	4	ACOX1.aAug10	10.9007	8.52634	1	1	2.4766	2.25406
ACOX1	4	ACOX1.kAug10	4.11169	5.61084	1	1	1.63153	1.88871
ACOX3	2	ACOX3.lAug10	21.4146	17.9933	1	1	3.10971	2.94409
ACP2	2	ACP2.nAug10-unspliced	7.1369	3.74372	1	1	2.09641	1.55682
ACP5	4	ACP5.cAug10	25.5525	27.689	1	1	3.27912	3.35651
ACP5	4	ACP5.eAug10	25.7162	29.6654	1	1	3.28527	3.42314
ACP5	4	ACP5.kAug10	1.09813	0.323778	1	1	0.741045	0.28049
ACSF2	2	ACSF2.dAug10	22.6415	15.5759	1	1	3.163	2.80795
ACSF3	2	ACSF3.hAug10	36.2158	29.0135	1	1	3.61673	3.40165
ACSL3	2	ACSL3.hAug10-unspliced	4.57974	2.51021	1	1	1.71914	1.25567
ACSL4andKCNE1L	2	ACSL4andKCNE1L.mAug10-unspliced	3.20139	2.34903	1	1	1.43541	1.20867
ACSL5	4	ACSL5.aAug10	64.1554	64.1845	1	1	4.17677	4.17722
ACSL5	4	ACSL5.iAug10	2.1987	3.05523	1	1	1.16274	1.40001
ACSL6	2	ACSL6.oAug10	23.1393	37.6433	1	1	3.18384	3.65437
ACSS1	2	ACSS1.lAug10	45.9531	39.6856	1	1	3.84915	3.70587
ACTB	4	ACTB.aAug10	4185.11	4261.59	1	1	8.33953	8.35763
ACTB	4	ACTB.fAug10	535.966	378.12	1	1	6.28593	5.93785
ACTB	4	ACTB.kAug10	2.7509	2.71652	1	1	1.32199	1.31279
ACTB	4	ACTB.lAug10	29.452	13.7618	1	1	3.41615	2.69204
ACTB	4	ACTB.oAug10	634.467	629.261	1	1	6.45436	6.44613
ACTB	4	ACTB.uAug10	0	0	0	0	0	0
ACTB	4	ACTB.vaAug10	0	0.0900295	0	0	0	0.0862047
ACTBP11	2	ACTBP11.aAug10-unspliced	3.62147	3.11852	1	1	1.53071	1.41549
ACTBP2	2	ACTBP2.aAug10-unspliced	78.3823	79.7333	1	1	4.37427	4.39115
ACTBP7	2	ACTBP7.aAug10-unspliced	2.51627	2.86976	1	1	1.2574	1.35319
ACTG1	4	ACTG1.bAug10	2068.42	2622.94	1	1	7.63503	7.87243
ACTG1	4	ACTG1.eAug10	0	0.00492246	0	0	0	0.00491038
ACTG1	4	ACTG1.gAug10	0.228965	0.259932	1	0	0.206172	0.231058
ACTG1	4	ACTG1.jAug10	4.67043	2.66565	1	1	1.73526	1.29901
ACTG1	4	ACTG1.lAug10	3.06201	1.80712	1	1	1.40168	1.03216
ACTG1	4	ACTG1.oAug10	54.9023	44.0804	1	1	4.0236	3.80845
ACTG1	4	ACTG1.qAug10	0.0958477	0.198811	0	0	0.0915282	0.18133
ACTG1P11	2	ACTG1P11.aAug10-unspliced	3.40455	4.05772	1	1	1.48264	1.62092
ACTG1P2	2	ACTG1P2.aAug10-unspliced	3.40455	4.05772	1	1	1.48264	1.62092
ACTL6A	4	ACTL6A.fAug10	44.9504	52.4056	1	1	3.82756	3.97792
ACTL6A	4	ACTL6A.jAug10	60.1416	60.8908	1	1	4.11319	4.12537
ACTL6A	4	ACTL6A.kAug10	32.1797	34.686	1	1	3.50194	3.57476
ACTL6A	4	ACTL6A.pAug10	1.07597	0	0	0	0.730428	0
ACTN1	2	ACTN1.dAug10	88.1351	68.3056	1	1	4.49015	4.23853
ACTN4	2	ACTN4.aAug10	149.018	105.044	1	1	5.01076	4.66386
ACTN4	2	ACTN4.jAug10	0.171745	0.204675	0	0	0.158494	0.18621
ACTR3	4	ACTR3.bAug10	312.641	351.534	1	1	5.74825	5.86515
ACTR3	4	ACTR3.dAug10	3.27978	1.91069	1	1	1.4539	1.06839
ACTR3	4	ACTR3.eAug10	0.500095	13.9054	0	0	0.405529	2.70172
ACTR3	4	ACTR3.gAug10	46.8706	60.0887	1	1	3.8685	4.11233
ACVR1B	2	ACVR1B.hAug10-unspliced	14.3287	11.7991	1	1	2.72973	2.54938
ACVR2A	2	ACVR2A.gAug10	5.02566	4.80213	1	1	1.79603	1.75823
ACVR2B	2	ACVR2B.eAug10-unspliced	3.51375	4.05692	1	1	1.50713	1.62076
ACYP2	2	ACYP2.tAug10	7.0974	8.23162	1	1	2.09154	2.22263
ADA	2	ADA.bAug10	52.4199	63.069	1	1	3.97818	4.15996
ADAM1	2	ADAM1.aAug10-unspliced	2.19107	1.0629	1	1	1.16036	0.724112
ADAM17	4	ADAM17.aAug10	14.983	7.77954	1	1	2.77153	2.17242
ADAM17	4	ADAM17.jAug10	2.84325	1.59232	1	1	1.34632	0.952552
ADAM19	2	ADAM19.bAug10	26.5005	20.1347	1	1	3.3142	3.05092
ADAM8	2	ADAM8.kAug10	133.839	91.0236	1	1	4.90408	4.52204
ADAR	4	ADAR.iAug10	94.3314	72.386	1	1	4.55736	4.29573
ADAR	4	ADAR.lAug10	44.4593	32.5228	1	1	3.81682	3.51223
ADAR	4	ADAR.oAug10	67.0487	57.2341	1	1	4.22022	4.06447
ADAR	4	ADAR.qAug10	44.7781	32.2151	1	1	3.82381	3.50301
ADAT1andTMEM231andCHST5	4	ADAT1andTMEM231andCHST5.sAug10-unspliced	2.60799	1.12004	1	1	1.28315	0.751433
ADAT1andTMEM231andCHST5	4	ADAT1andTMEM231andCHST5.uAug10	18.0219	14.3065	1	1	2.94559	2.72828
ADCK2andNDUFB2	4	ADCK2andNDUFB2.jAug10	260.631	327.382	1	1	5.56693	5.79418
ADCK2andNDUFB2	4	ADCK2andNDUFB2.nAug10	8.99774	8.27643	1	1	2.30236	2.22748
ADCK2andNDUFB2	4	ADCK2andNDUFB2.oAug10	0	0.994962	0	0	0	0.690625
ADCK2andNDUFB2	4	ADCK2andNDUFB2.qAug10	2.02681	0.32827	0	0	1.10751	0.283877
ADCK2andNDUFB2	4	ADCK2andNDUFB2.vaAug10-unspliced	15.684	13.1341	1	1	2.81445	2.64859
ADCY3	4	ADCY3.bAug10	17.2244	14.4114	1	1	2.90276	2.73511
ADCY3	4	ADCY3.gAug10	9.30944	7.08838	1	1	2.33306	2.09043
ADCY7	4	ADCY7.oAug10	10.6435	4.12782	1	1	2.45475	1.63468
ADCY7	4	ADCY7.pAug10	59.8738	25.7274	1	1	4.1088	3.28569
ADD1	4	ADD1.aAug10	18.1895	15.551	1	1	2.95436	2.80644
ADD1	4	ADD1.bAug10	156.684	148.856	1	1	5.06059	5.00968
ADD1	4	ADD1.tAug10	1.40202	0.30284	0	1	0.876312	0.264547
ADD3	4	ADD3.aAug10	151.226	168.743	1	1	5.02537	5.13429
ADD3	4	ADD3.dAug10	17.9313	16.22	1	1	2.94082	2.84607
ADD3	4	ADD3.fAug10	4.69509	1.30986	1	1	1.7396	0.837186
ADD3	4	ADD3.iAug10	4.73982	1.02302	1	1	1.74743	0.704592
ADD3	4	ADD3.jAug10	12.8655	15.3652	1	1	2.6294	2.79516
ADD3	4	ADD3.mAug10	3.56182	4.13199	1	1	1.51772	1.63549
ADD3	4	ADD3.pAug10	14.9362	18.9375	1	1	2.76859	2.9926
ADD3	4	ADD3.tAug10	1.356	0.885403	0	0	0.856967	0.634142
ADD3	4	ADD3.vnAug10	3.42029	0.848415	1	1	1.4862	0.614329
ADH5P4	2	ADH5P4.aAug10-unspliced	371.593	480.514	1	1	5.92049	6.17693
ADIPOR1	2	ADIPOR1.iAug10	117.284	116.705	1	1	4.77309	4.76818
ADNP	2	ADNP.aAug10	40.1123	27.184	1	1	3.71631	3.33875
ADNP2	2	ADNP2.eAug10-unspliced	22.1993	21.1809	1	1	3.14412	3.09923
ADO	2	ADO.aAug10-unspliced	15.2864	13.0858	1	1	2.79033	2.64517
ADPGK	4	ADPGK.iAug10	71.0361	61.2253	1	1	4.27717	4.13076
ADPGK	4	ADPGK.mAug10-unspliced	4.64808	3.42731	1	1	1.73132	1.48779
ADPGK	4	ADPGK.vaAug10	35.8402	29.7953	1	1	3.60659	3.42736
ADPGK	4	ADPGK.vbAug10	15.0191	14.3715	1	1	2.77378	2.73252
ADPRH	2	ADPRH.bAug10	15.9154	8.82731	1	1	2.82823	2.28517
ADPRHL2	2	ADPRHL2.dAug10	20.7686	19.2997	1	1	3.08047	3.01061
ADRB2	2	ADRB2.aAug10-unspliced	10.6253	3.69482	1	1	2.45318	1.54646
ADRBK1	4	ADRBK1.dAug10	167.947	121.514	1	1	5.12958	4.80822
ADRBK1	4	ADRBK1.fAug10	6.58118	2.96991	1	1	2.02567	1.37874
ADRBK1	4	ADRBK1.hAug10	5.51333	2.3566	1	1	1.87385	1.21093
ADRM1	4	ADRM1.aAug10	107.208	99.729	1	1	4.68406	4.61243
ADRM1	4	ADRM1.fAug10	10.0803	9.5218	1	1	2.40517	2.35345
ADRM1	4	ADRM1.kAug10	8.60444	6.98123	1	1	2.26223	2.07709
ADRM1	4	ADRM1.mAug10	20.444	16.7769	1	1	3.06545	2.8779
ADSL	4	ADSL.cAug10	92.019	132.377	1	1	4.5328	4.89318
ADSL	4	ADSL.eAug10	8.5834	14.5108	1	1	2.26003	2.74153
ADSL	4	ADSL.lAug10	0.312354	0.0208058	0	0	0.271822	0.0205923
ADSL	4	ADSL.pAug10-unspliced	3.47299	3.83232	1	1	1.49806	1.57533
AEBP2	2	AEBP2.bAug10	14.1391	10.1623	1	1	2.71728	2.41255
AEN	2	AEN.gAug10-unspliced	22.011	20.5158	1	1	3.13597	3.06879
AES	4	AES.aAug10	24.8345	23.3083	1	1	3.25171	3.19082
AES	4	AES.cAug10	337.878	411.923	1	1	5.82564	6.02326
AES	4	AES.dAug10	257.084	286.908	1	1	5.55329	5.66264
AES	4	AES.eAug10	4.1207	1.26776	1	1	1.63329	0.818791
AES	4	AES.fAug10	3.31235	0.698438	1	1	1.46148	0.529709
AES	4	AES.jAug10	278.894	320.692	1	1	5.63441	5.77359
AES	4	AES.kAug10	37.1126	47.5644	1	1	3.64054	3.88289
AES	4	AES.nAug10-unspliced	4.17344	0.449939	1	1	1.64354	0.371521
AES	4	AES.pAug10	3.31822	1.75801	1	1	1.46284	1.01451
AFARP1	2	AFARP1.aAug10-unspliced	33.7909	41.2051	1	1	3.54935	3.74254
AFG3L2	4	AFG3L2.cAug10	49.7881	41.0909	1	1	3.92766	3.73983
AFG3L2	4	AFG3L2.gAug10	28.3159	23.2253	1	1	3.37813	3.1874
AFG3L2P1	2	AFG3L2P1.aAug10-unspliced	24.6212	18.3392	1	1	3.24342	2.96214
AFTPH	4	AFTPH.bAug10	28.9121	24.6528	1	1	3.39826	3.24465
AFTPH	4	AFTPH.cAug10	26.0882	20.7287	1	1	3.2991	3.07863
AFTPH	4	AFTPH.hAug10	16.0144	12.1592	1	1	2.83406	2.57712
AGAP2	2	AGAP2.cAug10	47.4701	37.71	1	1	3.88095	3.6561
AGBL5	2	AGBL5.kAug10	11.9718	10.2293	1	1	2.56277	2.41853
AGFG1	4	AGFG1.bAug10	18.2698	14.1399	1	1	2.95854	2.71733
AGFG1	4	AGFG1.cAug10	3.26693	3.71264	1	1	1.45089	1.55025
AGFG1	4	AGFG1.kAug10-unspliced	6.50884	5.32272	1	1	2.01608	1.84415
AGFG1	4	AGFG1.oAug10	0.185472	0.470095	0	0	0.170141	0.385327
AGFG2andIRS3L	2	AGFG2andIRS3L.cAug10	39.6224	37.942	1	1	3.70432	3.66207
AGGF1	2	AGGF1.gAug10-unspliced	8.72113	6.70668	1	1	2.2743	2.04209
AGMAT	2	AGMAT.aAug10	14.6867	16.9624	1	1	2.75282	2.88828
AGPAT1	2	AGPAT1.jAug10	99.3003	81.1326	1	1	4.60817	4.40834
AGPAT3	2	AGPAT3.fAug10	54.011	36.5194	1	1	4.00753	3.62486
AGPAT4	2	AGPAT4.kAug10	8.45422	9.07298	1	1	2.24646	2.30986
AGPAT6	4	AGPAT6.fAug10	50.1315	37.8224	1	1	3.9344	3.659
AGPAT6	4	AGPAT6.jAug10-unspliced	4.88339	3.99136	1	1	1.77213	1.60771
AGTPBP1	2	AGTPBP1.kAug10	44.296	38.1276	1	1	3.81322	3.66683
AGTRAP	4	AGTRAP.cAug10	8.02439	8.13669	1	1	2.19993	2.2123
AGTRAP	4	AGTRAP.eAug10	68.6487	65.9974	1	1	4.24346	4.20465
AGTRAP	4	AGTRAP.fAug10	70.5307	75.7253	1	1	4.27013	4.34023
AGTRAP	4	AGTRAP.lAug10	22.7949	21.0615	1	1	3.16947	3.09384
AGXT2L2	4	AGXT2L2.eAug10	42.9457	34.9849	1	1	3.78296	3.5831
AGXT2L2	4	AGXT2L2.rAug10	4.94945	2.95034	1	1	1.7833	1.3738
AGXT2L2	4	AGXT2L2.vbAug10	6.92223	4.31354	1	1	2.06967	1.67026
AHCTF1	2	AHCTF1.gAug10	23.8271	13.5433	1	1	3.21194	2.67713
AHCY	2	AHCY.aAug10	68.5172	89.569	1	1	4.24157	4.50611
AHNAK	2	AHNAK.kAug10	12547.1	8023.57	1	1	9.43732	8.99026
AHR	2	AHR.aAug10	38.1923	20.5945	1	1	3.66848	3.07244
AIF1	4	AIF1.aAug10	87.0505	51.4187	1	1	4.47791	3.95926
AIF1	4	AIF1.bAug10	326.406	197.168	1	1	5.7912	5.28912
AIF1	4	AIF1.dAug10	99.5995	82.4466	1	1	4.61115	4.42421
AIF1	4	AIF1.gAug10	15.7392	5.38393	1	1	2.81775	1.85378
AIFM1	2	AIFM1.aAug10	41.0157	40.2744	1	1	3.73804	3.72024
AIFM1	2	AIFM1.jAug10	0	0	0	0	0	0
AIG1	4	AIG1.fAug10	21.3451	27.1088	1	1	3.10661	3.33608
AIG1	4	AIG1.rAug10	3.27022	4.29479	1	1	1.45166	1.66672
AIM1	4	AIM1.dAug10	54.5853	39.5245	1	1	4.01792	3.70191
AIM1	4	AIM1.eAug10	11.2452	8.71177	1	1	2.50514	2.27334
AIMP2	4	AIMP2.aAug10	71.9554	64.9047	1	1	4.28985	4.18821
AIMP2	4	AIMP2.gAug10-unspliced	8.25956	7.28706	1	1	2.22566	2.1147
AIP	4	AIP.aAug10	178.13	194.082	1	1	5.18811	5.27342
AIP	4	AIP.cAug10	1.67142	0.688204	1	1	0.982611	0.523665
AIP	4	AIP.gAug10	3.28212	2.91347	0	1	1.45445	1.36443
AIP	4	AIP.iAug10	5.11275	2.57537	1	1	1.81038	1.27407
AK2	2	AK2.pAug10	5.66067	6.10394	1	1	1.89622	1.96065
AK2P1	2	AK2P1.aAug10-unspliced	102.403	99.1875	1	1	4.63863	4.60704
AKAP11	2	AKAP11.cAug10	29.7264	24.6069	1	1	3.42512	3.24286
AKAP13	4	AKAP13.iAug10	56.8476	37.4501	1	1	4.05781	3.64936
AKAP13	4	AKAP13.lAug10	96.4716	64.3821	1	1	4.57956	4.18025
AKAP7	2	AKAP7.eAug10	24.7555	26.9311	1	1	3.24865	3.32974
AKAP8L	4	AKAP8L.oAug10	27.6485	18.0459	1	1	3.3551	2.94685
AKAP8L	4	AKAP8L.vaAug10	11.5555	5.01045	1	1	2.53016	1.7935
AKIRIN2andNCRNA00120	4	AKIRIN2andNCRNA00120.aAug10	82.2744	70.7726	1	1	4.42214	4.2735
AKIRIN2andNCRNA00120	4	AKIRIN2andNCRNA00120.cAug10-unspliced	17.0782	16.0879	1	1	2.89471	2.83837
AKNA	4	AKNA.aAug10	0.228023	0.00231176	0	0	0.205406	0.00230909
AKNA	4	AKNA.bAug10	119.272	65.1338	1	1	4.78976	4.19168
AKNA	4	AKNA.hAug10	20.6918	14.4837	1	1	3.07693	2.73979
AKNA	4	AKNA.mAug10	5.31392	1.90885	1	1	1.84276	1.06776
AKNA	4	AKNA.oAug10-unspliced	33.5138	19.2114	1	1	3.54136	3.00625
AKR1A1	2	AKR1A1.cAug10	86.3671	89.6245	1	1	4.47012	4.50672
AKR1B1	2	AKR1B1.aAug10	121.005	135.359	1	1	4.80407	4.91529
AKR1B1P3	2	AKR1B1P3.aAug10-unspliced	0.0468859	0.0681472	1	1	0.04582	0.0659256
AKR1B1P7	2	AKR1B1P7.aAug10-unspliced	0.0377598	0.0508713	1	1	0.0370644	0.0496196
AKT1	2	AKT1.eAug10	127.556	114.064	1	1	4.85636	4.74549
AKT1S1andPNKP	2	AKT1S1andPNKP.uAug10	20.994	19.2741	1	1	3.09077	3.00934
AKT2	4	AKT2.bAug10	41.3627	36.3205	1	1	3.74627	3.61954
AKT2	4	AKT2.eAug10	62.0976	57.042	1	1	4.14468	4.06117
ALAD	2	ALAD.cAug10	41.9253	32.4768	1	1	3.75946	3.51085
ALAD	2	ALAD.dAug10	0.0266387	0.175078	0	0	0.0262901	0.161334
ALAD	2	ALAD.oAug10	0.0398015	0	0	0	0.0390298	0
ALAS1	2	ALAS1.dAug10	28.6865	23.4777	1	1	3.39069	3.19776
ALCAM	2	ALCAM.aAug10	24.2262	12.5422	1	1	3.22788	2.60581
ALDH16A1	4	ALDH16A1.gAug10	57.0141	47.0497	1	1	4.06069	3.87223
ALDH16A1	4	ALDH16A1.jAug10	70.9572	57.5164	1	1	4.27607	4.06931
ALDH3B1	2	ALDH3B1.bAug10	51.802	27.6253	1	1	3.96655	3.35429
ALDH5A1	2	ALDH5A1.eAug10-unspliced	12.2761	10.5714	1	1	2.58596	2.44854
ALDOA	4	ALDOA.fAug10	595.533	604.225	1	1	6.39113	6.4056
ALDOA	4	ALDOA.hAug10	163.95	212.638	1	1	5.10564	5.36428
ALDOA	4	ALDOA.iAug10	18.4069	22.1945	1	1	2.96563	3.14392
ALDOA	4	ALDOA.rAug10	3.49258	1.37775	1	1	1.50243	0.866155
ALDOA	4	ALDOA.sAug10	123.56	143.124	1	1	4.82478	4.97067
ALDOA	4	ALDOA.vaAug10	1.50953	0.327247	1	1	0.920094	0.283107
ALDOAP2	2	ALDOAP2.aAug10-unspliced	1.18208	1.02824	1	1	0.78028	0.707169
ALG11andUTP14C	4	ALG11andUTP14C.bAug10	16.4783	11.8222	1	1	2.86096	2.55117
ALG11andUTP14C	4	ALG11andUTP14C.dAug10	2.8555	1.8906	1	1	1.3495	1.06146
ALG2	2	ALG2.bAug10	16.4029	16.8824	1	1	2.85664	2.88382
ALG5	2	ALG5.dAug10	52.9339	70.3221	1	1	3.98776	4.26721
ALG8	2	ALG8.aAug10	31.1682	34.7322	1	1	3.47098	3.57605
ALKBH3	4	ALKBH3.cAug10-unspliced	27.9753	17.3485	1	1	3.36645	2.90955
ALKBH3	4	ALKBH3.dAug10	21.1353	23.1034	1	1	3.09717	3.18235
ALKBH3	4	ALKBH3.nAug10	16.7194	21.203	1	1	2.87466	3.10023
ALKBH5	4	ALKBH5.aAug10	70.4397	66.9244	1	1	4.26885	4.21839
ALKBH5	4	ALKBH5.bAug10	15.5129	16.4248	1	1	2.80414	2.85789
ALKBH7	2	ALKBH7.aAug10	113.081	145.078	1	1	4.73691	4.98414
ALOX5	2	ALOX5.aAug10	90.2028	71.7309	1	1	4.51309	4.28677
AMBRA1	2	AMBRA1.fAug10	21.7478	16.8304	1	1	3.12447	2.88091
AMD1	2	AMD1.jAug10	72.4986	85.3997	1	1	4.29727	4.45898
AMDHD2	2	AMDHD2.dAug10	24.2236	27.3244	1	1	3.22778	3.34373
AMFR	2	AMFR.iAug10	89.8555	91.3189	1	1	4.50927	4.52525
AMICA1	4	AMICA1.aAug10	94.9171	69.926	1	1	4.56348	4.26164
AMICA1	4	AMICA1.bAug10	152.37	111.527	1	1	5.03285	4.72319
AMICA1	4	AMICA1.hAug10	6.44896	1.53214	1	1	2.00807	0.929064
AMICA1	4	AMICA1.jAug10	5.68412	1.29326	1	1	1.89973	0.829974
AMICA1	4	AMICA1.rAug10-unspliced	5.94272	1.15765	1	1	1.93769	0.76902
AMIGO1	2	AMIGO1.aAug10	16.4183	14.3831	1	1	2.85752	2.73327
AMMECR1L	2	AMMECR1L.bAug10	13.0907	10.4134	1	1	2.64551	2.43478
AMPD2	2	AMPD2.fAug10	69.9008	41.5487	1	1	4.26128	3.75065
AMZ2	4	AMZ2.cAug10	81.8968	98.1546	1	1	4.4176	4.59668
AMZ2	4	AMZ2.mAug10	21.8782	21.7321	1	1	3.13018	3.12378
AMZ2	4	AMZ2.veAug10	24.7822	18.7447	1	1	3.24968	2.98288
ANAPC1	2	ANAPC1.gAug10	18.7758	17.555	1	1	2.98446	2.92074
ANAPC10	2	ANAPC10.eAug10	15.7355	15.8001	1	1	2.81753	2.82139
ANAPC11andNPB	2	ANAPC11andNPB.rAug10	102.853	127.964	1	1	4.64298	4.85953
ANAPC13	2	ANAPC13.bAug10	51.8287	54.6221	1	1	3.96705	4.01858
ANAPC16	4	ANAPC16.aAug10	42.1098	38.7661	1	1	3.76375	3.68302
ANAPC16	4	ANAPC16.bAug10	31.0573	31.8761	1	1	3.46752	3.49275
ANAPC16	4	ANAPC16.cAug10	72.8708	124.871	1	1	4.30232	4.83526
ANAPC16	4	ANAPC16.dAug10	47.8017	42.2575	1	1	3.88777	3.76717
ANAPC16	4	ANAPC16.gAug10	68.1813	94.1607	1	1	4.23673	4.55557
ANAPC16	4	ANAPC16.iAug10	12.5353	11.6934	1	1	2.6053	2.54109
ANAPC16	4	ANAPC16.jAug10	55.4044	105.703	1	1	4.03255	4.67005
ANAPC16	4	ANAPC16.kAug10	37.752	41.8968	1	1	3.65718	3.7588
ANAPC16	4	ANAPC16.qAug10	23.5728	56.8483	1	1	3.20164	4.05782
ANAPC2	2	ANAPC2.aAug10	31.1209	20.8267	1	1	3.46951	3.08313
ANGEL2	2	ANGEL2.kAug10	3.71341	1.83541	1	1	1.55041	1.04219
ANGPTL6	2	ANGPTL6.cAug10-unspliced	22.0531	30.3485	1	1	3.1378	3.44517
ANK3	2	ANK3.qAug10	5.65372	5.14994	1	1	1.89518	1.81644
ANKH	4	ANKH.aAug10	30.7871	33.8119	1	1	3.45906	3.54996
ANKH	4	ANKH.fAug10-unspliced	8.99599	5.07024	1	1	2.30218	1.8034
ANKH	4	ANKH.kAug10-unspliced	2.02589	0.679888	1	1	1.1072	0.518727
ANKHD1-EIF4EBP3	4	ANKHD1-EIF4EBP3.aAug10	9.65216	5.40014	1	1	2.36576	1.85632
ANKHD1-EIF4EBP3	4	ANKHD1-EIF4EBP3.cAug10	14.7555	9.03958	1	1	2.75719	2.30654
ANKHD1-EIF4EBP3	4	ANKHD1-EIF4EBP3.dAug10	9.32454	6.96996	1	1	2.33452	2.07568
ANKHD1-EIF4EBP3	4	ANKHD1-EIF4EBP3.mAug10	1.65487	0.0590339	1	1	0.976395	0.0573571
ANKHD1-EIF4EBP3	4	ANKHD1-EIF4EBP3.nAug10	20.5021	11.7458	1	1	3.06815	2.5452
ANKHD1-EIF4EBP3	4	ANKHD1-EIF4EBP3.oAug10	1.09371	1.08404	1	1	0.738937	0.734308
ANKHD1-EIF4EBP3	4	ANKHD1-EIF4EBP3.rAug10	15.4185	8.43051	1	1	2.79841	2.24395
ANKHD1-EIF4EBP3	4	ANKHD1-EIF4EBP3.tAug10	4.06864	1.39411	1	1	1.62307	0.87301
ANKHD1-EIF4EBP3	4	ANKHD1-EIF4EBP3.vdAug10	41.5895	37.1789	1	1	3.75161	3.64228
ANKIB1	4	ANKIB1.aAug10	17.9422	14.6265	1	1	2.94139	2.74897
ANKIB1	4	ANKIB1.hAug10-unspliced	4.60673	3.17543	1	1	1.72397	1.42922
ANKLE2	4	ANKLE2.hAug10	24.6427	17.8957	1	1	3.24426	2.93893
ANKLE2	4	ANKLE2.mAug10	23.7166	16.889	1	1	3.20747	2.88418
ANKRA2	4	ANKRA2.eAug10	17.9698	21.1459	1	1	2.94285	3.09765
ANKRA2	4	ANKRA2.kAug10	14.2018	15.1255	1	1	2.72141	2.7804
ANKRD10	4	ANKRD10.aAug10	44.3475	43.6935	1	1	3.81435	3.79983
ANKRD10	4	ANKRD10.eAug10	4.31265	1.49043	1	1	1.67009	0.912454
ANKRD10	4	ANKRD10.vaAug10	6.59164	6.08095	1	1	2.02705	1.95741
ANKRD11	4	ANKRD11.cAug10	12.8077	4.83364	1	1	2.62523	1.76364
ANKRD11	4	ANKRD11.gAug10	23.4809	18.7451	1	1	3.1979	2.98291
ANKRD11	4	ANKRD11.oAug10	30.7813	15.5676	1	1	3.45888	2.80745
ANKRD13A	4	ANKRD13A.aAug10	81.155	74.6506	1	1	4.40861	4.32613
ANKRD13A	4	ANKRD13A.kAug10	75.9816	67.1687	1	1	4.34357	4.22199
ANKRD13C	2	ANKRD13C.eAug10-unspliced	9.24503	7.71388	1	1	2.32679	2.16492
ANKRD13D	4	ANKRD13D.cAug10	46.4412	29.0948	1	1	3.85949	3.40435
ANKRD13D	4	ANKRD13D.dAug10	6.47012	3.65986	1	1	2.01091	1.53899
ANKRD13D	4	ANKRD13D.kAug10	3.57037	1.2047	1	1	1.51959	0.790593
ANKRD13D	4	ANKRD13D.lAug10	0.0555939	0.0647292	0	0	0.0541035	0.0627205
ANKRD13D	4	ANKRD13D.rAug10	12.8948	14.5462	1	1	2.63151	2.74382
ANKRD17	2	ANKRD17.dAug10	19.0465	10.9733	1	1	2.99805	2.48268
ANKRD35andPIAS3	2	ANKRD35andPIAS3.gAug10	14.9321	14.6295	1	1	2.76833	2.74916
ANKRD39andANKRD23	2	ANKRD39andANKRD23.gAug10-unspliced	2.54494	7.65542	1	1	1.26552	2.15819
ANKRD40	2	ANKRD40.aAug10	25.2904	18.7406	1	1	3.2692	2.98267
ANKRD44	4	ANKRD44.eAug10	35.7937	31.3713	1	1	3.60533	3.47727
ANKRD44	4	ANKRD44.gAug10	22.7362	16.5285	1	1	3.167	2.86383
ANKRD44	4	ANKRD44.iAug10	38.1166	24.1334	1	1	3.66655	3.2242
ANKRD44	4	ANKRD44.pAug10-unspliced	4.40848	1.15075	1	1	1.68797	0.765818
ANKRD49	2	ANKRD49.eAug10	20.154	21.6555	1	1	3.05183	3.1204
ANKRD58	2	ANKRD58.aAug10-unspliced	5.5973	3.2732	1	1	1.88666	1.45236
ANKS1B	2	ANKS1B.vmAug10-unspliced	9.14433	3.74082	1	1	2.31691	1.55621
ANKZF1	4	ANKZF1.dAug10	25.2999	19.4426	1	1	3.26957	3.01762
ANKZF1	4	ANKZF1.vfAug10	8.87599	6.5792	1	1	2.29011	2.02541
ANP32A	2	ANP32A.bAug10	164.126	186.011	1	1	5.10671	5.23117
ANP32B	2	ANP32B.aAug10	302.078	361.627	1	1	5.71399	5.89337
ANP32BP1	2	ANP32BP1.aAug10-unspliced	0.473223	0.404719	1	1	0.387452	0.339837
ANP32E	4	ANP32E.aAug10	69.6848	82.9011	1	1	4.25823	4.42964
ANP32E	4	ANP32E.bAug10	17.042	20.8352	1	1	2.8927	3.08352
ANPEP	2	ANPEP.lAug10	112.991	81.5894	1	1	4.73612	4.41388
ANTXR2	2	ANTXR2.bAug10	41.3246	35.6806	1	1	3.74537	3.60225
ANXA1	4	ANXA1.aAug10	46.7285	46.2475	1	1	3.86553	3.8554
ANXA1	4	ANXA1.cAug10	494.773	573.986	1	1	6.20612	6.35435
ANXA1	4	ANXA1.dAug10	3.01502	1.67944	1	1	1.39004	0.985608
ANXA1	4	ANXA1.jAug10-unspliced	2.4774	0.725512	1	1	1.24629	0.545524
ANXA1	4	ANXA1.mAug10-unspliced	1.48622	0.758521	1	1	0.910765	0.564473
ANXA1	4	ANXA1.rAug10	0.582542	0.483597	1	1	0.459032	0.39447
ANXA11	4	ANXA11.aAug10	0.135348	0.0259749	0	1	0.126939	0.0256433
ANXA11	4	ANXA11.dAug10	68.9361	59.2421	1	1	4.24758	4.09837
ANXA11	4	ANXA11.eAug10	182.067	195.417	1	1	5.20985	5.28024
ANXA11	4	ANXA11.nAug10	10.1593	10.4579	1	1	2.41227	2.43868
ANXA11	4	ANXA11.pAug10-unspliced	7.95718	6.5833	1	1	2.19245	2.02595
ANXA11	4	ANXA11.vaAug10-unspliced	0	0	0	0	0	0
ANXA2P1	2	ANXA2P1.aAug10-unspliced	75.4403	64.4452	1	1	4.33651	4.18121
ANXA2P2	2	ANXA2P2.aAug10-unspliced	489.145	442.682	1	1	6.1947	6.09511
ANXA2P3	2	ANXA2P3.aAug10-unspliced	10.1301	8.12398	1	1	2.40965	2.21091
ANXA5	4	ANXA5.cAug10	338.735	329.27	1	1	5.82817	5.79991
ANXA5	4	ANXA5.kAug10	5.57789	15.1283	1	0	1.88371	2.78058
ANXA5	4	ANXA5.lAug10	0.227557	0.0901586	0	1	0.205026	0.0863232
ANXA6	4	ANXA6.cAug10	370.188	437.891	1	1	5.91671	6.08425
ANXA6	4	ANXA6.dAug10	96.2543	112.552	1	1	4.57733	4.73226
ANXA6	4	ANXA6.kAug10	1.06634	1.22941	0	1	0.725777	0.801739
ANXA7	4	ANXA7.bAug10	148.6	181.653	1	1	5.00797	5.20759
ANXA7	4	ANXA7.cAug10	7.16262	8.29001	1	1	2.09957	2.22894
ANXA7	4	ANXA7.jAug10	40.3295	47.2207	1	1	3.72158	3.87579
ANXA7	4	ANXA7.vcAug10	20.4552	13.6327	1	1	3.06597	2.68326
AOAH	4	AOAH.bAug10	91.0783	29.1085	1	1	4.52264	3.40481
AOAH	4	AOAH.cAug10	14.5184	7.92223	1	1	2.74203	2.18855
AOAH	4	AOAH.fAug10	6.48298	3.69141	1	1	2.01263	1.54573
AOAH	4	AOAH.iAug10	0.655553	0.776504	0	0	0.504135	0.574647
AP1M1	2	AP1M1.bAug10	136.363	146.374	1	1	4.92263	4.99297
AP1M1	2	AP1M1.lAug10	0.0846107	0	0	0	0.0812212	0
AP1S1	2	AP1S1.dAug10	30.1407	35.0408	1	1	3.43851	3.58465
AP2A1	4	AP2A1.bAug10	75.6415	38.1431	1	1	4.33914	3.66722
AP2A1	4	AP2A1.eAug10	32.7146	17.6064	1	1	3.51793	2.9235
AP2A2	2	AP2A2.aAug10	41.6902	27.638	1	1	3.75397	3.35473
AP2A2	2	AP2A2.eAug10	0.110163	0	0	0	0.104507	0
AP2B1andRPL17P42	4	AP2B1andRPL17P42.aAug10	99.7805	91.1612	1	1	4.61295	4.52354
AP2B1andRPL17P42	4	AP2B1andRPL17P42.bAug10	5.35347	6.29093	1	1	1.849	1.98663
AP2B1andRPL17P42	4	AP2B1andRPL17P42.lAug10	79.7688	70.6062	1	1	4.39159	4.27118
AP2B1andRPL17P42	4	AP2B1andRPL17P42.vcAug10	30.4076	29.8266	1	1	3.44705	3.42838
AP2M1	2	AP2M1.eAug10	290.695	291.819	1	1	5.67571	5.67956
AP2S1	2	AP2S1.jAug10	186.834	167.601	1	1	5.23556	5.12753
AP3B1	4	AP3B1.aAug10	39.0654	27.6289	1	1	3.69051	3.35442
AP3B1	4	AP3B1.iAug10-unspliced	2.58142	2.20726	1	1	1.27576	1.16542
AP3D1andMOBKL2A	4	AP3D1andMOBKL2A.fAug10	117.23	74.5327	1	1	4.77263	4.32457
AP3D1andMOBKL2A	4	AP3D1andMOBKL2A.rAug10	4.11097	1.92308	1	1	1.63139	1.07264
AP3M1	4	AP3M1.eAug10	25.3799	25.8672	1	1	3.2726	3.29091
AP3M1	4	AP3M1.lAug10	36.2497	30.0208	1	1	3.61765	3.43466
AP3S1	2	AP3S1.hAug10	89.5901	122.534	1	1	4.50634	4.81652
AP4M1	2	AP4M1.fAug10	10.3461	10.6797	1	1	2.42887	2.45786
APAF1	4	APAF1.aAug10	10.966	6.19763	1	1	2.48207	1.97375
APAF1	4	APAF1.cAug10	12.5342	6.64069	1	1	2.60522	2.03349
APAF1	4	APAF1.gAug10	0	0.138705	0	0	0	0.129892
APBA3	2	APBA3.gAug10	36.3336	36.0169	1	1	3.61989	3.61137
APBB1	4	APBB1.bAug10	47.5507	48.7316	1	1	3.88261	3.90664
APBB1	4	APBB1.lAug10	17.4826	24.1293	1	1	2.91683	3.22403
APBB1IP	2	APBB1IP.eAug10	47.4538	35.882	1	1	3.88061	3.60772
APBB3andSRA1	2	APBB3andSRA1.nAug10	41.4058	48.3185	1	1	3.74728	3.8983
APC2	2	APC2.jAug10-unspliced	15.6676	13.987	1	1	2.81347	2.70718
APCandSRP19andZRSR1	2	APCandSRP19andZRSR1.vfAug10-unspliced	1.63221	0.82706	1	1	0.967825	0.602708
APEH	4	APEH.lAug10	89.9076	96.9793	1	1	4.50984	4.58476
APEH	4	APEH.pAug10	82.4811	90.2064	1	1	4.42462	4.51312
APEX1	2	APEX1.rAug10	167.952	185.779	1	1	5.12961	5.22993
APEX2	4	APEX2.bAug10	11.3552	11.0181	1	1	2.51407	2.48641
APEX2	4	APEX2.cAug10	19.003	16.3374	1	1	2.99588	2.85287
APH1A	4	APH1A.cAug10	142.908	181.625	1	1	4.96917	5.20743
APH1A	4	APH1A.eAug10	148.938	169.781	1	1	5.01022	5.14038
APH1B	2	APH1B.dAug10	9.75422	10.3696	1	1	2.3753	2.43095
API5	4	API5.lAug10-unspliced	2.54597	1.69236	1	1	1.26581	0.990418
API5	4	API5.mAug10-unspliced	6.5579	6.29649	1	1	2.02259	1.98739
API5L1	2	API5L1.aAug10-unspliced	66.5319	67.8822	1	1	4.2126	4.2324
APLP2andST14	4	APLP2andST14.vdAug10	236.615	110.832	1	1	5.47065	4.717
APLP2andST14	4	APLP2andST14.vnAug10	227.44	106.307	1	1	5.43127	4.6757
APLP2andST14	4	APLP2andST14.vqAug10	165.299	70.7977	1	1	5.11379	4.27385
APOA1BP	4	APOA1BP.bAug10	87.7205	114.403	1	1	4.48549	4.74843
APOA1BP	4	APOA1BP.dAug10	1.30278	2.19806	1	1	0.834119	1.16255
APOA1BP	4	APOA1BP.lAug10	0.588122	0.961353	0	1	0.462552	0.673634
APOB48R	2	APOB48R.bAug10-unspliced	79.881	31.4363	1	1	4.39298	3.47928
APOBEC3CandAPOBEC3D	4	APOBEC3CandAPOBEC3D.aAug10	14.9501	14.249	1	1	2.76946	2.72451
APOBEC3CandAPOBEC3D	4	APOBEC3CandAPOBEC3D.eAug10	98.2606	89.2445	1	1	4.59775	4.50252
APOBEC3CandAPOBEC3D	4	APOBEC3CandAPOBEC3D.fAug10	0	0	0	0	0	0
APOBEC3CandAPOBEC3D	4	APOBEC3CandAPOBEC3D.pAug10	119.984	105.264	1	1	4.79566	4.66593
APOBEC3F	2	APOBEC3F.aAug10	16.5035	14.7587	1	1	2.8624	2.75739
APOBEC3F	2	APOBEC3F.gAug10-unspliced	0	0.105833	0	0	0	0.100599
APOBEC3G	4	APOBEC3G.dAug10	91.1333	107.649	1	1	4.52324	4.68813
APOBEC3G	4	APOBEC3G.eAug10	18.7968	14.9901	1	1	2.98552	2.77197
APOL1	2	APOL1.eAug10	38.434	29.1358	1	1	3.67463	3.40571
APOL3	4	APOL3.hAug10	116.095	96.362	1	1	4.76299	4.57844
APOL3	4	APOL3.vcAug10	4.96065	7.08004	1	1	1.78518	2.0894
APOL6	2	APOL6.bAug10	28.4313	19.8452	1	1	3.38206	3.03712
APOLD1andDDX47	4	APOLD1andDDX47.eAug10	40.1023	38.7153	1	1	3.71606	3.68174
APOLD1andDDX47	4	APOLD1andDDX47.fAug10	1.21291	0.28263	1	1	0.794308	0.248912
APOLD1andDDX47	4	APOLD1andDDX47.nAug10	2.06681	1.27384	1	1	1.12064	0.821468
APOLD1andDDX47	4	APOLD1andDDX47.pAug10-unspliced	2.46191	2.34507	1	1	1.24182	1.20749
APOO	2	APOO.iAug10	39.7794	49.4251	1	1	3.70818	3.92049
APOOL	2	APOOL.bAug10-unspliced	6.28157	4.06493	1	1	1.98535	1.62234
APPL1	2	APPL1.kAug10-unspliced	13.7045	10.9711	1	1	2.68815	2.4825
APRT	4	APRT.aAug10	174.8	221.359	1	1	5.16935	5.40429
APRT	4	APRT.bAug10-unspliced	0.384029	0.0844232	1	1	0.324999	0.0810482
APRT	4	APRT.eAug10	2.72413	0.695878	1	1	1.31483	0.528201
APRT	4	APRT.gAug10	279.291	341.228	1	1	5.63583	5.83548
APRT	4	APRT.hAug10	1.42978	1.75825	1	1	0.887799	1.0146
APRT	4	APRT.iAug10	13.8682	5.7157	1	1	2.69922	1.90445
AQP3	2	AQP3.dAug10	190.6	315.687	1	1	5.25541	5.75791
ARAF	4	ARAF.bAug10	79.7165	58.3028	1	1	4.39094	4.08266
ARAF	4	ARAF.iAug10	3.62431	2.22676	1	1	1.53133	1.17148
ARAF	4	ARAF.jAug10	2.32891	0.879369	1	1	1.20264	0.630936
ARAP2	2	ARAP2.aAug10	21.6249	12.9055	1	1	3.11905	2.63228
AREG	2	AREG.aAug10	9.50817	8.56127	1	1	2.35215	2.25772
ARF1	4	ARF1.cAug10	360.778	368.482	1	1	5.89103	5.9121
ARF1	4	ARF1.iAug10	169.548	193.058	1	1	5.13902	5.26816
ARF1	4	ARF1.lAug10-unspliced	1.87418	1.0081	1	1	1.05577	0.697189
ARF1	4	ARF1.mAug10	0	0	0	0	0	0
ARF1	4	ARF1.sAug10	10.4352	9.65142	1	1	2.4367	2.36569
ARF3	2	ARF3.aAug10	144.73	132.282	1	1	4.98175	4.89247
ARF4	2	ARF4.bAug10	118.019	131.634	1	1	4.77928	4.8876
ARF4	2	ARF4.jAug10	0.211026	10.0541	0	0	0.191468	2.4028
ARF5	4	ARF5.eAug10	110.186	122.971	1	1	4.7112	4.82004
ARF5	4	ARF5.fAug10	0.478846	0	0	0	0.391262	0
ARF5	4	ARF5.gAug10	207.357	209.584	1	1	5.33925	5.34989
ARF6	2	ARF6.aAug10	155.536	153.624	1	1	5.05328	5.041
ARFGAP1	4	ARFGAP1.jAug10	1.5229	0.0831594	1	1	0.925407	0.0798821
ARFGAP1	4	ARFGAP1.kAug10	27.1418	18.5846	1	1	3.33726	2.97474
ARFGAP1	4	ARFGAP1.pAug10-unspliced	1.7385	0.952197	1	1	1.00741	0.668955
ARFGEF2	2	ARFGEF2.lAug10-unspliced	20.0764	12.3665	1	1	3.04815	2.59275
ARFIP1andFHDC1	4	ARFIP1andFHDC1.gAug10	12.7472	11.7961	1	1	2.62083	2.54914
ARFIP1andFHDC1	4	ARFIP1andFHDC1.hAug10	8.31956	6.36842	1	1	2.23212	1.9972
ARFIP2	2	ARFIP2.iAug10	32.1614	32.7356	1	1	3.50139	3.51855
ARFRP1	2	ARFRP1.eAug10	58.1403	54.0542	1	1	4.07991	4.00832
ARGLU1	4	ARGLU1.aAug10	65.9871	59.5736	1	1	4.2045	4.10386
ARGLU1	4	ARGLU1.bAug10	12.8359	7.14197	1	1	2.62727	2.09703
ARGLU1	4	ARGLU1.cAug10	15.726	12.4238	1	1	2.81696	2.59703
ARGLU1	4	ARGLU1.dAug10	14.0567	10.31	1	1	2.71182	2.42569
ARGLU1	4	ARGLU1.fAug10-unspliced	5.58782	4.91268	0	1	1.88522	1.7771
ARGLU1	4	ARGLU1.jAug10	7.52448	3.14076	1	1	2.14294	1.42088
ARHGAP12	2	ARHGAP12.lAug10	16.2997	14.7588	1	1	2.85069	2.7574
ARHGAP15	4	ARHGAP15.aAug10	156.303	192.496	1	1	5.05818	5.26525
ARHGAP15	4	ARHGAP15.cAug10	5.18305	4.59935	1	1	1.82181	1.72265
ARHGAP25	4	ARHGAP25.aAug10	29.9817	23.341	1	1	3.4334	3.19216
ARHGAP25	4	ARHGAP25.bAug10	29.8487	17.3993	1	1	3.4291	2.91231
ARHGAP25	4	ARHGAP25.eAug10	34.0227	29.3337	1	1	3.556	3.41226
ARHGAP25	4	ARHGAP25.kAug10	5.24072	5.17571	1	1	1.83109	1.82062
ARHGAP25	4	ARHGAP25.lAug10	13.1891	14.3395	1	1	2.65247	2.73043
ARHGAP26	2	ARHGAP26.tAug10-unspliced	16.1017	5.07882	1	1	2.83918	1.80481
ARHGAP27	4	ARHGAP27.eAug10	45.1324	23.3597	1	1	3.83152	3.19293
ARHGAP27	4	ARHGAP27.gAug10	21.1635	12.2003	1	1	3.09845	2.58024
ARHGAP27	4	ARHGAP27.kAug10	0	0	0	0	0	0
ARHGAP30	4	ARHGAP30.aAug10	8.30788	4.16117	1	1	2.23086	1.64116
ARHGAP30	4	ARHGAP30.bAug10	158.388	113.422	1	1	5.07134	4.73989
ARHGAP30	4	ARHGAP30.fAug10	9.37314	4.84046	1	1	2.33922	1.76481
ARHGAP30	4	ARHGAP30.gAug10-unspliced	86.4781	61.0611	1	1	4.47139	4.12812
ARHGAP30	4	ARHGAP30.iAug10	5.10368	2.68331	1	1	1.80889	1.30381
ARHGAP31	2	ARHGAP31.aAug10	14.6682	7.26795	1	1	2.75163	2.11239
ARHGAP9	4	ARHGAP9.cAug10	18.1917	19.2217	1	1	2.95448	3.00676
ARHGAP9	4	ARHGAP9.eAug10	50.6228	63.6549	1	1	3.94396	4.16906
ARHGAP9	4	ARHGAP9.fAug10	87.6516	91.4987	1	1	4.48471	4.52719
ARHGAP9	4	ARHGAP9.hAug10	15.3559	8.15295	1	1	2.79459	2.21408
ARHGAP9	4	ARHGAP9.kAug10	7.29313	6.38807	1	1	2.11543	1.99987
ARHGAP9	4	ARHGAP9.nAug10	4.01476	2.37122	1	1	1.61238	1.21527
ARHGAP9	4	ARHGAP9.vcAug10	4.72159	1.80028	1	1	1.74425	1.02972
ARHGDIA	4	ARHGDIA.bAug10	43.9033	44.8918	1	1	3.80451	3.82629
ARHGDIA	4	ARHGDIA.cAug10	141.57	151.669	1	1	4.95983	5.02827
ARHGDIA	4	ARHGDIA.dAug10	1.28445	0.278931	1	1	0.826124	0.246024
ARHGDIA	4	ARHGDIA.eAug10	283.133	249.869	1	1	5.64944	5.52493
ARHGDIA	4	ARHGDIA.gAug10	1.26623	0.852615	1	1	0.818117	0.616598
ARHGDIA	4	ARHGDIA.iAug10	0.171939	3.03781	0	0	0.15866	1.3957
ARHGDIA	4	ARHGDIA.jAug10	14.549	19.4026	1	1	2.744	3.01566
ARHGDIA	4	ARHGDIA.kAug10	0.114812	0.49193	0	0	0.108686	0.400071
ARHGDIA	4	ARHGDIA.mAug10	9.68626	3.9482	1	1	2.36896	1.59902
ARHGDIA	4	ARHGDIA.oAug10	4.26574	2.10821	1	1	1.66122	1.13405
ARHGDIA	4	ARHGDIA.qAug10	1.01858	0.214993	1	1	0.702396	0.194739
ARHGDIB	4	ARHGDIB.eAug10	20.6754	23.1217	1	1	3.07618	3.18311
ARHGDIB	4	ARHGDIB.fAug10	1132.03	1478.87	1	1	7.03265	7.29971
ARHGDIB	4	ARHGDIB.hAug10	0	0.543932	0	0	0	0.434332
ARHGDIB	4	ARHGDIB.iAug10	6.1257	2.8124	1	1	1.96371	1.33826
ARHGDIB	4	ARHGDIB.jAug10-unspliced	7.01098	3.33233	1	1	2.08081	1.46611
ARHGEF1	4	ARHGEF1.gAug10	204.925	144.564	1	1	5.32751	4.98062
ARHGEF1	4	ARHGEF1.mAug10	100.745	55.4849	1	1	4.62247	4.03397
ARHGEF1	4	ARHGEF1.pAug10	179.081	116.519	1	1	5.19341	4.7666
ARHGEF18	4	ARHGEF18.hAug10	64.2711	36.7259	1	1	4.17855	3.63035
ARHGEF18	4	ARHGEF18.kAug10-unspliced	113.866	71.0312	1	1	4.74377	4.2771
ARHGEF2	4	ARHGEF2.aAug10	44.9971	28.7589	1	1	3.82858	3.39313
ARHGEF2	4	ARHGEF2.cAug10	32.3951	17.6137	1	1	3.50841	2.9239
ARHGEF2	4	ARHGEF2.lAug10	6.29747	3.96294	1	1	1.98753	1.602
ARHGEF2	4	ARHGEF2.rAug10	0.17829	0	0	0	0.164064	0
ARHGEF3	4	ARHGEF3.aAug10	102.701	90.7175	1	1	4.64152	4.51871
ARHGEF3	4	ARHGEF3.fAug10	18.0489	15.1572	1	1	2.94701	2.78237
ARHGEF6	2	ARHGEF6.hAug10	141.796	144.581	1	1	4.96142	4.98073
ARHGEF7	2	ARHGEF7.lAug10	18.3462	10.9728	1	1	2.96249	2.48264
ARHGEF9	2	ARHGEF9.cAug10	10.9523	9.0306	1	1	2.48092	2.30564
ARID1A	2	ARID1A.aAug10	43.8818	23.7901	1	1	3.80403	3.21044
ARID1A	2	ARID1A.iAug10	0.172871	1.11692	0	0	0.159455	0.749963
ARID1B	4	ARID1B.bAug10	10.6343	6.12411	1	1	2.45395	1.96349
ARID1B	4	ARID1B.cAug10	14.3553	8.68904	1	1	2.73146	2.271
ARID1B	4	ARID1B.hAug10	5.58271	5.68318	1	1	1.88445	1.89959
ARID4BandRBM34	4	ARID4BandRBM34.rAug10	27.666	14.6726	1	1	3.35571	2.75191
ARID4BandRBM34	4	ARID4BandRBM34.viAug10	25.1163	16.781	1	1	3.26256	2.87813
ARID5A	4	ARID5A.bAug10	19.6212	11.5637	1	1	3.02632	2.53081
ARID5A	4	ARID5A.cAug10	37.3787	31.2397	1	1	3.6475	3.4732
ARID5A	4	ARID5A.gAug10	1.00818	0.334126	1	1	0.697229	0.288277
ARID5A	4	ARID5A.kAug10	5.79097	3.32442	1	1	1.91559	1.46428
ARID5B	2	ARID5B.dAug10	19.2551	15.6061	1	1	3.00841	2.80977
ARIH1	4	ARIH1.aAug10	31.2895	24.2344	1	1	3.47474	3.22821
ARIH1	4	ARIH1.cAug10	1.22356	0.556177	1	1	0.799109	0.442232
ARIH2	4	ARIH2.oAug10	34.9057	39.292	1	1	3.5809	3.69615
ARIH2	4	ARIH2.rAug10	8.70986	10.8777	1	1	2.27314	2.47467
ARIH2	4	ARIH2.vaAug10	34.2609	42.1237	1	1	3.56277	3.76407
ARIH2	4	ARIH2.vlAug10-unspliced	15.7157	17.3224	1	1	2.81635	2.90813
ARIH2	4	ARIH2.voAug10	7.28799	6.38402	1	1	2.11481	1.99932
ARIH2P1	2	ARIH2P1.aAug10-unspliced	40.0386	40.1882	1	1	3.71451	3.71815
ARL1	2	ARL1.iAug10	24.6649	25.5046	1	1	3.24513	3.27732
ARL10andHIGD2A	2	ARL10andHIGD2A.eAug10-unspliced	141.745	157.457	1	1	4.96106	5.06548
ARL16	2	ARL16.jAug10	17.5638	15.7517	1	1	2.92121	2.8185
ARL2andSNX15	2	ARL2andSNX15.iAug10	69.4612	74.3009	1	1	4.25506	4.32149
ARL4C	4	ARL4C.aAug10-unspliced	205.704	155.17	1	1	5.33129	5.05095
ARL4C	4	ARL4C.bAug10	136.653	130.619	1	1	4.92473	4.87991
ARL4C	4	ARL4C.cAug10	3.75386	3.81422	1	1	1.55896	1.57157
ARL5B	2	ARL5B.cAug10-unspliced	0.979643	1.04918	1	1	0.682917	0.71744
ARL6IP1andRPS15A	4	ARL6IP1andRPS15A.bAug10	165.446	200.965	1	1	5.11467	5.3081
ARL6IP1andRPS15A	4	ARL6IP1andRPS15A.eAug10	3484.96	5004.86	1	1	8.1565	8.51836
ARL6IP1andRPS15A	4	ARL6IP1andRPS15A.gAug10	138.92	233.264	1	1	4.94107	5.45645
ARL6IP1andRPS15A	4	ARL6IP1andRPS15A.jAug10	6.21387	6.04758	1	1	1.97601	1.95268
ARL6IP1andRPS15A	4	ARL6IP1andRPS15A.rAug10-unspliced	2.30719	1.0849	1	1	1.1961	0.734722
ARL6IP1andRPS15A	4	ARL6IP1andRPS15A.vaAug10	3.57038	2.61219	1	1	1.5196	1.28431
ARL6IP1andRPS15A	4	ARL6IP1andRPS15A.vbAug10-unspliced	6.95985	7.81666	1	1	2.07441	2.17664
ARL6IP1andRPS15A	4	ARL6IP1andRPS15A.vcAug10	694.001	990.705	1	1	6.54391	6.89943
ARL6IP1andRPS15A	4	ARL6IP1andRPS15A.vfAug10-unspliced	708.101	2220.28	1	1	6.564	7.70584
ARL6IP5	2	ARL6IP5.aAug10	270.669	331.988	1	1	5.60458	5.80811
ARMC1	4	ARMC1.aAug10	28.3073	31.9193	1	1	3.37784	3.49406
ARMC1	4	ARMC1.eAug10	1.38695	0.366146	0	1	0.870017	0.311994
ARMC10	4	ARMC10.lAug10	52.3143	56.0482	1	1	3.9762	4.0439
ARMC10	4	ARMC10.pAug10-unspliced	6.43208	5.01252	1	1	2.00581	1.79384
ARMC6	4	ARMC6.dAug10	34.1402	29.3961	1	1	3.55935	3.41432
ARMC6	4	ARMC6.lAug10	9.31916	6.49318	1	1	2.334	2.01399
ARMC6	4	ARMC6.vbAug10	10.3013	6.85223	1	1	2.42492	2.0608
ARMC7	2	ARMC7.eAug10	13.3159	12.3727	1	1	2.66137	2.59322
ARMC8	4	ARMC8.cAug10	24.6602	22.381	1	1	3.24494	3.15192
ARMC8	4	ARMC8.nAug10	19.1349	17.5091	1	1	3.00245	2.91826
ARMC8	4	ARMC8.qAug10	16.3752	13.0881	1	1	2.85504	2.64533
ARMCX4	2	ARMCX4.aAug10-unspliced	1.13883	0.734908	1	1	0.76026	0.550954
ARMCX6	4	ARMCX6.eAug10	10.4326	10.0002	1	1	2.43647	2.39792
ARMCX6	4	ARMCX6.jAug10	45.4256	46.0892	1	1	3.83785	3.85204
ARNTL	2	ARNTL.kAug10	21.2125	13.827	1	1	3.10065	2.69645
ARPC1AandARPC1B	4	ARPC1AandARPC1B.bAug10	17.452	19.2249	1	1	2.91517	3.00692
ARPC1AandARPC1B	4	ARPC1AandARPC1B.cAug10	34.6782	22.3883	1	1	3.57454	3.15224
ARPC1AandARPC1B	4	ARPC1AandARPC1B.dAug10	39.9418	28.5366	1	1	3.71215	3.38563
ARPC1AandARPC1B	4	ARPC1AandARPC1B.eAug10	37.763	25.8807	1	1	3.65747	3.29141
ARPC1AandARPC1B	4	ARPC1AandARPC1B.fAug10	550.847	567.328	1	1	6.31327	6.3427
ARPC1AandARPC1B	4	ARPC1AandARPC1B.iAug10	18.1598	13.1785	1	1	2.95281	2.65173
ARPC1AandARPC1B	4	ARPC1AandARPC1B.kAug10	0.673302	0.0685609	1	1	0.514799	0.0663127
ARPC1AandARPC1B	4	ARPC1AandARPC1B.rAug10	41.3892	38.1672	1	1	3.74689	3.66784
ARPC1AandARPC1B	4	ARPC1AandARPC1B.vbAug10	11.3777	19.041	1	1	2.5159	2.99778
ARPC1AandARPC1B	4	ARPC1AandARPC1B.vcAug10	57.5765	49.6919	1	1	4.07033	3.92577
ARPC1AandARPC1B	4	ARPC1AandARPC1B.veAug10-unspliced	3.44415	2.03559	1	1	1.49159	1.1104
ARPC1AandARPC1B	4	ARPC1AandARPC1B.vmAug10-unspliced	7.00475	5.08212	1	1	2.08003	1.80535
ARPC2	4	ARPC2.bAug10	10.6322	14.542	1	1	2.45378	2.74354
ARPC2	4	ARPC2.dAug10	666.328	773.229	1	1	6.50328	6.65187
ARPC2	4	ARPC2.eAug10	0.510435	0.0485469	1	1	0.412398	0.0474053
ARPC2	4	ARPC2.lAug10	2.95263	6.35921	1	1	1.37438	1.99595
ARPC2	4	ARPC2.oAug10	7.10279	1.82751	1	1	2.09221	1.0394
ARPC2	4	ARPC2.rAug10	1.27769	0.63343	1	1	0.823163	0.490682
ARPC2	4	ARPC2.sAug10-unspliced	4.56409	1.86417	1	1	1.71633	1.05228
ARPC2	4	ARPC2.tAug10	0	0.137829	0	0	0	0.129122
ARPC2	4	ARPC2.vaAug10	0.411401	0.145363	1	1	0.344583	0.135721
ARPC3andANAPC7	4	ARPC3andANAPC7.bAug10	27.8296	25.9945	1	1	3.3614	3.29563
ARPC3andANAPC7	4	ARPC3andANAPC7.eAug10	602.805	676.019	1	1	6.40325	6.5177
ARPC3andANAPC7	4	ARPC3andANAPC7.fAug10	15.6767	23.4856	1	1	2.81401	3.19809
ARPC3andANAPC7	4	ARPC3andANAPC7.jAug10	32.6348	31.3642	1	1	3.51556	3.47705
ARPC3B	2	ARPC3B.aAug10-unspliced	0.424081	0.422342	1	1	0.353526	0.352305
ARPC4andTTLL3	4	ARPC4andTTLL3.qAug10	34.2933	42.8207	1	1	3.56369	3.78011
ARPC4andTTLL3	4	ARPC4andTTLL3.vcAug10	16.1134	13.4738	1	1	2.83986	2.67234
ARPC4andTTLL3	4	ARPC4andTTLL3.vwAug10	3.62528	2.17665	1	1	1.53154	1.15583
ARPC4andTTLL3	4	ARPC4andTTLL3.vxAug10	257.75	329.357	1	1	5.55586	5.80017
ARPC4andTTLL3	4	ARPC4andTTLL3.vyAug10	46.0392	56.5668	1	1	3.85098	4.05295
ARPC5	4	ARPC5.dAug10	326.075	369.456	1	1	5.79019	5.91473
ARPC5	4	ARPC5.eAug10	136.178	167.474	1	1	4.92128	5.12678
ARPC5	4	ARPC5.gAug10-unspliced	158.294	188.333	1	1	5.07075	5.24351
ARPC5	4	ARPC5.iAug10-unspliced	6.44521	3.67158	1	1	2.00757	1.5415
ARPP19	4	ARPP19.aAug10	7.90086	8.68951	1	1	2.18615	2.27104
ARPP19	4	ARPP19.fAug10	61.4055	58.7672	1	1	4.13365	4.09046
ARRB2	4	ARRB2.oAug10	301.232	278.163	1	1	5.71119	5.6318
ARRB2	4	ARRB2.uAug10	292.462	280.679	1	1	5.68175	5.64077
ARRB2	4	ARRB2.vcAug10	12.9748	7.96626	1	1	2.63726	2.19347
ARRDC1	4	ARRDC1.aAug10	10.8206	10.3137	1	1	2.46985	2.42602
ARRDC1	4	ARRDC1.bAug10	69.5688	58.9056	1	1	4.25659	4.09277
ARRDC1	4	ARRDC1.kAug10	3.01008	0.763041	1	1	1.38881	0.56704
ARRDC1	4	ARRDC1.lAug10	2.388	0.686373	1	1	1.22024	0.52258
ARRDC1	4	ARRDC1.tAug10	0	0.0928429	0	0	0	0.0887824
ARRDC1	4	ARRDC1.vbAug10	3.14463	1.96242	1	1	1.42181	1.08601
ARRDC2	4	ARRDC2.aAug10	6.11118	2.72702	1	1	1.96167	1.31561
ARRDC2	4	ARRDC2.bAug10	79.9945	60.8854	1	1	4.39438	4.12528
ARRDC2	4	ARRDC2.cAug10	1.00091	0.0554822	1	1	0.693602	0.0539977
ARRDC2	4	ARRDC2.eAug10	4.62185	3.98661	1	1	1.72666	1.60676
ARRDC2	4	ARRDC2.fAug10	0.663408	0.0878468	0	0	0.508868	0.0842003
ARRDC3	4	ARRDC3.aAug10	134.015	123.182	1	1	4.90539	4.82175
ARRDC3	4	ARRDC3.bAug10	13.3693	19.2653	1	1	2.66509	3.00891
ARRDC3	4	ARRDC3.cAug10-unspliced	2.40813	1.06682	1	1	1.22616	0.726011
ARRDC3	4	ARRDC3.fAug10	3.84983	1.77301	1	1	1.57894	1.01993
ARSA	2	ARSA.oAug10-unspliced	7.99025	4.48627	1	1	2.19614	1.70225
ARSGandPRKAR1A	4	ARSGandPRKAR1A.rAug10	151.113	120.677	1	1	5.02462	4.80137
ARSGandPRKAR1A	4	ARSGandPRKAR1A.vfAug10	53.4387	38.9974	1	1	3.99708	3.68881
ARSGandPRKAR1A	4	ARSGandPRKAR1A.vjAug10	6.74149	5.00043	1	1	2.04659	1.79183
ASAH1	2	ASAH1.hAug10	218.673	179.746	1	1	5.39214	5.19709
ASAP1	4	ASAP1.dAug10	32.0036	16.006	1	1	3.49662	2.83356
ASAP1	4	ASAP1.iAug10-unspliced	7.05214	2.70858	1	1	2.08594	1.31065
ASB2	2	ASB2.jAug10	11.1771	7.20318	1	1	2.49956	2.10452
ASB6	2	ASB6.eAug10	13.6724	11.7351	1	1	2.68597	2.54436
ASB7	2	ASB7.bAug10	16.3164	15.996	1	1	2.85165	2.83298
ASCC2	2	ASCC2.dAug10	51.0997	35.5936	1	1	3.95316	3.59987
ASCL2	2	ASCL2.aAug10	9.80534	2.95794	1	1	2.38004	1.37572
ASF1A	2	ASF1A.aAug10	34.7172	43.9586	1	1	3.57563	3.80574
ASLandCRCP	4	ASLandCRCP.viAug10	26.1748	19.395	1	1	3.30229	3.01529
ASLandCRCP	4	ASLandCRCP.vkAug10	20.6425	17.8036	1	1	3.07466	2.93405
ASMTL	2	ASMTL.jAug10	25.0246	25.3017	1	1	3.25904	3.26963
ASMTL.1	2	ASMTL.1.jAug10	25.0246	25.3017	1	1	3.25904	3.26963
ASNA1	2	ASNA1.eAug10	118.071	140.079	1	1	4.77972	4.94932
ASNSD1	4	ASNSD1.aAug10	37.3177	38.9301	1	1	3.64591	3.68713
ASNSD1	4	ASNSD1.hAug10	14.9347	15.81	1	1	2.7685	2.82197
ASNSD1	4	ASNSD1.lAug10	2.34332	3.26002	1	1	1.20696	1.44927
ASPRV1	2	ASPRV1.bAug10-unspliced	597.865	625.568	1	1	6.39504	6.44026
ASS1P12	2	ASS1P12.aAug10-unspliced	1.20684	0.633061	1	1	0.791561	0.490456
ASXL1	2	ASXL1.hAug10	17.5963	12.3511	1	1	2.92296	2.5916
ATAD2B	2	ATAD2B.hAug10-unspliced	4.89112	1.55216	1	1	1.77345	0.936939
ATE1	4	ATE1.aAug10	17.6755	16.6965	1	1	2.92721	2.87337
ATE1	4	ATE1.bAug10	8.7275	12.5155	1	1	2.27496	2.60384
ATE1	4	ATE1.pAug10	0.704302	0.703632	0	0	0.533155	0.532762
ATF2andCHN1	4	ATF2andCHN1.fAug10	23.7298	20.765	1	1	3.20801	3.0803
ATF2andCHN1	4	ATF2andCHN1.vsAug10	4.28346	5.31066	1	1	1.66458	1.84224
ATF4	4	ATF4.bAug10	218.27	200.546	1	1	5.3903	5.30602
ATF4	4	ATF4.cAug10	12.7315	2.34434	1	1	2.61969	1.20727
ATF4	4	ATF4.gAug10	4.93511	1.03616	1	1	1.78088	0.711067
ATF5	2	ATF5.dAug10	11.3313	5.69164	1	1	2.51214	1.90086
ATF6BandTNXB	2	ATF6BandTNXB.pAug10	124.768	117.396	1	1	4.83444	4.77403
ATF7IP	4	ATF7IP.eAug10	42.807	33.1225	1	1	3.77979	3.52996
ATF7IP	4	ATF7IP.nAug10-unspliced	3.97848	2.06163	1	1	1.60512	1.11895
ATF7IP2	2	ATF7IP2.mAug10	43.1856	58.1868	1	1	3.7884	4.0807
ATG13	2	ATG13.tAug10	79.7295	81.8139	1	1	4.3911	4.4166
ATG14	2	ATG14.bAug10-unspliced	10.1465	9.09459	1	1	2.41113	2.312
ATG16L1andSCARNA6	2	ATG16L1andSCARNA6.nAug10	24.1497	18.6191	1	1	3.22484	2.97651
ATG16L2	2	ATG16L2.nAug10	8.97776	3.01805	1	1	2.30036	1.3908
ATG3andOR7E100P	4	ATG3andOR7E100P.dAug10	51.5557	44.287	1	1	3.96187	3.81302
ATG3andOR7E100P	4	ATG3andOR7E100P.hAug10	100.653	92.0258	1	1	4.62156	4.53288
ATG4B	4	ATG4B.fAug10	11.2668	9.21344	1	1	2.5069	2.3237
ATG4B	4	ATG4B.hAug10	48.6309	53.7651	1	1	3.90461	4.00305
ATG4B	4	ATG4B.vkAug10	0.788404	0.156425	1	1	0.581324	0.145334
ATG4C	2	ATG4C.bAug10	15.8287	11.7876	1	1	2.82308	2.54847
ATIC	4	ATIC.cAug10	76.5312	89.5662	1	1	4.35068	4.50608
ATIC	4	ATIC.mAug10	24.017	32.3895	1	1	3.21955	3.50824
ATL2	2	ATL2.aAug10	17.532	13.5805	1	1	2.9195	2.67968
ATL3	2	ATL3.aAug10	25.9255	25.4552	1	1	3.29307	3.27545
ATM	2	ATM.tAug10-unspliced	58.1912	45.0558	1	1	4.08077	3.82985
ATMIN	2	ATMIN.aAug10	49.5857	46.3143	1	1	3.92367	3.85681
ATOX1	2	ATOX1.lAug10	60.6731	65.4608	1	1	4.12185	4.19661
ATP11B	4	ATP11B.aAug10	36.85	33.658	1	1	3.63363	3.54553
ATP11B	4	ATP11B.cAug10	10.1678	9.97394	1	1	2.41303	2.39552
ATP13A1	2	ATP13A1.mAug10	43.9873	36.1169	1	1	3.80638	3.61407
ATP13A2	2	ATP13A2.hAug10	28.9089	21.7559	1	1	3.39816	3.12482
ATP13A3	4	ATP13A3.bAug10	25.7697	24.2545	1	1	3.28727	3.22901
ATP13A3	4	ATP13A3.dAug10-unspliced	1.25887	0.609333	1	1	0.814863	0.47582
ATP1A1	4	ATP1A1.hAug10	193.354	180.125	1	1	5.26968	5.19919
ATP1A1	4	ATP1A1.nAug10	317.031	333.685	1	1	5.76215	5.81319
ATP1A3	2	ATP1A3.hAug10	24.0075	19.3357	1	1	3.21918	3.01238
ATP1B1	2	ATP1B1.cAug10	13.0134	9.71941	1	1	2.64001	2.37206
ATP1B3P1	2	ATP1B3P1.aAug10-unspliced	144.464	142.449	1	1	4.97993	4.96598
ATP2A2	2	ATP2A2.hAug10	17.1662	8.7659	1	1	2.89956	2.2789
ATP2B4	2	ATP2B4.aAug10	69.8221	61.8327	1	1	4.26017	4.14048
ATP5A1	2	ATP5A1.fAug10	433.439	559.903	1	1	6.07405	6.32955
ATP5A1P2	2	ATP5A1P2.aAug10-unspliced	0.384448	0.810405	1	1	0.325302	0.593551
ATP5A1P3	2	ATP5A1P3.aAug10-unspliced	15.3969	20.7991	1	1	2.79709	3.08187
ATP5A1P5	2	ATP5A1P5.aAug10-unspliced	0.335324	0.275148	1	1	0.289174	0.243062
ATP5BandSNORD59AandSNORD59B	4	ATP5BandSNORD59AandSNORD59B.cAug10	207.763	232.512	1	1	5.3412	5.45323
ATP5BandSNORD59AandSNORD59B	4	ATP5BandSNORD59AandSNORD59B.gAug10	131.298	138.507	1	1	4.88506	4.93812
ATP5BandSNORD59AandSNORD59B	4	ATP5BandSNORD59AandSNORD59B.iAug10	265.001	283.778	1	1	5.5835	5.65171
ATP5C1P1	2	ATP5C1P1.aAug10-unspliced	159.932	191.786	1	1	5.08098	5.26158
ATP5D	4	ATP5D.aAug10	173.046	166.585	1	1	5.15932	5.12149
ATP5D	4	ATP5D.bAug10	55.6331	54.025	1	1	4.03659	4.00779
ATP5D	4	ATP5D.dAug10	0.984171	0.493068	1	1	0.685201	0.400833
ATP5D	4	ATP5D.eAug10	0.893983	0.1572	0	0	0.638682	0.146003
ATP5D	4	ATP5D.gAug10	0	0	0	0	0	0
ATP5D	4	ATP5D.iAug10	4.84583	25.5063	1	1	1.76573	3.27738
ATP5EP2	2	ATP5EP2.aAug10-unspliced	273.679	377.351	1	1	5.6156	5.93582
ATP5G1P2	2	ATP5G1P2.aAug10-unspliced	86.5316	110.7	1	1	4.472	4.71582
ATP5G2andRPL31P51	2	ATP5G2andRPL31P51.jAug10	546.918	694.138	1	1	6.30612	6.54411
ATP5G2P1	2	ATP5G2P1.aAug10-unspliced	45.2365	55.2949	1	1	3.83377	4.0306
ATP5G3	2	ATP5G3.fAug10	54.7145	66.8162	1	1	4.02024	4.2168
ATP5I	4	ATP5I.aAug10	273.655	355.14	1	1	5.61552	5.87532
ATP5I	4	ATP5I.bAug10	114.399	131.671	1	1	4.7484	4.88787
ATP5I	4	ATP5I.cAug10	39.725	34.861	1	1	3.70684	3.57965
ATP5J	2	ATP5J.gAug10	88.8083	112.902	1	1	4.49768	4.73534
ATP5J2P5	2	ATP5J2P5.aAug10-unspliced	230.915	282.192	1	1	5.44637	5.64613
ATP5L2	2	ATP5L2.aAug10-unspliced	22.5614	29.701	1	1	3.15961	3.4243
ATP5LP2	2	ATP5LP2.aAug10-unspliced	125.712	185.273	1	1	4.84191	5.22721
ATP5OandCRYZL1andDONSON	4	ATP5OandCRYZL1andDONSON.vpAug10-unspliced	5.03701	4.03996	1	1	1.79791	1.6174
ATP5OandCRYZL1andDONSON	4	ATP5OandCRYZL1andDONSON.vwAug10	493.927	654.21	1	1	6.20441	6.48496
ATP5S	2	ATP5S.eAug10	22.6131	24.4299	1	1	3.1618	3.23593
ATP6AP1	2	ATP6AP1.aAug10	154.956	133.992	1	1	5.04958	4.90521
ATP6AP1	2	ATP6AP1.hAug10	0	0.0346764	0	0	0	0.0340887
ATP6AP1	2	ATP6AP1.mAug10	0.641392	0	0	0	0.495545	0
ATP6V0B	4	ATP6V0B.aAug10	32.2992	41.4763	1	1	3.50553	3.74895
ATP6V0B	4	ATP6V0B.fAug10	171.087	216.359	1	1	5.148	5.38155
ATP6V0B	4	ATP6V0B.iAug10	12.5334	7.63503	1	1	2.60516	2.15583
ATP6V0E1andSNORA74B	2	ATP6V0E1andSNORA74B.bAug10	274.582	342.779	1	1	5.61888	5.84
ATP6V1A	2	ATP6V1A.eAug10-unspliced	49.3769	25.816	1	1	3.91953	3.289
ATP6V1B2	2	ATP6V1B2.cAug10	144.133	92.7733	1	1	4.97765	4.54088
ATP6V1E2	2	ATP6V1E2.bAug10	4.42592	3.8439	1	1	1.69119	1.57772
ATP6V1G1	4	ATP6V1G1.aAug10	138.137	173.971	1	1	4.93546	5.16462
ATP6V1G1	4	ATP6V1G1.dAug10	314.125	351.845	1	1	5.75297	5.86603
ATP6V1G1	4	ATP6V1G1.eAug10-unspliced	0.550632	0.639087	1	1	0.438662	0.494139
ATP6V1G2andBAT1andSNORD84	2	ATP6V1G2andBAT1andSNORD84.veAug10-unspliced	27.1317	22.6032	1	1	3.3369	3.16138
ATP6V1H	2	ATP6V1H.cAug10	41.1746	40.7904	1	1	3.74182	3.73267
ATP6V1H	2	ATP6V1H.fAug10	0.9494	0.396708	0	0	0.667522	0.334118
ATP7A	2	ATP7A.dAug10-unspliced	4.98706	2.57598	1	1	1.7896	1.27424
ATP8B1	2	ATP8B1.fAug10-unspliced	1.2859	0.910012	1	1	0.826762	0.647109
ATP8B2	2	ATP8B2.aAug10	105.009	103.512	1	1	4.66352	4.6493
ATPIF1	4	ATPIF1.bAug10	243.112	353.737	1	1	5.49763	5.87138
ATPIF1	4	ATPIF1.dAug10	8.60501	10.8557	1	1	2.26228	2.47281
ATPIF1	4	ATPIF1.eAug10	11.6426	10.1295	1	1	2.53707	2.4096
ATRIPandTREX1	4	ATRIPandTREX1.hAug10	67.0712	48.5494	1	1	4.22055	3.90297
ATRIPandTREX1	4	ATRIPandTREX1.mAug10-unspliced	4.5773	3.54098	1	1	1.7187	1.51314
ATRN	2	ATRN.fAug10-unspliced	7.3513	3.3716	1	1	2.12242	1.47513
ATRX	2	ATRX.lAug10	11.6489	8.92093	1	1	2.53757	2.29465
ATXN1LandKIAA0174	4	ATXN1LandKIAA0174.aAug10	15.39	11.2964	1	1	2.79667	2.5093
ATXN1LandKIAA0174	4	ATXN1LandKIAA0174.vcAug10	38.1898	34.1437	1	1	3.66842	3.55945
ATXN1LandKIAA0174	4	ATXN1LandKIAA0174.vgAug10-unspliced	12.0003	9.05617	1	1	2.56497	2.30819
ATXN2L	4	ATXN2L.mAug10	73.1025	52.3572	1	1	4.30545	3.97701
ATXN2L	4	ATXN2L.sAug10	19.2537	12.6095	1	1	3.00834	2.61077
ATXN7	2	ATXN7.jAug10-unspliced	21.1327	15.2555	1	1	3.09706	2.78843
ATXN7L3B	2	ATXN7L3B.aAug10-unspliced	75.6659	83.2705	1	1	4.33946	4.43403
AUP1	4	AUP1.aAug10	8.29033	4.86622	1	1	2.22897	1.76921
AUP1	4	AUP1.bAug10	0	0	0	0	0	0
AUP1	4	AUP1.cAug10	83.6858	113.699	1	1	4.43895	4.74231
AUP1	4	AUP1.dAug10	28.8067	25.5535	1	1	3.39473	3.27916
AUP1	4	AUP1.eAug10	1.39156	0.303459	1	1	0.871946	0.265021
AUP1	4	AUP1.fAug10	0	0	0	0	0	0
AUP1	4	AUP1.hAug10	5.82293	1.07195	1	1	1.92029	0.728488
AUP1	4	AUP1.kAug10	3.57206	1.7241	1	1	1.51996	1.00214
AUP1	4	AUP1.mAug10	18.0538	24.4519	1	1	2.94727	3.23679
AUP1	4	AUP1.oAug10	1.24648	0.129458	0	0	0.809363	0.121738
AUP1	4	AUP1.pAug10	1.35564	0.528479	1	1	0.856811	0.424273
AUP1	4	AUP1.qAug10	4.32432	0.473037	1	1	1.67228	0.387326
AUP1	4	AUP1.sAug10	0	0.383609	0	0	0	0.324695
AVL9	2	AVL9.eAug10	16.401	13.1914	1	1	2.85653	2.65264
AXIN1	2	AXIN1.bAug10	42.7033	28.986	1	1	3.77742	3.40073
AZU1	2	AZU1.aAug10	11.3868	124.567	1	1	2.51663	4.83284
B2M	4	B2M.aAug10	10.9643	4.19288	1	1	2.48193	1.64729
B2M	4	B2M.bAug10-unspliced	4.0435	1.91949	1	1	1.6181	1.07141
B2M	4	B2M.dAug10	23.7585	8.59637	1	1	3.20917	2.26138
B2M	4	B2M.fAug10	5911.22	8408.7	1	1	8.68478	9.03714
B3GALT4	2	B3GALT4.aAug10-unspliced	26.9143	22.5987	1	1	3.32914	3.16119
B3GALT6	2	B3GALT6.aAug10-unspliced	26.5242	22.8993	1	1	3.31507	3.17385
B3GAT3	2	B3GAT3.bAug10	61.7494	62.3762	1	1	4.13915	4.14909
B3GAT3P1	2	B3GAT3P1.aAug10-unspliced	0.364967	0.544732	1	1	0.31113	0.43485
B3GNT1	2	B3GNT1.aAug10	13.5559	14.9985	1	1	2.678	2.77249
B3GNT2	2	B3GNT2.bAug10	19.4134	22.3642	1	1	3.01619	3.1512
B3GNTL1	2	B3GNTL1.nAug10	9.53107	11.8122	1	1	2.35433	2.5504
B4GALT1	2	B4GALT1.aAug10	96.9691	96.1134	1	1	4.58465	4.57588
B4GALT3	4	B4GALT3.bAug10	49.6253	54.8765	1	1	3.92445	4.02314
B4GALT3	4	B4GALT3.gAug10	6.98532	6.5486	1	1	2.0776	2.02136
B4GALT3	4	B4GALT3.vbAug10	0.309643	0	0	0	0.269754	0
B4GALT5	2	B4GALT5.aAug10	32.6898	46.2585	1	1	3.5172	3.85563
B9D2	2	B9D2.bAug10	16.1798	18.4372	1	1	2.84374	2.96719
bA327L3.4	2	bA327L3.4.aAug10-unspliced	159.762	174.055	1	1	5.07993	5.1651
bA395L14.12	2	bA395L14.12.aAug10-unspliced	22.9851	22.7161	1	1	3.17743	3.16616
bablaw	2	bablaw.aAug10-unspliced	3.2386	1.20381	1	1	1.44423	0.790187
BACH2	2	BACH2.iAug10-unspliced	2.01911	1.00632	1	1	1.10496	0.696301
badorbu	2	badorbu.aAug10-unspliced	2.01405	0.55253	1	1	1.10328	0.439886
BAG2	2	BAG2.aAug10	7.98056	9.3763	1	1	2.19506	2.33952
BAG3	2	BAG3.bAug10	17.9274	13.3616	1	1	2.94061	2.66456
BAIAP2	2	BAIAP2.rAug10	18.2288	6.41169	1	1	2.95641	2.00306
BAIAP2L1	2	BAIAP2L1.iAug10-unspliced	3.7414	2.99466	1	1	1.55633	1.38496
bajer	2	bajer.aAug10-unspliced	28.4059	25.5368	1	1	3.3812	3.27853
BAK1	2	BAK1.eAug10	40.6836	50.5045	1	1	3.73011	3.94167
BAK1P1	2	BAK1P1.aAug10-unspliced	4.08348	4.71555	1	1	1.626	1.74319
BANF1	4	BANF1.eAug10	73.3266	72.82	1	1	4.30847	4.30163
BANF1	4	BANF1.iAug10	102.056	118.26	1	1	4.63527	4.78131
BANP	2	BANP.vkAug10	1.21599	0.40667	1	1	0.795699	0.341225
BAP1	2	BAP1.mAug10	43.9406	31.1562	1	1	3.80534	3.47061
barkaw	2	barkaw.aAug10-unspliced	16.6981	10.4157	1	1	2.87346	2.43499
barney	2	barney.aAug10-unspliced	24.4362	27.1659	1	1	3.23617	3.33811
barshar	2	barshar.aAug10-unspliced	2.55197	2.58664	1	1	1.2675	1.27722
barty	2	barty.aAug10-unspliced	5.50839	5.61676	1	1	1.87309	1.88961
basarbu	2	basarbu.aAug10-unspliced	3.3351	2.25078	1	1	1.46674	1.1789
BASP1	2	BASP1.aAug10	66.2544	54.2161	1	1	4.20848	4.01125
BAT2	4	BAT2.mAug10	139.175	92.6892	1	1	4.94289	4.53998
BAT2	4	BAT2.pAug10	47.1785	28.7696	1	1	3.87491	3.39349
BAT2L1andSNORD62AandSNORD62B	4	BAT2L1andSNORD62AandSNORD62B.aAug10	37.1244	22.5632	1	1	3.64085	3.15969
BAT2L1andSNORD62AandSNORD62B	4	BAT2L1andSNORD62AandSNORD62B.cAug10	3.79359	1.74671	1	1	1.56728	1.0104
BAT2L1andSNORD62AandSNORD62B	4	BAT2L1andSNORD62AandSNORD62B.kAug10	3.62114	2.31427	1	1	1.53064	1.19824
BAT2L1andSNORD62AandSNORD62B	4	BAT2L1andSNORD62AandSNORD62B.mAug10	3.61474	1.78446	1	1	1.52925	1.02406
BAT2L2	4	BAT2L2.nAug10	6.28131	1.60573	1	1	1.98531	0.957713
BAT2L2	4	BAT2L2.uAug10	41.5196	15.0678	1	1	3.74996	2.77682
BAT3	4	BAT3.gAug10	113.935	92.2304	1	1	4.74437	4.53507
BAT3	4	BAT3.jAug10	81.8459	59.5595	1	1	4.41698	4.10363
BAT3	4	BAT3.lAug10	91.9305	72.8716	1	1	4.53185	4.30233
BAT3	4	BAT3.mAug10	22.4928	17.8157	1	1	3.15669	2.93469
BAT3	4	BAT3.sAug10	35.5774	26.4137	1	1	3.59943	3.31104
BAT3	4	BAT3.vlAug10	62.9868	39.6608	1	1	4.15868	3.70526
BATF3	2	BATF3.bAug10	26.5419	22.9637	1	1	3.31571	3.17654
bator	2	bator.aAug10-unspliced	13.8342	17.2024	1	1	2.69694	2.90156
bawboy	2	bawboy.aAug10-unspliced	52.7605	67.7514	1	1	3.98454	4.2305
bawglawby	2	bawglawby.aAug10-unspliced	24.1646	21.8611	1	1	3.22544	3.12943
bawnaw	2	bawnaw.aAug10-unspliced	4.65909	3.35411	1	1	1.73326	1.47112
bawnerbo	2	bawnerbo.aAug10-unspliced	40.9906	25.124	1	1	3.73744	3.26286
bawney	2	bawney.aAug10-unspliced	129.924	134.955	1	1	4.87462	4.91233
bawswer	2	bawswer.aAug10-unspliced	2.7244	0.905133	1	1	1.31491	0.644552
bawswoby	2	bawswoby.aAug10-unspliced	21.1744	24.7692	1	1	3.09894	3.24918
bawtar	2	bawtar.aAug10-unspliced	2.55226	1.44054	1	1	1.26758	0.892218
bawty	2	bawty.aAug10-unspliced	15.5936	7.70299	1	1	2.80902	2.16367
BAX	4	BAX.gAug10	142.555	133.966	1	1	4.96672	4.90502
BAX	4	BAX.hAug10	80.6963	71.5971	1	1	4.40301	4.28492
BAX	4	BAX.lAug10	10.2222	8.53953	1	1	2.41789	2.25544
BAZ1A	2	BAZ1A.aAug10	31.1628	17.8301	1	1	3.47081	2.93546
BAZ1B	4	BAZ1B.eAug10	8.63392	6.19727	1	1	2.26529	1.9737
BAZ1B	4	BAZ1B.iAug10	30.599	17.1143	1	1	3.45313	2.8967
BAZ2A	2	BAZ2A.fAug10	51.2254	32.4393	1	1	3.95557	3.50973
bazerbo	2	bazerbo.aAug10-unspliced	1.64692	1.15205	1	1	0.973398	0.766422
BCAP31	4	BCAP31.bAug10	166.42	188.989	1	1	5.12051	5.24697
BCAP31	4	BCAP31.eAug10	109.266	137.853	1	1	4.7029	4.93341
BCAS3	2	BCAS3.vdAug10	24.4809	23.2095	1	1	3.23793	3.18674
BCCIP	4	BCCIP.bAug10	58.529	60.1272	1	1	4.08646	4.11296
BCCIP	4	BCCIP.cAug10	7.2509	7.52812	1	1	2.11032	2.14337
BCKDK	4	BCKDK.hAug10	61.7537	40.4032	1	1	4.13922	3.72336
BCKDK	4	BCKDK.iAug10	76.6363	56.041	1	1	4.35204	4.04377
BCL11B	4	BCL11B.aAug10	36.5527	38.3477	1	1	3.62575	3.67244
BCL11B	4	BCL11B.bAug10	40.2469	35.6782	1	1	3.71958	3.60218
BCL2	4	BCL2.aAug10	19.3431	19.6291	1	1	3.01274	3.0267
BCL2	4	BCL2.bAug10	81.2055	81.0069	1	1	4.40922	4.4068
BCL2	4	BCL2.cAug10	2.26864	2.08817	1	1	1.18437	1.12758
BCL2A1	2	BCL2A1.aAug10	108.568	177.513	1	1	4.69654	5.18466
BCL2L1	4	BCL2L1.aAug10	5.36465	5.4713	1	1	1.85076	1.86738
BCL2L1	4	BCL2L1.bAug10	56.234	49.0984	1	1	4.04715	3.91399
BCL2L11	4	BCL2L11.bAug10	19.9477	18.6771	1	1	3.04203	2.97945
BCL2L11	4	BCL2L11.fAug10	12.0274	11.7956	1	1	2.56705	2.5491
BCL2L11	4	BCL2L11.pAug10-unspliced	19.9594	16.9381	1	1	3.04259	2.88693
BCL2L13	4	BCL2L13.hAug10	17.1224	17.3334	1	1	2.89715	2.90872
BCL2L13	4	BCL2L13.lAug10	18.5673	21.4671	1	1	2.97386	3.11205
BCL2L2andPABPN1	2	BCL2L2andPABPN1.dAug10	65.2674	53.0314	1	1	4.1937	3.98956
BCL7B	2	BCL7B.eAug10	79.1467	83.9593	1	1	4.38386	4.44217
BCL7C	4	BCL7C.bAug10	93.9584	107.162	1	1	4.55344	4.68363
BCL7C	4	BCL7C.cAug10	10.7817	10.0513	1	1	2.46655	2.40255
BCL9L	2	BCL9L.cAug10	52.7658	34.2435	1	1	3.98464	3.56228
BCLAF1	4	BCLAF1.aAug10	52.1562	33.6921	1	1	3.97324	3.54651
BCLAF1	4	BCLAF1.eAug10	3.80212	3.13611	1	1	1.56906	1.41975
BCLAF1	4	BCLAF1.mAug10	14.9983	8.21681	1	1	2.77248	2.22103
BCLAF1	4	BCLAF1.veAug10	0	0	0	0	0	0
BCOR	4	BCOR.aAug10	5.02844	2.32932	1	1	1.79649	1.20277
BCOR	4	BCOR.cAug10	17.1782	9.38506	1	1	2.90022	2.34037
BDH1	2	BDH1.iAug10	24.5621	32.0643	1	1	3.24111	3.49845
BDH2andNHEDC2	2	BDH2andNHEDC2.vcAug10-unspliced	0.81336	0.542718	1	1	0.595182	0.433546
BDH2P1	2	BDH2P1.aAug10-unspliced	23.0927	26.8875	1	1	3.18191	3.32818
BECN1	4	BECN1.dAug10	69.9559	72.3292	1	1	4.26206	4.29496
BECN1	4	BECN1.kAug10	12.5498	13.2206	1	1	2.60637	2.65469
BECN1	4	BECN1.qAug10	31.1677	34.9261	1	1	3.47096	3.58146
BECN1	4	BECN1.sAug10	1.98297	1.47405	1	1	1.09292	0.905858
beeblo	2	beeblo.cAug10-unspliced	6.52875	0.62442	1	1	2.01873	0.485151
beegler	2	beegler.aAug10-unspliced	20.4609	14.6532	1	1	3.06623	2.75068
beejo	2	beejo.aAug10-unspliced	3.21223	6.33138	1	1	1.43799	1.99216
beerawbo	2	beerawbo.aAug10-unspliced	2.38949	0.60794	1	1	1.22068	0.474954
beeslerbu	2	beeslerbu.aAug10-unspliced	5.0714	2.68012	1	1	1.80359	1.30295
beesty	2	beesty.aAug10-unspliced	2.90521	1.77039	1	1	1.36231	1.01899
beewawby	2	beewawby.aAug10-unspliced	52.5372	36.3746	1	1	3.98038	3.62099
beewoyby	2	beewoyby.bAug10-unspliced	24.1423	32.7028	1	1	3.22455	3.51758
berror	2	berror.aAug10-unspliced	23.7551	16.5099	1	1	3.20903	2.86277
berroybu	2	berroybu.aAug10-unspliced	5.90042	5.26696	1	1	1.93158	1.83529
bersmorby	2	bersmorby.aAug10-unspliced	3.10448	2.09923	1	1	1.41208	1.13115
berzee	2	berzee.aAug10-unspliced	6.61399	4.44535	1	1	2.02999	1.69476
beyflor	2	beyflor.aAug10-unspliced	5.12923	1.29683	1	1	1.81307	0.831529
beyku	2	beyku.bAug10-unspliced	1.42076	1.83926	1	1	0.884083	1.04354
beyky	2	beyky.aAug10-unspliced	1.70826	0.868004	1	1	0.996306	0.62487
beyplar	2	beyplar.aAug10-unspliced	33.175	25.9995	1	1	3.53149	3.29582
beyshar	2	beyshar.aAug10	55.0383	102.004	1	1	4.02604	4.63477
beytaby	2	beytaby.aAug10-unspliced	4.51433	2.13739	1	1	1.70735	1.14339
beyterbu	2	beyterbu.aAug10-unspliced	3.51751	4.53912	1	1	1.50796	1.71184
BFAR	4	BFAR.eAug10	27.066	26.2695	1	1	3.33456	3.30577
BFAR	4	BFAR.gAug10	53.9738	60.8347	1	1	4.00686	4.12447
BFAR	4	BFAR.kAug10	0	1.01403	0	0	0	0.700136
BHLHE40	4	BHLHE40.cAug10	71.357	38.923	1	1	4.28161	3.68695
BHLHE40	4	BHLHE40.dAug10	4.97795	3.8202	1	1	1.78808	1.57282
BICD1	2	BICD1.fAug10	8.06121	4.4906	1	1	2.204	1.70304
BICD2	4	BICD2.aAug10	12.3409	6.6905	1	1	2.59084	2.03999
BICD2	4	BICD2.bAug10	27.0421	11.6756	1	1	3.33371	2.53968
BID	4	BID.dAug10	64.6076	48.4374	1	1	4.18369	3.90071
BID	4	BID.kAug10	5.16726	3.87004	1	1	1.81925	1.5831
BID	4	BID.mAug10	8.03701	7.785	1	1	2.20133	2.17305
BIN1	4	BIN1.iAug10	22.0916	21.5419	1	1	3.13947	3.11538
BIN1	4	BIN1.mAug10	37.1342	32.271	1	1	3.64111	3.50469
BIN1	4	BIN1.nAug10	0	0	0	0	0	0
BIN1	4	BIN1.oAug10	106.737	145.056	1	1	4.67969	4.98399
BIN1	4	BIN1.qAug10	71.6415	76.5117	1	1	4.28554	4.35043
BIN1	4	BIN1.veAug10	2.31012	0.944094	1	1	1.19698	0.664796
BIN2	4	BIN2.bAug10	262.496	223.952	1	1	5.57404	5.41589
BIN2	4	BIN2.dAug10	3.72777	0.471599	1	1	1.55345	0.386349
BIN2	4	BIN2.gAug10	4.96857	3.18441	1	1	1.78651	1.43137
BIN2	4	BIN2.hAug10	1.58852	0.383752	1	1	0.951088	0.324799
BIN2	4	BIN2.lAug10	14.1443	20.2088	1	1	2.71762	3.05442
BIN3	2	BIN3.pAug10-unspliced	14.5129	9.96338	1	1	2.74167	2.39456
BIRC3andBIRC2	4	BIRC3andBIRC2.bAug10	38.7939	32.9831	1	1	3.68371	3.52586
BIRC3andBIRC2	4	BIRC3andBIRC2.cAug10	65.1081	67.0029	1	1	4.19129	4.21955
BIRC3andBIRC2	4	BIRC3andBIRC2.gAug10-unspliced	24.7568	24.0294	1	1	3.2487	3.22005
BIRC3andBIRC2	4	BIRC3andBIRC2.hAug10	24.1411	21.4251	1	1	3.2245	3.11018
BIRC3andBIRC2	4	BIRC3andBIRC2.sAug10-unspliced	0.0490885	0	0	0	0.0479217	0
BIRC3andBIRC2	4	BIRC3andBIRC2.uAug10	6.80643	6.65859	1	1	2.05495	2.03583
BIRC6	4	BIRC6.fAug10	16.4791	9.90849	1	1	2.86101	2.38954
BIRC6	4	BIRC6.nAug10	17.625	10.0413	1	1	2.9245	2.40164
BIVMandERCC5	4	BIVMandERCC5.bAug10	39.5662	24.0768	1	1	3.70293	3.22194
BIVMandERCC5	4	BIVMandERCC5.lAug10	2.33412	0.820696	1	1	1.20421	0.599219
blabor	2	blabor.bAug10-unspliced	5.50296	6.13595	1	1	1.87226	1.96514
blagobu	2	blagobu.aAug10-unspliced	4.29044	0.972457	1	1	1.6659	0.67928
blalaw	2	blalaw.aAug10-unspliced	2.81798	2.25179	1	1	1.33972	1.1792
blamor	2	blamor.aAug10-unspliced	2.69565	3.32421	1	1	1.30716	1.46423
blapoyby	2	blapoyby.aAug10-unspliced	26.6174	24.6628	1	1	3.31844	3.24504
blarcherbu	2	blarcherbu.aAug10-unspliced	14.7574	8.28454	1	1	2.75731	2.22835
blarfluby	2	blarfluby.aAug10-unspliced	1.83164	0.481443	1	1	1.04086	0.393016
blarga	2	blarga.aAug10-unspliced	1.82486	1.20409	1	1	1.03846	0.790313
blargloy	2	blargloy.aAug10-unspliced	34.3518	28.2192	1	1	3.56535	3.37483
blarkly	2	blarkly.aAug10-unspliced	1.34209	0.611408	1	1	0.851045	0.477109
blarror	2	blarror.aAug10-unspliced	7.40483	2.62829	1	1	2.12881	1.28876
blarsnu	2	blarsnu.aAug10-unspliced	1.48976	2.09477	1	1	0.912185	1.12971
blarvorbu	2	blarvorbu.aAug10-unspliced	3.19665	1.24722	1	1	1.43429	0.809693
blasoybo	2	blasoybo.aAug10-unspliced	4.90685	2.85886	1	1	1.77611	1.35037
blaspar	2	blaspar.aAug10-unspliced	4.27945	2.59946	1	1	1.66382	1.28078
blaveebo	2	blaveebo.aAug10-unspliced	1.70206	1.56939	1	1	0.994016	0.943669
blawbo	2	blawbo.aAug10-unspliced	4.32295	4.55601	1	1	1.67203	1.71488
blawner	2	blawner.aAug10-unspliced	3.7615	2.99157	1	1	1.56056	1.38419
blawrorbo	2	blawrorbo.aAug10-unspliced	0.540551	0.820527	1	1	0.43214	0.599126
BLCAP	2	BLCAP.aAug10-unspliced	92.1431	102.513	1	1	4.53414	4.6397
bleebaw	2	bleebaw.aAug10-unspliced	1.95503	1.14025	1	1	1.08351	0.760922
bleefawby	4	bleefawby.aAug10-unspliced	21.4026	10.2285	1	1	3.10918	2.41846
bleefawby	4	bleefawby.bAug10-unspliced	19.6202	12.4175	1	1	3.02627	2.59656
bleelerbo	2	bleelerbo.aAug10-unspliced	14.4632	12.2213	1	1	2.73847	2.58183
bleepla	2	bleepla.aAug10-unspliced	28.7099	19.1986	1	1	3.39148	3.00562
blerjybo	2	blerjybo.aAug10-unspliced	9.53346	7.25909	1	1	2.35456	2.11131
blerlaby	2	blerlaby.aAug10-unspliced	14.8068	7.49228	1	1	2.76044	2.13916
blerplaby	2	blerplaby.aAug10-unspliced	1.94244	1.7277	1	1	1.07924	1.00346
blersar	2	blersar.aAug10-unspliced	10.2025	7.72814	1	1	2.41614	2.16655
blersloy	2	blersloy.aAug10-unspliced	3.15195	1.01614	1	1	1.42358	0.701183
bleyneebo	2	bleyneebo.aAug10-unspliced	7.71121	5.20044	1	1	2.16461	1.82462
bleysa	2	bleysa.aAug10-unspliced	5.92974	5.05831	1	1	1.93582	1.80143
BLMH	2	BLMH.cAug10	53.2811	64.7658	1	1	3.99418	4.1861
BLOC1S1andRDH5	2	BLOC1S1andRDH5.jAug10	281.527	312.618	1	1	5.64377	5.74817
BLOC1S3andMARK4	2	BLOC1S3andMARK4.gAug10-unspliced	11.1488	13.1476	1	1	2.49723	2.64955
blody	2	blody.aAug10-unspliced	0.819128	0.360276	1	1	0.598357	0.307688
blofoybo	2	blofoybo.aAug10-unspliced	1.18487	1.03363	1	1	0.781558	0.709824
blojawby	2	blojawby.aAug10-unspliced	4.22907	3.44618	1	1	1.65423	1.49204
blokluby	2	blokluby.aAug10-unspliced	5.79192	3.78255	1	1	1.91573	1.56497
bloner	2	bloner.aAug10-unspliced	2.21727	2.26697	1	1	1.16853	1.18386
blorkley	2	blorkley.aAug10-unspliced	0.17121	0.275002	1	1	0.158037	0.242948
blorsawby	2	blorsawby.aAug10-unspliced	6.48568	3.2646	1	1	2.01299	1.45035
blorwee	2	blorwee.aAug10-unspliced	6.84852	3.6049	1	1	2.06033	1.52712
blosnarbu	2	blosnarbu.aAug10-unspliced	56.9466	37.9742	1	1	4.05952	3.6629
blotubo	2	blotubo.aAug10-unspliced	2.77881	1.15457	1	1	1.32941	0.767589
blover	2	blover.aAug10-unspliced	3.76139	2.05953	1	1	1.56054	1.11826
blovy	2	blovy.aAug10-unspliced	4.9216	3.83407	1	1	1.77861	1.57569
bloydabo	2	bloydabo.aAug10-unspliced	1.93402	0.486332	1	1	1.07637	0.396311
bloyfler	2	bloyfler.aAug10-unspliced	4.03969	1.68887	1	1	1.61734	0.989121
bloynarbu	2	bloynarbu.aAug10-unspliced	44.6268	54.2556	1	1	3.8205	4.01197
bloynaw	2	bloynaw.aAug10-unspliced	3.80881	1.06893	1	1	1.57045	0.72703
bloypor	2	bloypor.aAug10-unspliced	62.8298	50.1595	1	1	4.15622	3.93495
bloysawby	2	bloysawby.aAug10-unspliced	23.8855	12.7695	1	1	3.21428	2.62245
bloyta	2	bloyta.aAug10-unspliced	6.32748	5.10205	1	1	1.99163	1.80863
bloywybo	2	bloywybo.aAug10-unspliced	10.7678	6.70258	1	1	2.46537	2.04155
bluvaw	2	bluvaw.bAug10-unspliced	17.9578	14.1437	1	1	2.94221	2.71758
bluwybo	2	bluwybo.aAug10-unspliced	4.87888	5.96944	1	1	1.77137	1.94154
BLVRA	2	BLVRA.hAug10	162.158	142.676	1	1	5.09472	4.96756
blyblo	2	blyblo.aAug10-unspliced	16.3492	26.1901	1	1	2.85355	3.30285
blyfleybu	2	blyfleybu.aAug10-unspliced	15.728	15.7362	1	1	2.81709	2.81757
blygu	2	blygu.aAug10-unspliced	1.13198	0.702931	1	1	0.757053	0.532351
blyno	2	blyno.aAug10-unspliced	13.666	6.81886	1	1	2.68553	2.05654
blyvaw	2	blyvaw.aAug10-unspliced	3.1235	2.74935	1	1	1.4167	1.32158
blyvee	2	blyvee.bAug10-unspliced	21.8338	17.5363	1	1	3.12824	2.91973
BMPR2	4	BMPR2.aAug10	8.73458	7.03108	1	1	2.27568	2.08332
BMPR2	4	BMPR2.hAug10-unspliced	11.4061	8.22614	1	1	2.51819	2.22204
BMS1P4andAGAP5	2	BMS1P4andAGAP5.vbAug10	56.3241	49.9728	1	1	4.04872	3.93129
BNIP2	2	BNIP2.cAug10	118.619	118.633	1	1	4.78431	4.78443
BNIP3L	2	BNIP3L.iAug10-unspliced	56.3712	43.0044	1	1	4.04954	3.78429
BNIP3P	2	BNIP3P.aAug10-unspliced	25.8827	29.5707	1	1	3.29148	3.42004
bobee	2	bobee.aAug10-unspliced	1.66748	0.346709	1	1	0.981136	0.297664
BOD1L	2	BOD1L.jAug10-unspliced	4.39156	7.13583	1	1	1.68483	2.09628
boklarby	2	boklarby.aAug10-unspliced	25.4799	23.0729	1	1	3.27639	3.18109
boklarby	2	boklarby.bAug10	0.529666	0.790571	0	0	0.425049	0.582535
BOLA2B	2	BOLA2B.cAug10	62.3173	83.876	1	1	4.14816	4.44119
bomor	2	bomor.cAug10	12.1009	6.06078	1	1	2.57268	1.95456
bonor	2	bonor.bAug10-unspliced	3.31483	2.13857	1	1	1.46206	1.14377
bopluby	2	bopluby.aAug10-unspliced	7.97593	7.76868	1	1	2.19455	2.17119
borbler	2	borbler.aAug10-unspliced	3.6897	1.88001	1	1	1.54537	1.05779
borfarbo	2	borfarbo.aAug10-unspliced	7.56389	4.7589	1	1	2.14755	1.75075
borpaw	2	borpaw.aAug10-unspliced	5.88902	4.51785	1	1	1.92993	1.70799
borsnor	2	borsnor.aAug10-unspliced	1.70234	1.36189	1	1	0.994119	0.859461
borswar	2	borswar.aAug10-unspliced	4.98363	5.07334	1	1	1.78903	1.80391
borsworby	2	borsworby.aAug10-unspliced	6.31661	4.8032	1	1	1.99015	1.75841
borwa	2	borwa.aAug10-unspliced	5.09487	2.77382	1	1	1.80745	1.32809
bovybo	2	bovybo.aAug10-unspliced	6.33432	5.54448	1	1	1.99256	1.87862
bowee	2	bowee.aAug10-unspliced	6.64518	6.05334	1	1	2.03408	1.9535
boydoybo	2	boydoybo.aAug10-unspliced	9.20059	8.15	1	1	2.32245	2.21375
boyfey	2	boyfey.aAug10-unspliced	1.89293	2.00135	1	1	1.06227	1.09906
boyroybu	2	boyroybu.aAug10-unspliced	22.7995	17.1371	1	1	3.16966	2.89796
boyshee	2	boyshee.aAug10-unspliced	2.72646	3.51037	1	1	1.31546	1.50638
boysweeby	2	boysweeby.aAug10-unspliced	13.9717	7.17943	1	1	2.70616	2.10162
boytabu	2	boytabu.aAug10-unspliced	3.00727	1.31128	1	1	1.38811	0.837801
boyty	2	boyty.aAug10-unspliced	3.78232	3.46712	1	1	1.56493	1.49674
boyty	2	boyty.bAug10	1.36858	1.4946	0	0	0.862289	0.914128
boyweebo	2	boyweebo.aAug10-unspliced	3.70177	2.3923	1	1	1.54794	1.22151
boywyby	2	boywyby.aAug10-unspliced	1.07197	1.29154	1	1	0.728499	0.829224
BPNT1	2	BPNT1.lAug10	33.4645	31.3385	1	1	3.53993	3.47626
BPTF	4	BPTF.fAug10	13.4622	5.84468	1	1	2.67154	1.92347
BPTF	4	BPTF.gAug10	5.88052	2.82978	1	1	1.92869	1.34281
BPTF	4	BPTF.kAug10-unspliced	6.09104	3.49146	1	1	1.95883	1.50218
BRAF	2	BRAF.cAug10	7.5855	8.08174	1	1	2.15007	2.20627
BRAFPS2	2	BRAFPS2.aAug10-unspliced	6.35981	6.19079	1	1	1.99603	1.9728
BRD1	4	BRD1.iAug10	23.7739	13.055	1	1	3.20979	2.64298
BRD1	4	BRD1.jAug10	4.588	3.34357	1	1	1.72062	1.4687
BRD2	4	BRD2.dAug10	72.9148	46.1881	1	1	4.30291	3.85414
BRD2	4	BRD2.hAug10	14.5369	7.17617	1	1	2.74322	2.10122
BRD2	4	BRD2.jAug10	21.0622	11.8146	1	1	3.09387	2.55059
BRD2	4	BRD2.lAug10	12.9999	5.04232	1	1	2.63905	1.79879
BRD2	4	BRD2.mAug10	12.7971	4.44091	1	1	2.62446	1.69395
BRD2	4	BRD2.nAug10-unspliced	4.38857	3.6222	1	1	1.68428	1.53087
BRD2	4	BRD2.pAug10	6.7969	1.88056	1	1	2.05373	1.05799
BRD3	4	BRD3.bAug10	22.4902	12.2713	1	1	3.15658	2.58561
BRD3	4	BRD3.eAug10	2.14312	0.067041	1	1	1.14522	0.0648894
BRD3	4	BRD3.lAug10	0	0	0	0	0	0
BRD4	4	BRD4.fAug10	26.7587	16.406	1	1	3.32355	2.85682
BRD4	4	BRD4.oAug10	36.0352	19.9065	1	1	3.61187	3.04006
BRD7P2	2	BRD7P2.aAug10-unspliced	53.0557	39.2879	1	1	3.99002	3.69605
BRD7P4	2	BRD7P4.aAug10-unspliced	28.9987	21.1743	1	1	3.40115	3.09893
BRD9	4	BRD9.kAug10-unspliced	3.88753	1.19621	1	1	1.58669	0.786734
BRD9	4	BRD9.rAug10	43.244	31.8085	1	1	3.78972	3.49069
BRE	4	BRE.aAug10	11.195	10.9938	1	1	2.50103	2.48439
BRE	4	BRE.cAug10	52.0083	46.5169	1	1	3.97045	3.86108
BRI3	2	BRI3.aAug10	181.62	186.686	1	1	5.20741	5.23477
BRI3BP	2	BRI3BP.aAug10	17.0853	11.7886	1	1	2.8951	2.54855
BRI3P1	2	BRI3P1.aAug10-unspliced	1.32037	1.02537	1	1	0.841729	0.705752
BRMS1	4	BRMS1.aAug10	1.25022	0.298585	1	1	0.811027	0.261275
BRMS1	4	BRMS1.fAug10	91.6311	97.2713	1	1	4.52862	4.58773
BRMS1	4	BRMS1.gAug10	1.34873	0.432803	1	1	0.853874	0.359633
BRMS1	4	BRMS1.hAug10	0.555797	0	1	0	0.441988	0
BRPF1	4	BRPF1.fAug10	21.0435	12.3184	1	1	3.09302	2.58914
BRPF1	4	BRPF1.hAug10	24.2105	15.4874	1	1	3.22726	2.8026
BRPF3	2	BRPF3.iAug10-unspliced	12.389	8.34676	1	1	2.59444	2.23503
BST2	2	BST2.aAug10	196.669	218.646	1	1	5.2866	5.39202
BST2	2	BST2.cAug10	0	0	0	0	0	0
BTBD1	2	BTBD1.aAug10	62.0523	57.6109	1	1	4.14396	4.07092
BTBD11	2	BTBD11.aAug10	12.0712	10.376	1	1	2.57041	2.4315
BTBD6	4	BTBD6.aAug10	8.18063	8.51252	1	1	2.2171	2.25261
BTBD6	4	BTBD6.cAug10	46.8591	50.3243	1	1	3.86826	3.93816
BTD	2	BTD.jAug10	24.7807	28.326	1	1	3.24963	3.37847
BTF3	4	BTF3.aAug10	370.35	478.687	1	1	5.91715	6.17313
BTF3	4	BTF3.cAug10	17.7808	14.8461	1	1	2.93283	2.76292
BTF3	4	BTF3.eAug10	0	0	0	0	0	0
BTF3	4	BTF3.hAug10	311.897	420.678	1	1	5.74587	6.04424
BTF3	4	BTF3.jAug10	4.53457	1.79178	1	1	1.71101	1.02668
BTF3L4	2	BTF3L4.iAug10-unspliced	37.5404	39.8133	1	1	3.65171	3.70901
BTF3L4P	2	BTF3L4P.aAug10-unspliced	86.5726	89.4602	1	1	4.47247	4.50491
BTF3P4	2	BTF3P4.aAug10-unspliced	0.321806	0.463131	1	1	0.278999	0.380579
BTF3P5	2	BTF3P5.aAug10-unspliced	1.12418	0.83732	1	1	0.753385	0.608308
BTF3P7	2	BTF3P7.aAug10-unspliced	0.548243	0.613845	1	1	0.437121	0.47862
BTF3P9	2	BTF3P9.aAug10-unspliced	3.23733	2.26758	1	1	1.44393	1.18405
BTG1	4	BTG1.dAug10-unspliced	422.131	503.233	1	1	6.04768	6.22304
BTG1	4	BTG1.jAug10-unspliced	364.984	445.462	1	1	5.90259	6.10135
BTG2	4	BTG2.bAug10	242.89	263.186	1	1	5.49672	5.57665
BTG2	4	BTG2.cAug10-unspliced	3.7385	1.82887	1	1	1.55572	1.03988
BTK	2	BTK.iAug10	72.4709	33.7713	1	1	4.29689	3.54879
BTLA	2	BTLA.aAug10	7.34213	10.1968	1	1	2.12132	2.41563
BTN2A2andBTN3A1	2	BTN2A2andBTN3A1.eAug10	46.6982	42.7504	1	1	3.86489	3.7785
BTN3A2	2	BTN3A2.tAug10	128.69	124.065	1	1	4.86515	4.82883
BTN3A3andBTN2A1	2	BTN3A3andBTN2A1.vaAug10	157.546	155.107	1	1	5.06605	5.05054
BUB3	4	BUB3.aAug10	27.0392	27.5861	1	1	3.3336	3.35292
BUB3	4	BUB3.dAug10	67.7665	79.0206	1	1	4.23072	4.38228
BUD13	2	BUD13.aAug10	15.2381	10.9572	1	1	2.78736	2.48134
BUD31	4	BUD31.bAug10	0	0	0	0	0	0
BUD31	4	BUD31.cAug10	12.2111	12.5524	1	1	2.58106	2.60657
BUD31	4	BUD31.fAug10	70.6115	91.2106	1	1	4.27126	4.52407
BUD31	4	BUD31.gAug10	16.4866	14.7481	1	1	2.86144	2.75672
BUD31	4	BUD31.iAug10-unspliced	11.652	4.99031	1	1	2.53781	1.79014
bukoy	2	bukoy.aAug10-unspliced	2.16849	1.81128	1	1	1.15326	1.03364
bulabu	2	bulabu.aAug10-unspliced	1.36557	0.795939	1	1	0.861019	0.585528
bupla	2	bupla.bAug10	37.4779	16.4534	1	1	3.65009	2.85953
buraw	2	buraw.aAug10-unspliced	3.38205	1.45893	1	1	1.47752	0.899726
buswerby	2	buswerby.eAug10-unspliced	3.48627	3.82812	1	1	1.50102	1.57446
buvoby	2	buvoby.aAug10-unspliced	1.15043	0.453068	1	1	0.765668	0.373678
byblo	2	byblo.aAug10-unspliced	4.23693	3.21656	1	1	1.65574	1.43902
byklu	2	byklu.aAug10-unspliced	58.4349	54.0696	1	1	4.08488	4.0086
byluby	2	byluby.iAug10	14.814	20.5122	1	1	2.7609	3.06862
byzeybu	2	byzeybu.aAug10-unspliced	1.58628	2.13851	1	1	0.950222	1.14375
BZW1	4	BZW1.cAug10	147.842	178.647	1	1	5.00289	5.191
BZW1	4	BZW1.kAug10-unspliced	2.84981	0.711771	1	1	1.34802	0.537528
BZW1L1	2	BZW1L1.aAug10-unspliced	0.894752	1.82634	1	1	0.639088	1.03898
C10orf125	2	C10orf125.aAug10	34.7628	27.1655	1	1	3.57691	3.3381
C10orf137	2	C10orf137.hAug10	14.3382	11.3818	1	1	2.73034	2.51623
C10orf25	2	C10orf25.fAug10-unspliced	41.2482	43.4366	1	1	3.74356	3.79406
C10orf26	4	C10orf26.aAug10	64.9042	52.4163	1	1	4.1882	3.97812
C10orf26	4	C10orf26.eAug10-unspliced	1.12454	1.00986	1	1	0.753555	0.698063
C10orf54	4	C10orf54.aAug10	194.797	141.648	1	1	5.27708	4.96038
C10orf54	4	C10orf54.cAug10	79.1795	94.5987	1	1	4.38427	4.56016
C10orf54	4	C10orf54.eAug10	129.94	149.794	1	1	4.87474	5.01591
C10orf54	4	C10orf54.fAug10-unspliced	6.49566	1.95041	1	1	2.01432	1.08194
C10orf55	2	C10orf55.dAug10-unspliced	1.45469	0.969371	1	1	0.897999	0.677714
C10orf76	2	C10orf76.cAug10	23.0182	22.3503	1	1	3.17881	3.15061
C10orf84	2	C10orf84.oAug10	12.5431	11.5931	1	1	2.60588	2.53315
C11orf17	4	C11orf17.aAug10	2.45539	3.4122	1	1	1.23994	1.48437
C11orf17	4	C11orf17.cAug10	17.8269	19.7425	1	1	2.93529	3.03218
C11orf17	4	C11orf17.iAug10	14.7452	15.1109	1	1	2.75654	2.7795
C11orf21	4	C11orf21.bAug10-unspliced	5.72402	1.54222	1	1	1.90569	0.933039
C11orf21	4	C11orf21.cAug10	32.3357	16.1347	1	1	3.50663	2.84111
C11orf21	4	C11orf21.fAug10	9.00368	4.68938	1	1	2.30295	1.7386
C11orf2andTM7SF2	4	C11orf2andTM7SF2.aAug10	213.944	244.502	1	1	5.37038	5.5033
C11orf2andTM7SF2	4	C11orf2andTM7SF2.mAug10	2.11812	0.321226	1	1	1.13723	0.27856
C11orf2andTM7SF2	4	C11orf2andTM7SF2.rAug10	8.3172	7.78602	1	1	2.23186	2.17316
C11orf48andINTS5	4	C11orf48andINTS5.aAug10	25.5103	26.6382	1	1	3.27753	3.3192
C11orf48andINTS5	4	C11orf48andINTS5.kAug10	97.3633	104.59	1	1	4.58867	4.65956
C11orf48andINTS5	4	C11orf48andINTS5.lAug10	0.726749	0.967298	1	1	0.54624	0.676661
C11orf48andINTS5	4	C11orf48andINTS5.mAug10	2.89298	1.35532	1	1	1.35917	0.856676
C11orf51	4	C11orf51.jAug10	8.07078	12.3215	1	1	2.20506	2.58938
C11orf51	4	C11orf51.lAug10	13.2655	14.1586	1	1	2.65785	2.71857
C11orf51	4	C11orf51.mAug10	37.5115	51.4731	1	1	3.65096	3.9603
C11orf51	4	C11orf51.nAug10	32.1675	37.4347	1	1	3.50157	3.64896
C11orf51	4	C11orf51.sAug10	2.82207	5.58382	1	1	1.34079	1.88462
C11orf57	2	C11orf57.hAug10	21.735	17.2983	1	1	3.12391	2.90681
C11orf58	4	C11orf58.bAug10	113.597	132.639	1	1	4.74142	4.89514
C11orf58	4	C11orf58.fAug10	151.929	165.946	1	1	5.02997	5.11767
C11orf59	4	C11orf59.bAug10	245.366	266.729	1	1	5.50682	5.58998
C11orf59	4	C11orf59.cAug10	1.29416	0.85648	1	1	0.830368	0.618682
C11orf67	2	C11orf67.gAug10	21.509	25.7074	1	1	3.11392	3.28494
C11orf68	4	C11orf68.bAug10	53.3184	45.2781	1	1	3.99486	3.83467
C11orf68	4	C11orf68.cAug10-unspliced	2.5183	3.04848	1	1	1.25798	1.39834
C11orf71	2	C11orf71.bAug10-unspliced	9.1063	10.1386	1	1	2.31316	2.41042
C11orf73	2	C11orf73.pAug10	83.0104	108.46	1	1	4.43094	4.69556
C11orf80andRCE1	2	C11orf80andRCE1.vqAug10	44.5249	42.3375	1	1	3.81826	3.76902
C11orf84	2	C11orf84.aAug10	12.3804	12.296	1	1	2.59379	2.58746
C12orf29	2	C12orf29.gAug10	13.1735	15.2928	1	1	2.65138	2.79072
C12orf35	4	C12orf35.aAug10	67.7293	49.5389	1	1	4.23018	3.92274
C12orf35	4	C12orf35.bAug10-unspliced	25.7488	16.1633	1	1	3.28649	2.84277
C12orf35	4	C12orf35.cAug10	25.063	19.473	1	1	3.26052	3.01911
C12orf35	4	C12orf35.gAug10	3.21785	2.738	1	1	1.43933	1.31855
C12orf43	4	C12orf43.bAug10	8.13877	7.18976	1	1	2.21253	2.10288
C12orf43	4	C12orf43.cAug10	13.0191	9.02278	1	1	2.64042	2.30486
C12orf44	2	C12orf44.gAug10	47.9162	38.7568	1	1	3.89011	3.68278
C12orf47	4	C12orf47.cAug10	25.0801	29.5063	1	1	3.26117	3.41793
C12orf47	4	C12orf47.dAug10	27.136	31.4025	1	1	3.33705	3.47824
C12orf47	4	C12orf47.eAug10	15.7245	23.996	1	1	2.81688	3.21872
C12orf47	4	C12orf47.hAug10	2.51797	3.98605	1	1	1.25788	1.60664
C12orf49	2	C12orf49.dAug10-unspliced	25.4	22.0882	1	1	3.27336	3.13932
C12orf5	2	C12orf5.cAug10-unspliced	4.15982	2.57478	1	1	1.6409	1.2739
C12orf52	2	C12orf52.cAug10	22.6828	24.318	1	1	3.16475	3.23152
C12orf62	4	C12orf62.bAug10	129.824	175.645	1	1	4.87385	5.17414
C12orf62	4	C12orf62.fAug10	17.0085	15.3369	1	1	2.89085	2.79343
C13orf15	4	C13orf15.dAug10	17.1682	16.9753	1	1	2.89967	2.889
C13orf15	4	C13orf15.eAug10-unspliced	4.85799	2.6432	1	1	1.76781	1.29286
C13orf15	4	C13orf15.iAug10	23.3737	30.6915	1	1	3.19351	3.45605
C13orf23	2	C13orf23.aAug10	21.33	16.3994	1	1	3.10593	2.85644
C14orf104	4	C14orf104.aAug10	3.05316	3.03648	1	1	1.3995	1.39537
C14orf104	4	C14orf104.bAug10	4.81003	5.82222	1	1	1.75958	1.92019
C14orf104	4	C14orf104.dAug10-unspliced	5.16189	4.00662	1	1	1.81838	1.61076
C14orf109andUBR7	2	C14orf109andUBR7.eAug10	36.4393	49.4344	1	1	3.62272	3.92067
C14orf118	2	C14orf118.lAug10-unspliced	5.08193	3.76149	1	1	1.80532	1.56056
C14orf126andHEATR5A	2	C14orf126andHEATR5A.gAug10	19.8914	21.459	1	1	3.03934	3.11169
C14orf129	4	C14orf129.bAug10	44.5218	66.8458	1	1	3.81819	4.21724
C14orf129	4	C14orf129.fAug10-unspliced	6.68156	11.4345	1	1	2.03882	2.52048
C14orf135	2	C14orf135.eAug10	7.5956	6.54979	1	1	2.15125	2.02152
C14orf139	4	C14orf139.aAug10-unspliced	13.2379	7.64433	1	1	2.65591	2.1569
C14orf139	4	C14orf139.cAug10-unspliced	9.18048	5.57432	1	1	2.32047	1.88317
C14orf142	2	C14orf142.aAug10	22.9136	28.2732	1	1	3.17445	3.37667
C14orf153andKLC1	4	C14orf153andKLC1.mAug10	20.7667	13.0858	1	1	3.08038	2.64517
C14orf153andKLC1	4	C14orf153andKLC1.sAug10	52.1101	38.2808	1	1	3.97237	3.67074
C14orf153andKLC1	4	C14orf153andKLC1.vmAug10	10.7527	6.4678	1	1	2.46408	2.0106
C14orf153andKLC1	4	C14orf153andKLC1.vnAug10	23.6712	15.798	1	1	3.20564	2.82126
C14orf153andKLC1	4	C14orf153andKLC1.vtAug10-unspliced	7.41779	4.07357	1	1	2.13035	1.62405
C14orf153andKLC1	4	C14orf153andKLC1.vuAug10	0	0	0	0	0	0
C14orf153andKLC1	4	C14orf153andKLC1.vzAug10	2.9418	1.50994	1	1	1.37164	0.920258
C14orf153andKLC1	4	C14orf153andKLC1.wgAug10	73.023	48.7918	1	1	4.30438	3.90785
C14orf159	2	C14orf159.nAug10	41.2339	31.0069	1	1	3.74322	3.46595
C14orf166	2	C14orf166.fAug10	272.825	324.913	1	1	5.61249	5.78663
C14orf169	2	C14orf169.aAug10-unspliced	20.6355	21.5272	1	1	3.07434	3.11472
C14orf181andZFP36L1	2	C14orf181andZFP36L1.aAug10	168.316	129.758	1	1	5.13177	4.87335
C14orf19	2	C14orf19.aAug10-unspliced	35.131	42.2333	1	1	3.58715	3.76661
C14orf37	4	C14orf37.lAug10	13.3258	13.6896	1	1	2.66206	2.68714
C14orf37	4	C14orf37.vaAug10-unspliced	24.3041	16.4992	1	1	3.23097	2.86215
C14orf4	2	C14orf4.aAug10-unspliced	24.3435	17.288	1	1	3.23252	2.90625
C14orf43	4	C14orf43.aAug10	5.61963	2.31746	1	1	1.89004	1.1992
C14orf43	4	C14orf43.bAug10	13.548	7.34975	1	1	2.67745	2.12223
C14orf49	2	C14orf49.cAug10	10.0269	6.42091	1	1	2.40034	2.0043
C14orf64	4	C14orf64.aAug10	8.29783	8.9902	1	1	2.22978	2.3016
C14orf64	4	C14orf64.bAug10	2.15658	2.75755	1	1	1.14949	1.32377
C14orf64	4	C14orf64.cAug10	3.66001	3.67778	1	1	1.53902	1.54282
C14orf79	2	C14orf79.kAug10-unspliced	19.4102	29.5282	1	1	3.01603	3.41865
C15orf17	2	C15orf17.qAug10	24.6238	21.7491	1	1	3.24352	3.12452
C15orf24	2	C15orf24.aAug10	92.5594	106.946	1	1	4.5386	4.68163
C15orf33	2	C15orf33.iAug10-unspliced	2.01082	2.72071	1	1	1.10221	1.31391
C15orf39	4	C15orf39.bAug10	72.3323	27.8898	1	1	4.295	3.36349
C15orf39	4	C15orf39.dAug10-unspliced	14.9366	5.67248	1	1	2.76862	1.89799
C15orf39	4	C15orf39.fAug10-unspliced	7.28511	2.09586	1	1	2.11446	1.13007
C15orf40	4	C15orf40.cAug10	7.03877	13.122	1	1	2.08428	2.64773
C15orf40	4	C15orf40.dAug10	15.3173	14.3744	1	1	2.79223	2.73271
C15orf61	2	C15orf61.bAug10-unspliced	36.4687	34.9632	1	1	3.6235	3.58249
C15orf62	2	C15orf62.aAug10-unspliced	1.61515	0.748759	1	1	0.961323	0.558907
C16orf13	4	C16orf13.dAug10	57.4034	61.8647	1	1	4.06737	4.14098
C16orf13	4	C16orf13.gAug10	0.66572	0	0	1	0.510257	0
C16orf13	4	C16orf13.hAug10	6.13254	4.40394	1	1	1.96467	1.68713
C16orf13	4	C16orf13.iAug10	3.48529	4.23396	1	1	1.5008	1.65517
C16orf13	4	C16orf13.jAug10	43.4507	49.8611	1	1	3.79438	3.9291
C16orf13	4	C16orf13.oAug10	5.66521	9.40392	1	1	1.8969	2.34218
C16orf13	4	C16orf13.pAug10	0.0265343	0	0	0	0.0261884	0
C16orf13	4	C16orf13.qAug10	5.53537	4.5782	1	1	1.87723	1.71887
C16orf42	2	C16orf42.cAug10	94.7735	110.992	1	1	4.56199	4.71843
C16orf5	2	C16orf5.hAug10	64.6797	51.436	1	1	4.18479	3.95959
C16orf54	2	C16orf54.aAug10	88.5268	80.5702	1	1	4.49454	4.40146
C16orf57	4	C16orf57.eAug10	41.8511	38.2486	1	1	3.75773	3.66991
C16orf57	4	C16orf57.iAug10	27.9308	26.4687	1	1	3.36491	3.31305
C16orf57	4	C16orf57.jAug10	10.5778	13.0072	1	1	2.44909	2.63957
C16orf57	4	C16orf57.rAug10	0.583101	0.0495885	0	0	0.459385	0.0483982
C16orf58	4	C16orf58.gAug10	32.8747	24.9603	1	1	3.52267	3.25657
C16orf58	4	C16orf58.jAug10	45.1969	34.8671	1	1	3.83291	3.57982
C16orf61	4	C16orf61.aAug10	23.7655	33.0778	1	1	3.20945	3.52865
C16orf61	4	C16orf61.dAug10	10.6834	9.54698	1	1	2.45817	2.35584
C16orf61	4	C16orf61.tAug10	26.9371	40.2349	1	1	3.32996	3.71929
C16orf63	2	C16orf63.lAug10	47.404	57.0336	1	1	3.87958	4.06102
C16orf72	4	C16orf72.aAug10	33.3984	29.617	1	1	3.53801	3.42155
C16orf72	4	C16orf72.bAug10	17.0958	10.7688	1	1	2.89568	2.46545
C16orf72	4	C16orf72.eAug10-unspliced	14.8829	9.87188	1	1	2.76524	2.38618
C16orf86	2	C16orf86.fAug10	5.50417	6.14361	1	1	1.87244	1.96622
C16orf87	2	C16orf87.bAug10	22.3901	25.5959	1	1	3.15231	3.28076
C16orf91	2	C16orf91.bAug10-unspliced	19.9426	20.7851	1	1	3.04179	3.08122
C17orf100	2	C17orf100.aAug10-unspliced	3.08493	2.38951	1	1	1.4073	1.22068
C17orf104	2	C17orf104.gAug10-unspliced	15.0383	10.5011	1	1	2.77498	2.44244
C17orf106andCDK3	4	C17orf106andCDK3.hAug10	42.524	53.2864	1	1	3.77331	3.99427
C17orf106andCDK3	4	C17orf106andCDK3.jAug10	0.474282	2.60823	1	0	0.388171	1.28322
C17orf37	4	C17orf37.bAug10	51.208	57.3362	1	1	3.95524	4.06622
C17orf37	4	C17orf37.cAug10	5.29635	4.19404	1	1	1.83997	1.64751
C17orf37	4	C17orf37.dAug10	23.0355	26.6595	1	1	3.17953	3.31997
C17orf48	4	C17orf48.aAug10	17.0328	24.5007	1	1	2.89219	3.23871
C17orf48	4	C17orf48.bAug10	8.92257	13.4805	1	1	2.29481	2.6728
C17orf48	4	C17orf48.eAug10	1.91741	1.79209	1	1	1.0707	1.02679
C17orf48	4	C17orf48.fAug10	13.0551	14.0917	1	1	2.64298	2.71415
C17orf56	2	C17orf56.iAug10	5.92322	2.33157	1	1	1.93488	1.20344
C17orf59	2	C17orf59.aAug10-unspliced	20.3941	17.2693	1	1	3.06312	2.90522
C17orf60	2	C17orf60.aAug10	18.7421	10.219	1	1	2.98275	2.4176
C17orf61andPLSCR3	4	C17orf61andPLSCR3.dAug10	14.8489	18.8647	1	1	2.7631	2.98895
C17orf61andPLSCR3	4	C17orf61andPLSCR3.gAug10	123.51	139.234	1	1	4.82438	4.94331
C17orf61andPLSCR3	4	C17orf61andPLSCR3.iAug10	5.47171	3.59002	1	1	1.86744	1.52388
C17orf61andPLSCR3	4	C17orf61andPLSCR3.jAug10	0.176636	0.407374	0	0	0.162659	0.341726
C17orf61andPLSCR3	4	C17orf61andPLSCR3.lAug10	30.7191	31.6968	1	1	3.45692	3.48728
C17orf61andPLSCR3	4	C17orf61andPLSCR3.oAug10	7.60911	5.34046	1	1	2.15282	1.84695
C17orf61andPLSCR3	4	C17orf61andPLSCR3.pAug10	0	0	0	0	0	0
C17orf61andPLSCR3	4	C17orf61andPLSCR3.uAug10	2.70131	0.698989	1	1	1.30869	0.530033
C17orf61andPLSCR3	4	C17orf61andPLSCR3.vaAug10	2.73497	1.31013	1	1	1.31774	0.837302
C17orf61andPLSCR3	4	C17orf61andPLSCR3.vbAug10	0.254181	0.291752	0	1	0.226483	0.256
C17orf61andPLSCR3	4	C17orf61andPLSCR3.vcAug10	108.726	134.517	1	1	4.69798	4.9091
C17orf61andPLSCR3	4	C17orf61andPLSCR3.vdAug10	4.31064	3.48905	1	1	1.66971	1.50164
C17orf61andPLSCR3	4	C17orf61andPLSCR3.vfAug10	6.56072	2.10432	1	1	2.02297	1.13279
C17orf61andPLSCR3	4	C17orf61andPLSCR3.vgAug10	4.26729	11.6301	1	1	1.66152	2.53608
C17orf61andPLSCR3	4	C17orf61andPLSCR3.viAug10	1.87275	3.58358	1	1	1.05527	1.52248
C17orf61andPLSCR3	4	C17orf61andPLSCR3.vjAug10	2.32545	15.0712	1	0	1.2016	2.77703
C17orf61andPLSCR3	4	C17orf61andPLSCR3.vlAug10	26.444	24.2491	1	1	3.31215	3.22879
C17orf62	4	C17orf62.aAug10	52.2278	54.3727	1	1	3.97458	4.01409
C17orf62	4	C17orf62.kAug10	79.5357	84.1458	1	1	4.3887	4.44436
C17orf62	4	C17orf62.nAug10-unspliced	2.65388	0.866013	1	1	1.29579	0.623804
C17orf62	4	C17orf62.pAug10	69.0555	65.2293	1	1	4.24929	4.19312
C17orf62	4	C17orf62.vcAug10	19.6184	11.8706	1	1	3.02619	2.55495
C17orf62	4	C17orf62.vfAug10	3.4147	0.73709	1	1	1.48494	0.552211
C17orf62	4	C17orf62.vhAug10	4.58439	2.90487	1	1	1.71998	1.36223
C17orf62	4	C17orf62.vnAug10	6.76649	4.12664	1	1	2.04982	1.63445
C17orf65	4	C17orf65.aAug10	6.82714	8.16413	1	1	2.0576	2.2153
C17orf65	4	C17orf65.bAug10	3.72915	2.28715	1	1	1.55375	1.19002
C17orf65	4	C17orf65.eAug10	0	0	0	0	0	0
C17orf65	4	C17orf65.fAug10	7.18728	4.89731	1	1	2.10258	1.7745
C17orf65	4	C17orf65.lAug10	4.3483	5.52484	1	1	1.67678	1.87562
C17orf68	4	C17orf68.cAug10	22.5452	14.8904	1	1	3.15892	2.76572
C17orf68	4	C17orf68.eAug10	8.65805	6.94952	1	1	2.26779	2.07311
C17orf69andCRHR1	2	C17orf69andCRHR1.kAug10	7.55935	8.4895	1	1	2.14702	2.25019
C17orf70	4	C17orf70.cAug10	23.9043	16.7072	1	1	3.21504	2.87397
C17orf70	4	C17orf70.eAug10	3.85438	1.24829	1	1	1.57988	0.810171
C17orf81	4	C17orf81.dAug10	8.86959	5.70777	1	1	2.28946	1.90327
C17orf81	4	C17orf81.fAug10	17.5719	18.6527	1	1	2.92165	2.97822
C17orf81	4	C17orf81.lAug10	12.6757	18.8358	1	1	2.61562	2.98749
C17orf85	4	C17orf85.aAug10	13.176	10.4697	1	1	2.65155	2.43971
C17orf85	4	C17orf85.jAug10	4.77309	2.9802	1	1	1.75321	1.38133
C17orf86andSCARNA16andSEC14L1	2	C17orf86andSCARNA16andSEC14L1.vgAug10	49.1239	20.1565	1	1	3.9145	3.05195
C17orf87	2	C17orf87.aAug10	64.2763	18.8751	1	1	4.17863	2.98947
C17orf90	4	C17orf90.bAug10	40.0215	48.341	1	1	3.7141	3.89875
C17orf90	4	C17orf90.eAug10-unspliced	18.8659	20.3462	1	1	2.989	3.06087
C17orf95	4	C17orf95.aAug10	15.9654	21.3097	1	1	2.83117	3.10502
C17orf95	4	C17orf95.hAug10	15.6273	18.0293	1	1	2.81105	2.94598
C17orf95	4	C17orf95.qAug10	19.847	25.548	1	1	3.03721	3.27895
C17orf95	4	C17orf95.rAug10	25.6194	37.3467	1	1	3.28164	3.64667
C18orf1	2	C18orf1.rAug10	18.2183	19.4305	1	1	2.95586	3.01703
C18orf10	4	C18orf10.aAug10	20.8895	19.8517	1	1	3.08601	3.03744
C18orf10	4	C18orf10.dAug10	23.1565	28.4703	1	1	3.18455	3.38338
C18orf10	4	C18orf10.iAug10	2.7932	2.30869	1	1	1.33321	1.19655
C18orf10	4	C18orf10.jAug10	11.1622	12.611	1	1	2.49833	2.61088
C18orf10	4	C18orf10.uAug10-unspliced	1.65396	1.41637	1	1	0.976053	0.882267
C18orf10	4	C18orf10.vaAug10-unspliced	9.116	9.24105	1	1	2.31412	2.3264
C18orf18	2	C18orf18.aAug10-unspliced	5.81643	5.44672	1	1	1.91934	1.86357
C18orf8	2	C18orf8.hAug10	16.2039	15.2239	1	1	2.84514	2.78648
C19orf2	4	C19orf2.bAug10	71.7027	68.2079	1	1	4.28638	4.23712
C19orf2	4	C19orf2.cAug10	11.6904	16.4183	1	1	2.54084	2.85752
C19orf2	4	C19orf2.eAug10	14.3565	13.1673	1	1	2.73154	2.65094
C19orf2	4	C19orf2.fAug10	6.77146	5.33784	1	1	2.05046	1.84654
C19orf22	4	C19orf22.eAug10	28.1678	29.5747	1	1	3.37307	3.42017
C19orf22	4	C19orf22.gAug10	206.551	272.82	1	1	5.33538	5.61247
C19orf22	4	C19orf22.jAug10	105.528	127.818	1	1	4.66841	4.8584
C19orf24	2	C19orf24.dAug10	112.055	115.464	1	1	4.72787	4.75758
C19orf25	2	C19orf25.bAug10-unspliced	15.8341	11.1446	1	1	2.82341	2.49688
C19orf28	2	C19orf28.iAug10-unspliced	4.22792	1.84965	1	1	1.65401	1.0472
C19orf39	2	C19orf39.bAug10-unspliced	7.90645	6.02199	1	1	2.18678	1.94905
C19orf43	4	C19orf43.bAug10-unspliced	15.118	8.96541	1	1	2.77994	2.29912
C19orf43	4	C19orf43.dAug10	332.263	411.19	1	1	5.80893	6.02148
C19orf43	4	C19orf43.fAug10	8.39201	4.10746	1	1	2.23986	1.6307
C19orf48andSNORD88CandSNORD88B	2	C19orf48andSNORD88CandSNORD88B.eAug10	40.6289	49.2024	1	1	3.7288	3.91606
C19orf50	4	C19orf50.bAug10	70.5393	74.3088	1	1	4.27025	4.3216
C19orf50	4	C19orf50.hAug10	6.51393	4.58669	1	1	2.01676	1.72039
C19orf50	4	C19orf50.kAug10	8.40914	8.40791	1	1	2.24168	2.24155
C19orf52	2	C19orf52.aAug10	23.6594	21.4668	1	1	3.20516	3.11204
C19orf56andMAN2B1andRPL10P16	4	C19orf56andMAN2B1andRPL10P16.iAug10	142.624	102.36	1	1	4.9672	4.63822
C19orf56andMAN2B1andRPL10P16	4	C19orf56andMAN2B1andRPL10P16.rAug10	190.331	218.364	1	1	5.25401	5.39073
C19orf59andTRAPPC5	2	C19orf59andTRAPPC5.hAug10	208.514	203.23	1	1	5.34479	5.31925
C19orf6	2	C19orf6.hAug10	69.2398	44.4663	1	1	4.25192	3.81697
C19orf60	4	C19orf60.aAug10	0.0305145	1.69579	0	0	0.0300582	0.99169
C19orf60	4	C19orf60.bAug10	62.2644	62.7723	1	1	4.14732	4.15532
C19orf60	4	C19orf60.cAug10	15.9114	9.16079	1	1	2.82799	2.31854
C19orf60	4	C19orf60.dAug10	30.0542	36.7099	1	1	3.43573	3.62992
C19orf60	4	C19orf60.iAug10	30.4529	50.2452	1	1	3.44849	3.93662
C19orf63	4	C19orf63.bAug10	134.006	133.785	1	1	4.90532	4.90368
C19orf63	4	C19orf63.cAug10	18.0766	19.4014	1	1	2.94846	3.0156
C19orf63	4	C19orf63.hAug10	0	0	0	0	0	0
C19orf66	2	C19orf66.eAug10	47.0206	46.0239	1	1	3.87163	3.85066
C19orf68	2	C19orf68.bAug10-unspliced	10.7493	7.19827	1	1	2.4638	2.10392
C1DP1	2	C1DP1.aAug10-unspliced	38.3085	44.4098	1	1	3.67144	3.81573
C1GALT1	2	C1GALT1.hAug10-unspliced	18.5141	17.2139	1	1	2.97114	2.90218
C1orf103	2	C1orf103.cAug10	17.2127	15.2467	1	1	2.90212	2.78789
C1orf128	2	C1orf128.aAug10	76.38	82.4524	1	1	4.34873	4.42428
C1orf131	4	C1orf131.bAug10	17.6863	13.9793	1	1	2.92779	2.70667
C1orf131	4	C1orf131.iAug10	8.15349	9.32767	1	1	2.21414	2.33483
C1orf135	2	C1orf135.dAug10-unspliced	39.5821	39.8746	1	1	3.70333	3.71051
C1orf144	2	C1orf144.aAug10	121.132	141.991	1	1	4.8051	4.96278
C1orf151andNBL1	4	C1orf151andNBL1.mAug10-unspliced	1.44148	0.994636	1	1	0.892605	0.690461
C1orf151andNBL1	4	C1orf151andNBL1.pAug10	15.232	16.2244	1	1	2.78698	2.84633
C1orf151andNBL1	4	C1orf151andNBL1.sAug10	142.208	193.256	1	1	4.9643	5.26918
C1orf156	2	C1orf156.cAug10	18.447	19.2719	1	1	2.96769	3.00924
C1orf162	4	C1orf162.aAug10	90.2557	62.8559	1	1	4.51367	4.15663
C1orf162	4	C1orf162.bAug10	173.692	147.523	1	1	5.16302	5.00074
C1orf186	2	C1orf186.cAug10-unspliced	4.79034	4.41543	1	1	1.75619	1.68925
C1orf192	2	C1orf192.bAug10-unspliced	4.45558	3.3869	1	1	1.69664	1.47862
C1orf216	2	C1orf216.aAug10	11.5924	10.864	1	1	2.5331	2.47351
C1orf228	4	C1orf228.hAug10	21.1106	30.1253	1	1	3.09606	3.43802
C1orf228	4	C1orf228.jAug10	4.5386	2.85468	1	1	1.71174	1.34929
C1orf26	2	C1orf26.nAug10-unspliced	3.87295	4.42853	1	1	1.5837	1.69167
C1orf31	4	C1orf31.cAug10	33.0222	42.3457	1	1	3.52701	3.76921
C1orf31	4	C1orf31.dAug10	5.73654	5.80845	1	1	1.90755	1.91816
C1orf38	4	C1orf38.aAug10	99.7527	41.4154	1	1	4.61267	3.74751
C1orf38	4	C1orf38.dAug10	10.9813	8.99086	1	1	2.48334	2.30167
C1orf38	4	C1orf38.fAug10	15.9059	6.15557	1	1	2.82766	1.96789
C1orf38	4	C1orf38.hAug10	16.6178	9.84471	1	1	2.86891	2.38368
C1orf38	4	C1orf38.lAug10	78.132	46.5912	1	1	4.37112	3.86265
C1orf43	4	C1orf43.bAug10	152.784	175.556	1	1	5.03555	5.17364
C1orf43	4	C1orf43.hAug10	1.67116	6.68838	1	1	0.982512	2.03971
C1orf52	4	C1orf52.aAug10	3.1257	4.0818	1	1	1.41724	1.62567
C1orf52	4	C1orf52.cAug10-unspliced	1.31713	0.369475	1	1	0.840328	0.314427
C1orf52	4	C1orf52.dAug10	5.9137	4.13769	1	1	1.9335	1.6366
C1orf57	4	C1orf57.fAug10	13.4359	18.7926	1	1	2.66972	2.98531
C1orf57	4	C1orf57.jAug10	20.6831	29.461	1	1	3.07653	3.41645
C1orf58	2	C1orf58.iAug10	6.76997	5.94993	1	1	2.05027	1.93873
C1orf59	2	C1orf59.aAug10	29.2407	31.1522	1	1	3.40919	3.47048
C1orf63	4	C1orf63.cAug10	12.8433	4.06637	1	1	2.6278	1.62262
C1orf63	4	C1orf63.iAug10	7.82923	7.2268	1	1	2.17807	2.1074
C1orf66	2	C1orf66.kAug10-unspliced	11.9107	10.6091	1	1	2.55805	2.45179
C1orf77	4	C1orf77.cAug10	48.5631	48.2941	1	1	3.90325	3.8978
C1orf77	4	C1orf77.dAug10	17.5501	11.7079	1	1	2.92047	2.54222
C1orf77	4	C1orf77.eAug10	0.922378	0.9205	0	0	0.653563	0.652586
C1orf77	4	C1orf77.fAug10	3.97288	4.32023	1	1	1.604	1.67152
C1orf77	4	C1orf77.gAug10	2.93507	0.992564	1	1	1.36993	0.689422
C1orf77	4	C1orf77.iAug10	2.74452	1.20358	1	1	1.32029	0.790083
C1orf77	4	C1orf77.jAug10	12.958	11.113	1	1	2.63605	2.49428
C1orf77	4	C1orf77.lAug10	0.0639007	0.0184941	0	0	0.061942	0.0183251
C1orf77	4	C1orf77.pAug10-unspliced	2.50356	1.32965	1	1	1.25378	0.84572
C1orf77	4	C1orf77.qAug10	6.45144	2.72239	1	1	2.00841	1.31437
C1orf83	4	C1orf83.bAug10	8.0566	7.73265	1	1	2.20349	2.16707
C1orf83	4	C1orf83.fAug10-unspliced	3.80709	2.0336	1	1	1.57009	1.10975
C1orf85	2	C1orf85.aAug10	33.6221	33.0271	1	1	3.54449	3.52716
C1orf86	4	C1orf86.kAug10	5.51077	3.81595	1	1	1.87346	1.57193
C1orf86	4	C1orf86.mAug10	98.3186	91.6479	1	1	4.59833	4.52881
C1orf86	4	C1orf86.rAug10	9.75023	12.2882	1	1	2.37493	2.58688
C1orf86	4	C1orf86.uAug10	7.0288	9.85948	1	1	2.08304	2.38504
C1orf93	2	C1orf93.dAug10	26.9573	27.5362	1	1	3.33068	3.35117
C1QBP	2	C1QBP.aAug10	156.12	208.243	1	1	5.05701	5.3435
C1QTNF6andIL2RB	2	C1QTNF6andIL2RB.aAug10	132.138	128.948	1	1	4.89138	4.86713
C1QTNF6andIL2RB	2	C1QTNF6andIL2RB.eAug10	0.0968503	0.181825	0	0	0.0924427	0.167059
C1QTNF6andIL2RB	2	C1QTNF6andIL2RB.sAug10	0.0463282	0	0	0	0.0452871	0
C1RL	4	C1RL.aAug10	24.2411	20.2493	1	1	3.22847	3.05632
C1RL	4	C1RL.gAug10-unspliced	1.5334	0.579788	1	1	0.929561	0.457291
C1RL	4	C1RL.kAug10	1.58491	3.27029	1	1	0.94969	1.45168
C20orf108	2	C20orf108.aAug10	43.2137	45.4618	1	1	3.78903	3.83863
C20orf11	2	C20orf11.eAug10	69.7517	73.8676	1	1	4.25918	4.31572
C20orf111	4	C20orf111.aAug10	7.93695	5.47121	1	1	2.19019	1.86736
C20orf111	4	C20orf111.bAug10	9.64996	6.25758	1	1	2.36556	1.98205
C20orf111	4	C20orf111.eAug10	31.8949	39.9179	1	1	3.49332	3.71157
C20orf111	4	C20orf111.fAug10	30.1914	36.5243	1	1	3.44014	3.62499
C20orf118	2	C20orf118.cAug10-unspliced	7.82254	4.30229	1	1	2.17731	1.66814
C20orf135	2	C20orf135.aAug10-unspliced	7.0572	4.55128	1	1	2.08657	1.71403
C20orf152	2	C20orf152.gAug10-unspliced	6.05879	6.70974	1	1	1.95427	2.04248
C20orf177	4	C20orf177.dAug10	13.0024	11.7186	1	1	2.63923	2.54307
C20orf177	4	C20orf177.eAug10-unspliced	13.497	11.2166	1	1	2.67394	2.5028
C20orf196	2	C20orf196.bAug10	8.1625	9.674	1	1	2.21512	2.36781
C20orf197	2	C20orf197.dAug10	5.63054	7.20312	1	1	1.89169	2.10451
C20orf3	4	C20orf3.aAug10	117.291	184.499	1	1	4.77315	5.22305
C20orf3	4	C20orf3.fAug10	1.0885	0.945694	0	0	0.736444	0.665619
C20orf3	4	C20orf3.hAug10-unspliced	4.61492	1.84225	1	1	1.72543	1.0446
C20orf30	4	C20orf30.jAug10	80.0065	109.245	1	1	4.39453	4.70271
C20orf30	4	C20orf30.oAug10	6.72893	4.65465	1	1	2.04497	1.73248
C20orf30	4	C20orf30.sAug10	10.5839	11.6076	1	1	2.44962	2.5343
C20orf30	4	C20orf30.tAug10	126.253	158.642	1	1	4.84618	5.07293
C20orf43	4	C20orf43.dAug10	108.441	122.793	1	1	4.69538	4.81861
C20orf43	4	C20orf43.hAug10-unspliced	0	0	0	0	0	0
C20orf43	4	C20orf43.rAug10	22.42	24.1001	1	1	3.15359	3.22287
C21orf119	2	C21orf119.aAug10-unspliced	9.49973	12.0007	1	1	2.35135	2.565
C21orf122	2	C21orf122.aAug10-unspliced	1.76303	1.46073	1	1	1.01633	0.90046
C21orf2	4	C21orf2.hAug10	18.3398	17.2677	1	1	2.96216	2.90514
C21orf2	4	C21orf2.lAug10	25.0649	26.316	1	1	3.26059	3.30747
C21orf33	4	C21orf33.hAug10	69.3062	77.7159	1	1	4.25286	4.36585
C21orf33	4	C21orf33.nAug10	101.062	100.958	1	1	4.62558	4.62456
C21orf33	4	C21orf33.oAug10-unspliced	6.32339	3.27325	1	1	1.99107	1.45238
C21orf33	4	C21orf33.pAug10	3.78404	1.85576	1	1	1.56529	1.04934
C21orf33	4	C21orf33.rAug10-unspliced	52.3713	53.6855	1	1	3.97727	4.0016
C21orf57	2	C21orf57.gAug10	11.7476	13.8801	1	1	2.54534	2.70002
C21orf59andTCP10L	2	C21orf59andTCP10L.sAug10-unspliced	1.04177	1.00507	1	1	0.713819	0.695677
C21orf63	2	C21orf63.aAug10	10.8497	8.15544	1	1	2.4723	2.21435
C21orf67	2	C21orf67.eAug10-unspliced	2.70526	0.890472	1	1	1.30975	0.636827
C22orf25	4	C22orf25.eAug10	27.5974	21.983	1	1	3.35331	3.13475
C22orf25	4	C22orf25.kAug10	7.92482	6.2901	1	1	2.18884	1.98652
C22orf25	4	C22orf25.tAug10	7.50596	6.58144	1	1	2.14077	2.0257
C22orf25	4	C22orf25.vgAug10-unspliced	8.8042	5.31701	1	1	2.28281	1.84325
C22orf32	4	C22orf32.mAug10-unspliced	4.70901	5.08594	1	1	1.74205	1.80598
C22orf32	4	C22orf32.sAug10	247.24	343.247	1	1	5.5144	5.84136
C22orf34	2	C22orf34.eAug10-unspliced	12.6363	8.01145	1	1	2.61274	2.1985
C22orf37	2	C22orf37.aAug10-unspliced	4.19193	4.29224	1	1	1.64711	1.66624
C22orf39andHIRA	2	C22orf39andHIRA.uAug10	19.7787	11.6066	1	1	3.03393	2.53422
C22orf45	2	C22orf45.cAug10-unspliced	15.6984	20.3557	1	1	2.81531	3.06132
C22orf46	2	C22orf46.bAug10-unspliced	5.23557	3.35965	1	1	1.83027	1.47239
C22orf9	4	C22orf9.gAug10-unspliced	78.615	41.2127	1	1	4.3772	3.74272
C22orf9	4	C22orf9.qAug10	64.586	36.2205	1	1	4.18336	3.61686
C2CD2L	2	C2CD2L.bAug10	18.064	9.64226	1	1	2.9478	2.36483
C2orf15andLIPT1andMRPL30	2	C2orf15andLIPT1andMRPL30.hAug10	39.9185	37.1022	1	1	3.71158	3.64027
C2orf18andCENPA	2	C2orf18andCENPA.aAug10	19.418	11.0688	1	1	3.01641	2.49063
C2orf24	4	C2orf24.dAug10	127.411	124.165	1	1	4.85524	4.82964
C2orf24	4	C2orf24.eAug10	2.31523	0.446189	1	1	1.19853	0.368932
C2orf28	4	C2orf28.cAug10	75.6385	91.2859	1	1	4.3391	4.52489
C2orf28	4	C2orf28.eAug10	50.169	66.6981	1	1	3.93513	4.21506
C2orf43	2	C2orf43.bAug10	9.86939	9.13326	1	1	2.38595	2.31582
C2orf49	4	C2orf49.aAug10	8.86095	7.17247	1	1	2.28858	2.10077
C2orf49	4	C2orf49.dAug10	18.808	24.0068	1	1	2.98609	3.21915
C2orf68	4	C2orf68.aAug10	24.6272	22.5551	1	1	3.24365	3.15934
C2orf68	4	C2orf68.bAug10-unspliced	5.32992	3.22285	1	1	1.84529	1.44051
C2orf68	4	C2orf68.cAug10	9.68612	6.95504	1	1	2.36895	2.07381
C2orf69andC2orf47	4	C2orf69andC2orf47.dAug10	15.6934	16.8953	1	1	2.81501	2.88454
C2orf69andC2orf47	4	C2orf69andC2orf47.fAug10-unspliced	18.5093	18.3325	1	1	2.97089	2.96179
C2orf7	2	C2orf7.aAug10	27.3324	31.2178	1	1	3.34401	3.47252
C2orf79	2	C2orf79.aAug10	58.5336	67.6834	1	1	4.08654	4.22951
C2orf81	2	C2orf81.dAug10-unspliced	92.2652	106.88	1	1	4.53545	4.68102
C2orf88	2	C2orf88.fAug10-unspliced	10.1539	0.403383	1	1	2.41179	0.338886
C2orf89	4	C2orf89.aAug10	11.038	9.77871	1	1	2.48807	2.37757
C2orf89	4	C2orf89.bAug10	51.7969	49.1709	1	1	3.96645	3.91544
C2orf89	4	C2orf89.dAug10	15.5404	13.5149	1	1	2.8058	2.67518
C2orf89	4	C2orf89.nAug10-unspliced	1147.93	1767.33	1	1	7.04658	7.47779
C3AR1	2	C3AR1.aAug10	54.9016	38.6228	1	1	4.02359	3.67941
C3orf1	2	C3orf1.dAug10	75.6725	76.6471	1	1	4.33954	4.35217
C3orf10	4	C3orf10.bAug10	225.793	266.064	1	1	5.42404	5.58749
C3orf10	4	C3orf10.cAug10-unspliced	0.510295	0.276735	1	1	0.412305	0.244306
C3orf17	2	C3orf17.uAug10	24.7429	25.6221	1	1	3.24816	3.28174
C3orf19	4	C3orf19.jAug10	28.9795	15.5278	1	1	3.40051	2.80504
C3orf19	4	C3orf19.kAug10	0	0	0	0	0	0
C3orf19	4	C3orf19.mAug10	19.9437	14.4802	1	1	3.04184	2.73956
C3orf21	2	C3orf21.aAug10	13.9607	10.0558	1	1	2.70543	2.40295
C3orf23	4	C3orf23.jAug10	15.3513	16.4891	1	1	2.79431	2.86158
C3orf23	4	C3orf23.nAug10	11.9865	11.7714	1	1	2.56391	2.54721
C3orf31	2	C3orf31.bAug10	20.9831	19.8892	1	1	3.09028	3.03923
C3orf37	4	C3orf37.cAug10	57.8085	66.704	1	1	4.07429	4.21514
C3orf37	4	C3orf37.dAug10	15.9207	16.7414	1	1	2.82854	2.8759
C3orf37	4	C3orf37.jAug10	20.671	24.1869	1	1	3.07597	3.22632
C3orf38	2	C3orf38.aAug10	27.1196	29.2289	1	1	3.33647	3.4088
C3orf48	2	C3orf48.eAug10-unspliced	52.7503	47.68	1	1	3.98435	3.88527
C3orf58	2	C3orf58.aAug10	17.8164	14.5975	1	1	2.93473	2.74711
C3orf59	2	C3orf59.aAug10	10.9475	10.5043	1	1	2.48053	2.44272
C3orf62	2	C3orf62.aAug10	7.83847	4.72474	1	1	2.17911	1.7448
C3orf62	2	C3orf62.bAug10	0	0	0	0	0	0
C3orf62	2	C3orf62.cAug10	0.0262533	0.0863192	0	0	0.0259146	0.0827951
C3orf63	2	C3orf63.iAug10	61.1098	51.8593	1	1	4.1289	3.96763
C3orf75	2	C3orf75.dAug10	30.4855	35.9707	1	1	3.44953	3.61013
C3orf78	2	C3orf78.dAug10	32.1747	33.28	1	1	3.50179	3.53456
C4orf27	2	C4orf27.aAug10	36.8834	42.3641	1	1	3.63451	3.76963
C4orf34	4	C4orf34.dAug10	20.1907	13.2596	1	1	3.05356	2.65743
C4orf34	4	C4orf34.gAug10	13.0433	14.5198	1	1	2.64215	2.74212
C4orf42	4	C4orf42.cAug10-unspliced	10.2458	8.94715	1	1	2.42	2.29729
C4orf42	4	C4orf42.fAug10	21.2355	21.1699	1	1	3.10169	3.09873
C4orf48	2	C4orf48.aAug10	71.3593	74.2431	1	1	4.28164	4.32072
C5orf22	2	C5orf22.aAug10	18.8253	17.8658	1	1	2.98696	2.93735
C5orf24	2	C5orf24.eAug10-unspliced	6.84095	5.4623	1	1	2.05936	1.86599
C5orf35	2	C5orf35.gAug10	13.5827	15.1052	1	1	2.67984	2.77914
C5orf41	4	C5orf41.aAug10	18.8444	14.0774	1	1	2.98792	2.7132
C5orf41	4	C5orf41.cAug10	12.023	14.2921	1	1	2.56671	2.72734
C5orf41	4	C5orf41.eAug10-unspliced	4.67079	3.37982	1	1	1.73533	1.47701
C5orf43	2	C5orf43.dAug10	42.21	42.55	1	1	3.76607	3.77391
C5orf44	2	C5orf44.fAug10	7.55165	11.1954	1	1	2.14612	2.50106
C5orf51	2	C5orf51.aAug10	12.8618	10.6564	1	1	2.62914	2.45586
C5orf53	2	C5orf53.aAug10-unspliced	2.29721	1.1159	1	1	1.19308	0.749479
C5orf55	2	C5orf55.aAug10-unspliced	4.66451	4.26363	1	1	1.73422	1.66082
C5orf56andRAD50	2	C5orf56andRAD50.sAug10	46.8045	49.4048	1	1	3.86712	3.92009
C5orf58	2	C5orf58.aAug10-unspliced	1.70434	0.814688	1	1	0.994859	0.595914
C6orf105	2	C6orf105.iAug10	40.2473	45.4159	1	1	3.71958	3.83764
C6orf106	2	C6orf106.eAug10	116.635	119.328	1	1	4.76759	4.79022
C6orf108	4	C6orf108.bAug10	79.4298	106.736	1	1	4.38739	4.67969
C6orf108	4	C6orf108.cAug10	3.76177	5.2742	1	1	1.56062	1.83645
C6orf115	4	C6orf115.aAug10	199.354	255.786	1	1	5.30008	5.54824
C6orf115	4	C6orf115.cAug10	14.6499	20.1168	1	1	2.75047	3.05007
C6orf120	2	C6orf120.bAug10-unspliced	18.0109	16.0531	1	1	2.94501	2.83633
C6orf125	2	C6orf125.aAug10	15.1171	17.4748	1	1	2.77988	2.91641
C6orf129	2	C6orf129.aAug10-unspliced	37.8006	39.2224	1	1	3.65844	3.69442
C6orf130andUNC5CL	4	C6orf130andUNC5CL.cAug10	23.085	25.406	1	1	3.18159	3.27359
C6orf130andUNC5CL	4	C6orf130andUNC5CL.dAug10	11.308	11.5111	1	1	2.51025	2.52661
C6orf130andUNC5CL	4	C6orf130andUNC5CL.hAug10-unspliced	35.5196	30.3592	1	1	3.59785	3.44551
C6orf150	2	C6orf150.aAug10	14.6961	10.6119	1	1	2.75341	2.45203
C6orf155	4	C6orf155.gAug10-unspliced	38.8967	19.673	1	1	3.68629	3.02883
C6orf155	4	C6orf155.hAug10-unspliced	55.9029	24.3729	1	1	4.04135	3.23368
C6orf182P	2	C6orf182P.aAug10-unspliced	4.51649	4.0879	1	1	1.70774	1.62687
C6orf191andARHGAP18	2	C6orf191andARHGAP18.aAug10	13.8973	6.69242	1	1	2.70118	2.04024
C6orf192	2	C6orf192.aAug10	24.9436	26.7553	1	1	3.25592	3.32343
C6orf203	2	C6orf203.fAug10	17.073	12.1736	1	1	2.89442	2.57822
C6orf226	2	C6orf226.aAug10-unspliced	39.0457	45.5341	1	1	3.69002	3.84019
C6orf47	2	C6orf47.aAug10-unspliced	31.4285	26.4523	1	1	3.47904	3.31245
C6orf48andSNORD48andSNORD52	4	C6orf48andSNORD48andSNORD52.fAug10	8.10614	0.633422	1	1	2.20895	0.490677
C6orf48andSNORD48andSNORD52	4	C6orf48andSNORD48andSNORD52.mAug10	295.708	377.123	1	1	5.69275	5.93522
C6orf48andSNORD48andSNORD52	4	C6orf48andSNORD48andSNORD52.pAug10	23.1158	22.4294	1	1	3.18287	3.15399
C6orf57	2	C6orf57.cAug10	16.8232	14.4113	1	1	2.8805	2.7351
C6orf62	4	C6orf62.aAug10	66.7121	56.0111	1	1	4.21527	4.04325
C6orf62	4	C6orf62.eAug10	66.3176	61.5017	1	1	4.20942	4.13519
C6orf62	4	C6orf62.gAug10	4.77788	4.08066	1	1	1.75404	1.62544
C6orf62	4	C6orf62.hAug10-unspliced	5.11746	3.22483	1	1	1.81115	1.44098
C6orf62	4	C6orf62.iAug10-unspliced	67.8366	55.3611	1	1	4.23174	4.03178
C6orf64	2	C6orf64.aAug10	16.2492	18.7065	1	1	2.84777	2.98095
C6orf89	2	C6orf89.mAug10	56.6633	56.3697	1	1	4.05462	4.04952
C7orf26	2	C7orf26.jAug10	72.8906	71.8797	1	1	4.30259	4.28881
C7orf40andSNORA9	2	C7orf40andSNORA9.bAug10	19.3987	18.9702	1	1	3.01547	2.99424
C7orf41	2	C7orf41.gAug10	31.2168	15.7437	1	1	3.47249	2.81802
C7orf42	2	C7orf42.fAug10-unspliced	72.8537	62.6801	1	1	4.30209	4.15387
C7orf44	2	C7orf44.gAug10	39.8062	51.5194	1	1	3.70883	3.96118
C7orf47	2	C7orf47.fAug10	38.109	42.6355	1	1	3.66635	3.77587
C7orf49	4	C7orf49.aAug10	6.63211	5.71265	1	1	2.03236	1.90399
C7orf49	4	C7orf49.bAug10	13.7078	10.1119	1	1	2.68838	2.40802
C7orf49	4	C7orf49.hAug10	2.55017	1.73707	1	1	1.26699	1.00689
C7orf49	4	C7orf49.jAug10	31.3781	29.3894	1	1	3.47748	3.4141
C7orf49	4	C7orf49.oAug10	9.58319	5.63686	1	1	2.35927	1.89264
C7orf50	4	C7orf50.hAug10	75.5583	70.1386	1	1	4.33805	4.26463
C7orf50	4	C7orf50.iAug10	29.1301	16.9041	1	1	3.40553	2.88503
C7orf55andLUC7L2	2	C7orf55andLUC7L2.kAug10	17.7961	19.9555	1	1	2.93365	3.0424
C7orf59	4	C7orf59.aAug10	2.61451	1.07145	1	1	1.28496	0.728249
C7orf59	4	C7orf59.cAug10	140.543	201.315	1	1	4.9526	5.30983
C7orf59	4	C7orf59.eAug10	91.4884	81.087	1	1	4.52708	4.40778
C7orf59	4	C7orf59.fAug10	0	0	0	0	0	0
C7orf59	4	C7orf59.iAug10	84.0124	91.364	1	1	4.4428	4.52574
C7orf59	4	C7orf59.kAug10	28.0555	29.2056	1	1	3.36921	3.40803
C7orf59	4	C7orf59.nAug10	3.30735	0.304392	1	1	1.46032	0.265737
C7orf60	2	C7orf60.bAug10	23.5417	26.6203	1	1	3.20037	3.31855
C8orf40	2	C8orf40.eAug10	57.2226	74.4243	1	1	4.06427	4.32313
C8orf82andLRRC24	4	C8orf82andLRRC24.fAug10	15.4674	10.9497	1	1	2.80138	2.4807
C8orf82andLRRC24	4	C8orf82andLRRC24.hAug10-unspliced	19.8029	14.2151	1	1	3.03509	2.72229
C9orf114	4	C9orf114.hAug10	32.0175	29.7445	1	1	3.49704	3.42571
C9orf114	4	C9orf114.lAug10	12.2518	5.33306	1	1	2.58413	1.84578
C9orf114	4	C9orf114.nAug10	0	0	0	0	0	0
C9orf123	4	C9orf123.dAug10	63.6431	85.0708	1	1	4.16888	4.45517
C9orf123	4	C9orf123.eAug10	9.42346	12.1701	1	1	2.34406	2.57795
C9orf130	4	C9orf130.aAug10-unspliced	12.7927	17.3994	1	1	2.62414	2.91232
C9orf130	4	C9orf130.eAug10	4.65249	5.62711	1	1	1.7321	1.89117
C9orf142	4	C9orf142.aAug10	89.9719	93.7451	1	1	4.51055	4.55119
C9orf142	4	C9orf142.cAug10	0.791778	0.148766	0	0	0.583209	0.138688
C9orf142	4	C9orf142.dAug10	4.53888	2.23254	1	1	1.71179	1.17327
C9orf142	4	C9orf142.fAug10	2.82034	0.303849	1	1	1.34034	0.265321
C9orf142	4	C9orf142.gAug10	0.889437	0	0	0	0.636279	0
C9orf142	4	C9orf142.iAug10	0.351533	0	0	0	0.30124	0
C9orf142	4	C9orf142.jAug10	3.62833	6.5219	1	1	1.5322	2.01782
C9orf142	4	C9orf142.kAug10	1.48425	0.92943	1	1	0.90997	0.657225
C9orf142	4	C9orf142.lAug10	2.971	0.076288	0	0	1.37902	0.0735181
C9orf142	4	C9orf142.qAug10-unspliced	1.5543	0.787335	1	1	0.937778	0.580726
C9orf156	4	C9orf156.dAug10	11.8689	9.30682	1	1	2.55481	2.33281
C9orf156	4	C9orf156.hAug10	15.1166	14.9686	1	1	2.77985	2.77062
C9orf156	4	C9orf156.oAug10	0	0	0	0	0	0
C9orf16	2	C9orf16.aAug10	188.538	247.361	1	1	5.24459	5.51488
C9orf167	4	C9orf167.aAug10	15.3921	6.04083	1	1	2.7968	1.95173
C9orf167	4	C9orf167.bAug10-unspliced	9.98205	7.60933	1	1	2.39626	2.15285
C9orf37	4	C9orf37.cAug10	7.60867	10.0485	1	1	2.15277	2.4023
C9orf37	4	C9orf37.fAug10	5.50814	4.56988	1	1	1.87305	1.71737
C9orf46	4	C9orf46.aAug10	45.1661	69.0193	1	1	3.83224	4.24877
C9orf46	4	C9orf46.bAug10	7.21763	12.3098	1	1	2.10628	2.5885
C9orf64	2	C9orf64.aAug10	13.2614	9.15202	1	1	2.65756	2.31767
C9orf69	4	C9orf69.cAug10	54.6944	47.1799	1	1	4.01988	3.87494
C9orf69	4	C9orf69.dAug10	5.19642	4.81597	1	1	1.82397	1.76061
C9orf78	2	C9orf78.iAug10	228.665	257.62	1	1	5.43662	5.55536
C9orf82	2	C9orf82.aAug10	17.3438	15.8504	1	1	2.90929	2.82438
C9orf89	4	C9orf89.eAug10	32.3073	32.2792	1	1	3.50578	3.50493
C9orf89	4	C9orf89.kAug10	57.4441	50.7255	1	1	4.06807	3.94595
C9orf89	4	C9orf89.lAug10	0	0	0	0	0	0
C9orf95	4	C9orf95.aAug10	18.657	23.6902	1	1	2.97843	3.20641
C9orf95	4	C9orf95.dAug10	22.3115	32.741	1	1	3.14895	3.51871
C9orf95	4	C9orf95.kAug10-unspliced	4.5974	3.73951	1	1	1.7223	1.55593
C9orf95	4	C9orf95.pAug10	4.68399	4.32108	1	1	1.73765	1.67168
CA2	2	CA2.bAug10	16.8956	3.93209	1	1	2.88456	1.59576
CA5BP	4	CA5BP.nAug10	17.1675	28.0708	1	1	2.89964	3.36973
CA5BP	4	CA5BP.sAug10-unspliced	10.63	7.28813	1	1	2.45359	2.11482
CA5BP	4	CA5BP.vcAug10	18.4194	30.5253	1	1	2.96627	3.45079
CAB39	4	CAB39.cAug10	107.486	92.9211	1	1	4.68662	4.54246
CAB39	4	CAB39.dAug10	0.692599	0.387352	1	1	0.526265	0.327397
CAB39	4	CAB39.fAug10-unspliced	53.5633	49.6296	1	1	3.99936	3.92454
CABC1	4	CABC1.hAug10	46.1689	40.2522	1	1	3.85373	3.71971
CABC1	4	CABC1.qAug10	48.4947	36.7322	1	1	3.90187	3.63051
CABIN1	4	CABIN1.gAug10	16.2293	10.6362	1	1	2.84661	2.45412
CABIN1	4	CABIN1.iAug10	19.9388	9.58793	1	1	3.04161	2.35972
CABIN1	4	CABIN1.jAug10	71.9055	43.6223	1	1	4.28916	3.79823
CABIN1	4	CABIN1.qAug10	21.494	20.4774	1	1	3.11325	3.067
CAD	2	CAD.aAug10	21.0686	17.8982	1	1	3.09416	2.93907
CALCOCO2	2	CALCOCO2.iAug10	128.183	123.116	1	1	4.86123	4.82122
CALHM2	4	CALHM2.aAug10	3.56711	0.908902	1	1	1.51888	0.646528
CALHM2	4	CALHM2.bAug10	1.48831	1.2918	1	1	0.911603	0.829338
CALHM2	4	CALHM2.cAug10	19.1946	9.90067	1	1	3.00542	2.38882
CALHM2	4	CALHM2.dAug10	10.8358	10.3937	1	1	2.47113	2.43306
CALHM2	4	CALHM2.eAug10	0	0.377674	0	0	0	0.320397
CALHM2	4	CALHM2.fAug10	13.566	4.47629	1	1	2.67869	1.70043
CALHM2	4	CALHM2.gAug10	23.2465	15.4577	1	1	3.18827	2.8008
CALHM2	4	CALHM2.kAug10	7.17879	5.36715	1	1	2.10154	1.85115
CALHM2	4	CALHM2.lAug10	7.9919	5.08903	1	1	2.19632	1.80649
CALHM2	4	CALHM2.mAug10	0.909076	0.166447	1	0	0.64662	0.153962
CALHM2	4	CALHM2.nAug10	0	0	0	0	0	0
CALM1	4	CALM1.iAug10	409.282	504.431	1	1	6.01684	6.22541
CALM1	4	CALM1.kAug10-unspliced	180.519	191.531	1	1	5.20136	5.26026
CALM2P2	2	CALM2P2.aAug10-unspliced	274.469	297.005	1	1	5.61847	5.69711
CALM2P3	2	CALM2P3.aAug10-unspliced	166.89	182.185	1	1	5.12331	5.21049
CALM3	4	CALM3.dAug10	264.063	323.567	1	1	5.57997	5.78249
CALM3	4	CALM3.kAug10	110.508	139.796	1	1	4.7141	4.94732
CALR	4	CALR.aAug10	389.086	418.971	1	1	5.96637	6.04019
CALR	4	CALR.cAug10	5.4536	1.9729	1	1	1.86464	1.08954
CAMK1D	2	CAMK1D.bAug10	14.3351	9.63383	1	1	2.73014	2.36404
CAMK2D	4	CAMK2D.eAug10	0.802084	1.52103	1	1	0.588944	0.924667
CAMK2D	4	CAMK2D.fAug10	6.3947	4.24001	1	1	2.00076	1.65632
CAMK2D	4	CAMK2D.gAug10	13.2122	14.5838	1	1	2.6541	2.74623
CAMK2D	4	CAMK2D.hAug10	0.0667565	0	0	0	0.0646227	0
CAMK2D	4	CAMK2D.iAug10	3.09485	3.60245	1	1	1.40973	1.52659
CAMK2D	4	CAMK2D.mAug10-unspliced	1.79663	1.26946	1	1	1.02842	0.81954
CAMK2N1	2	CAMK2N1.bAug10	6.27091	4.67019	1	1	1.98388	1.73522
CAMKK2	2	CAMKK2.kAug10	24.5093	19.2034	1	1	3.23904	3.00585
CAMLG	4	CAMLG.bAug10	25.6729	28.6163	1	1	3.28365	3.38833
CAMLG	4	CAMLG.dAug10	25.3136	30.8766	1	1	3.27009	3.46187
CAMLG	4	CAMLG.eAug10	67.8539	90.7277	1	1	4.23199	4.51882
CAMLG	4	CAMLG.gAug10-unspliced	4.73305	3.67573	1	1	1.74625	1.54239
CAMP	2	CAMP.aAug10	70.3151	589.456	1	1	4.26711	6.38089
CAMSAP1	2	CAMSAP1.aAug10	12.5962	8.26159	1	1	2.60979	2.22588
CAMSAP1	2	CAMSAP1.iAug10	0	0.56116	0	0	0	0.445429
CAMTA1	4	CAMTA1.oAug10	25.621	27.3715	1	1	3.2817	3.34538
CAMTA1	4	CAMTA1.pAug10	11.7529	11.5721	1	1	2.54576	2.53148
CAMTA1	4	CAMTA1.tAug10-unspliced	2.90278	1.66209	1	1	1.36169	0.979111
CAND1	2	CAND1.gAug10	19.5034	16.9661	1	1	3.02059	2.88849
CAP1	4	CAP1.aAug10	382.949	439.161	1	1	5.95051	6.08714
CAP1	4	CAP1.bAug10	148.422	151.545	1	1	5.00677	5.02746
CAP1	4	CAP1.mAug10	3.7822	5.53898	1	1	1.5649	1.87778
CAPN1	2	CAPN1.iAug10	208.264	205.91	1	1	5.3436	5.33229
CAPN2	2	CAPN2.eAug10	146.523	121.507	1	1	4.99399	4.80817
CAPNS1	4	CAPNS1.dAug10	350.504	341.532	1	1	5.86222	5.83637
CAPNS1	4	CAPNS1.eAug10	12.2671	14.5945	1	1	2.58529	2.74692
CAPNS1	4	CAPNS1.hAug10	0.215197	0.298677	1	1	0.194906	0.261346
CAPNS1	4	CAPNS1.lAug10	192.537	185.466	1	1	5.26547	5.22825
CAPRIN1andNAT10	4	CAPRIN1andNAT10.cAug10	87.8393	69.1339	1	1	4.48683	4.25041
CAPRIN1andNAT10	4	CAPRIN1andNAT10.eAug10	9.85412	6.90365	1	1	2.38455	2.06732
CAPRIN1andNAT10	4	CAPRIN1andNAT10.gAug10	0.143155	0.208193	0	0	0.133792	0.189126
CAPRIN1andNAT10	4	CAPRIN1andNAT10.vbAug10	52.1528	42.7721	1	1	3.97317	3.779
CAPRIN1andNAT10	4	CAPRIN1andNAT10.vgAug10-unspliced	0.422143	0.24328	1	1	0.352165	0.217753
CAPZB	4	CAPZB.cAug10	379.178	414.491	1	1	5.94064	6.02946
CAPZB	4	CAPZB.fAug10-unspliced	2.52364	0.96009	1	1	1.25949	0.67299
CAPZB	4	CAPZB.iAug10	110.059	94.1659	1	1	4.71006	4.55562
CAPZB	4	CAPZB.nAug10	20.1586	18.6688	1	1	3.05205	2.97903
CARD10andMFNG	4	CARD10andMFNG.gAug10	133.913	151.507	1	1	4.90463	5.02721
CARD10andMFNG	4	CARD10andMFNG.nAug10	40.4635	40.358	1	1	3.72481	3.72227
CARD10andMFNG	4	CARD10andMFNG.oAug10	18.7073	27.3945	1	1	2.98099	3.3462
CARD10andMFNG	4	CARD10andMFNG.rAug10	1.82937	0.420642	1	1	1.04005	0.351109
CARD10andMFNG	4	CARD10andMFNG.uAug10	2.10234	0.529393	1	1	1.13216	0.424871
CARD10andMFNG	4	CARD10andMFNG.vfAug10	14.9181	20.7933	1	1	2.76746	3.0816
CARD10andMFNG	4	CARD10andMFNG.vhAug10	17.4559	26.1134	1	1	2.91539	3.30003
CARD11	4	CARD11.aAug10	60.9644	44.1898	1	1	4.12656	3.81087
CARD11	4	CARD11.cAug10	0.127805	0	0	0	0.120273	0
CARD11	4	CARD11.dAug10	5.15838	2.95492	1	1	1.81781	1.37496
CARD11	4	CARD11.iAug10	7.19708	3.81752	1	1	2.10378	1.57226
CARD8	4	CARD8.aAug10	28.8002	26.3937	1	1	3.39451	3.31031
CARD8	4	CARD8.bAug10	4.02634	4.77353	1	1	1.61469	1.75328
CARD8	4	CARD8.eAug10	0.906538	0.162934	1	1	0.645289	0.150946
CARD8	4	CARD8.fAug10	0.594016	1.47136	0	1	0.466256	0.904769
CARD8	4	CARD8.gAug10	5.30816	2.91701	1	1	1.84184	1.36533
CARD8	4	CARD8.hAug10	3.95065	1.82084	1	1	1.59952	1.03703
CARD8	4	CARD8.iAug10	5.02949	7.46598	1	1	1.79666	2.13606
CARD8	4	CARD8.nAug10	0	0	0	0	0	0
CARD8	4	CARD8.tAug10	0	0	0	0	0	0
CARD8	4	CARD8.vbAug10	5.10083	0	0	0	1.80843	0
CARD8	4	CARD8.veAug10	0.170534	1.08619	0	0	0.15746	0.735341
CARD8	4	CARD8.vgAug10	20.7751	28.3266	1	1	3.08076	3.3785
CARD8	4	CARD8.vlAug10	0	0.0684794	0	0	0	0.0662365
CARD8	4	CARD8.vmAug10	1.56507	1.14814	1	1	0.941986	0.764601
CARD8	4	CARD8.vnAug10	38.3555	58.6242	1	1	3.67264	4.08806
CARD8	4	CARD8.vpAug10	17.6451	15.4531	1	1	2.92558	2.80051
CARD9andDNLZ	2	CARD9andDNLZ.eAug10	59.4173	67.8748	1	1	4.10128	4.23229
CARHSP1	2	CARHSP1.bAug10	83.7712	122.621	1	1	4.43996	4.81722
CARKDandING1	4	CARKDandING1.vfAug10-unspliced	13.4475	9.60732	1	1	2.67052	2.36154
CARKDandING1	4	CARKDandING1.vuAug10	1.67747	0.652365	1	1	0.984872	0.502208
CARS	4	CARS.tAug10	18.3323	13.172	1	1	2.96178	2.65127
CARS	4	CARS.vbAug10-unspliced	1.7398	1.11098	1	1	1.00789	0.747154
CARS	4	CARS.vcAug10	16.2186	16.3893	1	1	2.84599	2.85585
CARS2	4	CARS2.cAug10	46.9801	38.6926	1	1	3.87079	3.68117
CARS2	4	CARS2.oAug10	10.5332	10.102	1	1	2.44523	2.40713
CARS2	4	CARS2.rAug10-unspliced	3.49656	0.622584	1	1	1.50331	0.48402
CASC3	4	CASC3.kAug10	26.9369	24.7863	1	1	3.32995	3.24984
CASC3	4	CASC3.nAug10-unspliced	46.1654	35.3163	1	1	3.85366	3.59227
CASK	4	CASK.gAug10	18.9039	18.6022	1	1	2.99091	2.97564
CASK	4	CASK.jAug10	9.48323	9.39149	1	1	2.34978	2.34099
CASP10	4	CASP10.eAug10	9.81251	5.77586	1	1	2.3807	1.91337
CASP10	4	CASP10.gAug10	6.80422	4.41111	1	1	2.05466	1.68845
CASP10	4	CASP10.lAug10	7.33834	2.84452	1	1	2.12086	1.34665
CASP8	2	CASP8.jAug10	74.5359	36.6979	1	1	4.32461	3.6296
CASP8AP2	2	CASP8AP2.hAug10-unspliced	5.54256	3.3343	1	1	1.87833	1.46656
CASS4	4	CASS4.aAug10	8.75646	5.80132	1	1	2.27793	1.91712
CASS4	4	CASS4.eAug10	6.54604	8.05396	1	1	2.02102	2.2032
CAST	4	CAST.voAug10	219.423	135.122	1	1	5.39555	4.91355
CAST	4	CAST.vrAug10	93.2743	52.1425	1	1	4.54621	3.97298
CAT	4	CAT.aAug10	170.182	202.289	1	1	5.14273	5.31463
CAT	4	CAT.cAug10	0.713369	0.567312	0	0	0.538461	0.449362
CAT	4	CAT.fAug10	1.21821	6.42585	1	0	0.7967	2.00497
CBFB	4	CBFB.fAug10	90.0343	97.1332	1	1	4.51124	4.58633
CBFB	4	CBFB.lAug10	126.912	139.037	1	1	4.85135	4.9419
CBL	2	CBL.aAug10	28.2872	21.3699	1	1	3.37715	3.10772
CBLB	2	CBLB.eAug10	14.9662	12.9043	1	1	2.77047	2.6322
CBLL1	4	CBLL1.bAug10	35.8155	45.8466	1	1	3.60592	3.84688
CBLL1	4	CBLL1.cAug10	25.113	32.0767	1	1	3.26243	3.49883
CBLL1	4	CBLL1.dAug10	14.1136	17.0211	1	1	2.7156	2.89154
CBLL1	4	CBLL1.jAug10-unspliced	4.33636	4.76627	1	1	1.67454	1.75203
CBX1	2	CBX1.hAug10	75.9686	75.6542	1	1	4.3434	4.3393
CBX3	4	CBX3.fAug10	143.751	167.232	1	1	4.97501	5.12534
CBX3	4	CBX3.pAug10-unspliced	2.94754	1.87384	1	1	1.37309	1.05565
CBX3	4	CBX3.qAug10	18.6636	18.631	1	1	2.97877	2.97711
CBX3	4	CBX3.sAug10	0	0.157552	0	0	0	0.146307
CBX3	4	CBX3.tAug10	1955.53	2551.11	1	1	7.57893	7.84468
CBX4	2	CBX4.cAug10	48.2779	37.4994	1	1	3.89748	3.65064
CBX5	4	CBX5.dAug10	10.2215	11.2088	1	1	2.41784	2.50216
CBX5	4	CBX5.gAug10	5.84283	9.19758	1	1	1.9232	2.32215
CBX5	4	CBX5.kAug10	10.308	16.4968	1	1	2.42551	2.86202
CBX7andCOX5BL7	4	CBX7andCOX5BL7.aAug10	66.3342	67.9818	1	1	4.20967	4.23384
CBX7andCOX5BL7	4	CBX7andCOX5BL7.cAug10	0.299327	0.0231176	0	0	0.261847	0.0228544
CBX7andCOX5BL7	4	CBX7andCOX5BL7.dAug10	5.91886	5.97551	1	1	1.93425	1.94241
CBY1andTOMM22	4	CBY1andTOMM22.eAug10	116.279	143.331	1	1	4.76456	4.97211
CBY1andTOMM22	4	CBY1andTOMM22.kAug10-unspliced	23.0256	32.5232	1	1	3.17912	3.51224
CC2D1B	2	CC2D1B.cAug10	25.3376	16.634	1	1	3.271	2.86983
CC2D1B	2	CC2D1B.jAug10	0	0	0	0	0	0
CCAR1	2	CCAR1.lAug10	24.6993	14.3965	1	1	3.24647	2.73414
CCDC101	4	CCDC101.aAug10	54.1267	58.7463	1	1	4.00964	4.09011
CCDC101	4	CCDC101.eAug10	2.52174	0.48637	1	1	1.25895	0.396337
CCDC107	4	CCDC107.bAug10	39.6267	41.3228	1	1	3.70443	3.74533
CCDC107	4	CCDC107.dAug10	15.5342	19.4863	1	1	2.80543	3.01976
CCDC107	4	CCDC107.hAug10	38.0229	43.9661	1	1	3.66415	3.80591
CCDC109A	2	CCDC109A.aAug10	11.9957	13.4404	1	1	2.56462	2.67003
CCDC109B	4	CCDC109B.aAug10	49.4403	60.9634	1	1	3.92079	4.12654
CCDC109B	4	CCDC109B.bAug10	126.009	183.522	1	1	4.84426	5.21777
CCDC109B	4	CCDC109B.dAug10	5.35886	6.75694	1	1	1.84985	2.04859
CCDC109B	4	CCDC109B.fAug10	54.9496	35.6177	1	1	4.02445	3.60053
CCDC109B	4	CCDC109B.gAug10	4.64917	6.44981	1	1	1.73151	2.00819
CCDC109B	4	CCDC109B.hAug10	4.14797	1.49225	1	1	1.6386	0.913186
CCDC112	2	CCDC112.fAug10	13.4608	6.41901	1	1	2.67144	2.00405
CCDC115	2	CCDC115.eAug10	92.4622	95.6291	1	1	4.53756	4.57088
CCDC115	2	CCDC115.jAug10	0.57584	0	0	0	0.454789	0
CCDC130	2	CCDC130.nAug10	15.3572	5.84227	1	1	2.79467	1.92312
CCDC142andMRPL53	4	CCDC142andMRPL53.gAug10	63.9763	95.4758	1	1	4.17402	4.56929
CCDC142andMRPL53	4	CCDC142andMRPL53.iAug10	13.883	12.1428	1	1	2.70022	2.57587
CCDC142andMRPL53	4	CCDC142andMRPL53.jAug10	94.9912	123.814	1	1	4.56426	4.82682
CCDC142andMRPL53	4	CCDC142andMRPL53.kAug10	24.3935	47.1477	1	1	3.23449	3.87427
CCDC159	2	CCDC159.lAug10-unspliced	5.70209	3.7095	1	1	1.90242	1.54958
CCDC22	4	CCDC22.aAug10	47.7786	43.0721	1	1	3.88729	3.78583
CCDC22	4	CCDC22.fAug10	2.03494	3.08189	1	0	1.11019	1.40656
CCDC23	4	CCDC23.aAug10	58.2109	72.9577	1	1	4.08111	4.30349
CCDC23	4	CCDC23.bAug10	8.07732	10.4226	1	1	2.20578	2.43559
CCDC28A	2	CCDC28A.cAug10	65.2907	72.5515	1	1	4.19405	4.29799
CCDC34	2	CCDC34.fAug10	6.5432	5.61198	1	1	2.02065	1.88888
CCDC39	2	CCDC39.hAug10-unspliced	17.9897	12.8179	1	1	2.9439	2.62597
CCDC43	4	CCDC43.dAug10	7.77968	4.54357	1	1	2.17244	1.71264
CCDC43	4	CCDC43.fAug10	8.73677	5.5127	1	1	2.27591	1.87375
CCDC45	2	CCDC45.iAug10	9.66303	6.65576	1	1	2.36678	2.03546
CCDC46andAXIN2	2	CCDC46andAXIN2.nAug10	14.4461	10.0542	1	1	2.73736	2.40281
CCDC56	2	CCDC56.cAug10	37.4083	39.9643	1	1	3.64827	3.7127
CCDC57	2	CCDC57.mAug10	91.0909	104.449	1	1	4.52278	4.65823
CCDC59	4	CCDC59.bAug10	32.4183	32.2271	1	1	3.5091	3.50337
CCDC59	4	CCDC59.fAug10	2.79836	1.23504	1	1	1.33457	0.804261
CCDC6	4	CCDC6.eAug10	25.2098	42.9587	1	1	3.26613	3.78325
CCDC6	4	CCDC6.gAug10	2.19808	0.970896	1	1	1.16255	0.678488
CCDC64	2	CCDC64.bAug10	31.3232	22.1173	1	1	3.47578	3.14058
CCDC65	2	CCDC65.dAug10	35.9903	46.7607	1	1	3.61066	3.8662
CCDC66	2	CCDC66.vfAug10-unspliced	30.0486	19.076	1	1	3.43555	2.99953
CCDC69	4	CCDC69.bAug10	157.139	125.672	1	1	5.06348	4.8416
CCDC69	4	CCDC69.cAug10-unspliced	1.25251	0.62741	1	1	0.812045	0.48699
CCDC71	2	CCDC71.aAug10	16.3385	12.1376	1	1	2.85293	2.57548
CCDC72	4	CCDC72.aAug10	273.735	343.367	1	1	5.61581	5.84171
CCDC72	4	CCDC72.cAug10	69.129	96.1767	1	1	4.25034	4.57653
CCDC72	4	CCDC72.hAug10	14.9023	12.0695	1	1	2.76646	2.57028
CCDC72	4	CCDC72.iAug10	14.5719	31.3786	1	1	2.74547	3.4775
CCDC84	2	CCDC84.oAug10-unspliced	4.74826	1.5662	1	1	1.7489	0.942428
CCDC88B	2	CCDC88B.bAug10	54.2029	25.7099	1	1	4.01102	3.28504
CCDC88C	2	CCDC88C.bAug10	45.7343	23.5568	1	1	3.84448	3.20099
CCDC94	2	CCDC94.aAug10	42.6396	36.513	1	1	3.77596	3.62469
CCDC96	2	CCDC96.aAug10-unspliced	3.73744	2.90017	1	1	1.5555	1.36102
CCDC97	2	CCDC97.bAug10	53.4076	49.314	1	1	3.9965	3.91828
CCL4	2	CCL4.aAug10	67.5205	45.753	1	1	4.22713	3.84488
CCL5	4	CCL5.aAug10	29.4054	18.8084	1	1	3.41462	2.98611
CCL5	4	CCL5.bAug10	421.536	308.46	1	1	6.04627	5.73483
CCM2	4	CCM2.aAug10	79.3	75.2902	1	1	4.38577	4.33454
CCM2	4	CCM2.fAug10	53.3979	59.9388	1	1	3.99633	4.10987
CCM2	4	CCM2.mAug10	0	0	0	0	0	0
CCM2	4	CCM2.vaAug10	13.9336	12.9683	1	1	2.70361	2.63679
CCM2	4	CCM2.vdAug10	14.1487	13.7733	1	1	2.71792	2.69282
CCM2	4	CCM2.viAug10	2.93074	1.25894	1	1	1.36883	0.814897
CCM2	4	CCM2.vkAug10	34.1562	27.0968	1	1	3.5598	3.33566
CCNB1	2	CCNB1.aAug10	8.43678	19.9129	1	1	2.24461	3.04037
CCNB1IP1	2	CCNB1IP1.jAug10	53.151	69.9845	1	1	3.99178	4.26246
CCNB1IP1P1	2	CCNB1IP1P1.aAug10-unspliced	2.82111	3.76613	1	1	1.34054	1.56153
CCND2	4	CCND2.aAug10	30.941	28.8327	1	1	3.46389	3.3956
CCND2	4	CCND2.dAug10-unspliced	48.1384	45.2744	1	1	3.89464	3.83459
CCND2	4	CCND2.eAug10-unspliced	0.770264	0.428447	1	1	0.571129	0.356588
CCND3	4	CCND3.fAug10	197.947	239.261	1	1	5.29304	5.48173
CCND3	4	CCND3.hAug10	8.59692	3.69452	1	1	2.26144	1.5464
CCND3	4	CCND3.jAug10	8.25037	5.98007	1	1	2.22466	1.94306
CCND3	4	CCND3.kAug10	0	0	0	0	0	0
CCND3	4	CCND3.lAug10	36.7189	12.2424	1	1	3.63016	2.58342
CCND3	4	CCND3.qAug10	229.057	293.085	1	1	5.43833	5.68387
CCND3	4	CCND3.rAug10	0	0.151127	0	0	0	0.140741
CCND3	4	CCND3.vbAug10	70.4958	88.1736	1	1	4.26964	4.49058
CCNDBP1	4	CCNDBP1.lAug10	115.252	147.99	1	1	4.75576	5.00388
CCNDBP1	4	CCNDBP1.mAug10	37.7834	42.9481	1	1	3.65799	3.78301
CCNDBP1	4	CCNDBP1.qAug10	6.78708	6.94514	1	1	2.05247	2.07256
CCNG1	4	CCNG1.fAug10	116.504	149.921	1	1	4.76647	5.01675
CCNG1	4	CCNG1.iAug10	92.8178	129.659	1	1	4.54135	4.87259
CCNG1	4	CCNG1.jAug10	0.220631	0	0	0	0.199368	0
CCNI	4	CCNI.gAug10-unspliced	340.319	366.81	1	1	5.83282	5.90757
CCNI	4	CCNI.jAug10	253.737	287.922	1	1	5.54023	5.66616
CCNK	2	CCNK.dAug10	65.5873	52.2491	1	1	4.19851	3.97498
CCNL1	4	CCNL1.aAug10	9.47662	8.29292	1	1	2.34915	2.22925
CCNL1	4	CCNL1.cAug10	18.535	7.42267	1	1	2.97221	2.13093
CCNL1	4	CCNL1.fAug10	7.10875	2.60781	1	1	2.09294	1.2831
CCNL1	4	CCNL1.gAug10	8.10041	1.91848	1	1	2.20832	1.07106
CCNL1	4	CCNL1.hAug10	7.1967	1.56555	1	1	2.10373	0.942171
CCNL1	4	CCNL1.iAug10	5.15743	1.94796	1	1	1.81766	1.08111
CCNL1	4	CCNL1.nAug10-unspliced	6.24273	4.64841	1	1	1.98	1.73137
CCNL1	4	CCNL1.oAug10	21.0132	8.72122	1	1	3.09164	2.27431
CCNL1	4	CCNL1.pAug10	1.87984	0.760791	0	1	1.05774	0.565763
CCNL1	4	CCNL1.rAug10	10.1377	3.42456	1	1	2.41034	1.48717
CCNL1	4	CCNL1.sAug10	0.464646	0.843295	0	0	0.381614	0.611555
CCNL1	4	CCNL1.uAug10-unspliced	7.27985	2.6732	1	1	2.11383	1.30106
CCNL1	4	CCNL1.vbAug10	8.78029	3.52835	1	1	2.28037	1.51036
CCNL1	4	CCNL1.vcAug10	0.105627	3.27761	0	0	0.100413	1.45339
CCNL1	4	CCNL1.vdAug10	6.11103	2.21656	1	1	1.96165	1.16831
CCNL2andAURKAIP1	4	CCNL2andAURKAIP1.bAug10	9.36187	4.95584	1	1	2.33813	1.78437
CCNL2andAURKAIP1	4	CCNL2andAURKAIP1.hAug10	4.20333	3.03033	1	1	1.6493	1.39385
CCNL2andAURKAIP1	4	CCNL2andAURKAIP1.qAug10	108.26	133.7	1	1	4.69373	4.90305
CCNY	2	CCNY.hAug10	148.697	127.842	1	1	5.00861	4.85859
CCR1	2	CCR1.aAug10	33.7349	14.5308	1	1	3.54775	2.74283
CCR4	2	CCR4.aAug10	72.7182	72.8275	1	1	4.30025	4.30173
CCR5	2	CCR5.bAug10-unspliced	42.7619	31.9457	1	1	3.77876	3.49486
CCR7	2	CCR7.dAug10-unspliced	3.30352	2.79638	1	1	1.45943	1.33405
CCR8	2	CCR8.aAug10	7.19301	6.50314	1	1	2.10328	2.01532
CCS	4	CCS.cAug10	11.1644	13.2823	1	1	2.49851	2.65902
CCS	4	CCS.iAug10	40.3707	38.7762	1	1	3.72257	3.68327
CCT3	2	CCT3.kAug10	211.381	255.007	1	1	5.35838	5.54521
CCT4	4	CCT4.gAug10	14.3474	15.4032	1	1	2.73095	2.79748
CCT4	4	CCT4.kAug10	154.402	183.841	1	1	5.04601	5.2195
CCT4	4	CCT4.nAug10	355.093	417.679	1	1	5.87519	6.0371
CCT5	2	CCT5.sAug10	190.438	197.486	1	1	5.25456	5.29072
CCT5P2	2	CCT5P2.aAug10-unspliced	1.13898	0.796938	1	1	0.760331	0.586084
CCT6A	4	CCT6A.bAug10	132.152	136.792	1	1	4.89149	4.92574
CCT6A	4	CCT6A.eAug10	2.82988	1.14166	1	1	1.34283	0.761581
CD101	4	CD101.aAug10	21.3669	19.3002	1	1	3.10758	3.01063
CD101	4	CD101.bAug10	5.84204	2.82092	1	1	1.92309	1.34049
CD14	2	CD14.dAug10	163.236	37.4195	1	1	5.10131	3.64857
CD151	4	CD151.fAug10	47.2589	29.3611	1	1	3.87658	3.41316
CD151	4	CD151.iAug10	26.7484	10.1519	1	1	3.32318	2.41161
CD163L1	2	CD163L1.iAug10	60.9248	9.96518	1	1	4.12592	2.39472
CD164	4	CD164.aAug10	216.876	252.173	1	1	5.38393	5.53407
CD164	4	CD164.kAug10-unspliced	1.1745	0.518891	1	1	0.776798	0.417981
CD180	2	CD180.aAug10	16.8834	4.28884	1	1	2.88387	1.6656
CD1AandCD1C	4	CD1AandCD1C.bAug10	46.5605	17.0786	1	1	3.862	2.89473
CD1AandCD1C	4	CD1AandCD1C.dAug10	9.57029	3.79254	1	1	2.35805	1.56706
CD1AandCD1C	4	CD1AandCD1C.eAug10	48.1995	18.9323	1	1	3.89588	2.99234
CD2	4	CD2.aAug10	311.172	413.659	1	1	5.74356	6.02746
CD2	4	CD2.bAug10	6.38289	12.0262	1	1	1.99916	2.56697
CD2	4	CD2.cAug10	4.69027	1.84326	1	1	1.73876	1.04495
CD2	4	CD2.dAug10	7.5101	5.69966	1	1	2.14125	1.90206
CD2	4	CD2.eAug10	4.21021	5.10047	1	1	1.65062	1.80837
CD2	4	CD2.gAug10	6.40133	2.82457	1	1	2.00166	1.34145
CD2	4	CD2.hAug10-unspliced	5.88251	4.77067	1	1	1.92898	1.75279
CD226	4	CD226.aAug10	7.29451	4.31625	1	1	2.11559	1.67077
CD226	4	CD226.bAug10	44.0787	40.407	1	1	3.80841	3.72345
CD247	4	CD247.gAug10	72.7733	97.2714	1	1	4.301	4.58773
CD247	4	CD247.hAug10	17.2291	14.2121	1	1	2.90302	2.72209
CD247	4	CD247.iAug10	168.353	187.235	1	1	5.13198	5.23769
CD247	4	CD247.lAug10	3.03218	0.538791	1	1	1.39431	0.430997
[truncated: 12,924 more rows]
