# Supplementary material for: Shifts in isoform usage underlie transcriptional differences in regulatory T cells in type 1 diabetes
Source: Commun Biol. 2023 Sep 27;6:988. doi: 10.1038/s42003-023-05327-7 (PMC10533491; doi:10.1038/s42003-023-05327-7)
Supplement: Supplementary file 12 — Supplementary Data 9 [file 42003_2023_5327_MOESM12_ESM.xlsx]

## Sheet: Column descriptions
Column	Description
gene_id	Aceview gene identifier
Cell type	Cell type: Treg = memory CD4+/CD25+ regulatory T cells, mCD4pCD25n = memory CD4+/CD25- T cells
flag_gene_has_unannotated_junction_CTL	Binary indicator that gene has at least one unannotated junction detected in unaffected controls (0=not detected, 1=detected)
flag_gene_has_unannotated_junction_T1D	Binary indicator that gene has at least one unannotated junction detected in type 1 diabetic cases (0=not detected, 1=detected)
flag_gene_has_exon_intron_border_junction_CTL	Binary indicator that gene has at least one exon-intron border junction detected in unaffected controls (0=not detected, 1=detected)
flag_gene_has_exon_intron_border_junction_T1D	Binary indicator that gene has at least one exon-intron border junction detected in type 1 diabetic cases (0=not detected, 1=detected)
flag_gene_has_any_unannotated_event_CTL	Binary indicator that gene has at least one unannotated event (unannotated junction, exon-intron border junction) detected in unaffected controls (0=not detected, 1=detected)
flag_gene_has_any_unannotated_event_T1D	Binary indicator that gene has at least one unannotated event (unannotated junction, exon-intron border junction) detected in type 1 diabetic cases (0=not detected, 1=detected)

## Sheet: Data for Supplementary Figure 3
gene_id	Cell type	flag_gene_has_unannotated_junction_CTL	flag_gene_has_unannotated_junction_T1D	flag_gene_has_exon_intron_border_junction_CTL	flag_gene_has_exon_intron_border_junction_T1D	flag_gene_has_any_unannotated_event_CTL	flag_gene_has_any_unannotated_event_T1D
ABCD2	Treg	0	0	1	1	1	1
ABHD14AandACY1	Treg	0	0	1	1	1	1
ACAT1	Treg	0	0	1	1	1	1
ACAT2	Treg	0	0	1	1	1	1
ACER3	Treg	0	0	1	1	1	1
ACO2	Treg	0	0	1	1	1	1
ACOT7	Treg	0	0	1	1	1	1
ACTG1P1	Treg	0	0	1	1	1	1
ACTR3C	Treg	0	0	1	1	1	1
ADAMTSL5	Treg	0	0	1	1	1	1
ADAT1andTMEM231andCHST5	Treg	0	0	1	1	1	1
ADCK2andNDUFB2	Treg	0	0	1	0	1	0
ADCK4	Treg	0	0	1	1	1	1
AEN	Treg	0	0	0	1	0	1
AFF1	Treg	0	0	1	1	1	1
AFF3	Treg	0	0	1	1	1	1
AGAP4	Treg	0	0	0	1	0	1
AGK	Treg	0	0	1	1	1	1
AGMAT	Treg	0	0	0	1	0	1
AGPAT3	Treg	0	0	0	1	0	1
AHCTF1P1	Treg	0	0	1	1	1	1
AIDA	Treg	0	0	1	1	1	1
AIMP1	Treg	0	0	0	1	0	1
AKIRIN1	Treg	0	0	1	1	1	1
AKIRIN2andNCRNA00120	Treg	0	0	1	1	1	1
AKNA	Treg	1	1	0	0	1	1
AKR1E2andAKR1C1andAKR1C3	Treg	1	1	0	0	1	1
AKT1S1andPNKP	Treg	0	0	1	1	1	1
AKT3	Treg	0	0	1	1	1	1
ALDH1A2	Treg	0	0	1	1	1	1
ALG1L2	Treg	0	0	1	1	1	1
ALOX12	Treg	0	0	1	1	1	1
ALOX15P	Treg	0	0	1	1	1	1
ALPK1	Treg	0	0	1	1	1	1
AMDHD1	Treg	0	0	1	1	1	1
AMICA1	Treg	0	0	1	1	1	1
ANGPT1	Treg	0	0	0	1	0	1
ANKH	Treg	0	0	1	1	1	1
ANKMY1	Treg	0	0	1	1	1	1
ANKRD13C	Treg	0	1	0	0	0	1
ANKRD20B	Treg	0	0	1	0	1	0
ANKRD39andANKRD23	Treg	0	0	1	1	1	1
ANKS1B	Treg	0	0	1	1	1	1
ANP32A	Treg	1	1	0	0	1	1
ANUBL1	Treg	0	0	1	1	1	1
ANXA11	Treg	0	0	1	1	1	1
ANXA9	Treg	0	0	1	1	1	1
AP1B1	Treg	0	0	0	1	0	1
AP3D1andMOBKL2A	Treg	0	0	0	1	0	1
AP4B1	Treg	0	0	1	1	1	1
APBB1IP	Treg	1	1	0	1	1	1
APBB3andSRA1	Treg	0	0	0	1	0	1
APC2	Treg	0	0	1	1	1	1
APLP2andST14	Treg	0	0	1	1	1	1
APOB48R	Treg	0	0	1	1	1	1
APOBEC3AandAPOBEC3B	Treg	1	1	0	0	1	1
APOBEC3CandAPOBEC3D	Treg	0	0	0	1	0	1
APOBEC3F	Treg	0	0	1	1	1	1
AQP7P1	Treg	0	0	1	1	1	1
ARAP2	Treg	1	1	0	0	1	1
ARG2	Treg	0	0	1	1	1	1
ARHGAP30	Treg	1	1	0	0	1	1
ARHGDIB	Treg	0	0	0	1	0	1
ARHGEF18	Treg	0	0	1	1	1	1
ARHGEF35	Treg	0	0	1	1	1	1
ARIH2	Treg	0	0	1	1	1	1
ARL4A	Treg	1	1	0	0	1	1
ARMC1	Treg	0	1	0	0	0	1
ARMCX1	Treg	0	0	1	1	1	1
ARPC3andANAPC7	Treg	0	0	1	0	1	0
ARPC5	Treg	0	0	0	1	0	1
ARRB1	Treg	0	0	1	1	1	1
ARRDC3	Treg	0	0	1	1	1	1
ARSA	Treg	0	0	1	1	1	1
ARSGandPRKAR1A	Treg	0	0	0	1	0	1
ASB14	Treg	0	0	1	1	1	1
ASB16	Treg	0	0	1	1	1	1
ASCC1	Treg	0	0	0	1	0	1
ASF1A	Treg	0	0	1	1	1	1
ASMTL	Treg	0	0	1	1	1	1
ASMTL.1	Treg	0	0	1	1	1	1
ASMTLAS	Treg	0	0	1	1	1	1
ASMTLAS.1	Treg	0	0	1	1	1	1
ASPHD1	Treg	0	0	1	1	1	1
ATG10	Treg	0	0	1	1	1	1
ATM	Treg	0	1	0	0	0	1
ATP11B	Treg	0	0	1	1	1	1
ATP1A1OS	Treg	0	0	1	1	1	1
ATP2C1	Treg	0	0	1	1	1	1
ATP5J2andPTCD1	Treg	0	0	1	1	1	1
ATP5OandCRYZL1andDONSON	Treg	0	0	1	1	1	1
ATP6V1D	Treg	0	0	0	1	0	1
ATP8B2	Treg	0	0	0	1	0	1
ATP9B	Treg	0	0	1	1	1	1
AUTS2	Treg	0	0	0	1	0	1
B2M	Treg	0	0	1	1	1	1
B4GALT1	Treg	1	1	0	0	1	1
bardy	Treg	0	0	1	1	1	1
bawbor	Treg	0	0	1	1	1	1
bawtor	Treg	0	0	1	1	1	1
BAZ1A	Treg	0	0	1	1	1	1
BBC3	Treg	0	1	0	0	0	1
BBS2	Treg	0	0	1	1	1	1
BCAS3	Treg	0	0	0	1	0	1
BCAS4	Treg	0	0	1	1	1	1
BCL2	Treg	0	0	1	1	1	1
BCL9L	Treg	0	0	1	1	1	1
beegly	Treg	0	0	1	1	1	1
beetee	Treg	0	0	1	1	1	1
beewoyby	Treg	0	0	1	1	1	1
berky	Treg	0	0	1	1	1	1
beyshar	Treg	1	1	0	0	1	1
BHLHE40	Treg	1	0	0	0	1	0
BIN1	Treg	1	1	0	0	1	1
BIN2	Treg	1	1	0	0	1	1
BIRC3andBIRC2	Treg	1	1	0	0	1	1
blama	Treg	0	0	1	1	1	1
blarker	Treg	0	0	1	1	1	1
blarneebo	Treg	0	0	0	1	0	1
blarpeybo	Treg	0	0	1	1	1	1
blaswoby	Treg	0	0	1	1	1	1
blata	Treg	0	0	1	1	1	1
blawklawbu	Treg	0	0	1	1	1	1
blawobo	Treg	0	0	1	1	1	1
blawsaw	Treg	0	0	1	1	1	1
bleefawby	Treg	0	0	1	1	1	1
bleegu	Treg	0	0	1	0	1	0
blerjoy	Treg	0	0	1	1	1	1
bleyla	Treg	0	0	0	1	0	1
bleyree	Treg	0	0	1	1	1	1
blobeebu	Treg	0	0	1	1	1	1
blorga	Treg	0	0	1	1	1	1
blorskeybu	Treg	0	0	1	1	1	1
blorsmer	Treg	0	0	1	1	1	1
bloygy	Treg	0	0	1	1	1	1
bloypor	Treg	0	0	1	1	1	1
bloywawbo	Treg	0	0	1	1	1	1
blujey	Treg	0	0	1	1	1	1
bluswaw	Treg	0	0	1	1	1	1
bluwybo	Treg	0	0	1	1	1	1
blycho	Treg	0	0	1	1	1	1
blyplaby	Treg	0	0	1	1	1	1
blyvee	Treg	0	0	1	1	1	1
BMP8B	Treg	0	0	1	1	1	1
BMS1P4andAGAP5	Treg	0	0	1	1	1	1
BNIP2	Treg	0	1	0	0	0	1
BNIP3L	Treg	0	0	1	1	1	1
bogee	Treg	0	0	1	1	1	1
bolor	Treg	0	0	1	1	1	1
borflee	Treg	0	0	1	1	1	1
borpar	Treg	0	0	1	1	1	1
borwor	Treg	0	0	1	0	1	0
boyflee	Treg	0	0	1	1	1	1
BRCA1P1	Treg	0	0	1	1	1	1
BRD2	Treg	0	0	1	1	1	1
BRD7	Treg	0	0	1	1	1	1
BRE	Treg	0	0	0	1	0	1
BRF1	Treg	0	0	1	1	1	1
BTF3L4	Treg	0	0	1	1	1	1
BTG1	Treg	0	0	1	1	1	1
BTN3A3andBTN2A1	Treg	0	0	1	1	1	1
BTRC	Treg	0	0	1	1	1	1
bubaw	Treg	0	0	1	1	1	1
BUD31	Treg	0	0	0	1	0	1
bufeebo	Treg	0	0	1	1	1	1
burarbu	Treg	0	0	1	1	1	1
buwar	Treg	0	0	1	1	1	1
bybabo	Treg	0	0	1	1	1	1
byla	Treg	0	0	1	1	1	1
C10orf54	Treg	1	1	0	1	1	1
C11orf20	Treg	0	0	1	1	1	1
C11orf21	Treg	0	0	1	1	1	1
C12orf35	Treg	0	1	1	1	1	1
C12orf40	Treg	0	0	1	1	1	1
C12orf49	Treg	1	1	1	1	1	1
C12orf76	Treg	0	0	1	1	1	1
C13orf15	Treg	0	0	0	1	0	1
C14orf109andUBR7	Treg	0	0	1	1	1	1
C14orf139	Treg	0	0	0	1	0	1
C14orf149andGPR135	Treg	0	0	1	1	1	1
C14orf153andKLC1	Treg	0	0	1	1	1	1
C14orf37	Treg	0	0	1	1	1	1
C14orf39	Treg	0	0	1	1	1	1
C15orf61	Treg	0	0	0	1	0	1
C16orf54	Treg	0	0	0	1	0	1
C17orf104	Treg	0	0	1	1	1	1
C17orf61andPLSCR3	Treg	0	0	1	1	1	1
C17orf72	Treg	0	0	1	1	1	1
C17orf86andSCARNA16andSEC14L1	Treg	1	1	0	0	1	1
C17orf95	Treg	0	0	0	1	0	1
C18orf10	Treg	0	0	1	1	1	1
C18orf56	Treg	0	0	1	1	1	1
C19orf25	Treg	0	0	1	1	1	1
C19orf29OS	Treg	0	0	1	1	1	1
C19orf44	Treg	0	0	1	1	1	1
C19orf54	Treg	0	0	1	1	1	1
C19orf56andMAN2B1andRPL10P16	Treg	1	1	0	0	1	1
C1orf112	Treg	0	0	1	1	1	1
C1orf147	Treg	0	0	1	1	1	1
C1orf162	Treg	1	1	1	1	1	1
C1orf167.1	Treg	0	0	1	1	1	1
C1orf186	Treg	0	0	1	1	1	1
C1orf228	Treg	0	1	0	0	0	1
C1orf83	Treg	0	0	1	1	1	1
C1orf85	Treg	0	0	1	1	1	1
C1orf86	Treg	0	0	1	1	1	1
C20orf118	Treg	0	0	1	1	1	1
C20orf132	Treg	0	0	1	1	1	1
C20orf160	Treg	0	0	1	1	1	1
C20orf177	Treg	0	0	1	1	1	1
C21orf33	Treg	0	0	1	1	1	1
C21orf57	Treg	0	0	1	1	1	1
C22orf13	Treg	0	1	0	0	0	1
C22orf25	Treg	0	0	0	1	0	1
C22orf27	Treg	0	0	1	1	1	1
C22orf32	Treg	1	1	1	1	1	1
C22orf45	Treg	0	0	1	1	1	1
C2orf15andLIPT1andMRPL30	Treg	0	0	1	1	1	1
C2orf18andCENPA	Treg	0	0	1	1	1	1
C2orf3	Treg	0	0	1	1	1	1
C2orf56	Treg	0	0	1	1	1	1
C2orf63	Treg	0	0	1	1	1	1
C2orf84	Treg	0	0	1	1	1	1
C2orf89	Treg	0	0	1	1	1	1
C3orf48	Treg	0	0	1	1	1	1
C3orf62	Treg	0	0	1	1	1	1
C3orf67	Treg	0	0	1	1	1	1
C4orf10	Treg	0	0	1	1	1	1
C4orf29	Treg	0	0	1	1	1	1
C5orf25	Treg	0	0	1	1	1	1
C5orf33	Treg	0	0	1	1	1	1
C5orf4	Treg	0	0	1	1	1	1
C6orf105	Treg	0	0	0	1	0	1
C6orf129	Treg	0	0	1	1	1	1
C6orf155	Treg	0	0	1	1	1	1
C6orf201	Treg	0	0	1	1	1	1
C7orf49	Treg	0	0	1	1	1	1
C8orf41andFUT10	Treg	0	0	1	1	1	1
C8orf82andLRRC24	Treg	0	0	1	1	1	1
C9orf68	Treg	0	0	1	1	1	1
CA5BP	Treg	1	1	1	1	1	1
CA6	Treg	0	0	1	1	1	1
CABIN1	Treg	0	0	0	1	0	1
CACNA1C	Treg	0	0	1	1	1	1
CACNA1I	Treg	0	0	1	1	1	1
CACNA2D2	Treg	0	0	1	1	1	1
CAMK1	Treg	0	0	1	1	1	1
CAMK4	Treg	0	0	1	1	1	1
CAMLG	Treg	1	1	0	0	1	1
CAP1	Treg	0	0	1	1	1	1
CARD17	Treg	0	0	0	1	0	1
CASP6	Treg	0	0	1	1	1	1
CAST	Treg	0	0	1	1	1	1
CATSPER2P1	Treg	0	0	1	1	1	1
CATSPERB	Treg	0	0	1	1	1	1
CCDC109B	Treg	1	1	0	0	1	1
CCDC141andTTN	Treg	0	0	1	1	1	1
CCDC146	Treg	0	0	1	1	1	1
CCDC159	Treg	0	0	1	1	1	1
CCDC18	Treg	0	0	0	1	0	1
CCDC23	Treg	0	0	1	1	1	1
CCDC39	Treg	0	0	1	1	1	1
CCDC41	Treg	0	0	1	1	1	1
CCDC65	Treg	1	1	0	0	1	1
CCDC66	Treg	0	0	1	1	1	1
CCDC7andC10orf68	Treg	0	0	1	1	1	1
CCDC84	Treg	0	0	1	1	1	1
CCDC88C	Treg	0	0	1	1	1	1
CCNI	Treg	1	0	0	0	1	0
CCNK	Treg	0	0	1	1	1	1
CCNL1	Treg	0	0	0	1	0	1
CCNT1_	Treg	0	0	1	1	1	1
CCR7	Treg	0	0	1	1	1	1
CCT4	Treg	1	1	0	0	1	1
CCT7	Treg	0	1	0	0	0	1
CD101	Treg	0	0	1	1	1	1
CD2	Treg	1	1	0	0	1	1
CD226	Treg	0	0	1	1	1	1
CD27	Treg	0	0	1	1	1	1
CD300A	Treg	0	0	1	1	1	1
CD3DandMPZL2	Treg	0	0	1	1	1	1
CD3E	Treg	0	0	1	1	1	1
CD3EAP	Treg	0	0	1	1	1	1
CD3G	Treg	0	0	1	1	1	1
CD44	Treg	1	1	1	1	1	1
CD48	Treg	1	1	1	1	1	1
CD53	Treg	1	1	1	1	1	1
CD58	Treg	0	0	1	1	1	1
CD6	Treg	1	1	0	1	1	1
CD69	Treg	0	0	0	1	0	1
CD84	Treg	0	0	0	1	0	1
CDC16	Treg	0	0	0	1	0	1
CDC42SE1	Treg	1	1	0	1	1	1
CDH12	Treg	0	0	1	1	1	1
CDHR3	Treg	0	0	1	1	1	1
CDK11AandCDK11B	Treg	1	1	0	0	1	1
CDK2AP1	Treg	0	0	1	1	1	1
CDKL3andPPP2CA	Treg	1	1	0	0	1	1
CDKL5	Treg	0	0	1	1	1	1
CDKN1B	Treg	1	1	1	1	1	1
CEACAM21	Treg	0	1	1	1	1	1
CEBPZ	Treg	0	0	1	1	1	1
CELF2	Treg	0	0	0	1	0	1
CELF5	Treg	0	0	1	1	1	1
CENPK	Treg	0	0	1	1	1	1
CENPT	Treg	0	0	1	1	1	1
CEP170L	Treg	0	0	0	1	0	1
CEP250	Treg	0	0	1	1	1	1
CEP290	Treg	0	0	1	1	1	1
CEPT1	Treg	0	0	1	1	1	1
CERK	Treg	0	0	1	1	1	1
CFLARandRNU7-45P	Treg	0	0	1	1	1	1
CFLP1	Treg	0	0	0	1	0	1
CFP	Treg	0	0	1	1	1	1
CGGBP1	Treg	0	0	1	1	1	1
chakorbu	Treg	0	0	0	1	0	1
charko	Treg	0	0	1	1	1	1
charty	Treg	0	0	1	1	1	1
chasee	Treg	0	0	1	1	1	1
chavyby	Treg	0	0	0	1	0	1
chawmoby	Treg	0	0	1	1	1	1
chawtee	Treg	0	0	1	1	1	1
CHD2	Treg	0	0	0	1	0	1
CHD8	Treg	0	1	0	0	0	1
cheecho	Treg	0	0	1	1	1	1
cheedo	Treg	0	0	1	1	1	1
cheeflobu	Treg	0	0	1	1	1	1
cheerorbo	Treg	0	0	1	1	1	1
cheespar	Treg	0	0	1	1	1	1
CHEK2	Treg	0	0	0	1	0	1
chermaw	Treg	0	0	1	1	1	1
cherskaw	Treg	0	0	1	1	1	1
chersoy	Treg	0	0	1	1	1	1
chertubo	Treg	0	0	1	1	1	1
cheyskaw	Treg	0	0	1	1	1	1
cheyskoy	Treg	0	0	1	1	1	1
CHFRandGOLGA3	Treg	1	1	0	0	1	1
CHMP5	Treg	0	0	1	1	1	1
CHMP7	Treg	0	0	0	1	0	1
chobleyby	Treg	0	0	1	1	1	1
chochar	Treg	0	0	0	1	0	1
chorgloy	Treg	0	0	1	1	1	1
chornu	Treg	0	0	1	1	1	1
choto	Treg	0	0	1	1	1	1
choydawbu	Treg	0	0	1	1	1	1
choykar	Treg	0	0	1	1	1	1
CHPF2	Treg	1	1	0	0	1	1
CHST11	Treg	0	0	1	1	1	1
chuler	Treg	0	0	1	1	1	1
chusey	Treg	0	0	1	1	1	1
chusherby	Treg	0	0	1	1	1	1
chyjo	Treg	0	0	0	1	0	1
chylaw	Treg	0	0	1	1	1	1
chyra	Treg	0	0	0	1	0	1
chysmer	Treg	0	0	1	1	1	1
chyveebu	Treg	0	0	1	1	1	1
chywarbo	Treg	1	1	0	0	1	1
CIC	Treg	0	0	0	1	0	1
CIDEB	Treg	0	0	1	1	1	1
CLCA2	Treg	0	0	1	1	1	1
CLEC17A	Treg	0	1	0	0	0	1
CLEC2B	Treg	0	0	0	1	0	1
CLEC2DandNPM1P16andNPM1P7	Treg	0	0	1	1	1	1
CLIC4	Treg	0	0	1	1	1	1
CLN6andCALML4	Treg	0	0	1	1	1	1
CLSTN1	Treg	0	0	1	1	1	1
CMC1	Treg	1	1	0	0	1	1
CNOT2	Treg	0	0	1	1	1	1
CNOT7	Treg	0	0	0	1	0	1
CNPY3andGNMT	Treg	0	0	0	1	0	1
COL6A4P1	Treg	0	0	1	1	1	1
COL8A1andC3orf26	Treg	0	0	1	1	1	1
CORO1A	Treg	0	0	1	1	1	1
CORO1BandPTPRCAP	Treg	0	0	1	1	1	1
COX15	Treg	0	1	0	0	0	1
COX5A	Treg	0	1	0	0	0	1
COX6B1	Treg	0	1	0	0	0	1
COX7A2	Treg	0	0	1	1	1	1
COX7BP1	Treg	0	0	1	1	1	1
CP	Treg	0	0	1	1	1	1
CPM	Treg	0	0	1	1	1	1
CPSF4	Treg	0	0	1	1	1	1
CR1	Treg	1	1	0	0	1	1
CRBN	Treg	1	1	0	0	1	1
CREBBP	Treg	0	1	0	0	0	1
CSNK1E	Treg	0	0	0	1	0	1
CSRNP1	Treg	0	0	0	1	0	1
CSTF3	Treg	0	0	0	1	0	1
CTBP1	Treg	0	0	0	1	0	1
CTCF	Treg	0	1	0	0	0	1
CTDSP1	Treg	0	0	0	1	0	1
CTDSP2	Treg	1	0	0	0	1	0
CTLA4	Treg	0	0	0	1	0	1
CTSS	Treg	0	0	1	1	1	1
CXCR4	Treg	0	0	1	1	1	1
CXorf38	Treg	0	1	0	0	0	1
CYB561D2	Treg	0	0	1	1	1	1
CYLD	Treg	0	0	0	1	0	1
CYP11A1	Treg	0	0	1	1	1	1
CYP20A1	Treg	0	0	1	1	1	1
CYP2C8	Treg	0	0	1	1	1	1
CYP2D8P1andCYP2D7P1andCYP2D6	Treg	0	0	1	1	1	1
CYP3A5	Treg	0	0	1	1	1	1
CYTH1	Treg	0	0	0	1	0	1
dablo	Treg	1	1	1	1	1	1
DAK	Treg	0	0	1	1	1	1
DALRD3	Treg	0	0	1	1	1	1
dapla	Treg	0	0	1	1	1	1
darfobo	Treg	0	0	1	1	1	1
darneeby	Treg	0	0	1	1	1	1
darner	Treg	0	0	0	1	0	1
dartuby	Treg	0	0	1	1	1	1
darvee	Treg	0	0	1	1	1	1
daseebo	Treg	0	0	1	1	1	1
dava	Treg	0	0	1	1	1	1
dawflarbu	Treg	0	0	1	1	1	1
dawoybu	Treg	0	0	1	1	1	1
dawsterby	Treg	0	0	1	1	1	1
DAZAP1	Treg	0	1	0	0	0	1
DAZAP2	Treg	0	0	1	1	1	1
DCAF6	Treg	0	0	1	1	1	1
DCBLD1	Treg	0	0	1	1	1	1
DCLRE1B	Treg	0	0	1	1	1	1
DCP2	Treg	0	0	1	1	1	1
DDC	Treg	0	0	1	1	1	1
DDHD2	Treg	0	0	1	1	1	1
DDOST	Treg	0	0	1	1	1	1
DDX19BandDDX19A	Treg	1	1	0	0	1	1
DDX3X	Treg	0	1	0	0	0	1
DDX5	Treg	1	1	0	0	1	1
DDX59	Treg	1	1	0	0	1	1
DDX6	Treg	1	1	1	1	1	1
DEDD	Treg	0	0	0	1	0	1
deelor	Treg	0	0	1	1	1	1
DEFA1B	Treg	0	0	1	1	1	1
DEFB124	Treg	0	0	1	1	1	1
DENND1B	Treg	0	0	1	1	1	1
DENND2A	Treg	0	0	1	1	1	1
DENND2D	Treg	0	0	1	1	1	1
DENND4B	Treg	0	0	0	1	0	1
DENND4C	Treg	0	0	1	1	1	1
derja	Treg	0	0	1	1	1	1
DEXI	Treg	0	0	0	1	0	1
deymy	Treg	0	0	1	1	1	1
deypo	Treg	0	0	1	1	1	1
deywer	Treg	0	0	1	1	1	1
DHRS1	Treg	0	0	1	1	1	1
DHRS13andFLOT2	Treg	1	0	0	0	1	0
DHRS4L1	Treg	0	0	1	1	1	1
DHTKD1andSEC61A2	Treg	0	0	1	1	1	1
DHX30	Treg	0	0	0	1	0	1
DHX40P1andTBC1D3P1andRNFT1	Treg	0	0	1	1	1	1
DIMT1L	Treg	0	0	1	1	1	1
DISP1	Treg	0	0	0	1	0	1
DKFZP434L187	Treg	0	0	1	1	1	1
DMC1	Treg	0	0	1	0	1	0
DNAI1	Treg	0	0	1	1	1	1
DNAJB13	Treg	0	0	0	1	0	1
DNAJC14andSARNP	Treg	0	0	1	1	1	1
DNAJC16	Treg	0	0	1	1	1	1
DNAJC17	Treg	0	0	1	1	1	1
DNAJC2	Treg	0	0	1	1	1	1
DNAJC25-GNG10	Treg	0	0	1	1	1	1
DNASE1L1	Treg	0	0	1	1	1	1
DND1	Treg	0	0	1	1	1	1
DOCK8	Treg	0	0	0	1	0	1
dogla	Treg	0	0	1	1	1	1
DOK2	Treg	1	1	0	0	1	1
dokor	Treg	0	0	0	1	0	1
dorbeybu	Treg	0	0	1	1	1	1
doslee	Treg	0	0	1	1	1	1
doychaw	Treg	0	0	1	1	1	1
doyley	Treg	0	0	1	1	1	1
DPCD	Treg	0	0	1	1	1	1
DPEP2andDPEP3	Treg	1	1	0	0	1	1
DPH5	Treg	1	1	0	0	1	1
DPY19L1P1	Treg	0	0	1	1	1	1
DPY30andMEMO1	Treg	0	0	1	1	1	1
DULLARDandGABARAP	Treg	0	0	1	1	1	1
DUS2LandNFATC3	Treg	0	0	1	1	1	1
duso	Treg	0	0	1	1	1	1
DUSP1	Treg	1	1	0	0	1	1
DUSP16	Treg	0	1	0	0	0	1
DUSP5	Treg	0	1	0	0	0	1
duva	Treg	0	0	1	1	1	1
duwawbo	Treg	0	0	0	1	0	1
DYNLT1	Treg	0	0	0	1	0	1
DZIP1	Treg	0	0	1	1	1	1
EDEM1	Treg	0	1	0	0	0	1
EEF2	Treg	0	0	0	1	0	1
EFCAB4B	Treg	0	0	1	1	1	1
EHD1	Treg	0	0	0	1	0	1
EIF1AXP1	Treg	0	0	1	1	1	1
EIF2A	Treg	0	0	0	1	0	1
EIF2AK4	Treg	0	0	1	1	1	1
EIF3E	Treg	1	1	1	1	1	1
EIF3H	Treg	0	0	1	1	1	1
EIF4B	Treg	1	1	0	0	1	1
EIF6andEDEM2	Treg	1	1	1	1	1	1
ELAVL1	Treg	0	0	0	1	0	1
ELF1	Treg	0	0	1	1	1	1
ELMO1	Treg	0	0	0	1	0	1
ELOVL5andRPS16P5	Treg	0	0	1	1	1	1
EMB	Treg	0	0	1	1	1	1
EMP3	Treg	1	1	0	0	1	1
ENDOG	Treg	0	0	1	1	1	1
ENPP5	Treg	0	0	1	1	1	1
EPB42	Treg	0	0	0	1	0	1
EPHA2	Treg	0	0	1	1	1	1
ERICH1	Treg	0	1	0	0	0	1
ERMAP	Treg	0	0	1	1	1	1
ERN1	Treg	0	0	1	1	1	1
ESCO1	Treg	0	0	1	1	1	1
ETS1	Treg	1	1	0	0	1	1
EVI2AandEVI2B	Treg	0	0	1	1	1	1
EVL	Treg	0	0	1	1	1	1
EXOSC6	Treg	0	0	1	1	1	1
FADS1	Treg	0	0	1	0	1	0
fafaw	Treg	0	0	1	1	1	1
FAIM3	Treg	1	1	0	0	1	1
FAM100B	Treg	0	0	1	1	1	1
FAM102A	Treg	0	0	0	1	0	1
FAM104A	Treg	0	0	1	1	1	1
FAM108A1	Treg	0	0	0	1	0	1
FAM110A	Treg	0	0	1	1	1	1
FAM113B	Treg	1	1	1	1	1	1
FAM115C	Treg	1	1	1	1	1	1
FAM116A	Treg	0	0	1	1	1	1
FAM119A	Treg	0	0	1	1	1	1
FAM120AOS	Treg	0	0	1	1	1	1
FAM122C	Treg	0	0	1	1	1	1
FAM134C	Treg	0	0	1	1	1	1
FAM149A	Treg	0	0	1	1	1	1
FAM154A	Treg	0	0	1	1	1	1
FAM157C	Treg	0	0	0	1	0	1
FAM161B	Treg	0	0	1	1	1	1
FAM169B	Treg	0	0	1	1	1	1
FAM177A1	Treg	0	0	1	1	1	1
FAM177B	Treg	0	0	1	1	1	1
FAM185AandRPL7AP39	Treg	0	0	1	1	1	1
FAM194B	Treg	0	0	1	1	1	1
FAM200A	Treg	0	0	0	1	0	1
FAM22AandFAM22D	Treg	0	0	1	1	1	1
FAM35A	Treg	0	0	1	1	1	1
FAM65B	Treg	1	1	1	1	1	1
FAM71DandSF3B4P1	Treg	0	0	1	1	1	1
FAM73B	Treg	0	0	1	1	1	1
FAM82B	Treg	0	0	1	1	1	1
FAM86B2	Treg	0	0	1	1	1	1
FAN1	Treg	0	0	1	1	1	1
FANCA	Treg	0	0	1	1	1	1
FANCI	Treg	0	0	1	1	1	1
FANCL	Treg	0	0	1	1	1	1
FAR2	Treg	0	0	1	1	1	1
farbla	Treg	0	0	1	1	1	1
farglawby	Treg	0	0	1	1	1	1
farmo	Treg	0	0	1	1	1	1
farstoby	Treg	0	0	1	1	1	1
FASTKD1	Treg	0	0	1	1	1	1
fawferby	Treg	0	0	1	1	1	1
fawkaw	Treg	0	0	1	1	1	1
fawploy	Treg	0	0	1	1	1	1
FBF1andMRPL38	Treg	0	0	1	1	1	1
FBLN7	Treg	0	0	1	1	1	1
FBXL3	Treg	0	0	1	1	1	1
FBXL6	Treg	0	0	1	1	1	1
FBXL8andHSF4	Treg	0	0	0	1	0	1
FBXO18	Treg	0	0	0	1	0	1
FBXO31	Treg	0	0	1	1	1	1
FBXO44	Treg	0	0	1	1	1	1
FCGBP	Treg	1	1	0	0	1	1
FDFT1	Treg	0	0	1	1	1	1
FDPSL2AandPMS2L11	Treg	1	1	0	0	1	1
feefoybu	Treg	0	0	0	1	0	1
fersmer	Treg	0	0	1	1	1	1
ferta	Treg	0	0	0	1	0	1
feybleeby	Treg	0	0	1	1	1	1
FGD1	Treg	0	0	1	1	1	1
FGF5andC4orf22	Treg	0	0	1	1	1	1
FGFR4	Treg	0	0	1	1	1	1
FICD	Treg	0	0	1	1	1	1
flarkaw	Treg	0	0	1	1	1	1
flarklar	Treg	0	0	1	1	1	1
flarkly	Treg	0	0	1	1	1	1
flarpee	Treg	0	0	1	1	1	1
flawbarbu	Treg	0	0	1	1	1	1
flawdey	Treg	0	0	1	1	1	1
flawsher	Treg	0	0	1	1	1	1
fleejer	Treg	0	0	1	1	1	1
flerdey	Treg	0	0	1	1	1	1
fleyboy	Treg	0	0	1	1	1	1
fleyplabu	Treg	0	0	1	1	1	1
FLJ27354	Treg	0	0	1	1	1	1
FLJ30838	Treg	0	0	1	1	1	1
FLJ40448	Treg	0	0	1	1	1	1
flornar	Treg	0	0	0	1	0	1
florobo	Treg	0	0	1	1	1	1
florstubu	Treg	0	0	1	1	1	1
flosporby	Treg	0	0	1	1	1	1
FLOT1	Treg	0	1	0	0	0	1
floydey	Treg	0	0	1	1	1	1
floyglu	Treg	0	0	1	1	1	1
floyjar	Treg	0	0	0	1	0	1
floyvaw	Treg	0	0	1	1	1	1
FLT3LG_	Treg	1	1	0	0	1	1
flujaw	Treg	0	0	1	1	1	1
fluwubo	Treg	0	0	1	1	1	1
flysneyby	Treg	0	0	1	1	1	1
FMO5	Treg	0	0	1	1	1	1
FN1	Treg	0	0	1	1	1	1
FNBP1	Treg	0	0	1	1	1	1
FNIP1andRAPGEF6	Treg	0	0	1	1	1	1
fodor	Treg	0	0	1	1	1	1
forslarby	Treg	0	0	1	1	1	1
FOXP1	Treg	0	0	1	1	1	1
FPGS	Treg	0	0	0	1	0	1
FRG1	Treg	1	1	0	0	1	1
FRG1B	Treg	1	1	1	1	1	1
FRY	Treg	0	0	1	1	1	1
FSIP2	Treg	0	0	1	1	1	1
FUK	Treg	0	0	1	1	1	1
fusny	Treg	0	0	0	1	0	1
fuswerby	Treg	0	0	1	1	1	1
fuweebo	Treg	0	0	1	1	1	1
FYB	Treg	0	0	0	1	0	1
fybobu	Treg	0	0	1	1	1	1
FYN	Treg	0	0	0	1	0	1
fywer	Treg	0	0	1	1	1	1
GABPA	Treg	0	0	1	1	1	1
gakaby	Treg	0	0	1	1	1	1
galawbo	Treg	0	0	0	1	0	1
GALTandIL11RA	Treg	0	1	0	0	0	1
gapey	Treg	0	0	1	1	1	1
garbee	Treg	0	0	1	1	1	1
garkey	Treg	0	0	1	1	1	1
garmey	Treg	0	0	1	1	1	1
garnawbo	Treg	0	0	1	1	1	1
garnorbo	Treg	0	0	1	1	1	1
gawjaw	Treg	0	0	1	1	1	1
gawjo	Treg	0	0	0	1	0	1
GBA2	Treg	0	0	0	1	0	1
GBGT1andRALGDS	Treg	0	0	0	1	0	1
GBP4andGBP7andGBP2	Treg	0	0	1	1	1	1
GCC2	Treg	0	0	1	1	1	1
geedo	Treg	0	0	0	1	0	1
geenobu	Treg	0	0	0	1	0	1
gerpa	Treg	0	0	0	1	0	1
gersworby	Treg	0	0	1	1	1	1
geybee	Treg	0	0	1	1	1	1
geyru	Treg	0	0	1	0	1	0
geyspar	Treg	0	0	1	1	1	1
GFOD2andC16orf48	Treg	0	0	1	1	1	1
GGA3	Treg	0	0	1	1	1	1
GGNBP1	Treg	0	0	1	1	1	1
GGPS1andTBCEandRPS21P1	Treg	0	0	1	1	1	1
GIMAP2andGIMAP1andGIMAP5	Treg	0	0	1	1	1	1
GIT2	Treg	0	1	0	0	0	1
glago	Treg	0	0	1	1	1	1
glaplar	Treg	0	0	1	1	1	1
glarerbo	Treg	0	0	1	1	1	1
glarpybu	Treg	0	0	1	1	1	1
glarsee	Treg	0	0	1	1	1	1
glasobu	Treg	0	0	1	1	1	1
glavubu	Treg	0	0	0	1	0	1
glawjerby	Treg	0	0	1	1	1	1
glawsko	Treg	0	0	0	1	0	1
GLCCI1	Treg	0	0	1	1	1	1
gleekor	Treg	0	0	1	1	1	1
gleeney	Treg	0	0	1	1	1	1
gleewawbo	Treg	0	0	1	1	1	1
glerjar	Treg	0	0	1	1	1	1
glerstaby	Treg	0	0	1	1	1	1
gleyblee	Treg	0	0	1	1	1	1
gleyto	Treg	0	0	0	1	0	1
GLIPR1	Treg	0	0	1	1	1	1
gloneebo	Treg	0	0	0	1	0	1
glorblee	Treg	0	0	1	1	1	1
glorjeeby	Treg	0	0	1	1	1	1
gloyskar	Treg	0	0	1	1	1	1
GLT8D1	Treg	0	0	1	1	1	1
gluja	Treg	0	0	1	1	1	1
glumoy	Treg	0	0	1	1	1	1
gluvyby	Treg	0	0	1	1	1	1
glybaw	Treg	0	0	1	1	1	1
glyslee	Treg	0	0	1	1	1	1
GMFG	Treg	0	0	1	1	1	1
GNGT2	Treg	0	0	1	1	1	1
GNLY	Treg	1	0	0	0	1	0
goku	Treg	0	0	1	1	1	1
GON4L	Treg	0	0	1	1	1	1
gorwaw	Treg	0	0	1	1	1	1
GOSR1	Treg	0	0	1	1	1	1
goyter	Treg	0	0	1	1	1	1
GPA33	Treg	0	0	0	1	0	1
GPAT2	Treg	0	0	0	1	0	1
GPR44	Treg	0	0	1	1	1	1
GPR98	Treg	0	0	1	1	1	1
GRAP2	Treg	0	0	0	1	0	1
GRASP	Treg	0	0	0	1	0	1
GRK6	Treg	0	0	0	1	0	1
GSDMD	Treg	0	0	1	1	1	1
GSTM4andGSTM2andGSTM1	Treg	1	1	0	0	1	1
GTF2H2	Treg	1	1	0	0	1	1
GTF2H5	Treg	0	0	1	1	1	1
GTF3A	Treg	0	1	0	1	0	1
GTPBP1	Treg	0	0	1	1	1	1
GTPBP10andCLDN12	Treg	1	1	0	0	1	1
GTPBP6	Treg	0	0	1	1	1	1
GTPBP6.1	Treg	0	0	1	1	1	1
GTPBP8	Treg	0	0	0	1	0	1
gufaw	Treg	0	0	1	1	1	1
gupo	Treg	0	0	1	1	1	1
gyfawbo	Treg	0	0	1	1	1	1
gygerbo	Treg	0	0	1	1	1	1
gyglo	Treg	0	0	1	1	1	1
gyslu	Treg	0	0	1	1	1	1
gywuby	Treg	0	0	0	1	0	1
H2AFX	Treg	0	0	1	1	1	1
HACL1andCOLQ	Treg	0	0	1	1	1	1
hakume	Treg	0	0	1	1	1	1
hamiri	Treg	0	0	1	1	1	1
HAS3	Treg	0	0	1	1	1	1
hasimo	Treg	0	0	1	1	1	1
HBII-52-45	Treg	0	0	1	1	1	1
HCST	Treg	0	0	1	1	1	1
HDLBP	Treg	0	0	1	1	1	1
HEATR4	Treg	0	0	1	1	1	1
HEATR5B	Treg	0	1	0	0	0	1
hehora	Treg	0	0	1	1	1	1
hekume	Treg	0	0	1	1	1	1
HELB	Treg	0	0	1	1	1	1
henaru	Treg	0	0	1	1	1	1
herare	Treg	0	0	1	1	1	1
HERC1	Treg	0	0	1	1	1	1
herira	Treg	0	0	1	1	1	1
hesaya	Treg	0	0	1	1	1	1
hetira	Treg	0	0	1	1	1	1
HEXDC	Treg	0	0	1	1	1	1
HIAT1	Treg	1	1	0	0	1	1
hiheru	Treg	0	0	1	1	1	1
hihura	Treg	0	0	1	1	1	1
hikome	Treg	0	0	1	1	1	1
himama	Treg	0	0	1	1	1	1
HIP1	Treg	0	0	1	1	1	1
hiruro	Treg	0	0	1	1	1	1
hisiya	Treg	0	0	1	1	1	1
HIST2H2BD	Treg	0	0	0	1	0	1
hitayu	Treg	0	0	1	1	1	1
hiyoru	Treg	0	0	1	1	1	1
HLA_	Treg	1	1	0	1	1	1
HLA-BandHLA-C	Treg	1	0	1	1	1	1
HLA-DMAandHLA-DMB	Treg	0	0	1	1	1	1
HLA-E	Treg	0	0	1	1	1	1
HLA-F	Treg	0	0	1	1	1	1
HLA-L	Treg	0	0	1	1	1	1
HLA-X	Treg	0	0	1	1	1	1
HMG20A	Treg	0	0	1	1	1	1
HMGCR	Treg	0	0	1	1	1	1
HMGXB4	Treg	0	1	0	0	0	1
HMHA1	Treg	0	0	1	1	1	1
HMOX2	Treg	0	0	0	1	0	1
HN1	Treg	0	0	1	1	1	1
HNRNPA1	Treg	1	1	0	0	1	1
HNRNPA2B1	Treg	0	1	0	0	0	1
HNRNPH1	Treg	0	0	0	1	0	1
HNRNPUL2andBSCL2	Treg	1	1	0	0	1	1
homiri	Treg	0	0	0	1	0	1
HOOK2	Treg	0	0	1	1	1	1
hosiya	Treg	0	0	1	1	1	1
HS3ST3B1	Treg	0	0	1	1	1	1
HSD17B1P1	Treg	0	0	1	1	1	1
HSD17B6	Treg	0	0	1	1	1	1
HSP90AA6P	Treg	0	0	1	1	1	1
HSP90B1	Treg	0	0	0	1	0	1
HSP90B2P	Treg	0	0	1	1	1	1
HSP90B3P	Treg	0	0	1	1	1	1
HSPA1L	Treg	0	0	1	1	1	1
HSPA4L	Treg	0	0	1	1	1	1
HTR5B	Treg	0	0	1	1	1	1
hukama	Treg	0	0	1	1	1	1
HUS1andPKD1L1	Treg	0	0	0	1	0	1
husoro	Treg	0	0	1	1	1	1
husume	Treg	0	0	1	1	1	1
huwame	Treg	0	0	1	1	1	1
huwaru	Treg	0	0	1	1	1	1
huwaya	Treg	0	0	1	1	1	1
huyu	Treg	0	0	1	1	1	1
IAH1	Treg	0	0	1	1	1	1
ICA1	Treg	0	0	1	1	1	1
ICAM2	Treg	0	0	1	1	1	1
IDS	Treg	1	0	0	0	1	0
IFI16	Treg	1	1	1	1	1	1
IFIH1	Treg	0	0	1	1	1	1
IFITM4PandMICEandRPL23AP1	Treg	0	0	1	1	1	1
IFNAR2andIL10RB	Treg	1	1	1	1	1	1
IFT122	Treg	0	0	1	1	1	1
IFT74	Treg	0	0	0	1	0	1
IGHV_	Treg	1	1	1	1	1	1
IGKV1OR2-118	Treg	0	0	0	1	0	1
IK	Treg	0	0	1	1	1	1
IKBKAP	Treg	0	0	1	1	1	1
IKZF1	Treg	1	1	0	0	1	1
IL10RA	Treg	0	0	0	1	0	1
IL12RB1	Treg	0	0	1	1	1	1
IL17RB	Treg	0	0	1	1	1	1
IL17RC	Treg	0	0	0	1	0	1
IL24	Treg	0	0	1	1	1	1
IL27RA	Treg	0	0	1	1	1	1
IL2RG	Treg	0	0	1	1	1	1
IL32	Treg	0	0	1	1	1	1
IL6ST	Treg	0	0	0	1	0	1
IL7	Treg	0	0	0	1	0	1
IL7R	Treg	0	0	1	1	1	1
IMP3andSNUPNandPTPN9	Treg	0	0	0	1	0	1
INSIG1	Treg	1	1	0	0	1	1
INTS6	Treg	0	0	1	1	1	1
IRAK1BP1	Treg	0	0	1	1	1	1
ISCA1andC9orf153andGOLM1	Treg	0	0	0	1	0	1
ISCU	Treg	1	1	0	0	1	1
ISG20	Treg	1	1	1	1	1	1
ISY1andRAB43	Treg	0	0	0	1	0	1
ITGA3	Treg	0	0	1	1	1	1
ITGB2	Treg	0	0	1	1	1	1
ITGB3BP	Treg	0	0	1	1	1	1
ITGB7	Treg	1	1	0	0	1	1
jafor	Treg	0	0	1	1	1	1
jafu	Treg	0	0	1	1	1	1
jajo	Treg	0	0	1	1	1	1
JAK2	Treg	0	0	0	1	0	1
jarpee	Treg	0	0	1	1	1	1
jarrobo	Treg	0	0	1	1	1	1
jartor	Treg	0	0	1	1	1	1
jarzo	Treg	0	0	1	1	1	1
jawfor	Treg	0	0	1	1	1	1
jawobo	Treg	0	0	1	1	1	1
jawtybo	Treg	0	0	1	1	1	1
jazuby	Treg	0	0	1	1	1	1
jeebabu	Treg	0	0	1	1	1	1
jeedy	Treg	0	0	1	1	1	1
jeeleebo	Treg	0	0	0	1	0	1
jeeroy	Treg	0	0	1	1	1	1
jeeter	Treg	0	0	1	1	1	1
jerjerby	Treg	0	0	1	1	1	1
jodeyby	Treg	0	0	1	1	1	1
jorplar	Treg	1	1	1	1	1	1
jorswu	Treg	0	0	1	1	1	1
jorzeybu	Treg	0	0	1	1	1	1
josarbo	Treg	0	0	1	1	1	1
joskeeby	Treg	0	0	1	1	1	1
joyfor	Treg	0	0	1	1	1	1
joywybo	Treg	0	0	1	1	1	1
jubley	Treg	0	0	1	1	1	1
jukoy	Treg	0	0	1	1	1	1
jupo	Treg	0	0	1	1	1	1
kachu	Treg	0	0	1	1	1	1
kakerbo	Treg	0	0	1	1	1	1
kamara	Treg	0	0	1	1	1	1
kanara	Treg	0	0	0	1	0	1
karmey	Treg	0	0	1	1	1	1
karreebo	Treg	0	0	1	1	1	1
KARS	Treg	0	0	0	1	0	1
karsawby	Treg	0	0	1	1	1	1
kaseyu	Treg	0	0	1	1	1	1
katumu	Treg	0	0	1	1	1	1
kaware	Treg	0	0	0	1	0	1
kawter	Treg	0	0	1	1	1	1
kawzo	Treg	0	0	1	1	1	1
KCNAB2	Treg	0	0	1	1	1	1
KCNMB3	Treg	0	0	1	1	1	1
KCNQ1	Treg	0	1	0	0	0	1
KCP	Treg	0	0	1	1	1	1
KCTD17	Treg	0	0	1	1	1	1
KCTD20	Treg	0	0	1	1	1	1
KCTD7andRABGEF1	Treg	0	0	1	1	1	1
keetey	Treg	0	0	1	1	1	1
kehumu	Treg	0	0	1	1	1	1
kerbaw	Treg	0	0	1	1	1	1
kerbey	Treg	0	0	0	1	0	1
kerdawbu	Treg	0	0	1	1	1	1
kerku	Treg	1	1	1	1	1	1
kerloy	Treg	0	0	1	1	1	1
kermeybu	Treg	0	0	1	1	1	1
ketora	Treg	0	0	1	1	1	1
keybloybu	Treg	0	0	0	1	0	1
keyler	Treg	0	0	1	1	1	1
keystoby	Treg	0	0	1	1	1	1
keywu	Treg	0	0	1	1	1	1
KIAA0146	Treg	0	0	1	1	1	1
KIAA1012	Treg	0	0	1	1	1	1
KIAA1586andZNF451	Treg	0	1	0	0	0	1
KIAA1704	Treg	0	0	0	1	0	1
KIAA1797	Treg	0	0	0	1	0	1
KIF1BandPGD	Treg	0	0	1	1	1	1
KIF24	Treg	0	0	1	1	1	1
KIFC1	Treg	0	0	1	1	1	1
kisi	Treg	0	0	0	1	0	1
kisiyo	Treg	0	0	1	1	1	1
kiyora	Treg	0	0	1	1	1	1
klafybu	Treg	0	0	1	1	1	1
klajaw	Treg	0	0	0	1	0	1
klarglybu	Treg	0	0	1	1	1	1
klarguby	Treg	0	0	1	1	1	1
klarreybu	Treg	0	0	1	1	1	1
klarsnu	Treg	0	0	1	1	1	1
klawbey	Treg	0	0	1	1	1	1
klawskobu	Treg	0	0	1	0	1	0
kleejer	Treg	0	0	1	1	1	1
kleejoy	Treg	0	0	1	1	1	1
kleema	Treg	0	0	1	1	1	1
kleetawbo	Treg	0	0	1	1	1	1
kleetubu	Treg	0	0	1	0	1	0
klerchar	Treg	0	0	1	1	1	1
klerdobu	Treg	0	0	1	1	1	1
klerdu	Treg	0	0	0	1	0	1
klerky	Treg	0	0	1	1	1	1
klerwarbo	Treg	0	0	1	1	1	1
kleyro	Treg	0	0	1	1	1	1
KLF2	Treg	0	0	1	1	1	1
KLF6	Treg	0	0	0	1	0	1
KLF8	Treg	0	0	1	1	1	1
KLHDC2	Treg	0	0	1	1	1	1
KLHDC4	Treg	0	0	1	0	1	0
KLHL9	Treg	1	1	0	0	1	1
klorgoy	Treg	0	0	1	1	1	1
klorwawby	Treg	0	0	1	1	1	1
klorwobu	Treg	0	0	0	1	0	1
klospar	Treg	0	0	1	1	1	1
kloychabu	Treg	0	0	1	1	1	1
kloydee	Treg	0	0	1	1	1	1
kloyler	Treg	0	0	1	1	1	1
kloyzu	Treg	0	0	1	1	1	1
KLRC1andKLRC2andKLRC3	Treg	1	1	0	0	1	1
KLRG1	Treg	1	1	0	0	1	1
klugu	Treg	0	0	1	1	1	1
klybee	Treg	0	0	1	1	1	1
klygorbu	Treg	0	0	1	1	1	1
klyzo	Treg	0	0	1	1	1	1
KNTC1	Treg	0	0	1	0	1	0
koreyu	Treg	0	0	1	1	1	1
korrobo	Treg	0	0	1	1	1	1
korta	Treg	0	0	1	1	1	1
koruya	Treg	0	0	1	1	1	1
koteru	Treg	0	0	1	1	1	1
kotime	Treg	0	0	1	1	1	1
kotoyo	Treg	0	0	1	1	1	1
koygy	Treg	0	0	1	1	1	1
koyror	Treg	0	0	1	1	1	1
koyshor	Treg	0	0	1	1	1	1
koyter	Treg	0	0	1	1	1	1
koyura	Treg	0	0	1	1	1	1
KPNA1	Treg	0	0	1	0	1	0
KPNB1	Treg	0	0	1	1	1	1
KRR1	Treg	0	0	1	1	1	1
KRT222andSMARCE1	Treg	0	0	1	1	1	1
kumema	Treg	0	0	1	1	1	1
kumer	Treg	0	0	1	1	1	1
kumoyby	Treg	0	0	1	1	1	1
kunama	Treg	0	0	1	1	1	1
kunime	Treg	0	0	1	1	1	1
kusku	Treg	0	0	1	1	1	1
kusy	Treg	0	0	1	1	1	1
kuteru	Treg	0	0	1	1	1	1
kuweebo	Treg	0	0	1	1	1	1
KY	Treg	0	0	1	1	1	1
kybloy	Treg	0	0	1	1	1	1
kylee	Treg	0	0	1	1	1	1
kymaby	Treg	0	0	1	1	1	1
LAIR2	Treg	1	1	0	0	1	1
LAPTM5	Treg	1	1	0	0	1	1
lardey	Treg	0	0	1	1	1	1
larfler	Treg	0	0	1	1	1	1
larjaw	Treg	0	0	1	1	1	1
larobo	Treg	0	0	1	1	1	1
lawforby	Treg	0	0	1	1	1	1
lawstoyby	Treg	0	0	1	1	1	1
LBR	Treg	1	1	0	0	1	1
LCP2	Treg	0	0	1	1	1	1
leeglor	Treg	0	0	1	1	1	1
leegy	Treg	0	0	1	1	1	1
leetey	Treg	0	0	1	1	1	1
LEMD3	Treg	0	0	1	1	1	1
LEPROTL1	Treg	0	0	1	1	1	1
lerkerbo	Treg	0	0	1	1	1	1
lermee	Treg	0	0	1	1	1	1
lerwey	Treg	0	0	1	1	1	1
leysmer	Treg	0	0	1	1	1	1
leyter	Treg	0	0	1	1	1	1
leywarbo	Treg	0	0	1	1	1	1
LFNG	Treg	0	0	1	1	1	1
LGMN	Treg	0	0	1	1	1	1
LHFPL5	Treg	0	0	1	1	1	1
LILRA2andLILRA1andLILRB1	Treg	0	0	1	1	1	1
LIMD2	Treg	0	0	1	1	1	1
LIPE	Treg	0	0	1	1	1	1
LITAF	Treg	0	0	1	1	1	1
LNX1	Treg	0	0	1	1	1	1
LNX2	Treg	0	0	1	1	1	1
LOC100128081	Treg	0	0	1	1	1	1
LOC100128191	Treg	0	0	1	1	1	1
LOC100129083	Treg	0	0	1	1	1	1
LOC100129148	Treg	0	0	1	1	1	1
LOC100129195	Treg	0	0	1	1	1	1
LOC100129297	Treg	0	0	1	1	1	1
LOC100129381	Treg	0	0	1	1	1	1
LOC100129461	Treg	0	0	1	1	1	1
LOC100130172	Treg	0	0	1	1	1	1
LOC100130218	Treg	0	0	1	1	1	1
LOC100130684	Treg	0	0	1	0	1	0
LOC100130776	Treg	0	0	1	1	1	1
LOC100130855	Treg	0	0	1	1	1	1
LOC100130950	Treg	0	0	1	1	1	1
LOC100130963	Treg	0	0	1	1	1	1
LOC100131176	Treg	0	0	1	1	1	1
LOC100131607	Treg	0	0	1	1	1	1
LOC100132111	Treg	0	0	1	1	1	1
LOC100132163	Treg	0	0	1	1	1	1
LOC100132433	Treg	0	0	1	1	1	1
LOC100132707	Treg	0	0	1	1	1	1
LOC100132774	Treg	0	0	1	1	1	1
LOC100133091	Treg	0	0	1	1	1	1
LOC100133163	Treg	0	0	1	1	1	1
LOC100133991	Treg	0	0	1	1	1	1
LOC100188949	Treg	0	0	1	1	1	1
LOC100190939	Treg	1	1	0	0	1	1
LOC100233209	Treg	1	1	0	0	1	1
LOC100268168	Treg	0	0	1	1	1	1
LOC100272216	Treg	0	0	1	1	1	1
LOC100286844	Treg	0	0	1	1	1	1
LOC100287071	Treg	0	0	1	1	1	1
LOC100287222	Treg	0	0	1	1	1	1
LOC100287278	Treg	1	1	1	1	1	1
LOC100287447	Treg	0	0	1	1	1	1
LOC100288001	Treg	0	0	0	1	0	1
LOC100288236	Treg	0	0	0	1	0	1
LOC100288432	Treg	0	0	1	1	1	1
LOC100288442	Treg	0	0	0	1	0	1
LOC100288778	Treg	0	0	0	1	0	1
LOC100289283	Treg	0	0	1	1	1	1
LOC100289409	Treg	0	0	1	1	1	1
LOC100289414	Treg	0	0	1	1	1	1
LOC100289580	Treg	0	0	0	1	0	1
LOC100289656	Treg	0	0	1	1	1	1
LOC100379224	Treg	0	0	1	1	1	1
LOC115110	Treg	0	0	1	1	1	1
LOC134997	Treg	0	0	1	1	1	1
LOC154761	Treg	1	1	0	1	1	1
LOC220906	Treg	0	0	1	1	1	1
LOC220930	Treg	0	0	0	1	0	1
LOC253724	Treg	0	0	1	1	1	1
LOC255308	Treg	0	0	1	1	1	1
LOC283104	Treg	0	0	1	0	1	0
LOC283314	Treg	0	0	1	1	1	1
LOC283335	Treg	0	0	1	1	1	1
LOC285423	Treg	0	0	1	1	1	1
LOC387723	Treg	1	1	0	0	1	1
LOC389906	Treg	0	1	0	0	0	1
LOC390732	Treg	1	1	1	0	1	1
LOC400986	Treg	0	0	1	1	1	1
LOC401431	Treg	0	0	1	1	1	1
LOC402377	Treg	0	0	0	1	0	1
LOC404266	Treg	0	0	1	1	1	1
LOC439949	Treg	0	0	1	1	1	1
LOC440900	Treg	0	0	1	1	1	1
LOC440944	Treg	0	0	1	1	1	1
LOC441155	Treg	0	0	1	1	1	1
LOC441528	Treg	0	0	1	1	1	1
LOC641298	Treg	1	1	1	1	1	1
LOC641467	Treg	0	0	1	1	1	1
LOC641518	Treg	0	0	1	1	1	1
LOC642236	Treg	0	0	1	1	1	1
LOC643373	Treg	0	0	1	1	1	1
LOC643387	Treg	0	0	1	1	1	1
LOC643519	Treg	0	0	1	1	1	1
LOC644079	Treg	0	0	1	1	1	1
LOC645212	Treg	0	0	1	1	1	1
LOC645652	Treg	0	0	1	1	1	1
LOC645954	Treg	0	0	0	1	0	1
LOC648980	Treg	0	0	1	1	1	1
LOC648987	Treg	0	0	0	1	0	1
LOC652964	Treg	0	0	1	1	1	1
LOC653080	Treg	0	0	1	1	1	1
LOC727677	Treg	0	0	0	1	0	1
LOC728054	Treg	0	0	0	1	0	1
LOC728323	Treg	0	0	1	1	1	1
LOC728468	Treg	0	0	1	1	1	1
LOC728488	Treg	0	0	1	1	1	1
LOC728535	Treg	0	0	1	1	1	1
LOC728554	Treg	1	1	1	1	1	1
LOC728558	Treg	0	0	1	1	1	1
LOC728728	Treg	0	0	0	1	0	1
LOC728855	Treg	1	1	1	1	1	1
LOC728875	Treg	1	1	0	0	1	1
LOC728920	Treg	0	0	0	1	0	1
LOC729178	Treg	0	0	1	1	1	1
LOC729524	Treg	0	0	1	1	1	1
LOC729900	Treg	0	0	1	1	1	1
LOC729984	Treg	0	0	1	1	1	1
lochabu	Treg	0	0	1	1	1	1
LONP2	Treg	0	0	1	1	1	1
lorgeyby	Treg	0	0	1	1	1	1
lorkleyby	Treg	0	0	1	1	1	1
lorraby	Treg	0	0	1	1	1	1
lorshor	Treg	0	0	1	1	1	1
lorshy	Treg	0	0	1	1	1	1
lorskerbu	Treg	0	0	1	1	1	1
LOXL1	Treg	0	0	1	1	1	1
loyglobu	Treg	0	0	1	1	1	1
loyky	Treg	0	0	1	1	1	1
LPCAT3	Treg	0	0	1	1	1	1
LRRC27	Treg	0	0	1	1	1	1
LRRC37A3	Treg	0	0	1	1	1	1
LRRC37A4	Treg	1	1	1	1	1	1
LRRC37B	Treg	0	0	1	1	1	1
LRRC39	Treg	0	0	1	1	1	1
LRRC50	Treg	0	0	1	1	1	1
LRRC61andC7orf29	Treg	0	0	1	1	1	1
LSP1	Treg	1	1	0	0	1	1
LST1	Treg	1	0	0	0	1	0
LTA4H	Treg	0	0	1	1	1	1
LTB4R	Treg	0	0	0	1	0	1
LXN	Treg	0	0	1	1	1	1
LYRM5	Treg	0	0	1	1	1	1
lyror	Treg	0	0	1	1	1	1
lysteeby	Treg	0	0	1	1	1	1
LYZ	Treg	1	0	0	0	1	0
lyzarbu	Treg	0	0	0	1	0	1
LZIC	Treg	0	0	1	1	1	1
maby	Treg	0	0	1	1	1	1
MAGOHandC1orf123	Treg	0	0	1	1	1	1
magoy	Treg	0	0	1	1	1	1
maheyu	Treg	0	0	1	1	1	1
MAL	Treg	0	0	1	1	1	1
MALT1	Treg	0	0	0	1	0	1
MANBA	Treg	0	0	1	1	1	1
MAP2K1	Treg	0	0	1	1	1	1
MAP3K1	Treg	1	1	0	0	1	1
MAP3K14	Treg	0	0	1	1	1	1
MAP3K15	Treg	0	0	1	1	1	1
MAPK13	Treg	0	0	1	1	1	1
MAPKAP1	Treg	0	0	1	1	1	1
mapo	Treg	0	0	1	1	1	1
MARCH6	Treg	0	0	1	1	1	1
mareru	Treg	0	0	1	0	1	0
masayo	Treg	0	0	1	1	1	1
maseyu	Treg	0	0	0	1	0	1
matira	Treg	0	0	1	1	1	1
mator	Treg	0	0	1	1	1	1
matura	Treg	0	0	1	1	1	1
mawgoy	Treg	0	0	1	1	1	1
mawkaby	Treg	1	1	1	1	1	1
mawreybo	Treg	0	0	1	1	1	1
MBNL1	Treg	0	1	0	0	0	1
MCART5P	Treg	0	0	1	1	1	1
MCFD2	Treg	0	0	1	1	1	1
MCM3APAS	Treg	0	0	1	1	1	1
MDFIC	Treg	1	1	1	1	1	1
MDS2	Treg	1	1	1	0	1	1
MED13	Treg	0	1	0	0	0	1
MED28	Treg	0	0	0	1	0	1
meeferby	Treg	0	0	1	1	1	1
meejar	Treg	0	0	1	1	1	1
meeplarby	Treg	0	0	1	1	1	1
meeter	Treg	0	0	1	1	1	1
mehare	Treg	0	0	1	1	1	1
mekere	Treg	0	0	0	1	0	1
mekore	Treg	0	0	1	1	1	1
mereyu	Treg	0	0	1	1	1	1
mesara	Treg	0	0	1	1	1	1
METTL10andFAM53B	Treg	0	0	0	1	0	1
METTL11A	Treg	0	0	1	1	1	1
METTL5	Treg	0	0	1	1	1	1
mewame	Treg	0	0	1	1	1	1
meyura	Treg	0	0	1	1	1	1
MFAP5	Treg	0	0	1	1	1	1
MFI2andRPSAP30	Treg	0	0	1	1	1	1
MFSD6	Treg	0	0	1	1	1	1
MGAT1	Treg	1	1	0	1	1	1
MGAT4AandC2orf64	Treg	0	0	1	1	1	1
MGAT4B	Treg	0	0	1	1	1	1
MIA_	Treg	1	1	0	0	1	1
MIA3	Treg	0	0	0	1	0	1
MICAandHCP5	Treg	0	0	0	1	0	1
miseru	Treg	0	0	1	1	1	1
MKL1	Treg	0	1	0	0	0	1
MKL2	Treg	0	0	1	1	1	1
MLLT10	Treg	0	0	1	1	1	1
MNS1	Treg	0	0	1	1	1	1
moheme	Treg	0	0	1	1	1	1
mohuya	Treg	0	0	1	1	1	1
momiri	Treg	0	0	1	1	1	1
morboy	Treg	0	0	1	1	1	1
MORN1	Treg	0	0	1	1	1	1
morstoyby	Treg	0	0	1	1	1	1
moseri	Treg	0	0	1	1	1	1
mosyby	Treg	0	0	1	1	1	1
moteru	Treg	0	0	0	1	0	1
moykabu	Treg	0	0	0	1	0	1
moynee	Treg	0	0	1	1	1	1
moywarbu	Treg	0	0	1	1	1	1
MPHOSPH8	Treg	0	0	1	1	1	1
MPRIP	Treg	0	0	1	1	1	1
MRAP	Treg	0	0	1	1	1	1
MRPL18	Treg	0	0	1	1	1	1
MRPL20	Treg	0	0	1	1	1	1
MRPS16andDNAJC9	Treg	0	0	1	1	1	1
MRPS18C	Treg	0	0	1	1	1	1
MRPS22	Treg	0	0	1	1	1	1
MRPS25	Treg	0	0	1	1	1	1
MRPS31P2andTPTE2	Treg	0	0	1	1	1	1
MRS2	Treg	1	1	0	0	1	1
MS4A6EandMS4A7andMS4A14	Treg	1	1	0	0	1	1
MSMP	Treg	0	0	1	1	1	1
MT1X	Treg	0	1	0	0	0	1
MTBP	Treg	0	0	1	1	1	1
MTERFD2	Treg	0	1	0	0	0	1
MTHFD1	Treg	0	0	1	1	1	1
MTHFD1L	Treg	0	0	1	1	1	1
MTHFD2	Treg	0	0	1	0	1	0
MTX1P1	Treg	1	1	1	1	1	1
MUC1andKRTCAP2	Treg	0	1	0	0	0	1
muchabu	Treg	0	0	1	1	1	1
muda	Treg	0	0	1	1	1	1
munare	Treg	0	0	1	1	1	1
muror	Treg	0	0	1	1	1	1
muzu	Treg	0	0	1	1	1	1
MX1	Treg	0	0	1	1	1	1
myfa	Treg	0	0	1	1	1	1
MYH10	Treg	0	0	0	1	0	1
MYH11	Treg	0	0	1	1	1	1
MYLIP	Treg	1	1	0	0	1	1
mymoby	Treg	0	0	1	1	1	1
MYO19	Treg	0	0	0	1	0	1
MYO1D	Treg	0	0	1	1	1	1
MYO1F	Treg	0	0	0	1	0	1
MYO5C	Treg	0	0	1	1	1	1
MYO6	Treg	0	0	1	1	1	1
MYST1	Treg	0	0	1	1	1	1
MZT2A	Treg	1	1	0	0	1	1
MZT2B	Treg	0	0	1	1	1	1
N4BP2L2andN4BP2L1	Treg	0	0	1	1	1	1
NAA25	Treg	0	0	1	1	1	1
NAALADL2	Treg	0	0	1	1	1	1
nabarby	Treg	0	0	1	1	1	1
nachoy	Treg	0	0	1	1	1	1
NAE1	Treg	0	0	1	1	1	1
nahe	Treg	0	0	1	1	1	1
nahemu	Treg	0	0	0	1	0	1
nahere	Treg	0	0	1	1	1	1
namome	Treg	0	0	1	1	1	1
NAMPT	Treg	0	0	1	1	1	1
NANS	Treg	0	0	1	1	1	1
nargly	Treg	0	0	1	1	1	1
narko	Treg	0	0	1	1	1	1
narrobo	Treg	0	0	0	1	0	1
narry	Treg	0	0	1	0	1	0
narvy	Treg	0	0	1	1	1	1
narwuby	Treg	0	0	1	1	1	1
nasara	Treg	0	0	1	1	1	1
naseri	Treg	0	0	1	1	1	1
nasiyo	Treg	0	0	1	1	1	1
natara	Treg	0	0	1	1	1	1
NAV3	Treg	0	0	1	1	1	1
nawflee	Treg	0	0	1	1	1	1
nawmaw	Treg	0	0	1	1	1	1
nawsner	Treg	0	0	1	1	1	1
nawzoy	Treg	0	0	1	1	1	1
NBPF1	Treg	1	1	0	0	1	1
NBPF14andNBPF24	Treg	1	1	0	1	1	1
NBPF8.1	Treg	1	1	1	1	1	1
NBPF8.2	Treg	1	1	1	1	1	1
NBPF9andNOTCH2NLandNBPF10	Treg	1	1	0	0	1	1
NBR2andNBR1	Treg	1	1	0	0	1	1
NCAPD3	Treg	0	0	1	1	1	1
NCK1andIL20RB	Treg	0	0	1	1	1	1
NCKAP1L	Treg	0	0	1	1	1	1
NCLandSNORA75	Treg	0	0	0	1	0	1
NCRNA00107	Treg	0	0	1	1	1	1
NCRNA00107.1	Treg	0	0	1	1	1	1
NCRNA00152	Treg	0	0	0	1	0	1
ncRNA00188_	Treg	0	0	0	1	0	1
NDE1	Treg	0	0	1	1	1	1
NDFIP1	Treg	1	1	0	0	1	1
NECAP2	Treg	1	0	0	0	1	0
NEDD4	Treg	0	0	1	1	1	1
NEDD8_	Treg	0	0	0	1	0	1
neeblorbu	Treg	0	0	1	1	1	1
neegly	Treg	0	0	1	1	1	1
neeworbo	Treg	0	0	1	1	1	1
NEK11	Treg	0	0	1	1	1	1
NEK5	Treg	0	0	1	1	1	1
nekera	Treg	0	0	1	1	1	1
nekume	Treg	0	0	1	1	1	1
nemayo	Treg	0	0	0	1	0	1
nesari	Treg	0	0	1	1	1	1
neseri	Treg	0	0	1	1	1	1
nesiyu	Treg	0	0	1	1	1	1
NEURL4andGPS2	Treg	0	0	0	1	0	1
NEUROD1andCERKL	Treg	0	0	1	1	1	1
neyayu	Treg	0	0	1	1	1	1
neygly	Treg	0	0	0	1	0	1
neyoyo	Treg	0	0	1	1	1	1
neysar	Treg	0	0	1	1	1	1
NF1L7andUSP10P1	Treg	0	0	1	1	1	1
NFKBIZ	Treg	0	0	1	1	1	1
NFRKB	Treg	0	0	1	1	1	1
NHEDC1	Treg	0	0	1	1	1	1
nihe	Treg	0	0	1	1	1	1
nimeri	Treg	0	0	1	1	1	1
NIN	Treg	0	1	0	1	0	1
ninayu	Treg	0	0	1	1	1	1
NINJ2	Treg	0	0	1	1	1	1
NIPBL	Treg	0	0	1	1	1	1
niruru	Treg	0	0	1	1	1	1
nitora	Treg	0	0	1	1	1	1
niware	Treg	0	0	1	1	1	1
niyori	Treg	0	0	1	1	1	1
NKAIN2	Treg	0	0	0	1	0	1
NKAIN3	Treg	0	0	1	1	1	1
NKIRAS1	Treg	0	0	1	1	1	1
NLGN4X	Treg	0	0	1	1	1	1
NLRC5	Treg	0	0	1	1	1	1
NLRP2andRPL36AP50	Treg	0	0	1	1	1	1
NLRP6	Treg	0	0	1	1	1	1
NME6	Treg	0	0	1	1	1	1
NMT2	Treg	0	0	1	1	1	1
noheri	Treg	0	0	1	1	1	1
nonayu	Treg	0	0	1	1	1	1
nopobu	Treg	0	0	1	1	1	1
norflee	Treg	0	0	1	1	1	1
norshawbu	Treg	0	0	1	1	1	1
NOS3	Treg	0	0	1	1	1	1
NOSIP	Treg	0	0	1	1	1	1
noswerby	Treg	0	0	1	1	1	1
notabo	Treg	0	0	1	1	1	1
NOTCH2	Treg	0	0	0	1	0	1
noti	Treg	0	0	0	1	0	1
noykoy	Treg	0	0	1	1	1	1
NPFFR2	Treg	0	0	1	1	1	1
NPIPL3	Treg	1	1	0	0	1	1
NR1D2	Treg	1	1	0	0	1	1
NS3BP	Treg	0	0	1	1	1	1
NSD1	Treg	0	0	1	1	1	1
NSMCE1	Treg	0	0	1	1	1	1
NSUN5	Treg	0	0	0	1	0	1
NUBP2	Treg	0	0	1	1	1	1
NUDC	Treg	0	0	1	1	1	1
NUDT15	Treg	0	0	1	1	1	1
nufeebu	Treg	0	0	1	1	1	1
nuger	Treg	0	0	1	1	1	1
nuhiya	Treg	0	0	1	1	1	1
nuhuya	Treg	0	0	1	1	1	1
nukimi	Treg	0	0	1	1	1	1
numome	Treg	0	0	1	1	1	1
NUP210	Treg	0	0	0	1	0	1
NUP88	Treg	0	0	1	1	1	1
NUP93	Treg	0	0	1	1	1	1
nusiyo	Treg	0	0	0	1	0	1
nuturu	Treg	0	0	1	1	1	1
nyjaw	Treg	0	0	1	1	1	1
nymorbo	Treg	0	1	0	1	0	1
nyto	Treg	0	0	0	1	0	1
NYX	Treg	0	0	1	1	1	1
OAZ3	Treg	0	0	1	1	1	1
OBFC2B	Treg	0	0	1	1	1	1
OCIAD1	Treg	1	1	0	0	1	1
ODF2L	Treg	0	0	1	1	1	1
OGFR	Treg	1	1	0	0	1	1
OPRM1	Treg	0	0	1	1	1	1
OR2A7andOR2A20P	Treg	0	0	1	1	1	1
OR2A9P	Treg	0	0	1	1	1	1
OR7E29P	Treg	0	0	1	1	1	1
ORM1andORM2	Treg	0	1	0	0	0	1
OSM	Treg	0	0	0	1	0	1
OSTF1	Treg	0	0	1	1	1	1
OXNAD1	Treg	1	1	1	1	1	1
P2RX5andTAX1BP3	Treg	0	0	1	1	1	1
P2RX7	Treg	0	0	1	1	1	1
PABPC1	Treg	1	1	0	0	1	1
PABPN1L	Treg	0	0	0	1	0	1
PACS1	Treg	0	0	0	1	0	1
PAICSP6andFAM115D	Treg	0	0	1	1	1	1
PANK2	Treg	0	0	1	1	1	1
PANX1	Treg	0	0	1	1	1	1
PAQR3	Treg	0	0	1	1	1	1
PARGandAGAP8	Treg	1	1	1	1	1	1
PARP8	Treg	0	0	1	1	1	1
parplorby	Treg	0	0	1	1	1	1
PAX8	Treg	0	0	1	1	1	1
PAXIP1	Treg	0	0	1	1	1	1
PC	Treg	0	0	0	1	0	1
PCCA	Treg	0	0	1	1	1	1
PCGF5	Treg	1	1	0	0	1	1
PCNP	Treg	0	0	1	1	1	1
PCSK7	Treg	0	0	1	1	1	1
PCYOX1	Treg	0	0	1	1	1	1
PDCL	Treg	0	0	0	1	0	1
PDE2A	Treg	0	0	1	1	1	1
PDE3B	Treg	0	0	1	1	1	1
PDE4B	Treg	1	1	0	0	1	1
PDE6B	Treg	0	1	0	0	0	1
PDE6D	Treg	0	0	1	1	1	1
PDHB	Treg	0	0	0	1	0	1
PDZD8	Treg	0	0	1	1	1	1
PECRandMREG	Treg	0	0	0	1	0	1
perlee	Treg	0	0	1	1	1	1
perzo	Treg	0	0	1	1	1	1
PEX26andTUBA8	Treg	0	0	1	1	1	1
peychabu	Treg	0	0	1	1	1	1
peylerby	Treg	0	0	1	1	1	1
peyma	Treg	0	0	1	1	1	1
peypa	Treg	0	0	1	1	1	1
peywa	Treg	0	0	1	1	1	1
peyza	Treg	0	0	1	1	1	1
PFKFB1	Treg	0	0	1	1	1	1
PFKFB2	Treg	0	0	1	1	1	1
PGAM2	Treg	0	0	0	1	0	1
PGM5P2	Treg	0	0	1	1	1	1
PI16	Treg	0	0	1	1	1	1
PI4KA	Treg	0	0	1	1	1	1
PIGB	Treg	0	0	1	1	1	1
PIGL	Treg	0	0	1	1	1	1
PIH1D1	Treg	0	0	1	1	1	1
PIK3C3	Treg	0	0	1	1	1	1
PIK3IP1	Treg	0	0	1	1	1	1
PIK3R1	Treg	0	0	0	1	0	1
PILRA	Treg	0	0	1	1	1	1
PIM2	Treg	1	1	1	1	1	1
PIM3	Treg	0	0	0	1	0	1
PIP4K2A	Treg	1	1	0	0	1	1
PKD1P5	Treg	0	0	0	1	0	1
PKD2L2	Treg	0	0	1	1	1	1
PKMYT1	Treg	0	0	1	1	1	1
plafloybu	Treg	0	0	0	1	0	1
plafobu	Treg	0	0	1	1	1	1
plaker	Treg	0	0	0	1	0	1
plargley	Treg	0	0	1	1	1	1
plarkubo	Treg	0	0	1	1	1	1
plarmabo	Treg	0	0	1	1	1	1
plasy	Treg	0	0	1	1	1	1
plawgyby	Treg	0	0	1	1	1	1
plawley	Treg	0	0	1	1	1	1
PLD2	Treg	0	0	1	1	1	1
PLDNandSQRDL	Treg	0	0	1	1	1	1
PLEC	Treg	1	1	0	0	1	1
pleekly	Treg	0	0	1	1	1	1
pleestuby	Treg	0	0	1	1	1	1
PLEKHA2	Treg	0	0	0	1	0	1
PLEKHB2	Treg	0	0	1	1	1	1
PLEKHG5andTNFRSF25	Treg	0	0	1	1	1	1
PLEKHJ1	Treg	0	0	1	1	1	1
PLEKHM1P	Treg	0	0	1	1	1	1
plerslar	Treg	0	0	1	1	1	1
pleyswerby	Treg	0	0	1	1	1	1
plostarbu	Treg	0	0	1	1	1	1
plosyby	Treg	0	0	1	1	1	1
ployspar	Treg	0	0	1	1	1	1
plozor	Treg	0	0	0	1	0	1
plulo	Treg	0	0	0	1	0	1
pluvu	Treg	0	0	1	1	1	1
plychoy	Treg	0	0	1	1	1	1
plygla	Treg	0	0	1	1	1	1
plyjar	Treg	0	0	1	1	1	1
plyslorbu	Treg	0	0	1	1	1	1
PMAIP1	Treg	0	0	1	1	1	1
PMCH	Treg	0	0	1	1	1	1
PMM2	Treg	0	0	1	1	1	1
PMS2L12andPRKRIP1andORAI2	Treg	0	0	1	1	1	1
PMS2L2andPMS2L14	Treg	1	1	0	0	1	1
PMS2L4	Treg	0	0	1	1	1	1
PMS2L5	Treg	0	0	1	1	1	1
PMS2LP2	Treg	1	1	1	1	1	1
PNPLA3andSAMM50	Treg	0	0	0	1	0	1
pofa	Treg	0	0	1	1	1	1
POFUT2	Treg	0	0	1	1	1	1
POLE4	Treg	0	0	1	1	1	1
POLG	Treg	0	0	1	1	1	1
POLR1B	Treg	0	0	1	1	1	1
POLR1C	Treg	0	0	1	1	1	1
POLR1E	Treg	0	0	0	1	0	1
POLR2F	Treg	0	0	1	1	1	1
POLR2J_	Treg	1	1	1	1	1	1
POLR3A	Treg	0	0	1	1	1	1
POLR3G	Treg	0	0	1	1	1	1
POM121	Treg	0	1	0	0	0	1
POM121L10P	Treg	0	0	1	1	1	1
POM121L1P	Treg	0	0	1	1	1	1
POMZP3	Treg	0	0	1	1	1	1
porchabu	Treg	0	0	1	1	1	1
porfeyby	Treg	0	0	0	1	0	1
poyplaw	Treg	0	0	1	1	1	1
PPAP2AandRNF138P1	Treg	0	0	1	1	1	1
PPIA	Treg	0	0	1	1	1	1
PPIL3andCLK1	Treg	0	0	0	1	0	1
PPIL5andRHOQP1	Treg	0	0	1	1	1	1
PPP1CC	Treg	0	0	0	1	0	1
PPP1R3EandHOMEZandSLC7A8	Treg	0	0	1	1	1	1
PPP2R5C	Treg	0	1	1	1	1	1
PPPDE2	Treg	0	0	1	1	1	1
PRDM8	Treg	0	0	1	1	1	1
PREX1	Treg	0	0	1	1	1	1
PRG4	Treg	0	0	1	1	1	1
PRICKLE4andTOMM6	Treg	0	0	1	1	1	1
PRKAB1	Treg	0	0	1	1	1	1
PRKACB	Treg	0	1	0	0	0	1
PRKAR1B	Treg	0	0	1	1	1	1
PRKCH	Treg	0	0	1	1	1	1
PRKCQ	Treg	0	0	1	1	1	1
PRKCSH	Treg	0	0	1	1	1	1
PRKCZ	Treg	0	0	1	1	1	1
PRKRA	Treg	0	0	1	1	1	1
PRKX	Treg	0	0	1	1	1	1
PRPF40B	Treg	0	0	1	1	1	1
PRR13andPCBP2	Treg	1	1	0	0	1	1
PRR19	Treg	0	0	1	1	1	1
PRR4andPRH1andTAS2R14	Treg	0	0	1	1	1	1
PSAP	Treg	0	0	1	1	1	1
PSIP1	Treg	0	0	1	1	1	1
psiTPTE22	Treg	0	0	1	1	1	1
PSMB2	Treg	0	0	1	1	1	1
PSMB6	Treg	1	1	0	0	1	1
PSMB7	Treg	0	0	1	1	1	1
PSMB9	Treg	0	0	1	1	1	1
PSMC3IP	Treg	0	0	1	1	1	1
PSMD9andWDR66	Treg	0	0	1	1	1	1
PSTK	Treg	0	0	1	1	1	1
PTEN	Treg	1	1	0	0	1	1
PTGER2	Treg	1	1	1	1	1	1
PTMA	Treg	1	1	0	0	1	1
PTP4A2	Treg	1	1	0	0	1	1
PTPMT1andNDUFS3	Treg	0	0	1	1	1	1
PTPRC	Treg	0	0	0	1	0	1
pudor	Treg	0	0	0	1	0	1
pustuby	Treg	0	0	0	1	0	1
PVT1	Treg	1	1	0	0	1	1
pymuby	Treg	0	0	1	1	1	1
RAB11B	Treg	0	0	1	0	1	0
RAB1A	Treg	0	0	1	1	1	1
rabar	Treg	0	0	1	1	1	1
RABEP1	Treg	0	0	1	1	1	1
RABGAP1L	Treg	0	0	0	1	0	1
RAD23A	Treg	0	0	1	1	1	1
RAD51L3andRFFL	Treg	0	0	1	1	1	1
RAD54B	Treg	0	0	1	1	1	1
RAF1	Treg	0	0	1	1	1	1
raheya	Treg	0	0	1	1	1	1
RANBP1	Treg	0	0	1	1	1	1
RARA	Treg	0	0	1	1	1	1
rarbu	Treg	0	0	1	1	1	1
rarlee	Treg	0	0	1	1	1	1
RARRES3	Treg	0	0	1	1	1	1
rarry	Treg	0	0	1	1	1	1
rarty	Treg	0	0	1	1	1	1
rarwubo	Treg	0	0	1	1	1	1
RASA3	Treg	0	0	1	1	1	1
RASA4PandPOLR2J4	Treg	0	0	1	1	1	1
RASEF	Treg	0	0	1	1	1	1
RASGRP1	Treg	0	0	0	1	0	1
raslawbu	Treg	0	0	1	1	1	1
rawder	Treg	0	0	1	1	1	1
rawey	Treg	0	0	1	1	1	1
rawjer	Treg	0	0	1	1	1	1
RBM3	Treg	0	0	1	1	1	1
RBM38	Treg	0	0	0	1	0	1
RBM39	Treg	0	0	0	1	0	1
RC3H1	Treg	0	1	0	0	0	1
RCAN3	Treg	0	0	0	1	0	1
RCCD1	Treg	0	0	1	1	1	1
RCSD1	Treg	0	0	1	1	1	1
RECQL	Treg	0	0	1	1	1	1
REEP1	Treg	0	0	1	1	1	1
REEP5	Treg	0	0	1	1	1	1
reeshaw	Treg	0	0	1	1	1	1
reewy	Treg	0	0	1	1	1	1
rekera	Treg	0	0	1	1	1	1
RELL2	Treg	0	0	1	1	1	1
reneru	Treg	0	0	0	1	0	1
rerkarby	Treg	0	0	0	1	0	1
rerori	Treg	0	0	1	1	1	1
REV3L	Treg	0	0	1	1	1	1
reyree	Treg	0	0	1	1	1	1
RFTN1	Treg	0	0	1	1	1	1
RGS10	Treg	1	1	0	0	1	1
RHD	Treg	0	0	0	1	0	1
RHOA	Treg	0	0	1	1	1	1
RHOBTB2	Treg	0	0	1	1	1	1
RHOH	Treg	1	1	1	1	1	1
RHOQ	Treg	0	0	1	1	1	1
rihari	Treg	0	0	1	1	1	1
rinima	Treg	0	0	1	1	1	1
RIPPLY2andCYB5R4	Treg	0	0	1	1	1	1
rirame	Treg	0	0	1	1	1	1
ritera	Treg	0	0	1	1	1	1
riyora	Treg	0	0	1	1	1	1
RMI1	Treg	0	0	1	1	1	1
RNASE10	Treg	0	0	1	1	1	1
RNASEH2B	Treg	0	0	1	1	1	1
RNF125	Treg	0	0	1	1	1	1
RNF130	Treg	0	0	1	1	1	1
RNF135	Treg	0	0	1	1	1	1
RNF166	Treg	0	0	1	1	1	1
RNF167	Treg	0	0	1	1	1	1
RNF19A	Treg	0	1	0	0	0	1
RNF38	Treg	1	0	0	0	1	0
ROD1	Treg	1	1	0	0	1	1
rordaw	Treg	0	0	1	1	1	1
rorire	Treg	0	0	0	1	0	1
rotime	Treg	0	0	0	1	0	1
rotome	Treg	0	0	1	1	1	1
roylee	Treg	0	0	1	1	1	1
royu	Treg	0	0	1	1	1	1
roywobo	Treg	0	0	1	1	1	1
RPA2	Treg	1	1	0	0	1	1
RPAP3	Treg	0	0	1	0	1	0
RPL10andSNORA70	Treg	0	0	1	1	1	1
RPL11andTCEB3	Treg	1	1	0	0	1	1
RPL12andSNORA65	Treg	1	1	0	0	1	1
RPL18AandSNORA68	Treg	1	1	0	0	1	1
RPL21andSNORD102andSNORA27	Treg	1	1	0	1	1	1
RPL23andSNORA21	Treg	0	0	1	1	1	1
RPL23AP79	Treg	0	0	1	1	1	1
RPL23AP82	Treg	0	0	1	1	1	1
RPL26	Treg	1	1	0	0	1	1
RPL30andSNORA72	Treg	1	1	1	1	1	1
RPL39LandRPL39P19	Treg	0	0	1	1	1	1
RPL9	Treg	0	0	0	1	0	1
RPP38	Treg	0	0	1	1	1	1
RPS16P7	Treg	0	0	1	1	1	1
RPS25	Treg	1	1	0	0	1	1
RPS28	Treg	1	1	0	0	1	1
RPS3andSNORD15B	Treg	1	1	1	1	1	1
RPS4Y1	Treg	0	0	1	1	1	1
RPS5P1andDSE	Treg	1	0	1	1	1	1
RRP36andKLC4	Treg	0	0	1	1	1	1
RRP7B	Treg	0	0	0	1	0	1
RTKN2	Treg	0	0	1	0	1	0
RTN4	Treg	0	1	0	0	0	1
RUFY1	Treg	0	0	1	1	1	1
rumiyo	Treg	0	0	1	1	1	1
RUNX2	Treg	1	1	0	1	1	1
ruriro	Treg	0	0	1	1	1	1
ruzerby	Treg	0	0	1	1	1	1
RWDD2B	Treg	0	0	0	1	0	1
ryfoybu	Treg	0	0	1	1	1	1
rysku	Treg	0	0	1	1	1	1
rywarbo	Treg	0	0	1	1	1	1
S100A3andS100A4	Treg	0	0	1	1	1	1
S1PR1	Treg	0	0	1	1	1	1
sablar	Treg	0	0	1	1	1	1
sadoy	Treg	0	0	1	1	1	1
safarbo	Treg	0	0	1	1	1	1
SAMHD1	Treg	0	0	1	1	1	1
sanari	Treg	0	0	0	1	0	1
SARDH	Treg	0	0	0	1	0	1
sarfaw	Treg	0	0	1	1	1	1
sarryby	Treg	0	0	1	1	1	1
SARS	Treg	1	1	0	0	1	1
sasamo	Treg	0	0	1	1	1	1
SASH3	Treg	0	0	1	1	1	1
sashey	Treg	0	0	1	1	1	1
saskoy	Treg	0	0	1	1	1	1
SATL1	Treg	0	0	1	1	1	1
SBDSP1	Treg	0	0	1	1	1	1
SCAND1	Treg	0	0	1	1	1	1
SCFD1	Treg	0	0	1	1	1	1
SCP2	Treg	0	0	1	1	1	1
SDAD1andNAAA	Treg	0	0	0	1	0	1
SDCCAG8	Treg	0	0	0	1	0	1
SDHAP3	Treg	0	0	1	1	1	1
SEC14L5andALG1	Treg	0	0	1	1	1	1
SEC31A	Treg	1	0	0	0	1	0
seegabo	Treg	0	0	1	1	1	1
sehere	Treg	0	0	1	1	1	1
sekera	Treg	0	0	1	1	1	1
SELEandSELL	Treg	0	0	0	1	0	1
SELPLG	Treg	1	1	0	0	1	1
SEMA4D	Treg	0	1	0	0	0	1
SEMA4G	Treg	0	0	1	1	1	1
senuri	Treg	0	0	1	1	1	1
SEP15	Treg	0	0	1	1	1	1
SEPT7L	Treg	0	0	1	1	1	1
SEPT9	Treg	0	0	1	1	1	1
sereme	Treg	0	0	1	1	1	1
SERHL2	Treg	0	0	1	1	1	1
sermer	Treg	0	0	1	1	1	1
SERP1	Treg	1	1	0	0	1	1
SERPINE3	Treg	0	0	1	1	1	1
seysnar	Treg	0	0	1	1	1	1
SF1	Treg	0	0	0	1	0	1
SF4	Treg	0	0	1	1	1	1
SFPQ	Treg	0	0	1	1	1	1
SFRS14	Treg	0	0	1	1	1	1
SFT2D2andTBX19	Treg	0	0	1	1	1	1
SH2B3	Treg	0	0	0	1	0	1
SH3D19	Treg	0	0	1	1	1	1
SHARPIN	Treg	0	0	1	1	1	1
shawdar	Treg	0	0	1	1	1	1
shawdee	Treg	0	0	1	1	1	1
shawna	Treg	0	0	1	1	1	1
shawseebu	Treg	0	0	1	1	1	1
shawsor	Treg	0	0	1	1	1	1
SHBandMCART1andEXOSC3	Treg	0	0	1	1	1	1
SHC1andPYGO2andPBXIP1	Treg	0	0	1	1	1	1
sheedey	Treg	0	0	1	0	1	0
sheely	Treg	0	0	1	1	1	1
sheena	Treg	0	0	1	1	1	1
sherneyby	Treg	0	0	1	1	1	1
shersmer	Treg	0	0	1	1	1	1
shervey	Treg	0	0	1	1	1	1
sheyboby	Treg	0	0	1	1	1	1
sheyfawbu	Treg	0	0	1	1	1	1
SHKBP1	Treg	1	1	0	0	1	1
shornarbo	Treg	0	0	0	1	0	1
shorobo	Treg	0	0	1	1	1	1
shosey	Treg	0	0	1	1	1	1
shoteybo	Treg	0	0	1	1	1	1
shotubo	Treg	0	0	1	1	1	1
shovybo	Treg	0	0	1	1	1	1
shuglarby	Treg	0	0	0	1	0	1
shuslawbu	Treg	0	0	1	1	1	1
shusnoyby	Treg	0	0	1	1	1	1
shydawbo	Treg	0	0	1	1	1	1
shypar	Treg	0	0	1	1	1	1
shyper	Treg	0	0	1	1	1	1
shytubo	Treg	0	0	1	1	1	1
shyty	Treg	0	0	1	1	1	1
SIAE	Treg	0	0	1	1	1	1
SIGIRR	Treg	0	0	1	1	1	1
SIGLEC14andSIGLEC5	Treg	1	1	1	1	1	1
SIGLEC6	Treg	0	0	0	1	0	1
SIGLEC9	Treg	0	0	1	1	1	1
sihori	Treg	0	0	0	1	0	1
sika	Treg	0	0	0	1	0	1
SIKE1andCSDE1andNRAS	Treg	0	1	0	0	0	1
sineyu	Treg	0	0	1	1	1	1
SIPA1	Treg	0	0	1	1	1	1
SIRPG	Treg	1	1	0	0	1	1
skafloy	Treg	0	0	1	1	1	1
SKAP1	Treg	1	1	0	1	1	1
skastuby	Treg	0	0	1	1	1	1
skawflar	Treg	0	0	1	1	1	1
skawklo	Treg	0	0	1	1	1	1
skawwarbo	Treg	0	0	1	1	1	1
skeeber	Treg	0	0	1	1	1	1
skeekarby	Treg	0	0	1	1	1	1
skeeklee	Treg	0	0	1	1	1	1
skernubu	Treg	0	0	1	1	1	1
skerto	Treg	0	0	0	1	0	1
skorber	Treg	0	0	1	1	1	1
skorporbo	Treg	0	0	1	1	1	1
skosha	Treg	0	0	1	1	1	1
skoysaw	Treg	0	0	1	1	1	1
skugaw	Treg	0	0	1	1	1	1
skupar	Treg	0	0	0	1	0	1
skuwor	Treg	0	0	1	1	1	1
skydoby	Treg	0	0	1	1	1	1
skynoby	Treg	0	0	1	1	1	1
skypu	Treg	0	0	1	1	1	1
slabaw	Treg	0	0	1	1	1	1
slaja	Treg	0	0	1	1	1	1
slaky	Treg	0	0	1	1	1	1
SLAMF1	Treg	0	0	1	1	1	1
slara	Treg	0	0	1	0	1	0
slawree	Treg	0	0	1	1	1	1
slawtee	Treg	0	0	1	1	1	1
slawty	Treg	0	0	1	1	1	1
slawvybu	Treg	0	0	1	1	1	1
SLC19A1	Treg	0	0	1	1	1	1
SLC24A1	Treg	0	0	1	1	1	1
SLC25A12	Treg	0	0	1	1	1	1
SLC25A26	Treg	0	0	1	1	1	1
SLC25A29	Treg	0	0	1	1	1	1
SLC26A11	Treg	0	0	0	1	0	1
SLC35A5	Treg	0	0	1	1	1	1
SLC35D2	Treg	1	1	0	0	1	1
SLC35E2	Treg	0	0	0	1	0	1
SLC35E4	Treg	0	0	1	1	1	1
SLC35F2	Treg	0	0	1	1	1	1
SLC38A6	Treg	0	0	1	1	1	1
SLC38A9	Treg	0	0	1	1	1	1
SLC39A1andCRTC2	Treg	0	0	1	1	1	1
SLC39A5	Treg	0	0	1	1	1	1
SLC3A2	Treg	0	1	0	0	0	1
SLC43A2	Treg	0	0	1	1	1	1
SLC44A2	Treg	0	1	0	0	0	1
SLC46A1	Treg	0	0	1	1	1	1
SLC5A10	Treg	0	0	1	1	1	1
SLC5A6	Treg	0	0	1	1	1	1
SLC6A16	Treg	0	0	1	1	1	1
SLC7A5P1andBOLA2	Treg	1	1	0	0	1	1
SLC7A6OS	Treg	0	0	1	1	1	1
SLC9A5	Treg	0	0	1	1	1	1
sleyshor	Treg	0	0	1	1	1	1
SLFN12L	Treg	0	0	1	1	1	1
SLMO2andATP5E	Treg	0	0	1	1	1	1
slorkoybu	Treg	0	0	1	1	1	1
slorpobu	Treg	0	0	1	1	1	1
sloykerbo	Treg	0	0	0	1	0	1
sloykley	Treg	0	0	1	1	1	1
sloysabo	Treg	0	0	0	1	0	1
sloyseybu	Treg	0	0	1	1	1	1
slydaw	Treg	0	0	1	1	1	1
slymy	Treg	1	1	0	0	1	1
slypoyby	Treg	0	0	1	1	1	1
SMA4	Treg	1	1	0	0	1	1
SMA5	Treg	1	1	1	0	1	1
smablee	Treg	0	0	1	1	1	1
smader	Treg	0	0	1	1	1	1
SMAGPandTFCP2	Treg	0	0	1	1	1	1
smajer	Treg	0	0	1	1	1	1
SMARCA2	Treg	0	0	0	1	0	1
smardoy	Treg	0	0	1	1	1	1
smargee	Treg	0	0	1	1	1	1
smarspee	Treg	0	0	1	1	1	1
smaswerby	Treg	0	0	1	1	1	1
smawgaw	Treg	0	1	0	0	0	1
smawloy	Treg	0	0	1	1	1	1
smawner	Treg	0	0	1	1	1	1
smawnu	Treg	0	0	1	1	1	1
smawsaw	Treg	0	0	1	1	1	1
smawsmer	Treg	0	0	1	1	1	1
smeedoy	Treg	0	0	1	1	1	1
smeemu	Treg	0	0	1	1	1	1
SMEK2	Treg	0	0	1	1	1	1
smerpy	Treg	0	0	1	1	1	1
smertey	Treg	0	0	1	1	1	1
smerwaw	Treg	0	0	1	1	1	1
smeybobu	Treg	0	0	1	1	1	1
smeygluby	Treg	0	0	1	1	1	1
smeylor	Treg	0	0	1	1	1	1
SMG1	Treg	0	0	1	1	1	1
smocha	Treg	0	0	1	1	1	1
smorkly	Treg	0	0	1	1	1	1
smorko	Treg	0	0	1	0	1	0
smorwawbo	Treg	0	0	1	1	1	1
smoydeybo	Treg	0	0	0	1	0	1
smoyroy	Treg	0	0	1	1	1	1
smoysmer	Treg	0	0	1	1	1	1
smuchey	Treg	0	0	1	1	1	1
smujar	Treg	0	0	1	1	1	1
smupoy	Treg	0	0	1	1	1	1
SMURF1	Treg	0	0	0	1	0	1
smuvaw	Treg	0	0	1	1	1	1
smuwybo	Treg	0	0	1	1	1	1
smylo	Treg	0	0	1	1	1	1
smyrubo	Treg	0	0	1	1	1	1
smysherby	Treg	0	0	1	1	1	1
SNAP23	Treg	0	0	1	1	1	1
SNAPC5	Treg	0	0	1	1	1	1
snarbybu	Treg	0	0	1	1	1	1
snarchobu	Treg	0	0	1	1	1	1
snarnoybo	Treg	0	0	1	1	1	1
snarpo	Treg	0	0	1	1	1	1
snasporbu	Treg	0	0	1	1	1	1
SNED1	Treg	0	0	1	1	1	1
sneeka	Treg	0	0	1	1	1	1
sneewey	Treg	0	0	1	1	1	1
snermey	Treg	0	0	1	1	1	1
sneydaw	Treg	0	0	1	1	1	1
snodaw	Treg	0	0	1	1	1	1
snoferbo	Treg	0	0	1	1	1	1
snopy	Treg	0	0	1	1	1	1
snorma	Treg	0	0	1	1	1	1
snostawby	Treg	0	0	1	1	1	1
snowa	Treg	0	0	1	1	1	1
snoygloy	Treg	0	0	1	1	1	1
snozobu	Treg	0	0	1	1	1	1
SNRPA1	Treg	0	0	0	1	0	1
SNRPD3andGGT1	Treg	0	0	0	1	0	1
SNRPN_	Treg	0	0	0	1	0	1
SNTB1	Treg	0	0	1	1	1	1
SNTB2andVPS4A	Treg	0	0	1	1	1	1
snuflubu	Treg	0	0	1	1	1	1
snusmer	Treg	0	0	1	1	1	1
snustarbu	Treg	0	0	1	1	1	1
SNX20	Treg	0	0	1	1	1	1
snyflor	Treg	0	0	1	1	1	1
snysoyby	Treg	0	0	1	1	1	1
SOCS7	Treg	0	0	0	1	0	1
SOD2	Treg	0	0	1	1	1	1
sohuro	Treg	0	0	1	1	1	1
SONP1	Treg	0	0	1	1	1	1
SORBS3	Treg	0	0	0	1	0	1
soremu	Treg	0	0	1	1	1	1
sorimo	Treg	0	0	1	1	1	1
SOS1	Treg	0	0	0	1	0	1
soykler	Treg	0	0	1	1	1	1
soyror	Treg	0	0	1	1	1	1
SP110	Treg	1	1	1	1	1	1
SP140LandSP100andHMGB1L3	Treg	1	1	1	1	1	1
SP3	Treg	0	0	1	1	1	1
SPAG1	Treg	0	0	1	1	1	1
SPAG16	Treg	0	0	1	1	1	1
spajybo	Treg	0	0	1	1	1	1
spalobu	Treg	0	0	1	1	1	1
spapeybo	Treg	0	0	0	1	0	1
sparvor	Treg	0	0	1	1	1	1
SPATA13andC1QTNF9	Treg	0	0	1	1	1	1
SPATA21	Treg	0	0	1	1	1	1
spaveebu	Treg	0	0	1	1	1	1
spawperbo	Treg	0	0	1	1	1	1
spawrerbo	Treg	0	0	1	1	1	1
spawvey	Treg	0	0	1	1	1	1
spawwubo	Treg	0	0	1	1	1	1
SPCS1	Treg	0	0	1	1	1	1
SPDYE1	Treg	0	0	1	1	1	1
SPDYE5	Treg	0	0	1	1	1	1
speejar	Treg	0	0	1	1	1	1
speeporbo	Treg	0	0	1	1	1	1
speesley	Treg	0	0	1	1	1	1
speesporbu	Treg	0	0	1	1	1	1
sperstarby	Treg	0	0	1	1	1	1
spertu	Treg	0	0	1	1	1	1
speyrubo	Treg	0	0	1	1	1	1
SPG11	Treg	0	0	0	1	0	1
SPI1	Treg	1	1	1	1	1	1
SPNS3	Treg	0	0	1	1	1	1
sporgy	Treg	0	0	1	1	1	1
sporzeeby	Treg	0	0	1	1	1	1
spowawbo	Treg	0	0	1	1	1	1
spoyvorbo	Treg	0	0	1	1	1	1
spoywybo	Treg	0	0	1	1	1	1
spozar	Treg	0	0	1	1	1	1
SPP2	Treg	0	0	1	1	1	1
SPPL3	Treg	0	1	0	0	0	1
SPSB2	Treg	0	0	0	1	0	1
SPTLC1	Treg	0	0	1	1	1	1
spugee	Treg	0	0	1	1	1	1
spuger	Treg	0	0	1	1	1	1
spukly	Treg	0	0	0	1	0	1
spybee	Treg	0	0	1	1	1	1
spyney	Treg	0	0	1	1	1	1
spywubo	Treg	0	0	1	1	1	1
SQSTM1	Treg	0	0	1	1	1	1
SRP9andEPHX1	Treg	0	0	1	1	1	1
SRPK2	Treg	0	0	1	1	1	1
SRRM2	Treg	0	0	1	1	1	1
SRSF1	Treg	1	1	0	0	1	1
SRSF2IP	Treg	0	1	0	0	0	1
SRSF5	Treg	0	0	1	1	1	1
SRSF7	Treg	0	0	1	1	1	1
ST8SIA4	Treg	0	1	0	0	0	1
stafla	Treg	0	0	1	1	1	1
STAG3andPVRIG	Treg	0	0	1	1	1	1
STAG3L1andTRIM73andNSUN5P1	Treg	0	0	1	1	1	1
STAG3L2	Treg	0	0	1	1	1	1
STAG3L3andTRIM74andNSUN5P2	Treg	0	0	1	1	1	1
STAM	Treg	0	0	0	1	0	1
starblerby	Treg	0	0	1	1	1	1
STARD10andARAP1	Treg	0	1	0	0	0	1
STARD5	Treg	0	0	1	1	1	1
starrubo	Treg	0	0	1	1	1	1
STAT1	Treg	0	0	1	1	1	1
STAT5B	Treg	1	1	0	0	1	1
stawfeebo	Treg	0	0	1	1	1	1
stawlobo	Treg	0	0	1	1	1	1
stawmeeby	Treg	0	0	1	1	1	1
sterblerby	Treg	0	0	1	1	1	1
sterslerbu	Treg	0	0	1	1	1	1
stervorbo	Treg	0	0	1	1	1	1
steybee	Treg	0	0	1	1	1	1
steyplarby	Treg	0	0	1	1	1	1
steypybo	Treg	0	0	1	1	1	1
steyree	Treg	0	0	1	1	1	1
steytoy	Treg	0	0	1	1	1	1
STIM1	Treg	0	0	1	1	1	1
STIM2	Treg	0	0	0	1	0	1
stokla	Treg	0	0	1	1	1	1
storjoyby	Treg	0	0	1	1	1	1
storskoby	Treg	0	0	1	1	1	1
stovawbo	Treg	0	0	1	1	1	1
STRN	Treg	0	0	1	1	1	1
STX8	Treg	0	0	1	1	1	1
STXBP5	Treg	0	0	1	1	1	1
stychobu	Treg	0	0	1	1	1	1
stysporbu	Treg	0	0	1	1	1	1
styswerby	Treg	0	0	1	1	1	1
SUMO2	Treg	0	1	0	0	0	1
SUPT4H1	Treg	0	0	1	1	1	1
susamo	Treg	0	0	1	1	1	1
SUZ12P	Treg	0	0	1	1	1	1
SVEP1	Treg	0	0	1	1	1	1
swarchabu	Treg	0	0	1	1	1	1
swarfabu	Treg	0	0	1	1	1	1
swarwar	Treg	0	0	1	1	1	1
swawgloyby	Treg	0	0	1	1	1	1
swawseybo	Treg	0	0	1	1	1	1
sweebar	Treg	0	0	1	1	1	1
sweyrey	Treg	0	0	1	1	1	1
swosee	Treg	0	0	0	1	0	1
swoskerby	Treg	0	0	1	1	1	1
swyfo	Treg	0	0	1	1	1	1
SYCE1L	Treg	0	0	1	1	1	1
SYNC	Treg	0	0	1	1	1	1
SYNE1	Treg	0	0	1	1	1	1
SYNGAP1andZBTB9	Treg	0	0	1	1	1	1
SYNRG	Treg	0	0	1	1	1	1
sypa	Treg	0	0	1	1	1	1
syshey	Treg	0	0	1	1	1	1
syteeby	Treg	0	0	0	1	0	1
[truncated: 2,520 more rows]
